# Supplementary material for: Transcriptome Analysis of Canine Histiocytic Sarcoma Tumors and Cell Lines Reveals Multiple Targets for Therapy
Source: Cancers (Basel). 2025 Mar 12;17(6):954. doi: 10.3390/cancers17060954 (PMC11940154; doi:10.3390/cancers17060954)
Supplement: Supplementary file 1 [file cancers-17-00954-s001.zip]

Archive with 17 entries (17 files):
- Figure S1 Multidimensional scaling (MDS) plots of samples used for RNAseq analysis in comparing (A) HS tumor to normal and (B) HS cell lines to control.jpg
- Figure S1.pdf
- Figure S2 A minus-average (MA) plot visualizing differential gene expression from RNAseq analysis of 3 HS cell lines against 1 control.jpg
- Figure S2.pdf
- Figure S3 Combination index (CI) plots showing the synergistic effects of combined aurora kinase inhibitor (y-axis) and trametinib (x-axis) therapy across 3 HS cell lines.jpg
- Figure S3.pdf
- Table S1 Sample information for 18 HS affected and 5 control samples from canine blood and tumor tissue.xlsx
- Table S10 Differential gene expression data for comparison between HS tumor samples with a PTPN11 variant and without.xlsx
- Table S11 Drug assay data in HS cell lines for the aurora kinase inhibitors AT9283 and BI847325 in combination with trametinib at varying doses.xlsx
- Table S2 Differential gene expression data for comparison between HS tumor samples and controls.xlsx
- Table S3 IPA canonical pathway analysis of RNA sequencing from HS tumor samples.xlsx
- Table S4 IPA upstream regulator analysis of RNA sequencing from HS tumor samples.xlsx
- Table S5 Differential gene expression data for comparison between HS cell lines and cell strain control.xlsx
- Table S6 Top Significantly Affected Signaling Pathways for HS Cell Lines (ROSALIND).xlsx
- Table S7 Differential gene expression data for comparison between HS tumor samples (non-HHS) and controls.xlsx
- Table S8 Differential gene expression data for comparison between HHS tumor samples and controls.xlsx
- Table S9 ROSALIND pathway analysis of RNA sequencing from HS tumor samples using gene sets from the Pathway Interaction Database.xlsx
