# Supplementary material for: Transcriptome Analysis of Canine Histiocytic Sarcoma Tumors and Cell Lines Reveals Multiple Targets for Therapy
Source: Cancers (Basel). 2025 Mar 12;17(6):954. doi: 10.3390/cancers17060954 (PMC11940154; doi:10.3390/cancers17060954)
Supplement: Supplementary file 1 [file cancers-17-00954-s001.zip › Table S1 Sample information for 18 HS affected and 5 control samples from canine blood and tumor tissue.xlsx]

## Sheet: Table S1
Table S1: Sample information for 18 HS affected and 5 control samples from canine blood and tumor tissue
MSU ID	CONDITION	TISSUE	BREED	SEX	DOB	AGE @ SAMPLING	HHS	PTPN11 Variant
MSU HS 4	Affected	thoracic mass	BMD	Male	2018-06-16	0.4
MSU HS 14	Affected	thorax	BMD	Male	2009-10-23	8.6
MSU HS 27	Affected	lung	BMD	Female (S)	2010-03-30	6.9
MSU HS 29	Affected	spleen	BMD	Female (S)	2009-04-04	8.4
MSU HS 33	Affected	liver	BMD	Male	2006-12-14	7
MSU HS 34	Affected	leg mass	BMD	Female	2002-11-11	7		No
MSU HS 35	Affected	lung	BMD	Male	2004-04-16	8.8
MSU HS 36	Affected	liver	BMD	Male	2002-12-07	8.8
MSU HS 37	Affected	throax	BMD	Male (N)	2004-03-22	8.8
MSU HS 39	Affected	shoulder	BMD	Male	2006-04-16	6.1		No
MSU HS 41	Affected	lymph node	BMD	Female	2006-05-06	1.9	Yes	No
MSU HS 46	Affected	liver	BMD	Male (N)	2007-08-26	6.6	Yes
MSU HS 47	Affected	lung	BMD	Male	2010-04-19	7
MSU HS 48	Affected	lung	BMD	Female	2002-12-05	10.6
MSU HS 50	Affected	liver	BMD	Male (N)	2007-06-02	10.3
MSU HS 51	Affected	spleen	BMD	Female	2004-01-01	9		No
MSU HS 52	Affected	liver	BMD	Female	2008-12-26	6.6
MSU HS 53	Affected	lung	BMD	Male	2007-01-13	7.2	Yes
35779	Normal	Blood	BMD
35780	Normal	Blood	BMD
35116	Normal	Blood	BMD
34655	Normal	spleen	GSD
34660	Normal	lung	GSD
