# Supplementary material for: Transcriptome Analysis of Canine Histiocytic Sarcoma Tumors and Cell Lines Reveals Multiple Targets for Therapy
Source: Cancers (Basel). 2025 Mar 12;17(6):954. doi: 10.3390/cancers17060954 (PMC11940154; doi:10.3390/cancers17060954)
Supplement: Supplementary file 1 [file cancers-17-00954-s001.zip › Table S10 Differential gene expression data for comparison between HS tumor samples with a PTPN11 variant and without.xlsx]

## Sheet: HS_MSU_RNAseq Analysis_PTPN11 -
Table S10: Differential gene expression data for comparison between HS tumor samples with a PTPN11 variant and without. Expression fold change values are log2 transformed.
Symbol	GeneID	Alias	Description	ensembl_gene_id	hsapiens_homolog_ensembl_gene	hsapiens_homolog_perc_id	hgnc_symbol	Human_description	Human_entrez_geneid	ensembl_peptide_ids	ensembl_transcript_ids	MSU HS 4	MSU HS 14	MSU HS 27	MSU HS 29	MSU HS 33	MSU HS 34	MSU HS 35	MSU HS 36	MSU HS 37	MSU HS 39	MSU HS 41	MSU HS 46	MSU HS 47	MSU HS 48	MSU HS 50	MSU HS 51	MSU HS 52	MSU HS 53	baseMean	log2FoldChange	pvalue	padj
ENPP1	100856150	ENSCAFG00000000001	ectonucleotide pyrophosphatase/phosphodiesterase 1 [Source:VGNC Symbol;Acc:VGNC:40374]	ENSCAFG00000000001	ENSG00000197594	86.7904	ENPP1	ectonucleotide pyrophosphatase/phosphodiesterase 1 [Source:HGNC Symbol;Acc:HGNC:3356]	5167	ENSCAFP00000000001	ENSCAFT00000000001	11.5541	10.4579	11.8329	10.1828	9.43495	11.7029	9.66959	11.5079	10.7913	9.50461	10.0322	8.6825	8.83702	10.6461	8.75024	9.86101	9.20728	11.082	1505.23	-0.611771	0.236585	0.900326
ENSCAFG00000000002		ENSCAFG00000000002		ENSCAFG00000000002						ENSCAFP00000041865	ENSCAFT00000000003	0	0	0	0	0	0	0	0	0	0	0	0	0	1.86563	0.897372	0	0	0	0.19483	-0.0247032	0.972312	1
PARD6G		ENSCAFG00000000005	par-6 family cell polarity regulator gamma [Source:VGNC Symbol;Acc:VGNC:53749]	ENSCAFG00000000005	ENSG00000178184	73.8667	PARD6G	par-6 family cell polarity regulator gamma [Source:HGNC Symbol;Acc:HGNC:16076]	84552	ENSCAFP00000000006	ENSCAFT00000000006	6.28684	5.55437	0	1.50462	3.51176	2.44455	2.75129	4.72147	4.25058	3.26419	4.06716	6.89096	3.7976	2.43486	3.26704	6.09255	4.65059	5.68601	27.7078	0.471106	0.521109	0.992348
ENSCAFG00000000006		ENSCAFG00000000006		ENSCAFG00000000006							ENSCAFT00000000007	0	0	0	0	0	0	1.28292	0	0	0.833916	0.871531	0	0	0.911823	1.84318	0	0.810363	1.36602	0.491449	0.857776	0.336769	0.958758
ADNP2	100686027	ENSCAFG00000000007	ADNP homeobox 2 [Source:VGNC Symbol;Acc:VGNC:37663]	ENSCAFG00000000007	ENSG00000101544	84.9206	ADNP2	ADNP homeobox 2 [Source:HGNC Symbol;Acc:HGNC:23803]	22850	ENSCAFP00000000007	ENSCAFT00000000008	11.8185	11.2921	11.5932	12.3415	12.3624	11.7487	11.8662	11.9923	10.9679	12.1439	12.0892	12.2562	12.2938	12.139	12.2438	12.1227	11.878	11.1839	3978.04	-0.0596861	0.815967	0.992348
TXNL4A	476156	ENSCAFG00000000008	thioredoxin like 4A [Source:VGNC Symbol;Acc:VGNC:48019]	ENSCAFG00000000008	ENSG00000141759	99.2958	TXNL4A	thioredoxin like 4A [Source:HGNC Symbol;Acc:HGNC:30551]	10907	ENSCAFP00000000008	ENSCAFT00000000009	12.3176	11.5004	13.0531	12.9107	11.9471	11.7862	11.2877	13.0096	11.5487	11.0731	11.5205	11.2375	11.3183	11.3371	11.8664	12.5452	11.976	12.2064	4251.03	0.147256	0.698844	0.992348
PQLC1	476157	ENSCAFG00000000009	PQ loop repeat containing 1 [Source:VGNC Symbol;Acc:VGNC:44935]	ENSCAFG00000000009	ENSG00000122490	84.4444	PQLC1	PQ loop repeat containing 1 [Source:HGNC Symbol;Acc:HGNC:26188]	80148	ENSCAFP00000000010	ENSCAFT00000000011	11.9618	11.4258	11.8626	11.0205	12.2679	12.0694	11.6303	12.179	11.1165	12.1541	12.6229	11.9938	11.5019	12.051	11.982	11.1672	12.506	12.0178	3898.67	0.0809308	0.77634	0.992348
CTDP1	476158	ENSCAFG00000000010	CTD phosphatase subunit 1 [Source:VGNC Symbol;Acc:VGNC:39692]	ENSCAFG00000000010	ENSG00000060069	77.492	CTDP1	CTD phosphatase subunit 1 [Source:HGNC Symbol;Acc:HGNC:2498]	9150	ENSCAFP00000000011	ENSCAFT00000000012	12.7314	11.7971	12.9668	12.9939	12.4507	12.3925	11.6003	13.1409	11.3945	11.6859	11.5189	11.4355	11.6566	11.5662	12.1384	11.6718	12.0969	12.496	4749.75	-0.102629	0.773292	0.992348
NFATC1	483925	ENSCAFG00000000011	nuclear factor of activated T cells 1 [Source:VGNC Symbol;Acc:VGNC:43766]	ENSCAFG00000000011	ENSG00000131196	78.5335	NFATC1	nuclear factor of activated T cells 1 [Source:HGNC Symbol;Acc:HGNC:7775]	4772	ENSCAFP00000031585,ENSCAFP00000000012	ENSCAFT00000036234,ENSCAFT00000000013	11.935	10.0353	12.0516	12.5509	8.82276	12.0332	12.2395	12.0244	10.6663	11.896	9.93287	11.6156	11.6215	10.6517	11.3855	11.2783	12.1392	11.3461	3078.99	-0.00647392	0.988944	1
ATP9B	483926	ENSCAFG00000000012	ATPase phospholipid transporting 9B (putative) [Source:NCBI gene;Acc:483926]	ENSCAFG00000000012	ENSG00000166377	92.1534	ATP9B	ATPase phospholipid transporting 9B (putative) [Source:HGNC Symbol;Acc:HGNC:13541]	374868	ENSCAFP00000043154,ENSCAFP00000037539,ENSCAFP00000000013	ENSCAFT00000042968,ENSCAFT00000046825,ENSCAFT00000000014	11.8425	10.9124	12.5418	12.7487	11.8106	11.9821	11.7365	11.7453	10.9821	12.0998	11.447	11.934	12.306	11.9034	12.3379	11.9265	12.1373	11.847	4009.98	0.133459	0.640157	0.992348
SALL3		ENSCAFG00000000013	spalt like transcription factor 3 [Source:VGNC Symbol;Acc:VGNC:49643]	ENSCAFG00000000013	ENSG00000256463	81.7138	SALL3	spalt like transcription factor 3 [Source:HGNC Symbol;Acc:HGNC:10527]	27164	ENSCAFP00000000016	ENSCAFT00000000017	0	0	0	0	2.15988	0	1.95107	0	0	0.833916	3.21661	0	0	2.17814	0	1.02465	0	0	1.10967	-0.714146	0.411778	0.992348
ENSCAFG00000000014		ENSCAFG00000000014		ENSCAFG00000000014						ENSCAFP00000038795	ENSCAFT00000000021	0	0	0	4.13237	0	0	2.19637	0	0	0	0	0	2.48779	0.911823	0	1.61773	2.46517	0	1.78901	-0.0383325	0.964436	1
GALR1	483928	ENSCAFG00000000015	galanin receptor 1 [Source:VGNC Symbol;Acc:VGNC:41100]	ENSCAFG00000000015	ENSG00000166573	90.5983	GALR1	galanin receptor 1 [Source:HGNC Symbol;Acc:HGNC:4132]	2587	ENSCAFP00000000020	ENSCAFT00000000022	3.21076	0	3.9404	0	0	0	4.58092	0	0	7.47451	0.871531	5.47974	0.942483	9.75768	0	5.36961	0.810363	6.16975	21.6908	0.251988	0.779235	0.992348
MBP	476160	ENSCAFG00000000016	myelin basic protein [Source:VGNC Symbol;Acc:VGNC:53736]	ENSCAFG00000000016	ENSG00000197971	55.3633	MBP	myelin basic protein [Source:HGNC Symbol;Acc:HGNC:6925]	4155	ENSCAFP00000000023,ENSCAFP00000000022	ENSCAFT00000000025,ENSCAFT00000000024	10.0384	9.63736	10.3201	9.89328	9.55955	10.3662	10.4897	10.1193	8.69976	10.8972	10.2125	10.1423	10.2369	11.1534	11.1467	8.82356	11.5102	11.3143	1388.43	0.730099	0.0614479	0.60411
ZNF236	483929	ENSCAFG00000000017	zinc finger protein 236 [Source:VGNC Symbol;Acc:VGNC:48678]	ENSCAFG00000000017	ENSG00000130856	88.152	ZNF236	zinc finger protein 236 [Source:HGNC Symbol;Acc:HGNC:13028]	7776	ENSCAFP00000000026	ENSCAFT00000000028	9.48896	9.11795	9.80137	10.1222	10.324	10.153	11.4117	9.59935	8.81977	10.912	11.1426	10.5648	10.9494	11.5288	12.0528	11.1223	11.7415	10.5975	1762.28	0.922961	0.0323588	0.476092
ZNF516	483930	ENSCAFG00000000019	zinc finger protein 516 [Source:VGNC Symbol;Acc:VGNC:48746]	ENSCAFG00000000019	ENSG00000101493	77.6419	ZNF516	zinc finger protein 516 [Source:HGNC Symbol;Acc:HGNC:28990]	9658	ENSCAFP00000036000,ENSCAFP00000000030	ENSCAFT00000047374,ENSCAFT00000000033	8.31509	6.04289	7.70812	7.27938	9.72095	8.68193	10.0886	8.2658	8.11981	9.28875	8.44201	8.40873	9.22484	8.49434	9.28305	8.5406	9.09446	9.73622	462.625	0.458224	0.329158	0.953192
TSHZ1		ENSCAFG00000000020	teashirt zinc finger homeobox 1 [Source:VGNC Symbol;Acc:VGNC:47903]	ENSCAFG00000000020	ENSG00000179981	88.2682	TSHZ1	teashirt zinc finger homeobox 1 [Source:HGNC Symbol;Acc:HGNC:10669]	10194	ENSCAFP00000031768	ENSCAFT00000036397	10.2203	9.44637	8.84637	8.02285	10.907	10.5856	11.0431	10.1164	9.91213	9.93999	10.4586	10.258	9.74844	10.9259	11.0092	9.08221	10.8383	10.3918	1246.13	0.262262	0.533414	0.992348
ZADH2	476162	ENSCAFG00000000021	zinc binding alcohol dehydrogenase domain containing 2 [Source:VGNC Symbol;Acc:VGNC:48511]	ENSCAFG00000000021	ENSG00000180011	90.1857	ZADH2	zinc binding alcohol dehydrogenase domain containing 2 [Source:HGNC Symbol;Acc:HGNC:28697]	284273	ENSCAFP00000000032	ENSCAFT00000000035	12.0443	11.3531	12.6601	12.4006	11.8866	11.7075	11.4853	12.17	11.3796	11.7778	11.5563	12.2705	11.6152	11.2427	11.2718	11.5236	11.6538	11.3682	3570.97	-0.416153	0.102264	0.721613
ZNF407	476164	ENSCAFG00000000022	zinc finger protein 407 [Source:NCBI gene;Acc:476164]	ENSCAFG00000000022	ENSG00000215421	75.9358	ZNF407	zinc finger protein 407 [Source:HGNC Symbol;Acc:HGNC:19904]	55628	ENSCAFP00000000034	ENSCAFT00000000037	11.0921	10.0372	10.4634	10.7688	11.1432	10.9533	11.2597	11.2229	9.85413	11.2086	10.7356	11.0808	11.1938	11.3778	10.8718	10.6216	11.0315	10.6893	1934.41	-0.132277	0.605717	0.992348
CNDP1	476165	ENSCAFG00000000024	carnosine dipeptidase 1 [Source:VGNC Symbol;Acc:VGNC:39391]	ENSCAFG00000000024	ENSG00000150656	84.585	CNDP1	carnosine dipeptidase 1 [Source:HGNC Symbol;Acc:HGNC:20675]	84735	ENSCAFP00000000036	ENSCAFT00000000039	3.34709	2.68053	5.86814	6.41827	7.35019	5.19174	6.95726	4.72147	2.74314	5.58349	3.45355	6.85348	6.31026	5.34568	5.81278	7.19829	11.193	5.75085	188.453	2.87674	5.70804e-05	0.0112035
FAM69C		ENSCAFG00000000025	family with sequence similarity 69 member C [Source:VGNC Symbol;Acc:VGNC:53716]	ENSCAFG00000000025	ENSG00000187773	57.1142	FAM69C	family with sequence similarity 69 member C [Source:HGNC Symbol;Acc:HGNC:31729]	125704	ENSCAFP00000000040	ENSCAFT00000000043	0	0	0	0	2.15988	0	0	0	0	0	0	0	0	0.911823	0	0	6.29694	0	4.55425	1.88731	0.0190231	0.385125
CYB5A	476167	ENSCAFG00000000026	cytochrome b5 type A (microsomal) [Source:NCBI gene;Acc:476167]	ENSCAFG00000000026	ENSG00000166347	75	CYB5A	cytochrome b5 type A [Source:HGNC Symbol;Acc:HGNC:2570]	1528	ENSCAFP00000000041	ENSCAFT00000000044	12.7163	12.3947	14.1411	13.927	14.8997	12.3923	13.1982	13.3099	11.9767	12.9295	12.6253	12.6242	12.28	12.5123	12.1097	12.9458	13.1269	14.0092	9681.1	-0.0441981	0.923646	0.994619
ENSCAFG00000000027		ENSCAFG00000000027		ENSCAFG00000000027						ENSCAFP00000000042	ENSCAFT00000000045	4.58134	6.93953	6.64432	6.47897	4.44709	4.64358	4.66483	5.53125	5.35285	4.86644	5.09525	4.54344	5.01535	4.4695	5.21848	4.85452	6.24054	5.33769	44.4771	0.0181636	0.969846	1
TIMM21	476170	ENSCAFG00000000028	translocase of inner mitochondrial membrane 21 [Source:VGNC Symbol;Acc:VGNC:49031]	ENSCAFG00000000028	ENSG00000075336	77.459	TIMM21	translocase of inner mitochondrial membrane 21 [Source:HGNC Symbol;Acc:HGNC:25010]	29090	ENSCAFP00000000043	ENSCAFT00000000046	11.9046	11.6961	12.3485	12.299	12.7459	11.8598	11.8278	12.2663	11.5321	11.7839	11.8335	12.1046	12.2269	11.9284	11.7013	12.1297	11.4663	11.6764	4093.44	-0.291861	0.169602	0.836206
FBXO15		ENSCAFG00000000029	F-box protein 15 [Source:VGNC Symbol;Acc:VGNC:40763]	ENSCAFG00000000029	ENSG00000141665	73.2809	FBXO15	F-box protein 15 [Source:HGNC Symbol;Acc:HGNC:13617]	201456	ENSCAFP00000000044,ENSCAFP00000038841	ENSCAFT00000000047,ENSCAFT00000049738	5.16465	7.42159	8.0581	8.07294	8.9471	5.47725	7.80657	8.33152	6.35196	5.62982	5.84331	6.28729	6.46881	8.3537	7.71856	7.35236	5.24523	8.12233	176.793	-0.0475982	0.934152	0.994619
ENSCAFG00000000030		ENSCAFG00000000030		ENSCAFG00000000030							ENSCAFT00000000048	6.61861	6.73489	5.83225	6.7492	6.45482	7.17075	6.66293	6.24872	6.05518	6.68267	6.41987	7.10809	6.82609	5.6542	6.34391	6.67775	6.60685	6.56782	94.0592	-0.0217254	0.933645	0.994619
NETO1	100855585	ENSCAFG00000000031	neuropilin and tolloid like 1 [Source:VGNC Symbol;Acc:VGNC:43748]	ENSCAFG00000000031	ENSG00000166342	97.3734	NETO1	neuropilin and tolloid like 1 [Source:HGNC Symbol;Acc:HGNC:13823]	81832	ENSCAFP00000000045	ENSCAFT00000000049	0	0	0	0	0	4.00971	0	0	0	0	0	0	0	2.43486	0	0	0	4.42684	2.22354	0.460267	0.528369	0.992348
CBLN2	483936	ENSCAFG00000000032	cerebellin 2 precursor [Source:VGNC Symbol;Acc:VGNC:38762]	ENSCAFG00000000032	ENSG00000141668	90.2062	CBLN2	cerebellin 2 precursor [Source:HGNC Symbol;Acc:HGNC:1544]	147381	ENSCAFP00000000046	ENSCAFT00000000050	0	0	0	0	0	2.1874	0	0	0	0	0.871531	0	0	0	0	0	0.810363	0	0.28545	-0.104906	0.882819	0.992348
ENSCAFG00000000033		ENSCAFG00000000033		ENSCAFG00000000033	ENSG00000109919	75.1634	MTCH2	mitochondrial carrier 2 [Source:HGNC Symbol;Acc:HGNC:17587]	23788	ENSCAFP00000038229	ENSCAFT00000000051	10.7986	12.4774	11.5879	11.2803	11.1744	11.7491	10.1965	11.3745	11.9764	11.0784	11.6985	10.8568	11.2096	11.0232	11.2627	11.6923	10.8942	11.5205	2724.41	-0.0489145	0.877748	0.992348
ENSCAFG00000000034		ENSCAFG00000000034		ENSCAFG00000000034							ENSCAFT00000000052	0	0	0	0	0	0	0	0	0	0	0	0	0	0	0	0	0	0	0	0	1	1
ENSCAFG00000000035		ENSCAFG00000000035		ENSCAFG00000000035							ENSCAFT00000000053	4.13066	0	0	1.50462	0	0	0	2.43676	0.962887	0	0.871531	0	0	0	0	0	0	0	0.446141	-0.354175	0.628366	0.992348
SOCS6	100856303	ENSCAFG00000000036	suppressor of cytokine signaling 6 [Source:NCBI gene;Acc:100856303]	ENSCAFG00000000036	ENSG00000170677	94.5794	SOCS6	suppressor of cytokine signaling 6 [Source:HGNC Symbol;Acc:HGNC:16833]	9306	ENSCAFP00000043038	ENSCAFT00000000054	9.83461	9.82333	11.0248	10.8644	10.5097	10.568	11.3208	11.0505	11.0149	11.1312	11.6032	11.1221	11.8773	12.3624	11.4978	11.4146	11.0608	10.8999	2319.57	0.0726507	0.842762	0.992348
RTTN	483940	ENSCAFG00000000037	rotatin [Source:VGNC Symbol;Acc:VGNC:45800]	ENSCAFG00000000037	ENSG00000176225	85.2135	RTTN	rotatin [Source:HGNC Symbol;Acc:HGNC:18654]	25914	ENSCAFP00000000048	ENSCAFT00000000055	10.8468	10.1684	10.8395	11.5284	11.6748	10.6769	11.5656	11.1913	11.4366	11.0159	10.8141	11.1358	11.4996	11.4775	10.7288	11.0775	10.6994	10.8152	2222.19	-0.344926	0.159574	0.821774
CD226	609196	ENSCAFG00000000038	CD226 molecule [Source:VGNC Symbol;Acc:VGNC:38940]	ENSCAFG00000000038	ENSG00000150637	64.5646	CD226	CD226 molecule [Source:HGNC Symbol;Acc:HGNC:16961]	10666	ENSCAFP00000039866,ENSCAFP00000000049	ENSCAFT00000047983,ENSCAFT00000000056	10.0988	6.51779	6.44485	4.27612	7.327	9.70342	7.12219	7.21798	7.47979	10.6415	8.89088	9.5944	11.3528	6.01039	9.05638	8.5995	8.49984	7.69261	541.763	-0.539118	0.445496	0.992348
DOK6		ENSCAFG00000000039	docking protein 6 [Source:VGNC Symbol;Acc:VGNC:40060]	ENSCAFG00000000039	ENSG00000206052	97.7778	DOK6	docking protein 6 [Source:HGNC Symbol;Acc:HGNC:28301]	220164	ENSCAFP00000031589	ENSCAFT00000036237	7.91534	4.66387	2.40755	0	0.900872	0.917402	2.89721	7.98078	1.53526	3.48191	4.20333	2.33857	1.91284	6.66508	1.84318	3.21346	2.25346	3.59013	11.9111	-0.792369	0.310954	0.94604
CCDC102B		ENSCAFG00000000040	coiled-coil domain containing 102B [Source:VGNC Symbol;Acc:VGNC:38776]	ENSCAFG00000000040	ENSG00000150636	75.5245	CCDC102B	coiled-coil domain containing 102B [Source:HGNC Symbol;Acc:HGNC:26295]	79839	ENSCAFP00000000053	ENSCAFT00000000060	3.69251	0	0	0	6.93554	0	5.50565	3.7158	2.74314	5.78119	4.78384	5.51217	6.0542	4.21943	2.62668	3.21346	4.60663	3.38757	25.0078	-0.910639	0.265761	0.922677
ENSCAFG00000000041		ENSCAFG00000000041		ENSCAFG00000000041							ENSCAFT00000000061	2.89203	0	1.95252	0	0	0	1.65533	0	0	0.833916	0.871531	2.01561	0	0	0	0	0	1.75119	1.02587	-0.377337	0.67125	0.992348
ENSCAFG00000000042		ENSCAFG00000000042		ENSCAFG00000000042							ENSCAFT00000000062	3.884	3.71968	4.66671	3.97269	4.50334	4.23068	2.40597	3.7158	2.93441	3.37715	2.1105	4.18955	3.21669	3.99857	2.40962	4.90521	3.43262	3.27451	12.9202	-0.000907866	0.998547	1
TMX3	476176	ENSCAFG00000000043	thioredoxin related transmembrane protein 3 [Source:VGNC Symbol;Acc:VGNC:47644]	ENSCAFG00000000043	ENSG00000166479	91.3907	TMX3	thioredoxin related transmembrane protein 3 [Source:HGNC Symbol;Acc:HGNC:24718]	54495	ENSCAFP00000000054	ENSCAFT00000000063	9.71054	9.33595	11.1357	10.1782	10.9911	10.8515	11.7043	11.0934	7.33464	11.1387	11.4942	11.5056	12.0893	11.8194	11.4956	11.0524	10.9442	11.1587	2207.08	0.0826668	0.865149	0.992348
ENSCAFG00000000044		ENSCAFG00000000044		ENSCAFG00000000044	ENSG00000239672	82.2368	NME1	NME/NM23 nucleoside diphosphate kinase 1 [Source:HGNC Symbol;Acc:HGNC:7849]	4830	ENSCAFP00000037528	ENSCAFT00000000065	0	1.23434	0	0	1.45122	3.54406	0	1.68128	0	1.74311	2.57957	2.01561	1.50775	2.17814	0	2.62581	1.7053	2.0549	2.34918	0.128839	0.876571	0.992348
ENSCAFG00000000045		ENSCAFG00000000045		ENSCAFG00000000045							ENSCAFT00000000064	4.52496	1.88965	4.18769	5.2384	2.15988	4.48085	6.00147	6.61637	6.15464	0	5.35124	7.0093	6.11303	7.65165	5.31543	0	5.64349	0	47.6485	-0.921967	0.256869	0.916226
DSEL		ENSCAFG00000000047	dermatan sulfate epimerase like [Source:VGNC Symbol;Acc:VGNC:40104]	ENSCAFG00000000047	ENSG00000171451	94.4262	DSEL	dermatan sulfate epimerase like [Source:HGNC Symbol;Acc:HGNC:18144]	92126	ENSCAFP00000030802	ENSCAFT00000000067	8.88461	7.93364	5.36411	3.79312	7.47498	8.05921	8.94853	6.38831	6.4802	7.34162	8.57663	6.60552	6.77842	9.85289	7.18912	6.89395	6.77513	7.70357	229.146	-0.699554	0.250666	0.911418
ENSCAFG00000000048		ENSCAFG00000000048		ENSCAFG00000000048							ENSCAFT00000000068	0	0	0	0	0	0	0	0	0.962887	0	0	0	0	0	0	0	0	0	0.0527337	-0.084855	0.905098	0.992348
ENSCAFG00000000049		ENSCAFG00000000049		ENSCAFG00000000049							ENSCAFT00000000070	0	0	0	3.58796	1.45122	0	1.65533	1.07283	0	1.74311	1.411	1.01043	0	1.46615	0	1.61773	1.32614	0.838984	1.509	-0.310566	0.721621	0.992348
ENSCAFG00000000051		ENSCAFG00000000051		ENSCAFG00000000051							ENSCAFT00000000071	0	0	0	0	0	0	0	0	0	0	0	0	0	0	0	0	0	0	0	0	1	1
CDH19	483948	ENSCAFG00000000052	cadherin 19 [Source:VGNC Symbol;Acc:VGNC:39027]	ENSCAFG00000000052	ENSG00000071991	87.6623	CDH19	cadherin 19 [Source:HGNC Symbol;Acc:HGNC:1758]	28513	ENSCAFP00000000059	ENSCAFT00000000075	0	0	0	0	0	0.917402	2.19637	1.07283	0	0	0	0	0	1.46615	5.69759	2.36117	5.84609	0	6.60543	3.47206	9.7868e-05	0.016122
ENSCAFG00000000054		ENSCAFG00000000054		ENSCAFG00000000054							ENSCAFT00000000073	6.6453	7.42159	6.99211	6.6471	6.87288	6.50398	6.47813	7.08358	6.91409	6.12643	5.75741	6.5124	5.71761	5.82093	6.31294	6.47459	5.40772	6.87947	93.7467	-0.250223	0.44546	0.992348
CDH7	483949	ENSCAFG00000000056	cadherin 7 [Source:VGNC Symbol;Acc:VGNC:39034]	ENSCAFG00000000056	ENSG00000081138	89.3349	CDH7	cadherin 7 [Source:HGNC Symbol;Acc:HGNC:1766]	1005	ENSCAFP00000000060	ENSCAFT00000000076	0	0	0	0	1.45122	0	0	0	0	0.833916	0	1.01043	2.22877	2.84196	0	0	4.77494	0	2.20925	1.20639	0.167405	0.831916
SERPINB8	607205	ENSCAFG00000000058	serpin family B member 8 [Source:VGNC Symbol;Acc:VGNC:53976]	ENSCAFG00000000058	ENSG00000166401	83.4225	SERPINB8	serpin family B member 8 [Source:HGNC Symbol;Acc:HGNC:8952]	5271	ENSCAFP00000000062	ENSCAFT00000000078	12.9622	13.5221	13.6662	14.1989	12.8524	14.0112	11.5567	13.8344	10.5732	11.873	13.9243	15.1082	11.7499	13.5724	13.9798	12.8402	11.2899	12.7754	10990.6	-0.458845	0.404475	0.989467
SERPINB2	609604	ENSCAFG00000000059	serpin family B member 2 [Source:VGNC Symbol;Acc:VGNC:46030]	ENSCAFG00000000059	ENSG00000197632	77.4038	SERPINB2	serpin family B member 2 [Source:HGNC Symbol;Acc:HGNC:8584]	5055	ENSCAFP00000000067	ENSCAFT00000000083	10.1522	5.28082	6.44485	7.94968	7.78398	6.84241	5.79352	7.99956	0.962887	8.19416	10.1685	8.47604	4.64199	5.62872	6.68363	10.6654	5.97268	8.88477	348.789	0.751064	0.326082	0.952179
ITGA7	481097	ENSCAFG00000000060	integrin subunit alpha 7 [Source:VGNC Symbol;Acc:VGNC:42129]	ENSCAFG00000000060	ENSG00000135424	84.5318	ITGA7	integrin subunit alpha 7 [Source:HGNC Symbol;Acc:HGNC:6143]	3679	ENSCAFP00000000073,ENSCAFP00000000074	ENSCAFT00000000089,ENSCAFT00000000090	16.2386	15.3783	12.7623	15.1019	8.72562	11.4556	13.5046	14.3069	10.9305	12.4628	13.2404	14.3964	10.2281	13.4542	14.1053	14.725	11.2041	14.8009	18000.2	0.0734122	0.918049	0.994513
ENSCAFG00000000061	106557465	ENSCAFG00000000061	biogenesis of lysosomal organelles complex 1 subunit 1 [Source:NCBI gene;Acc:106557465]	ENSCAFG00000000061	ENSG00000135441	97.6	BLOC1S1	biogenesis of lysosomal organelles complex 1 subunit 1 [Source:HGNC Symbol;Acc:HGNC:4200]	2647	ENSCAFP00000000082	ENSCAFT00000000098	13.5032	14.8052	14.6239	15.0328	11.4788	12.2024	12.3875	14.1472	12.7789	12.8316	12.7419	12.8062	11.9963	12.4584	12.7711	11.8166	12.4867	12.869	10662.5	-0.915065	0.0815316	0.671664
ENSCAFG00000000062		ENSCAFG00000000062		ENSCAFG00000000062	ENSG00000206073	62.4096	SERPINB4	serpin family B member 4 [Source:HGNC Symbol;Acc:HGNC:10570]	6318	ENSCAFP00000000091	ENSCAFT00000000107	0	4.10708	0	0	0	6.53196	0	0	3.92961	0	0	0	0	0	1.84318	0	0	3.27451	2.36802	0.103285	0.899755	0.992348
RDH5	481098	ENSCAFG00000000063	retinol dehydrogenase 5 [Source:VGNC Symbol;Acc:VGNC:45454]	ENSCAFG00000000063	ENSG00000135437	90.566	RDH5	retinol dehydrogenase 5 [Source:HGNC Symbol;Acc:HGNC:9940]	5959	ENSCAFP00000000084	ENSCAFT00000000100	11.7179	12.211	11.8019	13.6288	10.6626	10.3056	12.1093	12.2979	11.8655	10.8411	11.2414	11.7618	10.8847	11.3778	11.9808	11.4201	10.909	11.7042	3595.68	-0.301165	0.497695	0.992348
CD63	474391	ENSCAFG00000000064	CD63 molecule [Source:VGNC Symbol;Acc:VGNC:38967]	ENSCAFG00000000064	ENSG00000135404	89.916	CD63	CD63 molecule [Source:HGNC Symbol;Acc:HGNC:1692]	967	ENSCAFP00000000096	ENSCAFT00000000112	17.4938	18.9263	17.7847	17.1681	15.056	16.2198	16.203	17.4788	16.6087	16.3188	16.8461	16.5446	16.0036	16.7609	15.2663	16.4722	15.8197	16.3995	126151	-0.973541	0.0405389	0.517349
GDF11	606826	ENSCAFG00000000065	growth differentiation factor 11 [Source:VGNC Symbol;Acc:VGNC:41159]	ENSCAFG00000000065	ENSG00000135414	93.4028	GDF11	growth differentiation factor 11 [Source:HGNC Symbol;Acc:HGNC:4216]	10220	ENSCAFP00000000098,ENSCAFP00000038378	ENSCAFT00000000114,ENSCAFT00000048026	11.1877	9.29925	8.75347	10.4619	9.10311	8.76089	11.5177	8.5037	10.5875	9.48268	9.42782	10.6799	9.17049	10.0116	10.2879	9.86421	9.15293	10.7592	1096.77	0.0360782	0.940492	0.99532
VPS4B	607306	ENSCAFG00000000066	vacuolar protein sorting 4 homolog B [Source:VGNC Symbol;Acc:VGNC:48293]	ENSCAFG00000000066	ENSG00000119541	96.3964	VPS4B	vacuolar protein sorting 4 homolog B [Source:HGNC Symbol;Acc:HGNC:10895]	9525	ENSCAFP00000000100	ENSCAFT00000000116	12.3924	12.729	12.5717	11.7985	13.1062	13.0703	13.3075	13.0631	12.2895	13.2426	13.1331	13.559	13.5936	13.3294	13.4529	12.7441	13.1356	13.0396	8433.97	0.092163	0.746547	0.992348
KDSR	609655	ENSCAFG00000000067	3-ketodihydrosphingosine reductase [Source:VGNC Symbol;Acc:VGNC:53728]	ENSCAFG00000000067	ENSG00000119537	88.6076	KDSR	3-ketodihydrosphingosine reductase [Source:HGNC Symbol;Acc:HGNC:4021]	2531	ENSCAFP00000000101	ENSCAFT00000000117	12.0406	11.8053	11.9775	13.0754	12.4971	12.3453	13.0494	13.6314	11.6544	13.7112	13.7879	13.1979	13.0349	13.0251	12.221	12.3789	12.0425	11.833	7081.17	-0.765147	0.0376259	0.505485
BCL2	403416	ENSCAFG00000000068	BCL2_ apoptosis regulator [Source:VGNC Symbol;Acc:VGNC:54274]	ENSCAFG00000000068	ENSG00000171791	82.9493	BCL2	BCL2, apoptosis regulator [Source:HGNC Symbol;Acc:HGNC:990]	596	ENSCAFP00000037976,ENSCAFP00000000102	ENSCAFT00000046240,ENSCAFT00000000118	11.0181	10.8909	11.8809	12.298	12.6466	11.5359	11.8931	11.522	10.3802	11.7181	12.8521	12.4254	12.4283	11.8112	13.4512	11.6663	12.3869	11.2191	4321.06	0.455336	0.269796	0.924472
ENSCAFG00000000069		ENSCAFG00000000069		ENSCAFG00000000069	ENSG00000135392	85.4582	DNAJC14	DnaJ heat shock protein family (Hsp40) member C14 [Source:HGNC Symbol;Acc:HGNC:24581]	85406	ENSCAFP00000000105	ENSCAFT00000000121	11.7693	12.5129	10.5039	9.7218	11.8234	11.2291	11.9719	11.5247	11.9304	11.7704	12.0704	11.903	11.9077	12.1517	12.0804	10.9573	11.584	11.7283	3405.73	-0.113105	0.748734	0.992348
PHLPP1	476179	ENSCAFG00000000070	PH domain and leucine rich repeat protein phosphatase 1 [Source:VGNC Symbol;Acc:VGNC:44504]	ENSCAFG00000000070	ENSG00000081913	83.7176	PHLPP1	PH domain and leucine rich repeat protein phosphatase 1 [Source:HGNC Symbol;Acc:HGNC:20610]	23239	ENSCAFP00000000107	ENSCAFT00000000123	11.0409	11.647	11.5386	12.0704	10.7436	10.0743	11.5121	11.4066	10.2021	11.3297	10.826	10.4843	10.905	11.446	11.1027	10.0754	10.6132	10.8259	2187	-0.473018	0.143164	0.799487
ENSCAFG00000000071	489926	ENSCAFG00000000071	ORMDL sphingolipid biosynthesis regulator 2 [Source:NCBI gene;Acc:489926]	ENSCAFG00000000071	ENSG00000123353	97.3856	ORMDL2	ORMDL sphingolipid biosynthesis regulator 2 [Source:HGNC Symbol;Acc:HGNC:16037]	29095	ENSCAFP00000000108	ENSCAFT00000000124	13.6884	14.3668	13.4654	13.6229	13.283	12.8426	12.4967	13.7467	13.3911	12.7733	12.9895	13.2927	12.9093	12.8265	12.3575	12.902	12.0096	12.9179	9483.69	-0.730058	0.0155074	0.354732
ENSCAFG00000000072	606845	ENSCAFG00000000072	transmembrane protein 198-like [Source:NCBI gene;Acc:606845]	ENSCAFG00000000072						ENSCAFP00000000109	ENSCAFT00000000125	13.6579	14.1441	14.9735	14.5147	13.3132	12.6722	13.9576	12.647	14.028	12.5145	13.9969	12.8586	12.2928	13.0554	13.8309	13.4744	11.5488	14.1445	12918.8	-0.15943	0.728584	0.992348
ZCCHC2		ENSCAFG00000000073	zinc finger CCHC-type containing 2 [Source:VGNC Symbol;Acc:VGNC:48569]	ENSCAFG00000000073	ENSG00000141664	91.1991	ZCCHC2	zinc finger CCHC-type containing 2 [Source:HGNC Symbol;Acc:HGNC:22916]	54877	ENSCAFP00000000110	ENSCAFT00000000126	9.98196	10.2588	9.37522	9.75286	11.1657	10.5321	11.7483	10.6289	10.2103	12.2237	11.453	11.4179	11.7996	12.4815	12.4208	10.5477	11.1625	10.877	2471.71	0.209073	0.6651	0.992348
MMP19	606853	ENSCAFG00000000074	matrix metallopeptidase 19 [Source:VGNC Symbol;Acc:VGNC:43279]	ENSCAFG00000000074	ENSG00000123342	75.3954	MMP19	matrix metallopeptidase 19 [Source:HGNC Symbol;Acc:HGNC:7165]	4327	ENSCAFP00000000111	ENSCAFT00000000127	10.8082	13.2829	10.7132	8.21353	11.955	10.9318	13.1194	10.3343	11.2669	11.6264	12.1879	11.687	11.2336	12.533	13.2729	10.3549	9.31021	12.7695	3921.05	0.304312	0.610091	0.992348
TNFRSF11A	483957	ENSCAFG00000000075	TNF receptor superfamily member 11a [Source:VGNC Symbol;Acc:VGNC:47654]	ENSCAFG00000000075	ENSG00000141655	70.7883	TNFRSF11A	TNF receptor superfamily member 11a [Source:HGNC Symbol;Acc:HGNC:11908]	8792	ENSCAFP00000000112,ENSCAFP00000038733	ENSCAFT00000000128,ENSCAFT00000049213	8.03625	8.80106	7.14623	8.19556	10.3673	9.69417	11.6056	9.63182	10.1073	10.0748	10.9498	10.2118	9.63594	10.1811	10.4875	8.73527	9.17379	9.72551	987.344	-0.303326	0.565447	0.992348
PYM1	481101	ENSCAFG00000000076	PYM homolog 1_ exon junction complex associated factor [Source:VGNC Symbol;Acc:VGNC:45228]	ENSCAFG00000000076	ENSG00000170473	93.1034	PYM1	PYM homolog 1, exon junction complex associated factor [Source:HGNC Symbol;Acc:HGNC:30258]	84305	ENSCAFP00000000113	ENSCAFT00000000129	11.9779	12.7032	12.1331	11.876	10.8058	10.7458	10.5823	11.5291	11.2085	11.2313	11.4096	11.2484	11.2074	11.3347	11.3032	11.0733	11.3153	11.4334	2877.63	-0.248568	0.443989	0.992348
DGKA	100855691	ENSCAFG00000000078	diacylglycerol kinase alpha [Source:VGNC Symbol;Acc:VGNC:39915]	ENSCAFG00000000078	ENSG00000065357	93.188	DGKA	diacylglycerol kinase alpha [Source:HGNC Symbol;Acc:HGNC:2849]	1606	ENSCAFP00000000114	ENSCAFT00000000131	13.3237	13.2069	13.1653	13.8313	12.6112	12.9101	12.7891	13.3978	12.5305	13.4443	12.9814	13.2693	13.4965	12.9475	13.3394	13.0335	12.3026	12.4845	8849.38	-0.321965	0.192775	0.860981
KIAA1468	476181	ENSCAFG00000000079	KIAA1468 [Source:VGNC Symbol;Acc:VGNC:42368]	ENSCAFG00000000079	ENSG00000134444	95.0536	KIAA1468	KIAA1468 [Source:HGNC Symbol;Acc:HGNC:29289]	57614	ENSCAFP00000000117	ENSCAFT00000000134	10.6065	10.4607	10.6385	10.5529	11.522	11.2805	12.0596	11.3473	10.8985	11.8667	11.9651	12.4053	12.1084	12.5962	11.7039	11.2356	11.5935	11.2286	3070	-0.155879	0.678521	0.992348
PMEL	481102	ENSCAFG00000000080	premelanosome protein [Source:VGNC Symbol;Acc:VGNC:44730]	ENSCAFG00000000080	ENSG00000185664	72.6389	PMEL	premelanosome protein [Source:HGNC Symbol;Acc:HGNC:10880]	6490	ENSCAFP00000000115	ENSCAFT00000000132	5.00891	5.42407	5.50756	7.19143	7.66574	5.41851	7.27019	4.22164	5.75904	6.95251	6.75514	7.29677	6.9815	8.1539	8.04972	8.39746	6.61796	5.77183	126.507	0.702276	0.200895	0.868173
ENSCAFG00000000081		ENSCAFG00000000081		ENSCAFG00000000081							ENSCAFT00000000136	5.27133	5.78422	6.55905	6.91214	5.04816	4.87964	4.66483	5.56528	5.24865	5.08175	4.32775	3.92629	2.89779	4.34988	3.80116	4.80199	4.85226	4.66974	36.4937	-0.720891	0.15956	0.821774
CDK2	100855704	ENSCAFG00000000082	cyclin dependent kinase 2 [Source:VGNC Symbol;Acc:VGNC:39051]	ENSCAFG00000000082	ENSG00000123374	98.9933	CDK2	cyclin dependent kinase 2 [Source:HGNC Symbol;Acc:HGNC:1771]	1017	ENSCAFP00000000121	ENSCAFT00000000140	10.9374	11.3583	8.96299	8.24882	11.5606	10.6186	11.0436	10.9575	10.6889	9.78993	11.0304	11.2272	10.7622	10.8452	10.1686	10.2087	10.7845	10.5482	1681.13	-0.315836	0.439772	0.992348
PIGN	476182	ENSCAFG00000000083	phosphatidylinositol glycan anchor biosynthesis class N [Source:VGNC Symbol;Acc:VGNC:44538]	ENSCAFG00000000083	ENSG00000197563	84.1772	PIGN	phosphatidylinositol glycan anchor biosynthesis class N [Source:HGNC Symbol;Acc:HGNC:8967]	23556	ENSCAFP00000039282,ENSCAFP00000000119	ENSCAFT00000046346,ENSCAFT00000000137	10.4778	11.1326	11.4407	11.618	12.5317	11.6765	12.3163	12.0422	11.4117	11.6175	11.5523	12.2693	11.8563	12.2642	11.2221	11.36	11.9929	10.9983	3425.58	-0.363266	0.23784	0.901427
CDH20	483959	ENSCAFG00000000086	Canis lupus familiaris cadherin 20 (CDH20)_ mRNA. [Source:RefSeq mRNA;Acc:NM_001286988]	ENSCAFG00000000086	ENSG00000101542	97.1286	CDH20	cadherin 20 [Source:HGNC Symbol;Acc:HGNC:1760]	28316	ENSCAFP00000000122	ENSCAFT00000000141	0	0	0	8.79985	6.82954	8.50971	0	8.69639	7.81994	0	0.871531	0	0.942483	8.85993	0	0	0.810363	0	112.546	-1.06117	0.220131	0.888184
RAB5B	474394	ENSCAFG00000000087	RAB5B_ member RAS oncogene family [Source:VGNC Symbol;Acc:VGNC:45292]	ENSCAFG00000000087	ENSG00000111540	100	RAB5B	RAB5B, member RAS oncogene family [Source:HGNC Symbol;Acc:HGNC:9784]	5869	ENSCAFP00000000123	ENSCAFT00000000142	10.9073	11.2227	8.30722	7.8726	11.3293	11.0104	12.0496	10.424	10.7152	11.6631	11.8511	11.9049	11.548	12.178	11.2027	9.74057	10.9818	11.0825	2365.4	-0.403027	0.427493	0.992348
SUOX	481103	ENSCAFG00000000088	sulfite oxidase [Source:VGNC Symbol;Acc:VGNC:46988]	ENSCAFG00000000088	ENSG00000139531	69.8413	SUOX	sulfite oxidase [Source:HGNC Symbol;Acc:HGNC:11460]	6821	ENSCAFP00000000124	ENSCAFT00000000143	13.2176	15.2183	13.4901	12.8452	12.281	12.2197	11.8646	13.3409	12.8691	12.6225	12.83	13.389	12.5741	13.6096	11.67	11.588	12.1302	12.0974	8663.41	-1.30954	0.00333922	0.161279
ENSCAFG00000000089		ENSCAFG00000000089		ENSCAFG00000000089						ENSCAFP00000000125	ENSCAFT00000000144	0	0	0	0	0	0	0	0	0	0	0	0	0	0	0	0	0	1.75119	0.131465	0.376312	0.596994	0.992348
MC4R	483961	ENSCAFG00000000090	melanocortin 4 receptor [Source:VGNC Symbol;Acc:VGNC:43067]	ENSCAFG00000000090	ENSG00000166603	95.7831	MC4R	melanocortin 4 receptor [Source:HGNC Symbol;Acc:HGNC:6932]	4160	ENSCAFP00000000126	ENSCAFT00000000145	0	0	0	0	0	0	0	0	0	0	0	0	0	0	0	0	2.46517	0	0.251218	0.685767	0.336378	0.958561
CCBE1	610092	ENSCAFG00000000093	collagen and calcium binding EGF domains 1 [Source:VGNC Symbol;Acc:VGNC:38775]	ENSCAFG00000000093	ENSG00000183287	83.6186	CCBE1	collagen and calcium binding EGF domains 1 [Source:HGNC Symbol;Acc:HGNC:29426]	147372	ENSCAFP00000000129	ENSCAFT00000000149	1.90796	1.23434	0	0	5.29118	5.83261	7.12959	0	2.93441	3.67104	4.26688	1.01043	1.50775	4.77835	5.28383	2.36117	8.22615	4.66974	37.1228	1.41533	0.0969261	0.709366
LMAN1	476186	ENSCAFG00000000094	lectin_ mannose binding 1 [Source:VGNC Symbol;Acc:VGNC:42706]	ENSCAFG00000000094	ENSG00000074695	89.5753	LMAN1	lectin, mannose binding 1 [Source:HGNC Symbol;Acc:HGNC:6631]	3998	ENSCAFP00000000133	ENSCAFT00000000153	12.0308	11.4657	11.7421	10.673	12.3721	12.4911	12.5205	12.4252	11.7921	12.4225	12.8018	13.0859	13.3738	13.5082	11.9512	12.8514	12.4247	12.4313	5777.52	-0.0575058	0.881043	0.992348
CPLX4	612922	ENSCAFG00000000096	complexin 4 [Source:NCBI gene;Acc:612922]	ENSCAFG00000000096	ENSG00000166569	91.0112	CPLX4	complexin 4 [Source:HGNC Symbol;Acc:HGNC:24330]	339302	ENSCAFP00000000134	ENSCAFT00000000154	0	3.18846	0	0	0	0	1.65533	0	3.51617	0.833916	2.93297	3.18841	0	0	3.88779	0	6.93473	1.75119	9.65279	2.21465	0.0134316	0.330848
ERBB3	481105	ENSCAFG00000000097	erb-b2 receptor tyrosine kinase 3 [Source:VGNC Symbol;Acc:VGNC:54147]	ENSCAFG00000000097	ENSG00000065361	93.9806	ERBB3	erb-b2 receptor tyrosine kinase 3 [Source:HGNC Symbol;Acc:HGNC:3431]	2065	ENSCAFP00000000139	ENSCAFT00000000159	10.5045	10.1462	6.94247	7.48573	9.84856	7.90727	8.22115	8.52546	8.83784	8.10676	10.1284	6.57515	7.16876	11.4156	8.17558	8.87214	10.3818	9.49103	685.219	0.0382394	0.951591	0.999275
RAX		ENSCAFG00000000098	retina and anterior neural fold homeobox [Source:VGNC Symbol;Acc:VGNC:53758]	ENSCAFG00000000098	ENSG00000134438	71.6012	RAX	retina and anterior neural fold homeobox [Source:HGNC Symbol;Acc:HGNC:18662]	30062	ENSCAFP00000000135	ENSCAFT00000000155	0	0	2.40755	5.37243	0	0	0.779597	2.93005	0	2.04617	0.871531	3.47833	0	2.43486	0	0	0	4.42684	5.06051	0.0247078	0.978038	1
GRP	610154	ENSCAFG00000000099	gastrin releasing peptide [Source:VGNC Symbol;Acc:VGNC:53721]	ENSCAFG00000000099	ENSG00000134443	68.2432	GRP	gastrin releasing peptide [Source:HGNC Symbol;Acc:HGNC:4605]	2922	ENSCAFP00000000137	ENSCAFT00000000157	3.06018	0	0	0	1.45122	0	0	0	0	0.833916	0	0	0	1.46615	0	0	3.09365	2.0549	1.23957	0.699969	0.422689	0.992348
SEC11C	404003	ENSCAFG00000000100	SEC11 homolog C_ signal peptidase complex subunit [Source:VGNC Symbol;Acc:VGNC:45961]	ENSCAFG00000000100	ENSG00000166562	98.9583	SEC11C	SEC11 homolog C, signal peptidase complex subunit [Source:HGNC Symbol;Acc:HGNC:23400]	90701	ENSCAFP00000000138	ENSCAFT00000000158	13.6128	13.0996	14.5036	14.2844	13.8615	14.9245	13.3218	14.404	13.4933	14.013	14.1696	13.7615	13.7895	13.392	14.4839	14.5269	14.2621	13.7498	17088.9	0.289007	0.333724	0.958272
ENSCAFG00000000101	610160	ENSCAFG00000000101	O-acyltransferase like protein-like [Source:NCBI gene;Acc:610160]	ENSCAFG00000000101						ENSCAFP00000000140	ENSCAFT00000000160	3.5863	0	0	0	0	0	3.79698	3.83215	1.53526	4.65867	3.55886	3.18841	0	1.46615	0.897372	1.61773	2.81336	3.27451	5.64507	-0.289319	0.736423	0.992348
ENSCAFG00000000102	474396	ENSCAFG00000000102	proliferation-associated 2G4 [Source:NCBI gene;Acc:474396]	ENSCAFG00000000102	ENSG00000257411	36.5482				ENSCAFP00000000143	ENSCAFT00000000163	15.1924	16.8208	15.7559	16.0892	15.6928	14.9218	15.3433	16.2097	15.5184	14.7166	15.0517	15.2161	15.4235	15.4512	14.3376	15.3852	14.8691	15.3283	47155.5	-0.579299	0.0820311	0.672854
ZNF532		ENSCAFG00000000103	zinc finger protein 532 [Source:VGNC Symbol;Acc:VGNC:48755]	ENSCAFG00000000103	ENSG00000074657	94.1538	ZNF532	zinc finger protein 532 [Source:HGNC Symbol;Acc:HGNC:30940]	55205	ENSCAFP00000000142	ENSCAFT00000000162	11.4609	9.92118	9.87818	9.69647	9.06625	11.1439	11.6683	9.28913	9.76093	12.0923	11.4083	9.64463	10.0388	10.7938	11.1625	11.5382	10.5709	11.1834	1828.51	0.389731	0.4111	0.992348
ZC3H10	481106	ENSCAFG00000000104	zinc finger CCCH-type containing 10 [Source:VGNC Symbol;Acc:VGNC:48550]	ENSCAFG00000000104	ENSG00000135482	97.0115	ZC3H10	zinc finger CCCH-type containing 10 [Source:HGNC Symbol;Acc:HGNC:25893]	84872	ENSCAFP00000000145	ENSCAFT00000000165	9.82734	10.3424	9.42728	8.24008	10.1653	9.32988	10.0036	9.54284	10.556	9.64094	10.0817	9.8473	10.0042	10.3039	10.354	8.68539	9.86964	9.53157	929.985	-0.163194	0.622363	0.992348
MALT1	476188	ENSCAFG00000000105	MALT1 paracaspase [Source:VGNC Symbol;Acc:VGNC:42936]	ENSCAFG00000000105	ENSG00000172175	92.2368	MALT1	MALT1 paracaspase [Source:HGNC Symbol;Acc:HGNC:6819]	10892	ENSCAFP00000043022,ENSCAFP00000000146	ENSCAFT00000047112,ENSCAFT00000000166	10.0118	9.50395	9.52044	9.93721	10.6587	11.0418	10.6031	11.194	9.18231	11.0867	11.2068	10.3958	11.25	11.652	10.8286	10.1109	10.468	10.2326	1596.81	-0.246593	0.523456	0.992348
ENSCAFG00000000106		ENSCAFG00000000106		ENSCAFG00000000106							ENSCAFT00000000168	0.939298	0	0	2.22497	2.633	0	0	0	2.26208	2.86	0	1.01043	0	3.29487	0	2.36117	2.00526	0	2.04633	-0.137754	0.87799	0.992348
ALPK2	483966	ENSCAFG00000000107	alpha kinase 2 [Source:VGNC Symbol;Acc:VGNC:37816]	ENSCAFG00000000107	ENSG00000198796	62.7423	ALPK2	alpha kinase 2 [Source:HGNC Symbol;Acc:HGNC:20565]	115701	ENSCAFP00000000148	ENSCAFT00000000169	7.46157	6.26215	8.35227	7.89504	3.61748	6.58634	4.00447	6.14005	10.3605	6.71527	5.90453	5.22967	7.27562	7.53307	7.00759	7.26773	6.61796	7.05233	186.993	-0.557148	0.415544	0.992348
ESYT1		ENSCAFG00000000108	extended synaptotagmin 1 [Source:VGNC Symbol;Acc:VGNC:40483]	ENSCAFG00000000108	ENSG00000139641	77.634	ESYT1	extended synaptotagmin 1 [Source:HGNC Symbol;Acc:HGNC:29534]	23344	ENSCAFP00000000149,ENSCAFP00000036079	ENSCAFT00000000170,ENSCAFT00000045762	15.0273	13.4848	13.5325	13.9782	13.7912	13.9274	13.8913	13.9527	13.7479	13.8759	13.9001	13.2674	13.3967	14.1028	14.0219	13.5127	13.5164	14.4016	15424.1	-0.000547159	0.998423	1
SMARCC2	481107	ENSCAFG00000000109	SWI/SNF related_ matrix associated_ actin dependent regulator of chromatin subfamily c member 2 [Source:VGNC Symbol;Acc:VGNC:46536]	ENSCAFG00000000109	ENSG00000139613	95.3297	SMARCC2	SWI/SNF related, matrix associated, actin dependent regulator of chromatin subfamily c member 2 [Source:HGNC Symbol;Acc:HGNC:11105]	6601	ENSCAFP00000000152	ENSCAFT00000000173	14.1561	13.9283	13.2361	13.3785	13.4495	13.4097	13.375	13.8668	13.56	13.7324	13.7302	13.6097	13.5467	13.9816	13.6297	12.6702	13.3271	13.2514	12272.3	-0.399384	0.0461288	0.540023
MYL6B	606992	ENSCAFG00000000110	myosin light chain 6B [Source:VGNC Symbol;Acc:VGNC:43546]	ENSCAFG00000000110	ENSG00000196465	93.7799	MYL6B	myosin light chain 6B [Source:HGNC Symbol;Acc:HGNC:29823]	140465	ENSCAFP00000000155	ENSCAFT00000000176	10.1912	8.33517	8.89066	10.0187	9.7503	8.13869	9.42081	8.75653	9.87761	8.4186	8.83694	10.0801	7.88868	8.60298	8.33824	9.39532	9.43169	9.14207	608.227	-0.136463	0.737875	0.992348
RNF41	607044	ENSCAFG00000000111	ring finger protein 41 [Source:VGNC Symbol;Acc:VGNC:45670]	ENSCAFG00000000111	ENSG00000181852	100	RNF41	ring finger protein 41 [Source:HGNC Symbol;Acc:HGNC:18401]	10193	ENSCAFP00000000162	ENSCAFT00000000183	12.4824	13.4909	11.6696	11.4106	11.6458	11.7643	11.9799	12.5848	12.6045	11.9575	13.2653	12.4609	11.8875	12.5027	11.8813	11.9696	11.559	12.0861	5027.29	-0.488527	0.150749	0.809294
ENSCAFG00000000112		ENSCAFG00000000112		ENSCAFG00000000112	ENSG00000139540	72.9805	SLC39A5	solute carrier family 39 member 5 [Source:HGNC Symbol;Acc:HGNC:20502]	283375	ENSCAFP00000000163,ENSCAFP00000036646	ENSCAFT00000000184,ENSCAFT00000049074	9.82589	8.32911	9.13121	10.1896	8.92668	8.78435	8.07928	9.5766	9.57415	8.10266	7.12457	8.25433	8.43365	7.70137	8.94715	9.07393	9.17567	9.08034	504.965	0.109294	0.797833	0.992348
ANKRD52	481109	ENSCAFG00000000113	ankyrin repeat domain 52 [Source:VGNC Symbol;Acc:VGNC:37908]	ENSCAFG00000000113	ENSG00000139645	99.4089	ANKRD52	ankyrin repeat domain 52 [Source:HGNC Symbol;Acc:HGNC:26614]	283373	ENSCAFP00000000164	ENSCAFT00000000185	9.57479	9.2711	6.55905	7.15469	10.1131	10.1608	10.8941	8.89339	9.26253	9.70456	10.584	10.1603	10.1565	11.1005	11.1587	9.90058	9.62447	10.1071	1046.07	0.353978	0.497793	0.992348
CS	474403	ENSCAFG00000000115	citrate synthase [Source:VGNC Symbol;Acc:VGNC:49800]	ENSCAFG00000000115	ENSG00000062485	95.2991	CS	citrate synthase [Source:HGNC Symbol;Acc:HGNC:2422]	1431	ENSCAFP00000000167	ENSCAFT00000000188	14.7519	14.9736	12.8524	12.4402	14.7688	14.1653	14.4296	14.5393	13.9679	14.1371	14.6951	15.0642	14.3337	14.5903	14.0512	13.4775	13.5745	14.3955	20396.6	-0.467116	0.20038	0.867464
NEDD4L	476189	ENSCAFG00000000116	neural precursor cell expressed_ developmentally down-regulated 4-like_ E3 ubiquitin protein ligase [Source:VGNC Symbol;Acc:VGNC:43721]	ENSCAFG00000000116	ENSG00000049759	97.6067	NEDD4L	neural precursor cell expressed, developmentally down-regulated 4-like, E3 ubiquitin protein ligase [Source:HGNC Symbol;Acc:HGNC:7728]	23327	ENSCAFP00000000179,ENSCAFP00000038102	ENSCAFT00000000200,ENSCAFT00000045031	11.8045	12.2073	11.9	12.043	10.6848	11.2707	10.7057	8.92976	11.0809	12.8609	11.1363	13.0901	12.9436	10.6318	11.9493	13.1398	12.7467	12.4985	4349.1	0.705538	0.15631	0.81795
ENSCAFG00000000118	111089958	ENSCAFG00000000118	canopy FGF signaling regulator 2 [Source:NCBI gene;Acc:111089958]	ENSCAFG00000000118	ENSG00000257727	89.8936	CNPY2	canopy FGF signaling regulator 2 [Source:HGNC Symbol;Acc:HGNC:13529]	10330	ENSCAFP00000000169	ENSCAFT00000000190	14.3296	15.2129	14.7169	15.0046	13.6766	13.7321	13.6224	14.95	14.5875	13.4385	13.5173	13.5994	13.5215	13.3006	12.5679	14.0439	13.1417	13.9421	17708.8	-0.663573	0.0872331	0.686121
PAN2	474404	ENSCAFG00000000119	poly(A) specific ribonuclease subunit PAN2 [Source:VGNC Symbol;Acc:VGNC:54530]	ENSCAFG00000000119	ENSG00000135473	97.5793	PAN2	poly(A) specific ribonuclease subunit PAN2 [Source:HGNC Symbol;Acc:HGNC:20074]	9924	ENSCAFP00000000176,ENSCAFP00000037097	ENSCAFT00000000197,ENSCAFT00000047857	12.531	12.8401	12.6627	12.8609	12.7154	12.0676	12.9271	12.2457	12.9137	12.7786	12.686	12.7068	12.7198	13.0675	12.8412	12.9065	12.1845	12.4177	6628.29	-0.0970576	0.606005	0.992348
IL23A	481110	ENSCAFG00000000120	interleukin 23 subunit alpha [Source:VGNC Symbol;Acc:VGNC:41972]	ENSCAFG00000000120	ENSG00000110944	86.5285	IL23A	interleukin 23 subunit alpha [Source:HGNC Symbol;Acc:HGNC:15488]	51561	ENSCAFP00000000177	ENSCAFT00000000198	7.55604	7.0319	6.64432	8.23128	8.02398	7.61197	7.16605	7.11837	8.05949	8.91597	8.19894	8.72463	8.07775	7.71354	8.29134	7.64855	9.03766	7.77285	258.057	0.355614	0.340831	0.959926
ENSCAFG00000000121	481111	ENSCAFG00000000121	signal transducer and activator of transcription 2 [Source:NCBI gene;Acc:481111]	ENSCAFG00000000121	ENSG00000170581	85.8645	STAT2	signal transducer and activator of transcription 2 [Source:HGNC Symbol;Acc:HGNC:11363]	6773	ENSCAFP00000000180	ENSCAFT00000000201	13.2877	12.6085	11.6898	11.7158	14.0093	13.4447	13.644	13.0309	13.5354	14.9938	13.9127	14.3628	15.1145	13.8056	14.0565	12.5332	13.5277	12.9009	13606.2	-0.412501	0.392774	0.984979
APOF		ENSCAFG00000000122	apolipoprotein F [Source:VGNC Symbol;Acc:VGNC:38003]	ENSCAFG00000000122	ENSG00000175336	67.7083	APOF	apolipoprotein F [Source:HGNC Symbol;Acc:HGNC:615]	319	ENSCAFP00000038837	ENSCAFT00000000202	5.76077	6.89102	6.32082	6.35491	5.82019	2.85219	4.62349	5.42409	8.20117	6.11018	6.98037	7.28743	5.81532	6.4637	6.58336	6.47459	8.07307	4.06831	94.9636	0.348152	0.554818	0.992348
ATP8B1	476190	ENSCAFG00000000123	ATPase phospholipid transporting 8B1 [Source:VGNC Symbol;Acc:VGNC:38288]	ENSCAFG00000000123	ENSG00000081923	94	ATP8B1	ATPase phospholipid transporting 8B1 [Source:HGNC Symbol;Acc:HGNC:3706]	5205	ENSCAFP00000000182	ENSCAFT00000000203	11.2564	9.77959	10.2723	11.2003	10.5669	10.8605	11.5014	10.9923	10.3668	11.4087	10.4207	10.2627	10.3152	9.7265	11.7806	11.173	8.85248	11.9676	1903.5	0.555318	0.173733	0.840138
TIMELESS	481112	ENSCAFG00000000124	timeless circadian regulator [Source:VGNC Symbol;Acc:VGNC:47375]	ENSCAFG00000000124	ENSG00000111602	87.0173	TIMELESS	timeless circadian regulator [Source:HGNC Symbol;Acc:HGNC:11813]	8914	ENSCAFP00000000185,ENSCAFP00000036053	ENSCAFT00000000206,ENSCAFT00000045728	12.1749	13.8578	11.9177	12.1478	12.7195	12.0813	12.8408	12.5957	13.2229	12.6573	12.7006	12.7307	12.4201	12.549	12.5921	12.0056	11.6005	12.1911	6193.18	-0.546368	0.0738082	0.647629
NARS	607631	ENSCAFG00000000125	asparaginyl-tRNA synthetase [Source:VGNC Symbol;Acc:VGNC:43625]	ENSCAFG00000000125	ENSG00000134440	93.2021	NARS	asparaginyl-tRNA synthetase [Source:HGNC Symbol;Acc:HGNC:7643]	4677	ENSCAFP00000000186	ENSCAFT00000000207	13.5852	14.3291	13.345	13.5127	14.8487	13.7321	14.4283	14.78	13.6584	14.1247	14.7207	14.7517	14.2811	14.4752	13.2494	14.0676	13.6758	14.3518	18733.8	-0.363293	0.234615	0.900326
FECH	610360	ENSCAFG00000000126	ferrochelatase [Source:VGNC Symbol;Acc:VGNC:40815]	ENSCAFG00000000126	ENSG00000066926	85.5792	FECH	ferrochelatase [Source:HGNC Symbol;Acc:HGNC:3647]	2235	ENSCAFP00000000188	ENSCAFT00000000209	10.1334	10.6055	9.27517	8.51106	11.1371	11.7341	11.8453	10.8021	10.0554	11.573	11.5395	11.3827	11.3287	11.5058	11.1766	9.92381	14.2727	10.7897	3047.7	1.36752	0.0158793	0.357867
ONECUT2	483967	ENSCAFG00000000127	one cut homeobox 2 [Source:VGNC Symbol;Acc:VGNC:53747]	ENSCAFG00000000127	ENSG00000119547	98.3713	ONECUT2	one cut homeobox 2 [Source:HGNC Symbol;Acc:HGNC:8139]	9480	ENSCAFP00000000189	ENSCAFT00000000210	0	0	0	0	0	0	0.779597	1.07283	0	0	2.57957	1.59885	0	4.82396	0	0	0	0	0.49038	-0.452695	0.538601	0.992348
MIP		ENSCAFG00000000128	major intrinsic protein of lens fiber [Source:VGNC Symbol;Acc:VGNC:43241]	ENSCAFG00000000128	ENSG00000135517	93.9394	MIP	major intrinsic protein of lens fiber [Source:HGNC Symbol;Acc:HGNC:7103]	4284	ENSCAFP00000000190	ENSCAFT00000000211	5.20109	6.90737	5.31294	4.926	3.80817	3.01965	2.58894	4.04	5.48102	3.91507	4.73972	5.34219	5.09533	3.5332	4.04684	4.36841	5.43311	3.15184	28.6463	-0.455635	0.432774	0.992348
ST8SIA3		ENSCAFG00000000129	ST8 alpha-N-acetyl-neuraminide alpha-2_8-sialyltransferase 3 [Source:VGNC Symbol;Acc:VGNC:53994]	ENSCAFG00000000129	ENSG00000177511	76.0246	ST8SIA3	ST8 alpha-N-acetyl-neuraminide alpha-2,8-sialyltransferase 3 [Source:HGNC Symbol;Acc:HGNC:14269]	51046	ENSCAFP00000000191	ENSCAFT00000000212	0	0	0	0	0	0	0	0	0	0	0	0	0	0	0	0	0	0	0	0	1	1
SPRYD4	481113	ENSCAFG00000000130	SPRY domain containing 4 [Source:VGNC Symbol;Acc:VGNC:46769]	ENSCAFG00000000130	ENSG00000176422	87.9227	SPRYD4	SPRY domain containing 4 [Source:HGNC Symbol;Acc:HGNC:27468]	283377	ENSCAFP00000000192	ENSCAFT00000000213	11.3946	11.6777	10.2143	9.85944	9.96954	10.0284	9.4857	11.2249	10.3699	9.74591	10.0253	10.2781	9.71402	9.568	10.4443	10.0726	9.89041	10.0832	1321.85	-0.278659	0.465705	0.992348
GLS2	100686499	ENSCAFG00000000131	glutaminase 2 [Source:VGNC Symbol;Acc:VGNC:41277]	ENSCAFG00000000131	ENSG00000135423	95.6811	GLS2	glutaminase 2 [Source:HGNC Symbol;Acc:HGNC:29570]	27165	ENSCAFP00000000194	ENSCAFT00000000215	8.71856	9.9784	8.36489	8.91416	7.90897	8.16126	7.59292	8.83532	8.8137	6.43119	8.21514	7.49639	6.81432	7.47708	7.13702	7.1038	6.02371	7.41439	289.959	-1.29592	0.00534197	0.209667
ENSCAFG00000000132		ENSCAFG00000000132		ENSCAFG00000000132	ENSG00000111229	99.4382	ARPC3	actin related protein 2/3 complex subunit 3 [Source:HGNC Symbol;Acc:HGNC:706]	10094	ENSCAFP00000039938	ENSCAFT00000000216	12.5653	13.4625	12.7674	11.6138	12.6559	12.4911	13.0351	12.8482	13.2616	13.9324	12.9349	13.1033	13.3365	12.5651	12.9365	12.7672	12.233	12.9215	7849.27	-0.242134	0.425348	0.992348
WDR7	476191	ENSCAFG00000000133	WD repeat domain 7 [Source:VGNC Symbol;Acc:VGNC:48383]	ENSCAFG00000000133	ENSG00000091157	96.9799	WDR7	WD repeat domain 7 [Source:HGNC Symbol;Acc:HGNC:13490]	23335	ENSCAFP00000000201,ENSCAFP00000000199	ENSCAFT00000000223,ENSCAFT00000000221	10.8547	10.9844	10.7629	10.8757	12.9377	13.0264	13.3555	11.9033	10.6391	12.203	12.8624	12.7177	13.1314	13.3619	12.8928	11.4304	11.9075	12.1023	5365.25	-0.239343	0.624859	0.992348
RBMS2	481115	ENSCAFG00000000134	RNA binding motif single stranded interacting protein 2 [Source:VGNC Symbol;Acc:VGNC:45428]	ENSCAFG00000000134	ENSG00000076067	93.3661	RBMS2	RNA binding motif single stranded interacting protein 2 [Source:HGNC Symbol;Acc:HGNC:9909]	5939	ENSCAFP00000000195	ENSCAFT00000000217	10.8654	13.3584	11.2617	8.8117	10.2093	9.58488	9.80982	10.1179	10.9171	10.9294	11.9817	10.2946	9.10919	8.49786	8.77033	10.6918	9.66119	10.0089	1846.87	-0.949295	0.11433	0.749852
BAZ2A	481116	ENSCAFG00000000135	bromodomain adjacent to zinc finger domain 2A [Source:VGNC Symbol;Acc:VGNC:38391]	ENSCAFG00000000135	ENSG00000076108	90.6819	BAZ2A	bromodomain adjacent to zinc finger domain 2A [Source:HGNC Symbol;Acc:HGNC:962]	11176	ENSCAFP00000000198,ENSCAFP00000037599	ENSCAFT00000000220,ENSCAFT00000049267	13.5474	13.9316	13.6731	14.1531	13.6633	13.5168	13.9477	13.9654	14.0454	14.245	14.0516	14.1521	14.163	14.3401	14.3664	13.9187	13.7618	13.8133	16157.5	0.0073436	0.96771	1
ENSCAFG00000000136	403669	ENSCAFG00000000136	ATP synthase F1 subunit beta [Source:NCBI gene;Acc:403669]	ENSCAFG00000000136	ENSG00000110955	96.2049	ATP5F1B	ATP synthase F1 subunit beta [Source:HGNC Symbol;Acc:HGNC:830]	506	ENSCAFP00000000202	ENSCAFT00000000224	17.021	18.7824	16.7456	16.0691	17.3931	16.9099	16.4587	17.4685	17.0753	16.3467	16.6249	17.0602	16.779	16.5161	15.9814	16.8346	16.108	16.9082	131649	-0.572973	0.141596	0.796672
TXNL1	483970	ENSCAFG00000000137	thioredoxin like 1 [Source:VGNC Symbol;Acc:VGNC:48018]	ENSCAFG00000000137	ENSG00000091164	99.308	TXNL1	thioredoxin like 1 [Source:HGNC Symbol;Acc:HGNC:12436]	9352	ENSCAFP00000000205,ENSCAFP00000041475	ENSCAFT00000000227,ENSCAFT00000044624	13.1145	13.8148	14.6665	15.1596	14.3315	14.1087	14.1024	15.0524	13.4968	13.7572	14.1612	14.4837	14.4263	14.3132	13.9433	14.7273	14.2476	14.1097	20263	-0.023366	0.940385	0.99532
TCF4	403949	ENSCAFG00000000140	transcription factor 4 [Source:VGNC Symbol;Acc:VGNC:47197]	ENSCAFG00000000140	ENSG00000196628	98.4985	TCF4	transcription factor 4 [Source:HGNC Symbol;Acc:HGNC:11634]	6925	ENSCAFP00000042733,ENSCAFP00000000209	ENSCAFT00000048913,ENSCAFT00000000232	10.4468	9.48229	10.385	11.4566	9.6542	10.2832	10.7272	10.279	8.80454	10.9632	10.2385	9.31306	11.0939	9.51511	10.2628	10.8943	12.8878	10.769	1716.19	1.15691	0.0110636	0.301547
NACA	474408	ENSCAFG00000000141	nascent polypeptide associated complex subunit alpha [Source:NCBI gene;Acc:474408]	ENSCAFG00000000141						ENSCAFP00000000207,ENSCAFP00000042188,ENSCAFP00000037389	ENSCAFT00000000230,ENSCAFT00000048075,ENSCAFT00000049849	15.8781	17.1092	16.3966	16.8072	15.8931	15.6468	16.2106	17.1119	16.6289	15.9845	16.0149	16.2621	16.2439	15.9782	15.8355	16.222	15.7025	16.2426	80616.8	-0.34132	0.214028	0.882348
ENSCAFG00000000142		ENSCAFG00000000142		ENSCAFG00000000142	ENSG00000198056	91.0828	PRIM1	DNA primase subunit 1 [Source:HGNC Symbol;Acc:HGNC:9369]	5557	ENSCAFP00000000208	ENSCAFT00000000231	9.65251	10.9042	7.66796	7.79116	10.5922	10.0991	11.1521	9.83549	10.4966	10.2135	10.3582	11.4115	11.1084	11.0134	10.1314	8.79024	10.6393	10.2429	1348.47	-0.350585	0.471605	0.992348
HSD17B6	481118	ENSCAFG00000000143	hydroxysteroid 17-beta dehydrogenase 6 [Source:VGNC Symbol;Acc:VGNC:41808]	ENSCAFG00000000143	ENSG00000025423	80.4416	HSD17B6	hydroxysteroid 17-beta dehydrogenase 6 [Source:HGNC Symbol;Acc:HGNC:23316]	8630	ENSCAFP00000000212	ENSCAFT00000000235	9.85762	10.9042	9.13121	7.19143	9.40019	7.48174	8.68273	10.9678	9.68477	8.64416	10.3709	9.82811	8.60738	9.16472	7.28001	7.9435	9.85797	10.0801	757.422	-0.37004	0.499802	0.992348
CCDC68	483973	ENSCAFG00000000144	coiled-coil domain containing 68 [Source:VGNC Symbol;Acc:VGNC:38851]	ENSCAFG00000000144	ENSG00000166510	82.9851	CCDC68	coiled-coil domain containing 68 [Source:HGNC Symbol;Acc:HGNC:24350]	80323	ENSCAFP00000000211,ENSCAFP00000000210	ENSCAFT00000000234,ENSCAFT00000000233	6.7839	3.8607	0	0	3.51176	6.50398	4.85546	1.07283	2.26208	5.14693	4.06716	0	2.89779	2.65272	5.97985	4.21613	2.9603	4.98927	24.162	0.259685	0.75078	0.992348
RAB27B	483974	ENSCAFG00000000145	RAB27B_ member RAS oncogene family [Source:VGNC Symbol;Acc:VGNC:45268]	ENSCAFG00000000145	ENSG00000041353	96.789	RAB27B	RAB27B, member RAS oncogene family [Source:HGNC Symbol;Acc:HGNC:9767]	5874	ENSCAFP00000000213	ENSCAFT00000000237	2.70168	0	0	4.40684	5.41364	0	3.26301	0	0	1.74311	0.871531	0	0	3.00924	0	0	5.18673	4.06831	7.63162	0.542081	0.546376	0.992348
C1H18orf54	476192	ENSCAFG00000000147	chromosome 1 C18orf54 homolog [Source:VGNC Symbol;Acc:VGNC:52506]	ENSCAFG00000000147	ENSG00000166845	78.6517	C18orf54	chromosome 18 open reading frame 54 [Source:HGNC Symbol;Acc:HGNC:13796]	162681	ENSCAFP00000000214	ENSCAFT00000000238	9.30866	9.19656	8.8237	9.73742	10.2292	9.76955	10.5971	9.80021	9.25583	9.94343	10.9672	10.8313	10.6434	11.1377	9.94695	10.2656	10.4863	10.0599	1167.54	0.0169543	0.964114	1
RDH16	474409	ENSCAFG00000000148	retinol dehydrogenase 16 [Source:VGNC Symbol;Acc:VGNC:52599]	ENSCAFG00000000148	ENSG00000139547	57.5472	RDH16	retinol dehydrogenase 16 [Source:HGNC Symbol;Acc:HGNC:29674]	8608	ENSCAFP00000000221	ENSCAFT00000000245	10.0622	14.6329	9.59463	9.29789	9.23146	5.96165	5.59392	8.15287	5.13633	6.67164	9.00709	6.82795	5.52888	5.14468	1.44644	8.96167	11.4505	9.91542	497.16	1.31071	0.081655	0.672026
STARD6	476193	ENSCAFG00000000149	StAR related lipid transfer domain containing 6 [Source:VGNC Symbol;Acc:VGNC:46886]	ENSCAFG00000000149	ENSG00000174448	77.7778	STARD6	StAR related lipid transfer domain containing 6 [Source:HGNC Symbol;Acc:HGNC:18066]	147323	ENSCAFP00000000215	ENSCAFT00000000239	8.8506	8.90242	9.90866	11.0608	9.36077	9.05409	10.323	10.0262	9.31508	8.50814	10.1809	10.2699	9.18427	11.9721	9.17093	9.73882	9.67056	8.99593	1015.8	-0.633916	0.191937	0.860704
POLI	100683243	ENSCAFG00000000150	DNA polymerase iota [Source:VGNC Symbol;Acc:VGNC:44784]	ENSCAFG00000000150	ENSG00000101751	87.1795	POLI	DNA polymerase iota [Source:HGNC Symbol;Acc:HGNC:9182]	11201	ENSCAFP00000000218	ENSCAFT00000000242	10.2769	9.40667	11.8129	12.4996	10.7545	9.9746	11.4943	11.4578	9.35536	11.2784	11.3821	11.5171	11.2286	11.8934	10.9316	11.3775	10.6229	10.5558	2353.34	-0.341481	0.436177	0.992348
ENSCAFG00000000153		ENSCAFG00000000153		ENSCAFG00000000153							ENSCAFT00000000247	8.49464	10.099	8.03461	7.51501	9.12345	9.1062	8.70272	8.07825	8.61498	8.62998	8.74509	8.9691	9.62755	10.192	10.0828	9.05722	8.95463	9.28026	560.817	0.355995	0.380045	0.980484
TAC3	607315	ENSCAFG00000000155	tachykinin 3 [Source:VGNC Symbol;Acc:VGNC:47062]	ENSCAFG00000000155	ENSG00000166863	69.6	TAC3	tachykinin 3 [Source:HGNC Symbol;Acc:HGNC:11521]	6866	ENSCAFP00000000224	ENSCAFT00000000249	5.43327	5.95124	5.31294	9.01496	3.97657	2.66272	6.18319	3.7158	7.03388	5.67472	6.24154	6.19041	6.09368	4.91106	7.52267	7.95557	10.9381	5.7925	201.711	2.34585	0.000937922	0.0730543
MYO1A	607315	ENSCAFG00000000156	myosin IA [Source:VGNC Symbol;Acc:VGNC:43560]	ENSCAFG00000000156	ENSG00000166866	89.4332	MYO1A	myosin IA [Source:HGNC Symbol;Acc:HGNC:7595]	4640	ENSCAFP00000000228,ENSCAFP00000036654	ENSCAFT00000000253,ENSCAFT00000048971	8.11953	7.80865	8.18448	9.74979	8.31467	7.24869	10.2416	6.48034	9.83477	8.36139	10.3996	8.88182	8.78068	7.74352	10.4883	9.47927	10.2927	8.18233	601.13	0.771631	0.155548	0.817356
DCC		ENSCAFG00000000157	DCC netrin 1 receptor [Source:VGNC Symbol;Acc:VGNC:39799]	ENSCAFG00000000157	ENSG00000187323	97.463	DCC	DCC netrin 1 receptor [Source:HGNC Symbol;Acc:HGNC:2701]	1630	ENSCAFP00000040969,ENSCAFP00000000229	ENSCAFT00000045423,ENSCAFT00000000254	2.22354	0	0	0	2.41575	0	0	0	0	0	0	0	0.942483	3.73768	0	0	0.810363	0	1.22343	-0.617009	0.455202	0.992348
HSD17B4	474630	ENSCAFG00000000158	hydroxysteroid 17-beta dehydrogenase 4 [Source:VGNC Symbol;Acc:VGNC:41807]	ENSCAFG00000000158	ENSG00000133835	81.1671	HSD17B4	hydroxysteroid 17-beta dehydrogenase 4 [Source:HGNC Symbol;Acc:HGNC:5213]	3295	ENSCAFP00000000234,ENSCAFP00000000236	ENSCAFT00000000259,ENSCAFT00000000261	12.7374	12.5693	13.2549	12.5939	13.2657	12.8089	12.8734	12.9729	13.7251	13.8317	13.6343	13.975	13.8372	13.2211	13.9928	13.021	12.5389	13.3859	10211.4	0.0183493	0.952966	0.999861
NEMP1	607350	ENSCAFG00000000159	nuclear envelope integral membrane protein 1 [Source:VGNC Symbol;Acc:VGNC:43742]	ENSCAFG00000000159	ENSG00000166881	80.7054	NEMP1	nuclear envelope integral membrane protein 1 [Source:HGNC Symbol;Acc:HGNC:29001]	23306	ENSCAFP00000000231	ENSCAFT00000000256	13.0537	14.7917	12.5629	12.7833	14.313	13.1752	14.3875	13.2825	14.2094	13.4975	14.1973	14.1193	13.9223	13.4011	14.069	13.5299	14.131	12.8228	14365.6	-0.102891	0.780968	0.992348
NAB2	481122	ENSCAFG00000000160	NGFI-A binding protein 2 [Source:VGNC Symbol;Acc:VGNC:43601]	ENSCAFG00000000160	ENSG00000166886	98.0952	NAB2	NGFI-A binding protein 2 [Source:HGNC Symbol;Acc:HGNC:7627]	4665	ENSCAFP00000000235	ENSCAFT00000000260	13.0169	15.2162	13.2523	12.7983	13.2062	13.2787	13.2916	13.694	13.0597	12.6683	12.955	13.2163	12.6635	13.1737	13.5726	12.948	12.2868	12.7538	10339.3	-0.437581	0.269006	0.924435
MEX3C		ENSCAFG00000000162	mex-3 RNA binding family member C [Source:VGNC Symbol;Acc:VGNC:43185]	ENSCAFG00000000162	ENSG00000176624	78.0998	MEX3C	mex-3 RNA binding family member C [Source:HGNC Symbol;Acc:HGNC:28040]	51320	ENSCAFP00000000237,ENSCAFP00000039143	ENSCAFT00000000262,ENSCAFT00000043498	12.2373	11.8377	12.316	12.8595	12.8296	13.2787	13.6286	13.7327	12.4686	13.2494	13.0441	13.5097	13.5629	13.7356	13.2295	13.1259	12.401	12.7984	8712.77	-0.202428	0.538274	0.992348
STAT6	100142679	ENSCAFG00000000163	signal transducer and activator of transcription 6 [Source:VGNC Symbol;Acc:VGNC:46892]	ENSCAFG00000000163	ENSG00000166888	91.8246	STAT6	signal transducer and activator of transcription 6 [Source:HGNC Symbol;Acc:HGNC:11368]	6778	ENSCAFP00000000244	ENSCAFT00000000269	15.4671	16.6778	14.588	14.6501	14.9339	14.8277	15.1733	14.8687	14.5355	14.9596	15.2429	15.562	14.6476	14.8905	15.2529	14.2362	14.3512	15.3226	35929.2	-0.310204	0.38308	0.98122
SMAD4	476196	ENSCAFG00000000164	SMAD family member 4 [Source:VGNC Symbol;Acc:VGNC:46521]	ENSCAFG00000000164	ENSG00000141646	98.913	SMAD4	SMAD family member 4 [Source:HGNC Symbol;Acc:HGNC:6770]	4089	ENSCAFP00000000241	ENSCAFT00000000266	10.9975	10.3955	9.16406	8.95746	11.7204	11.5955	11.9893	11.3948	10.6122	11.815	11.9388	12.1286	12.1718	12.3068	11.9379	10.8154	11.4095	11.5064	2904.4	-0.0399954	0.930907	0.994619
TNFAIP8	481428	ENSCAFG00000000165	TNF alpha induced protein 8 [Source:VGNC Symbol;Acc:VGNC:47652]	ENSCAFG00000000165	ENSG00000145779	87.7358	TNFAIP8	TNF alpha induced protein 8 [Source:HGNC Symbol;Acc:HGNC:17260]	25816	ENSCAFP00000000242,ENSCAFP00000037186	ENSCAFT00000000267,ENSCAFT00000049811	12.0136	11.5475	11.2154	10.4824	11.5087	11.7683	11.6654	11.583	11.7541	12.5172	12.2341	12.629	12.6926	8.6417	13.3787	11.4423	11.943	12.4493	4115.97	0.60685	0.18643	0.854433
ELAC1	476197	ENSCAFG00000000166	elaC ribonuclease Z 1 [Source:NCBI gene;Acc:476197]	ENSCAFG00000000166	ENSG00000141642	94.7658	ELAC1	elaC ribonuclease Z 1 [Source:HGNC Symbol;Acc:HGNC:14197]	55520	ENSCAFP00000000243	ENSCAFT00000000268	9.34779	9.88448	9.92367	9.94261	10.8687	10.1962	10.5877	11.1079	10.0644	10.3744	10.7764	11.0842	10.9648	11.006	10.503	10.4845	9.79694	10.0492	1418.57	-0.284408	0.354496	0.966213
DMXL1	474631	ENSCAFG00000000167	Dmx like 1 [Source:VGNC Symbol;Acc:VGNC:40006]	ENSCAFG00000000167	ENSG00000172869	94.0244	DMXL1	Dmx like 1 [Source:HGNC Symbol;Acc:HGNC:2937]	1657	ENSCAFP00000000248	ENSCAFT00000000273	10.3416	10.4056	10.4382	10.064	12.3745	11.879	12.6374	10.6117	12.0222	13.2592	12.7432	12.7389	13.5908	12.5811	13.2521	11.2238	11.7976	12.1965	4923.81	0.0587143	0.913196	0.993751
ME2	476198	ENSCAFG00000000168	malic enzyme 2 [Source:VGNC Symbol;Acc:VGNC:43110]	ENSCAFG00000000168	ENSG00000082212	91.6096	ME2	malic enzyme 2 [Source:HGNC Symbol;Acc:HGNC:6984]	4200	ENSCAFP00000000245	ENSCAFT00000000270	13.5741	14.191	14.0921	13.0962	14.8485	13.6803	14.5071	14.4708	14.3098	14.6571	14.729	15.2143	15.235	14.469	14.9101	14.9343	15.1763	13.4781	23823.2	0.270177	0.444399	0.992348
MRO	483979	ENSCAFG00000000169	maestro [Source:VGNC Symbol;Acc:VGNC:43369]	ENSCAFG00000000169	ENSG00000134042	76.6129	MRO	maestro [Source:HGNC Symbol;Acc:HGNC:24121]	83876	ENSCAFP00000037093,ENSCAFP00000000250	ENSCAFT00000046010,ENSCAFT00000000275	0	0	2.75296	0	0	0	0	2.93005	0	0	0	0	0	0	0	0	0	0	0.686797	-0.44922	0.530064	0.992348
MC2R	100855756	ENSCAFG00000000170	melanocortin 2 receptor [Source:VGNC Symbol;Acc:VGNC:43066]	ENSCAFG00000000170	ENSG00000185231	90.8475	MC2R	melanocortin 2 receptor [Source:HGNC Symbol;Acc:HGNC:6930]	4158	ENSCAFP00000000251	ENSCAFT00000000276	0	0	0	0	0	0	0	0	0	0.833916	0	0	0	0	0	0	0	0	0.0434732	-0.084855	0.905098	0.992348
MC5R	483981	ENSCAFG00000000171	melanocortin 5 receptor [Source:VGNC Symbol;Acc:VGNC:43068]	ENSCAFG00000000171	ENSG00000176136	86.1538	MC5R	melanocortin 5 receptor [Source:HGNC Symbol;Acc:HGNC:6933]	4161	ENSCAFP00000000252	ENSCAFT00000000277	0	0	0	0	0	0	0	0	0	0	0	0	0	2.17814	0	0	0	0	0.195872	-0.20516	0.773152	0.992348
ENSCAFG00000000172	476200	ENSCAFG00000000172	RNA guanine-7 methyltransferase [Source:NCBI gene;Acc:476200]	ENSCAFG00000000172	ENSG00000101654	87.2385	RNMT	RNA guanine-7 methyltransferase [Source:HGNC Symbol;Acc:HGNC:10075]	8731	ENSCAFP00000000253	ENSCAFT00000000278	9.88588	10.1903	9.62379	9.66089	11.6972	11.4751	11.2572	11.4013	10.1355	11.1291	11.3156	12.0473	11.9604	11.8452	10.6199	10.751	10.4346	10.9164	2191.03	-0.476374	0.251615	0.911418
FAM210A	476201	ENSCAFG00000000173	family with sequence similarity 210 member A [Source:VGNC Symbol;Acc:VGNC:40657]	ENSCAFG00000000173	ENSG00000177150	86.4469	FAM210A	family with sequence similarity 210 member A [Source:HGNC Symbol;Acc:HGNC:28346]	125228	ENSCAFP00000000256	ENSCAFT00000000281	9.66887	9.80599	9.20674	9.17486	10.7466	10.0743	10.44	10.8709	9.81818	10.6365	10.9726	11.3119	10.8855	10.8685	10.3502	10.0836	9.74847	9.80907	1326.3	-0.426402	0.228418	0.894956
ENSCAFG00000000175		ENSCAFG00000000175		ENSCAFG00000000175	ENSG00000169570	81.0714	DTWD2	DTW domain containing 2 [Source:HGNC Symbol;Acc:HGNC:19334]	285605	ENSCAFP00000041650,ENSCAFP00000000258	ENSCAFT00000042967,ENSCAFT00000000283	6.85424	6.42998	5.41353	1.50462	6.97586	6.2748	6.55711	5.84	6.24769	6.35048	7.15848	6.80195	7.86605	6.26308	7.07375	5.95497	6.05675	6.40279	91.8996	-0.114889	0.817242	0.992348
ENSCAFG00000000176		ENSCAFG00000000176		ENSCAFG00000000176	ENSG00000204576	81.8182	PRR3	proline rich 3 [Source:HGNC Symbol;Acc:HGNC:21149]	80742	ENSCAFP00000039795	ENSCAFT00000000284	0	0	0	0	0	0	0	0	0	0	0	0	0	0	0	0	0	0	0	0	1	1
ENSCAFG00000000177		ENSCAFG00000000177		ENSCAFG00000000177							ENSCAFT00000000285	1.50345	4.10708	4.58279	6.56548	2.41575	0	3.02972	2.70438	4.25058	3.00767	2.1105	1.59885	3.35309	0.911823	2.15403	3.21346	4.13589	0	12.2553	-0.667611	0.403715	0.989154
LRP1	481124	ENSCAFG00000000178	LDL receptor related protein 1 [Source:VGNC Symbol;Acc:VGNC:42771]	ENSCAFG00000000178	ENSG00000123384	98.4815	LRP1	LDL receptor related protein 1 [Source:HGNC Symbol;Acc:HGNC:6692]	4035	ENSCAFP00000039944,ENSCAFP00000000266	ENSCAFT00000049824,ENSCAFT00000000295	17.7942	17.604	15.557	15.7679	16.0616	16.8079	16.9247	17.1099	15.9503	16.6522	16.8437	17.3232	15.4683	17.8047	17.3883	15.3689	14.484	16.5362	112972	-0.510658	0.274816	0.928694
ENSCAFG00000000183		ENSCAFG00000000183		ENSCAFG00000000183							ENSCAFT00000000291	0	2.68053	3.26476	0	1.84863	3.84103	1.65533	1.07283	1.53526	2.04617	0	1.01043	1.91284	1.86563	2.15403	2.03682	0	1.36602	2.93292	-0.487124	0.537886	0.992348
MOXD1	483986	ENSCAFG00000000184	monooxygenase DBH like 1 [Source:VGNC Symbol;Acc:VGNC:43329]	ENSCAFG00000000184	ENSG00000079931	89.4309	MOXD1	monooxygenase DBH like 1 [Source:HGNC Symbol;Acc:HGNC:21063]	26002	ENSCAFP00000000263	ENSCAFT00000000292	10.0079	11.3957	9.93429	7.45584	9.47242	8.63432	11.9118	9.01839	8.88495	10.2097	16.1756	15.0246	4.93067	16.2373	7.63962	3.95257	5.91978	9.8392	2707.62	-2.30625	0.00465496	0.194
STX7	483987	ENSCAFG00000000185	syntaxin 7 [Source:VGNC Symbol;Acc:VGNC:46958]	ENSCAFG00000000185	ENSG00000079950	92.7203	STX7	syntaxin 7 [Source:HGNC Symbol;Acc:HGNC:11442]	8417	ENSCAFP00000000264	ENSCAFT00000000293	13.1291	13.3357	13.7854	13.4724	14.057	13.5675	14.5988	14.5446	13.2193	13.9654	14.6	14.9828	13.9082	14.1032	14.2638	14.1064	12.9454	13.5319	16412	-0.246451	0.468075	0.992348
TAAR5	483989	ENSCAFG00000000187	trace amine associated receptor 5 [Source:VGNC Symbol;Acc:VGNC:47059]	ENSCAFG00000000187	ENSG00000135569	87.8338	TAAR5	trace amine associated receptor 5 [Source:HGNC Symbol;Acc:HGNC:30236]	9038	ENSCAFP00000000267	ENSCAFT00000000296	0	0	0	0	0	0	0	0	0	0	0	0	0	0	0	0	0	0	0	0	1	1
ENSCAFG00000000188		ENSCAFG00000000188		ENSCAFG00000000188	ENSG00000112299	74.2857	VNN1	vanin 1 [Source:HGNC Symbol;Acc:HGNC:12705]	8876	ENSCAFP00000031360	ENSCAFT00000036032	1.90796	0	0	0	0.900872	0	1.28292	1.07283	0.962887	0.833916	2.93297	2.33857	0	0.911823	2.15403	1.61773	3.21571	3.01776	2.24298	1.42534	0.0661622	0.625782
SLC18B1	611318	ENSCAFG00000000189	solute carrier family 18 member B1 [Source:VGNC Symbol;Acc:VGNC:46258]	ENSCAFG00000000189	ENSG00000146409	84.6491	SLC18B1	solute carrier family 18 member B1 [Source:HGNC Symbol;Acc:HGNC:21573]	116843	ENSCAFP00000000269,ENSCAFP00000042619	ENSCAFT00000000298,ENSCAFT00000045372	10.8928	10.7302	11.5062	10.5244	8.29089	10.3218	10.0196	9.15871	10.5173	11.0658	9.89314	8.3561	9.09224	8.34981	9.39635	7.75601	10.5252	8.65282	1094.01	-0.731259	0.162744	0.827322
RPS12	476206	ENSCAFG00000000190	ribosomal protein S12 [Source:VGNC Symbol;Acc:VGNC:45730]	ENSCAFG00000000190	ENSG00000112306	100	RPS12	ribosomal protein S12 [Source:HGNC Symbol;Acc:HGNC:10385]	6206	ENSCAFP00000000270	ENSCAFT00000000299	15.8928	15.846	15.8634	16.9131	16.0782	15.9604	16.0335	16.6436	15.5642	15.6011	16.4966	16.3849	16.9317	15.9422	15.754	15.8249	16.0042	15.8099	72544.6	-0.361597	0.166027	0.831005
ENSCAFG00000000191		ENSCAFG00000000191		ENSCAFG00000000191							ENSCAFT00000000301	3.06018	1.23434	1.95252	1.50462	0.900872	0.917402	2.89721	1.07283	0.962887	1.74311	0	1.59885	0	0	0.897372	1.02465	3.21571	2.51923	2.38648	0.682209	0.382424	0.980803
SEMA6A	481432	ENSCAFG00000000192	semaphorin 6A [Source:VGNC Symbol;Acc:VGNC:46001]	ENSCAFG00000000192	ENSG00000092421	95.7282	SEMA6A	semaphorin 6A [Source:HGNC Symbol;Acc:HGNC:10738]	57556	ENSCAFP00000000278	ENSCAFT00000000309	9.66887	9.39512	9.44521	8.79389	12.1454	9.30577	8.38475	6.86881	6.46478	9.95599	8.71122	8.00938	7.39895	6.80812	8.30321	9.81038	10.8566	9.85526	792.111	0.37278	0.57329	0.992348
ENSCAFG00000000193		ENSCAFG00000000193		ENSCAFG00000000193							ENSCAFT00000000302	2.70168	5.33017	0	0	0	0	0	0	0	0	0	1.01043	0	0.911823	0	0	0	0	0.411194	-0.373528	0.599842	0.992348
INHBC	607422	ENSCAFG00000000194	inhibin subunit beta C [Source:VGNC Symbol;Acc:VGNC:42023]	ENSCAFG00000000194	ENSG00000175189	82.0513	INHBC	inhibin subunit beta C [Source:HGNC Symbol;Acc:HGNC:6068]	3626	ENSCAFP00000000274	ENSCAFT00000000305	0	2.68053	0	0	6.73874	0	0	0	0	0	0.871531	1.59885	2.89779	0	2.15403	2.84935	3.21571	2.51923	2.17429	1.44752	0.0995381	0.716628
SHMT2	607458	ENSCAFG00000000195	serine hydroxymethyltransferase 2 [Source:VGNC Symbol;Acc:VGNC:46151]	ENSCAFG00000000195	ENSG00000182199	86.4407	SHMT2	serine hydroxymethyltransferase 2 [Source:HGNC Symbol;Acc:HGNC:10852]	6472	ENSCAFP00000000282	ENSCAFT00000000313	14.6312	15.4825	13.7472	12.5853	14.8008	13.6076	14.0404	14.4706	15.3644	13.2472	14.153	14.253	14.2758	13.9179	13.4413	13.6772	13.1051	15.0092	20143.9	-0.338576	0.428416	0.992348
EYA4	483991	ENSCAFG00000000196	EYA transcriptional coactivator and phosphatase 4 [Source:VGNC Symbol;Acc:VGNC:40539]	ENSCAFG00000000196	ENSG00000112319	94.2029	EYA4	EYA transcriptional coactivator and phosphatase 4 [Source:HGNC Symbol;Acc:HGNC:3522]	2070	ENSCAFP00000041774,ENSCAFP00000042409,ENSCAFP00000000283	ENSCAFT00000046541,ENSCAFT00000045886,ENSCAFT00000000314	3.34709	4.50104	4.18769	0	6.89407	2.44455	3.26301	1.07283	2.74314	0	0	0	0	6.34357	1.44644	0	0	6.70503	14.353	0.702618	0.433513	0.992348
COMMD10	474635	ENSCAFG00000000197	COMM domain containing 10 [Source:VGNC Symbol;Acc:VGNC:39492]	ENSCAFG00000000197	ENSG00000145781	92.5743	COMMD10	COMM domain containing 10 [Source:HGNC Symbol;Acc:HGNC:30201]	51397	ENSCAFP00000034564	ENSCAFT00000038803	12.2058	11.6747	12.5717	11.8192	11.7289	11.648	11.2069	12.0449	12.5282	12.4358	12.276	12.579	12.6182	11.0677	12.2522	11.6864	11.3873	11.805	4236.62	-0.284296	0.329694	0.953761
ARL14EPL	100683384	ENSCAFG00000000198	ADP ribosylation factor like GTPase 14 effector protein like [Source:VGNC Symbol;Acc:VGNC:54271]	ENSCAFG00000000198	ENSG00000268223	80.9211	ARL14EPL	ADP ribosylation factor like GTPase 14 effector protein like [Source:HGNC Symbol;Acc:HGNC:44201]	644100	ENSCAFP00000000281	ENSCAFT00000000312	0	0	0	2.70321	0.900872	0	1.28292	0	0	0	0	0	0	0	0	0	2.25346	0.838984	0.687225	0.483081	0.560514	0.992348
LVRN	481434	ENSCAFG00000000199	laeverin [Source:VGNC Symbol;Acc:VGNC:42870]	ENSCAFG00000000199	ENSG00000172901	80.4436	LVRN	laeverin [Source:HGNC Symbol;Acc:HGNC:26904]	206338	ENSCAFP00000000290	ENSCAFT00000000321	7.83065	5.51223	7.96173	10.0812	7.9601	8.16126	9.80751	4.94468	9.38638	9.73137	7.77054	6.54411	10.0638	8.64805	7.90145	10.1534	6.70391	9.16406	467.134	0.150018	0.814103	0.992348
NDUFA4L2	607407	ENSCAFG00000000200	NDUFA4_ mitochondrial complex associated like 2 [Source:VGNC Symbol;Acc:VGNC:43688]	ENSCAFG00000000200	ENSG00000185633	91.954	NDUFA4L2	NDUFA4, mitochondrial complex associated like 2 [Source:HGNC Symbol;Acc:HGNC:29836]	56901	ENSCAFP00000000288	ENSCAFT00000000319	11.2058	15.9603	14.9618	12.1733	10.5079	10.0086	13.8717	9.15313	11.1066	9.68412	9.30831	8.3561	10.4247	9.53923	9.96947	13.174	9.22192	14.8627	9301.14	0.1173	0.88606	0.992348
STAC3	481125	ENSCAFG00000000201	SH3 and cysteine rich domain 3 [Source:VGNC Symbol;Acc:VGNC:46872]	ENSCAFG00000000201	ENSG00000185482	96.1432	STAC3	SH3 and cysteine rich domain 3 [Source:HGNC Symbol;Acc:HGNC:28423]	246329	ENSCAFP00000000292,ENSCAFP00000038416	ENSCAFT00000000323,ENSCAFT00000044629	9.1822	7.64278	9.61326	11.5275	8.30678	9.1062	9.52271	9.07853	10.0898	9.23543	9.09726	9.87406	9.90229	9.18014	9.60891	10.0247	9.55823	9.39795	811.593	0.000998777	0.998249	1
ENSCAFG00000000202		ENSCAFG00000000202		ENSCAFG00000000202							ENSCAFT00000000326	0	0	0	0	0	0	2.40597	0	0	0	0	0	0	0	0	0	2.00526	0	0.406362	0.219457	0.758796	0.992348
AP3S1	607494	ENSCAFG00000000203	adaptor related protein complex 3 subunit sigma 1 [Source:VGNC Symbol;Acc:VGNC:37967]	ENSCAFG00000000203	ENSG00000177879	100	AP3S1	adaptor related protein complex 3 subunit sigma 1 [Source:HGNC Symbol;Acc:HGNC:2013]	1176	ENSCAFP00000000293,ENSCAFP00000037120	ENSCAFT00000000324,ENSCAFT00000044793	11.8945	12.3058	11.8215	11.1707	11.832	12.2011	11.599	12.0762	12.7247	12.3515	12.4229	12.5121	12.5033	11.9613	12.4482	11.7057	11.6358	12.2759	4485.68	-0.0904002	0.724862	0.992348
ATG12	474636	ENSCAFG00000000204	autophagy related 12 [Source:VGNC Symbol;Acc:VGNC:38216]	ENSCAFG00000000204	ENSG00000145782	79.7546	ATG12	autophagy related 12 [Source:HGNC Symbol;Acc:HGNC:588]	9140	ENSCAFP00000000294,ENSCAFP00000000295	ENSCAFT00000000325,ENSCAFT00000000327	12.2758	12.355	11.2327	9.89328	11.6859	11.7144	11.7148	11.2129	12.8644	12.2192	12.7035	13.1234	12.2861	12.0292	12.4545	10.8037	11.502	12.293	4346.62	-0.218351	0.597586	0.992348
TCF21	483993	ENSCAFG00000000205	transcription factor 21 [Source:VGNC Symbol;Acc:VGNC:47193]	ENSCAFG00000000205	ENSG00000118526	67.0498	TCF21	transcription factor 21 [Source:HGNC Symbol;Acc:HGNC:11632]	6943	ENSCAFP00000042723,ENSCAFP00000000296	ENSCAFT00000048871,ENSCAFT00000000328	6.88816	0	3.26476	8.99951	6.76198	0	7.10727	8.03034	5.62672	7.89069	6.6278	2.33857	3.06603	5.49413	0	5.80288	12.2794	8.65565	389.295	2.41018	0.00552213	0.213617
CDO1	474637	ENSCAFG00000000206	cysteine dioxygenase type 1 [Source:VGNC Symbol;Acc:VGNC:39075]	ENSCAFG00000000206	ENSG00000129596	93	CDO1	cysteine dioxygenase type 1 [Source:HGNC Symbol;Acc:HGNC:1795]	1036	ENSCAFP00000000297	ENSCAFT00000000329	8.87618	5.95124	12.1197	8.22243	12.9168	8.58843	12.4767	9.24258	9.37405	10.5389	10.8999	7.02061	6.87223	8.55983	8.83716	6.15671	9.26144	10.0112	1474.83	-1.28419	0.0858993	0.683711
TBPL1	476209	ENSCAFG00000000207	TATA-box binding protein like 1 [Source:NCBI gene;Acc:476209]	ENSCAFG00000000207						ENSCAFP00000000300	ENSCAFT00000000332	9.21375	9.67604	9.15682	9.38769	10.1933	9.69726	9.64397	10.2854	8.98563	9.65641	10.0992	9.81679	9.64925	10.2682	10.2144	9.86741	10.0425	9.62677	888.877	0.200326	0.418563	0.992348
TMED7	481436	ENSCAFG00000000209	transmembrane p24 trafficking protein 7 [Source:NCBI gene;Acc:481436]	ENSCAFG00000000209	ENSG00000251201	85.6098	TMED7-TICAM2	TMED7-TICAM2 readthrough [Source:HGNC Symbol;Acc:HGNC:33945]	100302736	ENSCAFP00000042978,ENSCAFP00000000299	ENSCAFT00000043593,ENSCAFT00000000331	11.2785	10.4467	9.976	9.0947	11.4581	11.279	11.167	10.8242	12.0297	12.058	11.9145	12.0655	12.1645	11.0335	13.1405	10.4358	10.7362	11.6687	2971.18	0.459899	0.334191	0.958494
FEM1C	481437	ENSCAFG00000000210	fem-1 homolog C [Source:VGNC Symbol;Acc:VGNC:51719]	ENSCAFG00000000210	ENSG00000145780	95.6971	FEM1C	fem-1 homolog C [Source:HGNC Symbol;Acc:HGNC:16933]	56929	ENSCAFP00000000301	ENSCAFT00000000333	10.7685	9.28055	8.28083	9.06036	10.2344	10.0123	11.0054	9.13342	11.2597	10.9688	11.6348	11.3717	10.6803	11.4913	12.0487	10.119	11.0628	10.991	1798.71	0.50049	0.303494	0.940764
ENSCAFG00000000211		ENSCAFG00000000211		ENSCAFG00000000211	ENSG00000147853	78.8546	AK3	adenylate kinase 3 [Source:HGNC Symbol;Acc:HGNC:17376]	50808	ENSCAFP00000000302	ENSCAFT00000000334	4.40511	1.23434	0	0	3.51176	0	3.02972	1.07283	4.57173	4.56639	4.59866	1.01043	3.21669	2.65272	4.65276	0	4.5145	3.27451	9.90033	0.448922	0.580172	0.992348
SLC2A12	483994	ENSCAFG00000000212	solute carrier family 2 member 12 [Source:VGNC Symbol;Acc:VGNC:46339]	ENSCAFG00000000212	ENSG00000146411	88.4365	SLC2A12	solute carrier family 2 member 12 [Source:HGNC Symbol;Acc:HGNC:18067]	154091	ENSCAFP00000000305	ENSCAFT00000000338	6.7839	4.94299	1.28407	0	2.15988	6.2413	4.95881	3.7158	3.83682	5.58349	5.73512	4.18955	5.63973	3.41895	5.64882	3.95257	6.19674	5.57103	35.0887	0.416256	0.5454	0.992348
ENSCAFG00000000213		ENSCAFG00000000213		ENSCAFG00000000213							ENSCAFT00000000335	5.71109	0	0	3.06178	2.15988	0.917402	2.58894	1.07283	1.94397	0	1.411	1.01043	2.22877	0	2.15403	0	1.32614	3.59013	2.49292	0.724394	0.368048	0.974397
CCDC112		ENSCAFG00000000214	coiled-coil domain containing 112 [Source:VGNC Symbol;Acc:VGNC:38781]	ENSCAFG00000000214	ENSG00000164221	88	CCDC112	coiled-coil domain containing 112 [Source:HGNC Symbol;Acc:HGNC:28599]	153733	ENSCAFP00000000304	ENSCAFT00000000337	11.2069	10.2731	12.2173	11.9361	11.549	11.8858	11.7709	11.027	11.0765	11.6807	12.439	10.9995	11.7383	11.2957	11.944	11.3775	10.627	12.253	3147.85	0.0655084	0.847413	0.992348
R3HDM2	474412	ENSCAFG00000000215	R3H domain containing 2 [Source:NCBI gene;Acc:474412]	ENSCAFG00000000215	ENSG00000179912	90.746	R3HDM2	R3H domain containing 2 [Source:HGNC Symbol;Acc:HGNC:29167]	22864	ENSCAFP00000000311,ENSCAFP00000040395,ENSCAFP00000040188	ENSCAFT00000000344,ENSCAFT00000047978,ENSCAFT00000048795	13.6598	13.4084	12.9616	12.8296	13.2643	13.595	14.2709	13.8434	13.3459	13.8627	14.2718	13.7132	13.564	14.7655	13.762	13.1831	13.22	13.591	13293.7	-0.291421	0.333429	0.958136
PGGT1B	481440	ENSCAFG00000000216	protein geranylgeranyltransferase type I subunit beta [Source:VGNC Symbol;Acc:VGNC:44459]	ENSCAFG00000000216	ENSG00000164219	97.878	PGGT1B	protein geranylgeranyltransferase type I subunit beta [Source:HGNC Symbol;Acc:HGNC:8895]	5229	ENSCAFP00000000308	ENSCAFT00000000341	9.50545	9.64469	8.11896	7.82663	9.20414	8.91758	9.2377	9.30432	10.737	10.3598	10.2054	10.2118	10.5857	9.56296	10.5502	9.43683	9.21828	10.0748	881.713	0.160358	0.707598	0.992348
SGK1	403647	ENSCAFG00000000217	serum/glucocorticoid regulated kinase 1 [Source:VGNC Symbol;Acc:VGNC:46097]	ENSCAFG00000000217	ENSG00000118515	96.3878	SGK1	serum/glucocorticoid regulated kinase 1 [Source:HGNC Symbol;Acc:HGNC:10810]	6446	ENSCAFP00000000309,ENSCAFP00000037727	ENSCAFT00000000342,ENSCAFT00000046374	11.9812	11.0831	12.5598	12.3823	12.2758	12.1396	10.5413	11.9821	12.2163	12.9406	11.2581	11.6834	13.2455	11.3816	13.0003	12.4561	13.3098	12.6824	5214.21	0.720218	0.0576232	0.591053
TRIM36	474639	ENSCAFG00000000219	tripartite motif containing 36 [Source:VGNC Symbol;Acc:VGNC:47817]	ENSCAFG00000000219	ENSG00000152503	95.3361	TRIM36	tripartite motif containing 36 [Source:HGNC Symbol;Acc:HGNC:16280]	55521	ENSCAFP00000000313	ENSCAFT00000000346	9.97408	8.37098	9.98011	10.6485	10.6572	9.8229	10.1187	9.73257	11.399	10.5059	11.0166	10.8489	10.8798	9.79538	11.4638	10.5093	8.35793	11.2981	1466.05	0.347851	0.434041	0.992348
KCNN2	474640	ENSCAFG00000000220	potassium calcium-activated channel subfamily N member 2 [Source:VGNC Symbol;Acc:VGNC:42285]	ENSCAFG00000000220	ENSG00000080709	66.98	KCNN2	potassium calcium-activated channel subfamily N member 2 [Source:HGNC Symbol;Acc:HGNC:6291]	3781	ENSCAFP00000000318	ENSCAFT00000000351	2.89203	11.5572	10.9927	7.57185	9.70605	1.87426	0.779597	6.54996	6.85616	6.40479	3.45355	1.01043	8.56587	7.35811	0.897372	10.1794	6.94359	1.75119	297.972	0.0879451	0.919398	0.994541
ALDH8A1	476210	ENSCAFG00000000221	aldehyde dehydrogenase 8 family member A1 [Source:VGNC Symbol;Acc:VGNC:37790]	ENSCAFG00000000221	ENSG00000118514	87.269	ALDH8A1	aldehyde dehydrogenase 8 family member A1 [Source:HGNC Symbol;Acc:HGNC:15471]	64577	ENSCAFP00000042040,ENSCAFP00000000320	ENSCAFT00000042959,ENSCAFT00000000353	7.05673	6.15668	4.74601	8.8117	8.80048	4.29741	7.74042	6.86881	5.68111	6.95251	8.40717	8.30611	6.49853	7.62613	6.48953	8.30139	7.34236	6.05462	178.451	-0.199641	0.735528	0.992348
GLI1	481126	ENSCAFG00000000223	GLI family zinc finger 1 [Source:VGNC Symbol;Acc:VGNC:41256]	ENSCAFG00000000223	ENSG00000111087	91.2217	GLI1	GLI family zinc finger 1 [Source:HGNC Symbol;Acc:HGNC:4317]	2735	ENSCAFP00000000319	ENSCAFT00000000352	8.12428	7.54167	6.85574	8.90313	9.27654	7.83049	7.14429	6.71059	7.35151	7.84232	6.89243	7.76215	8.2361	8.26141	8.18417	8.52853	8.0771	7.57221	255.194	0.159635	0.693632	0.992348
YTHDC2	474641	ENSCAFG00000000224	YTH domain containing 2 [Source:VGNC Symbol;Acc:VGNC:48504]	ENSCAFG00000000224	ENSG00000047188	95.4215	YTHDC2	YTH domain containing 2 [Source:HGNC Symbol;Acc:HGNC:24721]	64848	ENSCAFP00000000324,ENSCAFP00000042850	ENSCAFT00000000357,ENSCAFT00000046695	10.5217	10.262	10.0462	9.39952	10.8086	11.2163	11.7453	9.85625	11.7269	12.066	11.7467	12.3285	12.2174	11.9482	12.3845	10.7536	11.4694	11.2619	2793.39	0.176452	0.703319	0.992348
ENSCAFG00000000225	474413	ENSCAFG00000000225	Rho GTPase activating protein 9 [Source:NCBI gene;Acc:474413]	ENSCAFG00000000225	ENSG00000123329	92.5729	ARHGAP9	Rho GTPase activating protein 9 [Source:HGNC Symbol;Acc:HGNC:14130]	64333	ENSCAFP00000000325	ENSCAFT00000000358	12.9804	13.0367	12.0962	12.6817	12.2218	12.3423	10.5924	12.264	11.8776	12.0759	11.299	11.7444	12.2789	11.2825	12.2087	12.2439	12.5759	11.709	4687.54	0.0268901	0.938612	0.994986
HBS1L	476211	ENSCAFG00000000226	HBS1 like translational GTPase [Source:VGNC Symbol;Acc:VGNC:41612]	ENSCAFG00000000226	ENSG00000112339	91.6788	HBS1L	HBS1 like translational GTPase [Source:HGNC Symbol;Acc:HGNC:4834]	10767	ENSCAFP00000000327	ENSCAFT00000000360	12.0101	12.0859	12.6136	12.7656	13.0687	12.6773	13.0651	13.0718	11.6047	12.9717	12.9345	13.1648	13.3586	13.4658	12.654	12.8488	13.1051	12.8067	7432.21	0.0039165	0.989089	1
TMED9	481444	ENSCAFG00000000228	transmembrane p24 trafficking protein 9 [Source:NCBI gene;Acc:481444]	ENSCAFG00000000228	ENSG00000184840	91.2863	TMED9	transmembrane p24 trafficking protein 9 [Source:HGNC Symbol;Acc:HGNC:24878]	54732	ENSCAFP00000000331	ENSCAFT00000000364	14.9569	13.9926	14.5038	12.9627	13.7424	14.3564	13.4294	13.966	15.2789	14.3366	14.0959	13.7534	14.1206	12.9274	13.8066	13.465	13.5972	14.3627	17637.8	-0.30774	0.39184	0.984979
MARS	474414	ENSCAFG00000000229	methionyl-tRNA synthetase [Source:VGNC Symbol;Acc:VGNC:43027]	ENSCAFG00000000229	ENSG00000166986	94.3207	MARS	methionyl-tRNA synthetase [Source:HGNC Symbol;Acc:HGNC:6898]	4141	ENSCAFP00000000332	ENSCAFT00000000365	11.9152	12.0259	9.1238	7.29634	12.0598	10.8906	11.6168	11.0392	11.579	11.0121	11.5757	11.7086	11.4662	11.8486	11.1346	10.2137	10.8994	11.6532	2597.21	-0.321381	0.511117	0.992348
MYB	483995	ENSCAFG00000000230	MYB proto-oncogene_ transcription factor [Source:VGNC Symbol;Acc:VGNC:43518]	ENSCAFG00000000230	ENSG00000118513	92.5295	MYB	MYB proto-oncogene, transcription factor [Source:HGNC Symbol;Acc:HGNC:7545]	4602	ENSCAFP00000000330	ENSCAFT00000000363	6.53542	6.26215	4.89263	5.85705	8.39491	7.39298	6.83581	7.16349	6.65344	7.41622	6.03802	7.25904	9.71718	7.61967	8.74734	8.39303	10.3219	8.20564	270.626	1.49651	0.00987961	0.286602
B4GALT7		ENSCAFG00000000231	beta-1_4-galactosyltransferase 7 [Source:HGNC Symbol;Acc:HGNC:930]	ENSCAFG00000000231	ENSG00000027847	80	B4GALT7	beta-1,4-galactosyltransferase 7 [Source:HGNC Symbol;Acc:HGNC:930]	11285	ENSCAFP00000000333,ENSCAFP00000041889	ENSCAFT00000000366,ENSCAFT00000049375	12.4597	11.9569	13.6899	13.3143	11.5465	11.9265	11.2542	12.3326	13.3554	11.8438	12.7087	12.1941	11.9674	11.2947	11.6143	11.521	11.1634	12.4643	5197.11	-0.658011	0.110688	0.74106
DCTN2	474415	ENSCAFG00000000233	dynactin subunit 2 [Source:VGNC Symbol;Acc:VGNC:39817]	ENSCAFG00000000233	ENSG00000175203	96.2779	DCTN2	dynactin subunit 2 [Source:HGNC Symbol;Acc:HGNC:2712]	10540	ENSCAFP00000000335	ENSCAFT00000000369	14.6756	15.7981	15.087	14.8498	14.5175	14.7114	14.2954	14.9399	14.4956	14.2445	14.5619	14.5153	14.4431	14.3384	14.2643	14.4568	14.3731	14.5496	26097	-0.316133	0.208041	0.875738
AHI1	476212	ENSCAFG00000000234	Abelson helper integration site 1 [Source:NCBI gene;Acc:476212]	ENSCAFG00000000234	ENSG00000135541	80.3905	AHI1	Abelson helper integration site 1 [Source:HGNC Symbol;Acc:HGNC:21575]	54806	ENSCAFP00000000339	ENSCAFT00000000373	10.1037	11.6573	10.7617	11.915	12.5243	11.1945	12.7654	11.9173	10.2813	11.5217	12.7503	12.3337	12.2313	13.2076	11.2713	11.5119	10.4741	11.3652	3829.54	-0.79136	0.074471	0.649841
N4BP3	481446	ENSCAFG00000000235	NEDD4 binding protein 3 [Source:VGNC Symbol;Acc:VGNC:43598]	ENSCAFG00000000235	ENSG00000145911	89.0311	N4BP3	NEDD4 binding protein 3 [Source:HGNC Symbol;Acc:HGNC:29852]	23138	ENSCAFP00000000336	ENSCAFT00000000370	11.6346	10.7336	8.81453	8.96809	6.65431	8.23546	8.83539	7.93597	6.95881	6.74715	9.26811	6.60552	7.48312	9.1536	8.09594	9.27521	9.06431	8.74589	581.731	-0.345814	0.593616	0.992348
RMND5B	474643	ENSCAFG00000000236	required for meiotic nuclear division 5 homolog B [Source:VGNC Symbol;Acc:VGNC:45611]	ENSCAFG00000000236	ENSG00000145916	97.201	RMND5B	required for meiotic nuclear division 5 homolog B [Source:HGNC Symbol;Acc:HGNC:26181]	64777	ENSCAFP00000000341	ENSCAFT00000000375	13.5726	13.0455	12.1976	11.1695	12.3249	12.7356	11.941	12.8673	14.1102	13.0544	13.4022	13.3069	13.0675	12.1126	12.6983	12.0601	12.3654	12.9642	7517.91	-0.373926	0.334156	0.958494
ENSCAFG00000000237		ENSCAFG00000000237		ENSCAFG00000000237						ENSCAFP00000036642	ENSCAFT00000000374	4.78713	6.21038	6.32082	5.90207	3.80817	4.64358	6.76152	4.94468	4.57173	5.51107	6.01969	7.35156	5.81532	6.66508	6.38916	5.5714	7.64903	4.19797	67.0838	0.445753	0.411319	0.992348
KIF5A	474416	ENSCAFG00000000238	kinesin family member 5A [Source:VGNC Symbol;Acc:VGNC:42407]	ENSCAFG00000000238	ENSG00000155980	99.031	KIF5A	kinesin family member 5A [Source:HGNC Symbol;Acc:HGNC:6323]	3798	ENSCAFP00000000353,ENSCAFP00000040917	ENSCAFT00000000388,ENSCAFT00000046518	10.8345	8.91055	9.99642	12.4191	10.2844	9.84259	10.5592	10.7411	8.89936	10.919	11.1154	10.5897	10.2435	10.6861	11.2718	10.9862	10.8729	9.72416	1690.47	0.11403	0.803222	0.992348
PDE7B	483996	ENSCAFG00000000239	phosphodiesterase 7B [Source:VGNC Symbol;Acc:VGNC:44364]	ENSCAFG00000000239	ENSG00000171408	92.2737	PDE7B	phosphodiesterase 7B [Source:HGNC Symbol;Acc:HGNC:8792]	27115	ENSCAFP00000000344	ENSCAFT00000000378	9.14993	7.87665	9.47752	8.85241	9.18922	8.73705	10.5592	8.22381	8.81065	9.25957	8.38228	8.60192	9.30061	9.40874	9.04935	7.99706	6.96115	10.5716	572.477	0.100945	0.831549	0.992348
NHP2	474644	ENSCAFG00000000240	NHP2 ribonucleoprotein [Source:VGNC Symbol;Acc:VGNC:43803]	ENSCAFG00000000240	ENSG00000145912	94.1176	NHP2	NHP2 ribonucleoprotein [Source:HGNC Symbol;Acc:HGNC:14377]	55651	ENSCAFP00000000342	ENSCAFT00000000376	13.3848	12.5292	13.2445	13.6777	12.1673	12.866	11.137	13.5397	13.2191	11.7211	11.7411	11.8838	12.2316	10.8194	13.1185	12.3578	12.5019	13.4342	6853.62	0.217828	0.62174	0.992348
HNRNPAB		ENSCAFG00000000241	heterogeneous nuclear ribonucleoprotein A/B [Source:HGNC Symbol;Acc:HGNC:5034]	ENSCAFG00000000241	ENSG00000197451	90.1515	HNRNPAB	heterogeneous nuclear ribonucleoprotein A/B [Source:HGNC Symbol;Acc:HGNC:5034]	3182	ENSCAFP00000000343	ENSCAFT00000000377	13.2479	12.7631	13.4745	12.6772	12.4919	12.361	11.9037	13.2629	14.1157	12.5904	12.701	12.995	12.9112	11.7263	12.7804	12.8362	12.0859	13.062	7575.21	-0.187012	0.588423	0.992348
PHYKPL	481448	ENSCAFG00000000242	5-phosphohydroxy-L-lysine phospho-lyase [Source:VGNC Symbol;Acc:VGNC:51757]	ENSCAFG00000000242	ENSG00000175309	84.3683	PHYKPL	5-phosphohydroxy-L-lysine phospho-lyase [Source:HGNC Symbol;Acc:HGNC:28249]	85007	ENSCAFP00000000346,ENSCAFP00000036650	ENSCAFT00000000381,ENSCAFT00000050045	11.2225	10.1061	11.7165	11.4595	10.8485	10.6933	10.5891	10.2027	11.6468	10.7199	11.0062	11.497	10.9833	10.5071	10.8571	10.2716	10.595	10.9628	1990.38	-0.322134	0.271988	0.925976
MTFR2		ENSCAFG00000000244	mitochondrial fission regulator 2 [Source:VGNC Symbol;Acc:VGNC:43470]	ENSCAFG00000000244	ENSG00000146410	66.6667	MTFR2	mitochondrial fission regulator 2 [Source:HGNC Symbol;Acc:HGNC:21115]	113115	ENSCAFP00000042592,ENSCAFP00000000345	ENSCAFT00000047077,ENSCAFT00000000380	11.5519	12.4166	11.8978	12.5793	12.8149	12.0757	12.4935	12.3853	13.4665	10.7569	12.5799	12.5512	12.5981	12.2265	11.0631	12.718	11.7168	12.4942	5289.2	-0.280247	0.436859	0.992348
BCLAF1	483999	ENSCAFG00000000245	BCL2 associated transcription factor 1 [Source:VGNC Symbol;Acc:VGNC:38415]	ENSCAFG00000000245	ENSG00000029363	98.3713	BCLAF1	BCL2 associated transcription factor 1 [Source:HGNC Symbol;Acc:HGNC:16863]	9774	ENSCAFP00000030955,ENSCAFP00000000348	ENSCAFT00000035671,ENSCAFT00000000383	12.1132	12.6958	12.2225	12.6215	13.6972	13.2806	13.9378	13.0417	13.0927	13.6581	13.4894	14.2574	14.3511	14.2242	13.5685	13.0204	13.5223	12.9548	11246.2	-0.197794	0.599491	0.992348
COL23A1	607556	ENSCAFG00000000246	collagen type XXIII alpha 1 chain [Source:VGNC Symbol;Acc:VGNC:51705]	ENSCAFG00000000246	ENSG00000050767	76.2452	COL23A1	collagen type XXIII alpha 1 chain [Source:HGNC Symbol;Acc:HGNC:22990]	91522	ENSCAFP00000041451,ENSCAFP00000000351	ENSCAFT00000049928,ENSCAFT00000000386	5.63321	0	5.46131	5.09064	3.13828	2.1874	7.07696	1.68128	0.962887	8.09029	1.80273	3.34064	0	5.60279	2.15403	0	9.697	7.6981	91.2875	1.67525	0.0559364	0.581982
MAP7	476214	ENSCAFG00000000247	microtubule associated protein 7 [Source:VGNC Symbol;Acc:VGNC:42987]	ENSCAFG00000000247	ENSG00000135525	85.5014	MAP7	microtubule associated protein 7 [Source:HGNC Symbol;Acc:HGNC:6869]	9053	ENSCAFP00000000354	ENSCAFT00000000389	7.54899	6.82371	9.76375	7.8149	9.52261	6.32364	11.1333	9.76038	6.61204	9.81271	10.5863	7.38697	7.70966	11.4587	5.91944	7.52435	12.8435	10.3713	1108.39	1.18838	0.108838	0.738078
CLK4	474645	ENSCAFG00000000248	CDC like kinase 4 [Source:VGNC Symbol;Acc:VGNC:39349]	ENSCAFG00000000248	ENSG00000113240	98.1289	CLK4	CDC like kinase 4 [Source:HGNC Symbol;Acc:HGNC:13659]	57396	ENSCAFP00000000360	ENSCAFT00000000395	11.7832	10.7439	12.0652	12.4554	11.1388	11.7822	11.5415	10.9931	12.1458	13.0238	12.3035	12.3701	12.2366	12.009	13.0974	12.01	12.4046	11.5808	4413.82	0.349939	0.32665	0.952385
PIP4K2C	474417	ENSCAFG00000000249	phosphatidylinositol-5-phosphate 4-kinase type 2 gamma [Source:VGNC Symbol;Acc:VGNC:44572]	ENSCAFG00000000249	ENSG00000166908	97.1591	PIP4K2C	phosphatidylinositol-5-phosphate 4-kinase type 2 gamma [Source:HGNC Symbol;Acc:HGNC:23786]	79837	ENSCAFP00000000356	ENSCAFT00000000391	13.7948	14.6025	13.0526	12.8744	13.6005	12.8407	13.2035	13.6406	13.5307	13.218	14.0818	13.1746	13.135	13.6837	12.4393	12.3742	12.8865	13.0572	10783.2	-0.802249	0.00645834	0.228853
ARHGEF25	607485	ENSCAFG00000000250	Rho guanine nucleotide exchange factor 25 [Source:VGNC Symbol;Acc:VGNC:38081]	ENSCAFG00000000250	ENSG00000240771	90.6301	ARHGEF25	Rho guanine nucleotide exchange factor 25 [Source:HGNC Symbol;Acc:HGNC:30275]	115557	ENSCAFP00000000358	ENSCAFT00000000393	11.4088	11.4739	11.265	10.0958	10.2489	10.4363	11.2226	9.54711	10.7466	10.1192	11.7316	8.20558	8.46786	9.583	9.12039	8.72472	11.4505	10.2644	1527.56	-0.326389	0.535123	0.992348
MAP3K5	476215	ENSCAFG00000000251	mitogen-activated protein kinase kinase kinase 5 [Source:VGNC Symbol;Acc:VGNC:42975]	ENSCAFG00000000251	ENSG00000197442	96.5593	MAP3K5	mitogen-activated protein kinase kinase kinase 5 [Source:HGNC Symbol;Acc:HGNC:6857]	4217	ENSCAFP00000000362	ENSCAFT00000000397	12.6724	11.1627	10.546	10.5044	11.1204	10.8334	11.6972	12.0113	12.4333	11.9461	12.2526	12.5864	11.6067	12.7192	11.718	11.4975	11.2773	11.2182	3596.81	-0.43977	0.255621	0.915066
SLC26A10	481128	ENSCAFG00000000252	solute carrier family 26 member 10 [Source:VGNC Symbol;Acc:VGNC:54361]	ENSCAFG00000000252	ENSG00000135502	83.1502	SLC26A10	solute carrier family 26 member 10 [Source:HGNC Symbol;Acc:HGNC:14470]	65012	ENSCAFP00000000361,ENSCAFP00000000363	ENSCAFT00000000396,ENSCAFT00000000398	5.76077	5.67387	8.06585	9.2111	7.2469	8.19666	3.55456	6.82735	3.51617	8.33716	4.64723	2.6023	2.22877	3.00924	8.29134	6.9433	8.20051	5.96638	149.458	0.416467	0.583966	0.992348
PEX7	484000	ENSCAFG00000000253	peroxisomal biogenesis factor 7 [Source:VGNC Symbol;Acc:VGNC:44438]	ENSCAFG00000000253	ENSG00000112357	92.5697	PEX7	peroxisomal biogenesis factor 7 [Source:HGNC Symbol;Acc:HGNC:8860]	5191	ENSCAFP00000000364	ENSCAFT00000000399	10.9701	10.8889	10.5474	9.3021	11.1922	10.9107	11.1928	11.335	11.4913	11.0742	11.1766	11.7997	11.4223	11.7949	10.6104	10.2049	11.2926	10.9542	2202.74	-0.345236	0.282313	0.932674
B4GALNT1	481129	ENSCAFG00000000255	beta-1_4-N-acetyl-galactosaminyltransferase 1 [Source:VGNC Symbol;Acc:VGNC:38345]	ENSCAFG00000000255	ENSG00000135454	78.5374	B4GALNT1	beta-1,4-N-acetyl-galactosaminyltransferase 1 [Source:HGNC Symbol;Acc:HGNC:4117]	2583	ENSCAFP00000000366	ENSCAFT00000000401	6.59141	7.16024	5.55237	0	3.51176	0	1.65533	1.68128	7.09525	3.67104	3.7489	6.14976	7.3831	6.93824	8.87211	7.52435	1.7053	6.23163	85.7065	1.17758	0.152842	0.813485
SLC35D3	100856033	ENSCAFG00000000256	solute carrier family 35 member D3 [Source:VGNC Symbol;Acc:VGNC:46372]	ENSCAFG00000000256	ENSG00000182747	90.0709	SLC35D3	solute carrier family 35 member D3 [Source:HGNC Symbol;Acc:HGNC:15621]	340146	ENSCAFP00000000365	ENSCAFT00000000400	0	1.23434	0	0	8.56972	3.54406	4.53706	0	2.26208	0.833916	1.80273	1.01043	0	3.15911	0.897372	3.62983	8.24061	6.54363	46.4002	0.942778	0.29413	0.936908
IL20RA	484002	ENSCAFG00000000257	interleukin 20 receptor subunit alpha [Source:VGNC Symbol;Acc:VGNC:41965]	ENSCAFG00000000257	ENSG00000016402	72.043	IL20RA	interleukin 20 receptor subunit alpha [Source:HGNC Symbol;Acc:HGNC:6003]	53832	ENSCAFP00000000368	ENSCAFT00000000403	7.32788	3.71968	3.26476	4.27612	4.26387	2.1874	5.38712	4.13368	5.83297	2.29648	2.57957	2.33857	0.942483	1.86563	9.07727	4.80199	4.73467	4.52895	45.6188	2.75993	0.000115555	0.0182092
IL22RA2	100856046	ENSCAFG00000000258	interleukin 22 receptor subunit alpha 2 [Source:VGNC Symbol;Acc:VGNC:41971]	ENSCAFG00000000258	ENSG00000164485	80.8696	IL22RA2	interleukin 22 receptor subunit alpha 2 [Source:HGNC Symbol;Acc:HGNC:14901]	116379	ENSCAFP00000000373,ENSCAFP00000043040	ENSCAFT00000000408,ENSCAFT00000049327	8.89299	5.17676	5.90316	5.71287	6.45482	5.64036	5.52823	4.89203	7.75802	5.89939	5.59357	6.84077	5.58537	6.17782	7.21448	6.58752	8.87118	6.29097	120.558	0.873853	0.139447	0.793883
OS9	474419	ENSCAFG00000000259	OS9_ endoplasmic reticulum lectin [Source:VGNC Symbol;Acc:VGNC:44148]	ENSCAFG00000000259	ENSG00000135506	87.7429	OS9	OS9, endoplasmic reticulum lectin [Source:HGNC Symbol;Acc:HGNC:16994]	10956	ENSCAFP00000000377,ENSCAFP00000000376	ENSCAFT00000000412,ENSCAFT00000000411	15.9102	16.6578	15.9188	15.681	15.6777	15.4506	15.4008	15.816	16.1843	15.3456	15.1593	15.0519	15.247	15.112	14.7428	14.8754	14.7295	15.0869	47666.2	-0.802104	0.00293514	0.148312
IFNGR1	100856077	ENSCAFG00000000260	interferon gamma receptor 1 [Source:VGNC Symbol;Acc:VGNC:41880]	ENSCAFG00000000260	ENSG00000027697	60.4211	IFNGR1	interferon gamma receptor 1 [Source:HGNC Symbol;Acc:HGNC:5439]	3459	ENSCAFP00000000378	ENSCAFT00000000413	14.2917	14.6196	15.7726	15.954	16.0838	14.9961	16.079	16.0819	16.7048	15.3558	14.7009	16.3646	14.1814	15.5895	16.2958	15.1897	15.0031	14.8295	50712.2	-0.207803	0.618144	0.992348
RPA3		ENSCAFG00000000261	replication protein A3 [Source:VGNC Symbol;Acc:VGNC:45704]	ENSCAFG00000000261	ENSG00000106399	87.6033	RPA3	replication protein A3 [Source:HGNC Symbol;Acc:HGNC:10291]	6119	ENSCAFP00000000375	ENSCAFT00000000410	8.22947	7.65252	7.78524	7.8498	8.09891	7.80205	8.11328	8.73427	7.50263	7.80242	8.79982	8.86935	8.14036	7.80167	6.59628	7.56432	8.02379	7.21436	258.485	-0.692525	0.0203114	0.397257
ENSCAFG00000000262	481450	ENSCAFG00000000262	cOR1X2 olfactory receptor family 1 subfamily X-like [Source:NCBI gene;Acc:481450]	ENSCAFG00000000262						ENSCAFP00000000381	ENSCAFT00000000417	0	0	0	0	0	0	0	0	0	0	0	0	0	0	0	0	0	0	0	0	1	1
ENSCAFG00000000263		ENSCAFG00000000263		ENSCAFG00000000263						ENSCAFP00000000379	ENSCAFT00000000414	2.22354	1.23434	1.28407	1.50462	3.51176	1.47375	1.28292	2.43676	1.94397	2.29648	1.411	3.0182	2.22877	1.86563	3.50488	0	3.32824	3.01776	4.14859	0.808395	0.198873	0.866217
OLIG3	484005	ENSCAFG00000000265	oligodendrocyte transcription factor 3 [Source:VGNC Symbol;Acc:VGNC:44119]	ENSCAFG00000000265	ENSG00000177468	98.5294	OLIG3	oligodendrocyte transcription factor 3 [Source:HGNC Symbol;Acc:HGNC:18003]	167826	ENSCAFP00000000380	ENSCAFT00000000416	1.50345	6.51779	0	0	4.32756	0	0.779597	0	0	0	0.871531	0	0	0	0	0	0.810363	0	1.28963	-0.593305	0.467321	0.992348
TNFAIP3	484006	ENSCAFG00000000267	TNF alpha induced protein 3 [Source:VGNC Symbol;Acc:VGNC:47650]	ENSCAFG00000000267	ENSG00000118503	90.2532	TNFAIP3	TNF alpha induced protein 3 [Source:HGNC Symbol;Acc:HGNC:11896]	7128	ENSCAFP00000000383	ENSCAFT00000000421	12.7753	11.5905	11.5204	12.2084	12.606	13.6033	11.8462	13.3006	13.5797	13.9793	12.5848	13.5928	14.1341	13.7156	13.209	12.5172	14.1274	13.544	9649.66	0.279518	0.525979	0.992348
PROP1	474647	ENSCAFG00000000268	PROP paired-like homeobox 1 [Source:VGNC Symbol;Acc:VGNC:45014]	ENSCAFG00000000268	ENSG00000175325	78.7611	PROP1	PROP paired-like homeobox 1 [Source:HGNC Symbol;Acc:HGNC:9455]	5626	ENSCAFP00000000382	ENSCAFT00000000419	0	0	0	0	0	0	0	0	0	0	0	0	0	0	0	0	0	0	0	0	1	1
ENSCAFG00000000271		ENSCAFG00000000271		ENSCAFG00000000271	ENSG00000221888	51.7572	OR1C1	olfactory receptor family 1 subfamily C member 1 [Source:HGNC Symbol;Acc:HGNC:8182]	26188	ENSCAFP00000000387	ENSCAFT00000000425	3.34709	0	0	0	0	0	0	0	0	0	0	2.33857	0	0	0	0	2.81336	0	1.07018	0.148376	0.837865	0.992348
ARFGEF3	484007	ENSCAFG00000000272	ARFGEF family member 3 [Source:VGNC Symbol;Acc:VGNC:38037]	ENSCAFG00000000272	ENSG00000112379	92.9288	ARFGEF3	ARFGEF family member 3 [Source:HGNC Symbol;Acc:HGNC:21213]	57221	ENSCAFP00000042958,ENSCAFP00000000385	ENSCAFT00000044681,ENSCAFT00000000423	7.05673	7.97301	7.97001	8.40557	9.75175	6.18954	9.72928	10.0155	6.56942	6.9796	10.0672	9.97495	8.9462	11.284	8.72986	7.21847	9.53497	9.84168	627.522	-0.18527	0.769766	0.992348
AGAP2	481130	ENSCAFG00000000273	ArfGAP with GTPase domain_ ankyrin repeat and PH domain 2 [Source:NCBI gene;Acc:481130]	ENSCAFG00000000273	ENSG00000135439	91.3534	AGAP2	ArfGAP with GTPase domain, ankyrin repeat and PH domain 2 [Source:HGNC Symbol;Acc:HGNC:16921]	116986	ENSCAFP00000039026,ENSCAFP00000036400,ENSCAFP00000000396,ENSCAFP00000041139	ENSCAFT00000047785,ENSCAFT00000045338,ENSCAFT00000000434,ENSCAFT00000044042	10.8504	9.3864	11.7397	12.2185	11.8099	11.4889	11.9722	12.2332	12.344	12.4055	12.0162	12.4069	12.557	11.9546	12.6764	12.2879	12.3534	12.4222	4357.81	0.451888	0.215025	0.883883
HEBP2	100856214	ENSCAFG00000000274	heme binding protein 2 [Source:VGNC Symbol;Acc:VGNC:41640]	ENSCAFG00000000274	ENSG00000051620	82	HEBP2	heme binding protein 2 [Source:HGNC Symbol;Acc:HGNC:15716]	23593	ENSCAFP00000000386	ENSCAFT00000000424	11.0873	10.2524	11.1153	12.1565	12.4055	9.37112	10.9973	13.1307	11.716	9.69642	11.2109	11.9065	11.4515	9.06378	10.509	11.0023	12.4628	9.16207	2818.15	-0.239315	0.670078	0.992348
NHSL1	100856148	ENSCAFG00000000275	NHS like 1 [Source:VGNC Symbol;Acc:VGNC:43805]	ENSCAFG00000000275	ENSG00000135540	77.9412	NHSL1	NHS like 1 [Source:HGNC Symbol;Acc:HGNC:21021]	57224	ENSCAFP00000036585,ENSCAFP00000036136,ENSCAFP00000000388	ENSCAFT00000043400,ENSCAFT00000045214,ENSCAFT00000000426	10.7844	11.4876	10.3505	11.1417	10.8945	9.84538	12.6644	11.1122	12.2269	9.6167	11.4249	11.7203	9.29638	12.6652	12.2236	10.067	10.9628	11.3325	2720.42	-0.0719619	0.887371	0.992348
CCDC28A	476220	ENSCAFG00000000277	coiled-coil domain containing 28A [Source:VGNC Symbol;Acc:VGNC:38830]	ENSCAFG00000000277	ENSG00000024862	76.7606	CCDC28A	coiled-coil domain containing 28A [Source:HGNC Symbol;Acc:HGNC:21098]	25901	ENSCAFP00000000395	ENSCAFT00000000433	11.1614	11.2944	11.5648	11.2803	11.9694	10.7368	11.8408	12.0194	11.9885	11.7291	12.1701	12.2072	11.7816	11.4029	11.9265	11.1935	12.0764	11.4547	3345.58	-0.0036156	0.988967	1
TSPAN31	403676	ENSCAFG00000000278	tetraspanin 31 [Source:VGNC Symbol;Acc:VGNC:47920]	ENSCAFG00000000278	ENSG00000135452	85	TSPAN31	tetraspanin 31 [Source:HGNC Symbol;Acc:HGNC:10539]	6302	ENSCAFP00000000398	ENSCAFT00000000436	12.5479	13.2748	11.5959	10.9215	11.9315	12.0754	11.9005	12.7745	13.3679	12.3648	12.0707	12.1794	12.3073	12.5005	12.0484	11.7489	12.2638	12.1965	5161.37	-0.310102	0.358356	0.968244
REPS1	476221	ENSCAFG00000000279	RALBP1 associated Eps domain containing 1 [Source:VGNC Symbol;Acc:VGNC:53759]	ENSCAFG00000000279	ENSG00000135597	94.3325	REPS1	RALBP1 associated Eps domain containing 1 [Source:HGNC Symbol;Acc:HGNC:15578]	85021	ENSCAFP00000030388,ENSCAFP00000030389	ENSCAFT00000035160,ENSCAFT00000035161	13.213	13.6529	13.0033	13.4039	13.2373	13.0713	13.7504	13.7494	12.7674	12.983	13.9754	13.7791	13.6578	14.0185	13.0534	13.2339	13.3692	13.1326	11092.9	-0.290978	0.215545	0.884651
CDK4	481131	ENSCAFG00000000280	cyclin dependent kinase 4 [Source:VGNC Symbol;Acc:VGNC:39054]	ENSCAFG00000000280	ENSG00000135446	97.0297	CDK4	cyclin dependent kinase 4 [Source:HGNC Symbol;Acc:HGNC:1773]	1019	ENSCAFP00000000402	ENSCAFT00000000440	14.5501	16.1155	14.5976	14.0666	14.7829	14.5995	14.2807	15.4858	15.4962	13.747	14.9046	14.6279	14.4475	14.2881	13.6208	14.3971	14.3501	14.6572	27495.8	-0.52565	0.141688	0.796672
ABRACL	476222	ENSCAFG00000000281	ABRA C-terminal like [Source:VGNC Symbol;Acc:VGNC:37483]	ENSCAFG00000000281	ENSG00000146386	98.7654	ABRACL	ABRA C-terminal like [Source:HGNC Symbol;Acc:HGNC:21230]	58527	ENSCAFP00000000400	ENSCAFT00000000438	13.9578	13.1802	14.0855	14.5916	13.956	13.5921	14.5649	15.0747	14.2643	14.4041	14.3994	14.683	15.5215	12.8781	14.2824	14.8531	14.3318	14.4329	21685.1	0.110487	0.760897	0.992348
HECA	476223	ENSCAFG00000000282	hdc homolog_ cell cycle regulator [Source:VGNC Symbol;Acc:VGNC:41641]	ENSCAFG00000000282	ENSG00000112406	96.9095	HECA	hdc homolog, cell cycle regulator [Source:HGNC Symbol;Acc:HGNC:21041]	51696	ENSCAFP00000000401	ENSCAFT00000000439	9.24899	8.63427	9.18556	9.08985	10.1422	9.84955	10.7687	9.82148	9.73062	10.4196	10.1273	10.4034	10.9078	10.019	12.3061	9.77845	10.618	10.7023	1313.77	1.086	0.00862815	0.265906
TXLNB	476224	ENSCAFG00000000283	taxilin beta [Source:VGNC Symbol;Acc:VGNC:48007]	ENSCAFG00000000283	ENSG00000164440	79.5058	TXLNB	taxilin beta [Source:HGNC Symbol;Acc:HGNC:21617]	167838	ENSCAFP00000000403	ENSCAFT00000000441	5.55089	4.31747	5.08792	6.9976	10.7044	7.24024	9.19952	3.58923	8.75151	8.80929	5.02347	7.88487	9.46017	2.65272	10.8511	6.25769	9.31534	6.31974	396.117	0.781106	0.319746	0.949472
CITED2	484010	ENSCAFG00000000285	Cbp/p300 interacting transactivator with Glu/Asp rich carboxy-terminal domain 2 [Source:VGNC Symbol;Acc:VGNC:39284]	ENSCAFG00000000285	ENSG00000164442	94.8718	CITED2	Cbp/p300 interacting transactivator with Glu/Asp rich carboxy-terminal domain 2 [Source:HGNC Symbol;Acc:HGNC:1987]	10370	ENSCAFP00000035991	ENSCAFT00000000443	9.68985	8.02638	7.67811	8.42883	10.8106	9.84398	10.743	10.5344	10.3699	10.1463	9.21069	9.09488	9.43925	8.99566	10.9374	8.28713	12.5079	11.0302	1251.1	1.38428	0.00966946	0.282407
CYP27B1	481133	ENSCAFG00000000287	cytochrome P450 family 27 subfamily B member 1 [Source:VGNC Symbol;Acc:VGNC:50343]	ENSCAFG00000000287	ENSG00000111012	88.3858	CYP27B1	cytochrome P450 family 27 subfamily B member 1 [Source:HGNC Symbol;Acc:HGNC:2606]	1594	ENSCAFP00000000406	ENSCAFT00000000446	8.85633	10.8171	10.7046	9.5379	8.05724	8.60827	9.01998	9.0667	7.84398	7.79735	10.2095	8.36501	10.6972	11.5728	7.10121	10.6385	11.2251	12.1855	1212.75	1.07091	0.0831174	0.674946
ENSCAFG00000000288		ENSCAFG00000000288		ENSCAFG00000000288							ENSCAFT00000000445	4.9672	4.41217	4.06933	3.06178	4.05394	4.74269	3.72061	3.7158	4.57173	3.75705	3.45355	3.71963	3.4777	2.43486	3.61055	3.8528	3.09365	4.06831	14.4092	-0.319319	0.455598	0.992348
ENSCAFG00000000289		ENSCAFG00000000289		ENSCAFG00000000289							ENSCAFT00000000447	1.90796	2.95674	2.75296	0	2.15988	1.47375	3.02972	2.10791	4.099	2.29648	2.93297	3.0182	1.50775	2.17814	2.15403	1.61773	2.25346	2.0549	4.58781	-0.599891	0.323393	0.950295
METTL1	607590	ENSCAFG00000000290	methyltransferase like 1 [Source:VGNC Symbol;Acc:VGNC:43169]	ENSCAFG00000000290	ENSG00000037897	90.3766	METTL1	methyltransferase like 1 [Source:HGNC Symbol;Acc:HGNC:7030]	4234	ENSCAFP00000000407	ENSCAFT00000000448	11.1911	13.3478	12.3305	13.4363	12.146	11.2545	11.0927	12.6534	10.9241	10.5734	10.972	10.5991	11.8599	12.4573	9.62002	11.6832	10.4354	11.9313	3906.4	-0.816598	0.106703	0.733164
ENSCAFG00000000291		ENSCAFG00000000291		ENSCAFG00000000291							ENSCAFT00000000450	0	1.23434	0	0	0	0	0	1.07283	3.10327	0	0	0	0	1.86563	0.897372	0	0.810363	0	0.795029	-0.361286	0.672736	0.992348
ENSCAFG00000000293		ENSCAFG00000000293		ENSCAFG00000000293	ENSG00000123297	80.6854	TSFM	Ts translation elongation factor, mitochondrial [Source:HGNC Symbol;Acc:HGNC:12367]	10102	ENSCAFP00000000409,ENSCAFP00000000408	ENSCAFT00000000451,ENSCAFT00000000449	13.6417	14.1627	13.2254	13.4243	13.455	13.0058	12.8321	14.1081	13.7541	12.8517	13.0499	13.3997	13.1295	13.2252	12.07	13.1332	12.9298	13.3972	10388.2	-0.463696	0.0988114	0.714471
NMBR	611644	ENSCAFG00000000294	neuromedin B receptor [Source:VGNC Symbol;Acc:VGNC:43855]	ENSCAFG00000000294	ENSG00000135577	89.7436	NMBR	neuromedin B receptor [Source:HGNC Symbol;Acc:HGNC:7843]	4829	ENSCAFP00000000410	ENSCAFT00000000452	3.69251	0	3.64177	0	4.8455	0	2.19637	4.83739	3.39123	0	0	3.92629	10.8749	2.43486	3.96951	3.74562	0	1.36602	8.08582	-0.146812	0.864266	0.992348
VTA1	612830	ENSCAFG00000000295	vesicle trafficking 1 [Source:VGNC Symbol;Acc:VGNC:48314]	ENSCAFG00000000295	ENSG00000009844	95.4248	VTA1	vesicle trafficking 1 [Source:HGNC Symbol;Acc:HGNC:20954]	51534	ENSCAFP00000000413	ENSCAFT00000000455	12.5295	12.6413	13.4787	13.3926	13.1435	12.9681	12.9088	13.5923	12.5797	13.9567	13.774	13.3047	14.4922	12.6369	13.3603	13.3968	13.0781	12.7915	10230.8	-0.176356	0.591936	0.992348
ADGRG6	484013	ENSCAFG00000000296	adhesion G protein-coupled receptor G6 [Source:VGNC Symbol;Acc:VGNC:37648]	ENSCAFG00000000296	ENSG00000112414	88.7866	ADGRG6	adhesion G protein-coupled receptor G6 [Source:HGNC Symbol;Acc:HGNC:13841]	57211	ENSCAFP00000000416	ENSCAFT00000000458	11.0578	12.0733	13.5767	13.7844	12.5124	12.5357	14.3501	14.675	12.7593	14.2836	12.0295	11.5604	13.9292	12.5358	14.1177	12.6553	14.0842	13.1104	10979.3	0.238287	0.645597	0.992348
AVIL	474420	ENSCAFG00000000297	advillin [Source:VGNC Symbol;Acc:VGNC:38315]	ENSCAFG00000000297	ENSG00000135407	90.0735	AVIL	advillin [Source:HGNC Symbol;Acc:HGNC:14188]	10677	ENSCAFP00000000421	ENSCAFT00000000466	9.57652	8.89013	10.0482	9.72494	8.09434	9.2605	10.0106	8.99362	9.46986	9.1164	9.7738	8.42159	8.70621	9.05902	9.74856	10.0474	7.7022	10.103	678.492	0.311811	0.412746	0.992348
HIVEP2	484014	ENSCAFG00000000300	human immunodeficiency virus type I enhancer binding protein 2 [Source:NCBI gene;Acc:484014]	ENSCAFG00000000300	ENSG00000010818	92.3203	HIVEP2	human immunodeficiency virus type I enhancer binding protein 2 [Source:HGNC Symbol;Acc:HGNC:4921]	3097	ENSCAFP00000000417	ENSCAFT00000000460	10.976	9.62505	11.8532	10.8501	12.7353	12.2841	13.0607	10.4355	12.3848	13.275	12.586	12.049	13.9109	11.9844	11.9236	12.5266	11.7673	12.1328	5162.78	-0.250294	0.622503	0.992348
AIG1	611677	ENSCAFG00000000303	androgen induced 1 [Source:VGNC Symbol;Acc:VGNC:37740]	ENSCAFG00000000303	ENSG00000146416	90.7258	AIG1	androgen induced 1 [Source:HGNC Symbol;Acc:HGNC:21607]	51390	ENSCAFP00000000419	ENSCAFT00000000463	11.9504	12.9704	12.5307	12.0493	10.8512	11.4436	12.4203	12.5882	11.0314	12.0801	12.971	12.4115	12.5968	13.2181	10.8744	11.4772	13.4289	12.1149	5233.78	-0.063012	0.88204	0.992348
ENSCAFG00000000304		ENSCAFG00000000304		ENSCAFG00000000304							ENSCAFT00000000464	0	0	0	0	0	0	0	0	0	0	0	0	0	0	0	0	0	0	0	0	1	1
ADAT2		ENSCAFG00000000305	adenosine deaminase_ tRNA specific 2 [Source:VGNC Symbol;Acc:VGNC:37614]	ENSCAFG00000000305	ENSG00000189007	77.193	ADAT2	adenosine deaminase, tRNA specific 2 [Source:HGNC Symbol;Acc:HGNC:21172]	134637	ENSCAFP00000000422	ENSCAFT00000000467	8.39198	7.91759	7.31177	8.71407	9.20202	8.89621	9.45509	9.35625	8.67986	9.56696	9.74061	9.74867	9.9009	10.3562	9.30486	9.14419	9.05616	9.24693	613.923	-0.0893107	0.821381	0.992348
PEX3	484015	ENSCAFG00000000307	peroxisomal biogenesis factor 3 [Source:VGNC Symbol;Acc:VGNC:44434]	ENSCAFG00000000307	ENSG00000034693	97.319	PEX3	peroxisomal biogenesis factor 3 [Source:HGNC Symbol;Acc:HGNC:8858]	8504	ENSCAFP00000000425	ENSCAFT00000000471	10.5422	10.6547	9.97806	9.06532	10.9083	10.8114	11.0293	11.2447	10.0835	11.3532	10.903	11.5424	11.6746	11.2769	10.9195	10.8586	11.4892	10.7539	1978.29	0.105207	0.763734	0.992348
CTDSP2	481135	ENSCAFG00000000308	CTD small phosphatase 2 [Source:VGNC Symbol;Acc:VGNC:39694]	ENSCAFG00000000308	ENSG00000175215	98.155	CTDSP2	CTD small phosphatase 2 [Source:HGNC Symbol;Acc:HGNC:17077]	10106	ENSCAFP00000000428	ENSCAFT00000000474	11.1568	10.5979	10.3314	9.53075	10.2396	11.5801	10.8119	10.1851	10.9043	11.361	10.5722	10.1781	10.8628	10.3669	12.1606	10.2872	10.8168	11.3249	1871.28	0.579237	0.0962808	0.707533
FUCA2	484016	ENSCAFG00000000309	alpha-L-fucosidase 2 [Source:VGNC Symbol;Acc:VGNC:53717]	ENSCAFG00000000309	ENSG00000001036	84.131	FUCA2	alpha-L-fucosidase 2 [Source:HGNC Symbol;Acc:HGNC:4008]	2519	ENSCAFP00000000430	ENSCAFT00000000476	12.6174	13.7794	13.752	13.5932	13.3298	13.3416	13.2615	14.2718	12.2599	13.6933	13.6161	13.6216	13.6334	13.4058	12.3901	13.3351	12.9021	12.6723	10750.8	-0.629365	0.02639	0.442812
ATP23	474422	ENSCAFG00000000310	ATP23 metallopeptidase and ATP synthase assembly factor homolog [Source:VGNC Symbol;Acc:VGNC:38252]	ENSCAFG00000000310	ENSG00000166896	86.3071	ATP23	ATP23 metallopeptidase and ATP synthase assembly factor homolog [Source:HGNC Symbol;Acc:HGNC:29452]	91419	ENSCAFP00000038303,ENSCAFP00000000429	ENSCAFT00000049505,ENSCAFT00000000475	9.21375	10.0629	10.1646	11.6628	9.25826	9.77395	8.65222	11.2733	9.74665	9.49682	9.7336	9.09488	9.24471	9.79681	8.41317	9.5062	9.50685	8.72452	949.741	-0.876534	0.0513537	0.559974
LRIG3	474423	ENSCAFG00000000311	leucine rich repeats and immunoglobulin like domains 3 [Source:VGNC Symbol;Acc:VGNC:42769]	ENSCAFG00000000311	ENSG00000139263	94.4444	LRIG3	leucine rich repeats and immunoglobulin like domains 3 [Source:HGNC Symbol;Acc:HGNC:30991]	121227	ENSCAFP00000000435	ENSCAFT00000000481	9.33964	8.01133	7.7472	4.83605	6.60375	9.42248	8.48338	6.02251	5.70756	7.87154	7.95066	0	7.25835	6.22958	8.52888	7.56432	6.6829	8.54423	229.742	0.176614	0.799714	0.992348
PHACTR2	476230	ENSCAFG00000000312	phosphatase and actin regulator 2 [Source:VGNC Symbol;Acc:VGNC:44473]	ENSCAFG00000000312	ENSG00000112419	88.9408	PHACTR2	phosphatase and actin regulator 2 [Source:HGNC Symbol;Acc:HGNC:20956]	9749	ENSCAFP00000037709,ENSCAFP00000000433	ENSCAFT00000044951,ENSCAFT00000000479	10.499	10.3662	10.5446	9.8451	11.1728	11.8598	11.7289	10.6851	9.76408	12.0838	12.4245	11.9254	12.6439	10.7391	12.0561	10.9714	12.9973	11.3218	3107.65	0.564212	0.241697	0.905758
ENSCAFG00000000314	100856412	ENSCAFG00000000314	LTV1 ribosome biogenesis factor [Source:NCBI gene;Acc:100856412]	ENSCAFG00000000314	ENSG00000135521	89.0295	LTV1	LTV1 ribosome biogenesis factor [Source:HGNC Symbol;Acc:HGNC:21173]	84946	ENSCAFP00000000438	ENSCAFT00000000484	11.8582	12.0371	12.6617	12.5871	13.2075	12.2474	12.904	13.5498	12.0063	12.2772	12.6074	13.019	12.8917	13.1291	11.9634	13.0256	12.1344	12.5902	6537.79	-0.227997	0.452304	0.992348
SLC16A7	481138	ENSCAFG00000000316	solute carrier family 16 member 7 [Source:VGNC Symbol;Acc:VGNC:46245]	ENSCAFG00000000316	ENSG00000118596	80.9524	SLC16A7	solute carrier family 16 member 7 [Source:HGNC Symbol;Acc:HGNC:10928]	9194	ENSCAFP00000000441	ENSCAFT00000000487	9.24681	10.9621	10.2316	10.5687	11.3141	10.6194	11.2402	11.4036	10.905	11.2119	11.7344	11.3108	10.54	11.945	11.3213	10.6755	11.6327	11.231	2221.94	0.170843	0.625009	0.992348
ZC2HC1B	484017	ENSCAFG00000000317	zinc finger C2HC-type containing 1B [Source:VGNC Symbol;Acc:VGNC:48548]	ENSCAFG00000000317	ENSG00000118491	77.0642	ZC2HC1B	zinc finger C2HC-type containing 1B [Source:HGNC Symbol;Acc:HGNC:21174]	153918	ENSCAFP00000033598	ENSCAFT00000037946	3.34709	3.98914	5.97075	6.18314	6.30465	5.73968	5.17456	5.631	5.13633	4.05748	4.69422	5.54389	5.66616	6.56118	4.70141	5.97883	5.80778	5.41974	45.5038	0.019845	0.965809	1
PLAGL1	484018	ENSCAFG00000000318	PLAG1 like zinc finger 1 [Source:VGNC Symbol;Acc:VGNC:44639]	ENSCAFG00000000318	ENSG00000118495	91.1447	PLAGL1	PLAG1 like zinc finger 1 [Source:HGNC Symbol;Acc:HGNC:9046]	5325	ENSCAFP00000000443	ENSCAFT00000000490	11.8482	8.71544	12.1789	11.3989	12.4363	12.3644	12.7413	12.3214	10.0229	12.3682	12.4499	12.833	13.4435	12.0952	11.4978	12.121	12.7166	12.1636	4867.04	-0.072031	0.881028	0.992348
SERF2	478280	ENSCAFG00000000320	small EDRK-rich factor 2 [Source:VGNC Symbol;Acc:VGNC:49647]	ENSCAFG00000000320	ENSG00000140264	97.7444	SERF2	small EDRK-rich factor 2 [Source:HGNC Symbol;Acc:HGNC:10757]	10169	ENSCAFP00000000444	ENSCAFT00000000491	13.6466	13.3671	14.204	13.709	12.3141	13.0942	11.641	12.828	12.589	11.9828	12.1992	11.2149	11.2679	11.0953	13.0571	13.0679	13.1076	13.1768	7615.32	0.253628	0.589788	0.992348
STX11	484019	ENSCAFG00000000322	syntaxin 11 [Source:VGNC Symbol;Acc:VGNC:46950]	ENSCAFG00000000322	ENSG00000135604	82.5784	STX11	syntaxin 11 [Source:HGNC Symbol;Acc:HGNC:11429]	8676	ENSCAFP00000000446	ENSCAFT00000000493	10.487	9.28993	8.88191	7.88387	9.44934	11.1736	9.70223	11.2623	8.81977	10.2648	10.0728	10.3761	10.782	9.45477	11.1224	9.63566	11.6009	11.1577	1334.2	0.848612	0.0715695	0.643265
USP15	474424	ENSCAFG00000000323	ubiquitin specific peptidase 15 [Source:VGNC Symbol;Acc:VGNC:48180]	ENSCAFG00000000323	ENSG00000135655	98.8798	USP15	ubiquitin specific peptidase 15 [Source:HGNC Symbol;Acc:HGNC:12613]	9958	ENSCAFP00000000450,ENSCAFP00000043164	ENSCAFT00000000496,ENSCAFT00000048170	11.6696	12.9875	11.2067	11.1626	12.6348	12.0153	12.3378	12.642	12.4594	12.8812	12.3885	13.1329	12.7908	13.1578	12.6359	11.6859	12.88	12.169	5757.41	-0.0971384	0.780831	0.992348
ENSCAFG00000000324		ENSCAFG00000000324		ENSCAFG00000000324							ENSCAFT00000000499	3.21076	0	4.82118	5.71287	4.44709	1.87426	5.83033	4.59543	1.94397	4.51794	3.33994	5.66422	4.84071	4.82396	7.34269	6.47459	6.28304	4.75649	37.7919	1.63903	0.010444	0.292893
UTRN	442965	ENSCAFG00000000326	utrophin [Source:VGNC Symbol;Acc:VGNC:48215]	ENSCAFG00000000326	ENSG00000152818	92.2494	UTRN	utrophin [Source:HGNC Symbol;Acc:HGNC:12635]	7402	ENSCAFP00000000453,ENSCAFP00000038981,ENSCAFP00000039395	ENSCAFT00000000501,ENSCAFT00000047082,ENSCAFT00000044228	12.3129	11.0704	12.1794	12.6768	12.1937	12.9615	13.9556	12.0036	11.1781	13.7372	12.5817	12.7606	13.2574	12.8717	13.5277	12.9348	12.6153	12.1287	7099.03	0.119535	0.777422	0.992348
ENSCAFG00000000327		ENSCAFG00000000327		ENSCAFG00000000327							ENSCAFT00000000503	5.46359	6.04289	6.03532	7.36227	5.68081	4.92255	4.00447	4.30455	5.41836	4.18709	4.54839	3.92629	5.43977	3.82998	4.74847	5.04738	2.46517	3.92583	37.6385	-1.0264	0.0676228	0.630971
EPM2A	484022	ENSCAFG00000000329	EPM2A_ laforin glucan phosphatase [Source:VGNC Symbol;Acc:VGNC:53700]	ENSCAFG00000000329	ENSG00000112425	79.7153	EPM2A	EPM2A, laforin glucan phosphatase [Source:HGNC Symbol;Acc:HGNC:3413]	7957	ENSCAFP00000030595	ENSCAFT00000035347	7.69668	7.73727	8.71456	9.36777	6.45482	8.53066	9.1476	8.58057	6.6804	9.84988	9.16137	8.36056	9.26214	8.80697	7.8592	7.47487	8.59007	8.04688	385.532	-0.624464	0.167784	0.83226
FBXO30	484023	ENSCAFG00000000330	F-box protein 30 [Source:VGNC Symbol;Acc:VGNC:40772]	ENSCAFG00000000330	ENSG00000118496	91.9571	FBXO30	F-box protein 30 [Source:HGNC Symbol;Acc:HGNC:15600]	84085	ENSCAFP00000000458	ENSCAFT00000000507	10.4999	9.85318	9.57576	8.45173	10.9057	10.7495	13.4395	10.9551	9.77663	11.6279	11.8911	12.9352	12.3044	12.9753	12.4299	10.1136	12.6224	10.4908	3519.77	0.0322599	0.958634	1
ENSCAFG00000000331		ENSCAFG00000000331		ENSCAFG00000000331	ENSG00000132963	87.3239	POMP	proteasome maturation protein [Source:HGNC Symbol;Acc:HGNC:20330]	51371	ENSCAFP00000000459	ENSCAFT00000000508	3.5863	3.8607	2.75296	4.926	3.97657	4.23068	2.75129	4.59543	4.88148	3.14162	3.21661	4.01949	4.41145	4.4695	3.50488	4.74747	3.62115	3.76772	15.694	-0.0726677	0.869783	0.992348
GRM6	481452	ENSCAFG00000000332	glutamate metabotropic receptor 6 [Source:VGNC Symbol;Acc:VGNC:41513]	ENSCAFG00000000332	ENSG00000113262	94.9886	GRM6	glutamate metabotropic receptor 6 [Source:HGNC Symbol;Acc:HGNC:4598]	2916	ENSCAFP00000000460	ENSCAFT00000000509	3.21076	0	0	0	0	0	0	1.68128	0.962887	0	0	3.34064	0	4.28613	0	2.84935	4.19645	0	3.47755	0.46639	0.59777	0.992348
MON2	481141	ENSCAFG00000000333	MON2 homolog_ regulator of endosome-to-Golgi trafficking [Source:VGNC Symbol;Acc:VGNC:43315]	ENSCAFG00000000333	ENSG00000061987	98.0803	MON2	MON2 homolog, regulator of endosome-to-Golgi trafficking [Source:HGNC Symbol;Acc:HGNC:29177]	23041	ENSCAFP00000038437,ENSCAFP00000000464	ENSCAFT00000048388,ENSCAFT00000000513	12.2141	12.6535	11.7655	11.2566	13.0681	12.8295	13.3496	12.7842	12.734	13.1534	13.0784	13.6496	12.9011	13.9171	12.9165	12.4048	12.3565	12.8681	7604.44	-0.282066	0.426339	0.992348
ADAMTS2	481453	ENSCAFG00000000334	ADAM metallopeptidase with thrombospondin type 1 motif 2 [Source:VGNC Symbol;Acc:VGNC:37598]	ENSCAFG00000000334	ENSG00000087116	90.4959	ADAMTS2	ADAM metallopeptidase with thrombospondin type 1 motif 2 [Source:HGNC Symbol;Acc:HGNC:218]	9509	ENSCAFP00000000462	ENSCAFT00000000511	12.0891	9.9252	10.6346	10.1551	8.43161	11.4746	10.9097	9.7004	11.7762	12.858	10.3203	10.3211	10.2102	10.6799	10.1729	9.3503	10.207	10.5678	1933.84	-0.855618	0.0989816	0.714666
SHPRH	476233	ENSCAFG00000000335	SNF2 histone linker PHD RING helicase [Source:VGNC Symbol;Acc:VGNC:49029]	ENSCAFG00000000335	ENSG00000146414	92.5223	SHPRH	SNF2 histone linker PHD RING helicase [Source:HGNC Symbol;Acc:HGNC:19336]	257218	ENSCAFP00000000468	ENSCAFT00000000517	10.6082	10.3043	10.7107	11.6604	11.8813	10.8235	12.2026	11.2487	10.5423	11.625	11.2871	11.8619	12.9006	12.2366	12.0973	11.2024	11.3804	10.748	3051.05	-0.161194	0.692729	0.992348
HNRNPH1	481455	ENSCAFG00000000336	heterogeneous nuclear ribonucleoprotein H1 [Source:VGNC Symbol;Acc:VGNC:51723]	ENSCAFG00000000336	ENSG00000169045	99.7722	HNRNPH1	heterogeneous nuclear ribonucleoprotein H1 [Source:HGNC Symbol;Acc:HGNC:5041]	3187	ENSCAFP00000000471	ENSCAFT00000000520	14.9715	14.698	13.5349	14.2921	15.3341	14.5946	15.6595	14.6257	15.4431	15.6045	15.6487	15.7723	15.7572	16.2191	15.6008	15.0094	15.8642	14.8739	41079.6	0.0850861	0.819066	0.992348
PPM1H	474425	ENSCAFG00000000337	protein phosphatase_ Mg2+/Mn2+ dependent 1H [Source:VGNC Symbol;Acc:VGNC:44868]	ENSCAFG00000000337	ENSG00000111110	96.2963	PPM1H	protein phosphatase, Mg2+/Mn2+ dependent 1H [Source:HGNC Symbol;Acc:HGNC:18583]	57460	ENSCAFP00000000473	ENSCAFT00000000522	12.3464	15.0067	14.1832	14.3963	12.0595	12.8475	12.9586	14.244	13.575	13.069	14.2734	13.8786	13.208	14.8594	12.089	13.3794	13.9149	13.4201	14085.8	-0.511264	0.261247	0.920272
GRM1	484024	ENSCAFG00000000338	glutamate metabotropic receptor 1 [Source:VGNC Symbol;Acc:VGNC:41508]	ENSCAFG00000000338	ENSG00000152822	95.4812	GRM1	glutamate metabotropic receptor 1 [Source:HGNC Symbol;Acc:HGNC:4593]	2911	ENSCAFP00000000479	ENSCAFT00000000528	0	2.68053	4.39872	0	0	0	1.28292	0	0	3.00767	0	1.01043	0	3.91674	0	0	0	0.838984	2.77147	-1.1396	0.199537	0.866542
AVPR1A	481142	ENSCAFG00000000339	arginine vasopressin receptor 1A [Source:VGNC Symbol;Acc:VGNC:38318]	ENSCAFG00000000339	ENSG00000166148	81.6425	AVPR1A	arginine vasopressin receptor 1A [Source:HGNC Symbol;Acc:HGNC:895]	552	ENSCAFP00000000475	ENSCAFT00000000524	9.21375	7.98076	8.05031	7.74248	3.89483	7.61197	7.15883	6.56685	7.42507	6.60362	7.21596	5.66422	6.86083	5.40691	8.3948	8.44962	2.25346	5.2507	172.888	0.0740713	0.910388	0.993751
ENSCAFG00000000340	481143	ENSCAFG00000000340	COX assembly mitochondrial protein 2 homolog [Source:NCBI gene;Acc:102155476]	ENSCAFG00000000340	ENSG00000103121	88.6076	CMC2	C-X9-C motif containing 2 [Source:HGNC Symbol;Acc:HGNC:24447]	56942	ENSCAFP00000000477	ENSCAFT00000000526	9.98196	10.0427	12.054	12.6182	11.3738	11.4087	10.8409	11.7001	10.8355	10.8589	11.1251	10.9603	10.6459	11.3108	10.8402	11.3104	10.7124	11.2785	2428.27	-0.225254	0.552552	0.992348
ENSCAFG00000000341		ENSCAFG00000000341		ENSCAFG00000000341	ENSG00000118600	78.4906	RXYLT1	ribitol xylosyltransferase 1 [Source:HGNC Symbol;Acc:HGNC:13530]	10329	ENSCAFP00000000480	ENSCAFT00000000529	10.5695	10.8535	11.1116	11.7039	9.84584	11.0191	10.4636	12.0898	10.8422	10.473	11.0032	10.9456	9.83253	11.5369	10.0433	10.1561	9.88006	10.0769	1836.15	-0.930827	0.0061183	0.223096
RUFY1	481454	ENSCAFG00000000344	RUN and FYVE domain containing 1 [Source:VGNC Symbol;Acc:VGNC:45803]	ENSCAFG00000000344	ENSG00000176783	86.1559	RUFY1	RUN and FYVE domain containing 1 [Source:HGNC Symbol;Acc:HGNC:19760]	80230	ENSCAFP00000038523,ENSCAFP00000000488	ENSCAFT00000047107,ENSCAFT00000000538	13.298	11.8864	13.363	13.094	12.5134	12.705	11.888	13.0341	14.4802	13.1987	12.4499	13.0848	12.9024	12.1194	13.3614	12.6997	12.9549	13.2089	8391.63	0.0529485	0.887284	0.992348
SRGAP1	481144	ENSCAFG00000000345	SLIT-ROBO Rho GTPase activating protein 1 [Source:VGNC Symbol;Acc:VGNC:46801]	ENSCAFG00000000345	ENSG00000196935	98.895	SRGAP1	SLIT-ROBO Rho GTPase activating protein 1 [Source:HGNC Symbol;Acc:HGNC:17382]	57522	ENSCAFP00000042500,ENSCAFP00000000489	ENSCAFT00000048655,ENSCAFT00000000539	7.753	7.18727	5.93735	9.12351	8.09891	6.58634	10.4145	8.37533	5.68111	9.81271	6.61564	6.08656	7.94373	12.2901	6.7195	7.12534	7.07842	7.6018	287.697	-1.03819	0.0920372	0.696923
CBY3		ENSCAFG00000000347	chibby family member 3 [Source:VGNC Symbol;Acc:VGNC:51702]	ENSCAFG00000000347	ENSG00000204659	62.0408	CBY3	chibby family member 3 [Source:HGNC Symbol;Acc:HGNC:33278]	646019	ENSCAFP00000000495,ENSCAFP00000038877	ENSCAFT00000000545,ENSCAFT00000044838	0	2.68053	3.7988	0	0.900872	3.01965	0	4.22164	3.83682	0	0	0	1.91284	0	2.40962	2.03682	2.00526	0	3.91376	-0.384261	0.66704	0.992348
CANX	403908	ENSCAFG00000000348	calnexin [Source:VGNC Symbol;Acc:VGNC:38695]	ENSCAFG00000000348	ENSG00000127022	92.2689	CANX	calnexin [Source:HGNC Symbol;Acc:HGNC:1473]	821	ENSCAFP00000042695,ENSCAFP00000000498,ENSCAFP00000036920	ENSCAFT00000048458,ENSCAFT00000000548,ENSCAFT00000045938	15.5419	15.4148	15.4638	14.285	15.5338	15.3571	15.4075	15.0267	16.5011	16.4039	16.0084	16.3283	16.3462	16.5634	16.0395	15.1655	16.2473	15.6374	59081	-0.0262282	0.940532	0.99532
MAML1		ENSCAFG00000000350	mastermind like transcriptional coactivator 1 [Source:VGNC Symbol;Acc:VGNC:42939]	ENSCAFG00000000350	ENSG00000161021	84.3597	MAML1	mastermind like transcriptional coactivator 1 [Source:HGNC Symbol;Acc:HGNC:13632]	9794	ENSCAFP00000000502,ENSCAFP00000034146,ENSCAFP00000034145	ENSCAFT00000000552,ENSCAFT00000038429,ENSCAFT00000038428	12.4253	12.1624	11.9348	12.1904	12.1028	12.4822	12.1355	12.1879	13.7765	12.7977	12.7771	12.7945	12.6817	13.3083	12.8704	11.8896	12.621	12.6643	6333.56	-0.0914266	0.770404	0.992348
C10H12orf56	100683508	ENSCAFG00000000351	chromosome 10 C12orf56 homolog [Source:VGNC Symbol;Acc:VGNC:52478]	ENSCAFG00000000351	ENSG00000185306	79.4913	C12orf56	chromosome 12 open reading frame 56 [Source:HGNC Symbol;Acc:HGNC:26967]	115749	ENSCAFP00000040762,ENSCAFP00000000500	ENSCAFT00000043053,ENSCAFT00000000550	5.83221	8.16882	7.88497	8.03301	5.52651	6.2748	8.44236	7.79254	7.06489	6.53223	7.83486	6.89096	6.35968	8.75199	6.99788	6.33367	6.99564	5.89167	166.683	-0.85442	0.0768541	0.654932
XPOT	474427	ENSCAFG00000000352	exportin for tRNA [Source:VGNC Symbol;Acc:VGNC:48465]	ENSCAFG00000000352	ENSG00000184575	98.5462	XPOT	exportin for tRNA [Source:HGNC Symbol;Acc:HGNC:12826]	11260	ENSCAFP00000000504,ENSCAFP00000039683	ENSCAFT00000000554,ENSCAFT00000048549	14.3076	14.845	14.7211	15.2134	15.0915	14.5764	15.3404	14.5894	15.4225	14.9593	15.4612	15.3771	14.5733	15.5816	14.3062	14.8891	14.4631	15.0568	32461	-0.338706	0.176069	0.841989
STXBP5	476237	ENSCAFG00000000353	syntaxin binding protein 5 [Source:VGNC Symbol;Acc:VGNC:46963]	ENSCAFG00000000353	ENSG00000164506	98.3507	STXBP5	syntaxin binding protein 5 [Source:HGNC Symbol;Acc:HGNC:19665]	134957	ENSCAFP00000000510,ENSCAFP00000000509	ENSCAFT00000000561,ENSCAFT00000000560	11.2164	11.9135	10.6307	9.92362	12.6014	11.9681	13.0114	11.5317	10.8037	11.6662	12.6668	13.0513	12.4839	13.6743	12.7505	11.1548	11.4206	9.79889	4547.08	-0.56539	0.279716	0.931125
LTC4S	607316	ENSCAFG00000000354	leukotriene C4 synthase [Source:VGNC Symbol;Acc:VGNC:51742]	ENSCAFG00000000354	ENSG00000213316	88	LTC4S	leukotriene C4 synthase [Source:HGNC Symbol;Acc:HGNC:6719]	4056	ENSCAFP00000000503	ENSCAFT00000000553	6.75967	12.8473	12.1909	12.2531	9.35314	10.2645	7.51027	11.3619	11.8732	10.359	9.8458	9.91254	9.50661	11.8749	8.32666	9.69808	8.93032	13.0132	2391.88	0.0523854	0.940405	0.99532
MGAT4B	481458	ENSCAFG00000000355	mannosyl (alpha-1_3-)-glycoprotein beta-1_4-N-acetylglucosaminyltransferase_ isozyme B [Source:VGNC Symbol;Acc:VGNC:51745]	ENSCAFG00000000355	ENSG00000161013	93.0657	MGAT4B	mannosyl (alpha-1,3-)-glycoprotein beta-1,4-N-acetylglucosaminyltransferase, isozyme B [Source:HGNC Symbol;Acc:HGNC:7048]	11282	ENSCAFP00000000511	ENSCAFT00000000562	14.6056	13.8221	15.1877	14.8432	14.2161	13.8915	14.2722	14.1155	14.8749	14.776	14.477	15.3128	14.4034	14.733	14.6697	13.7149	14.6504	15.233	25117.8	0.0579208	0.844148	0.992348
TBK1	481145	ENSCAFG00000000356	TANK binding kinase 1 [Source:VGNC Symbol;Acc:VGNC:47160]	ENSCAFG00000000356	ENSG00000183735	96.7078	TBK1	TANK binding kinase 1 [Source:HGNC Symbol;Acc:HGNC:11584]	29110	ENSCAFP00000000505	ENSCAFT00000000555	12.7894	13.8087	13.2572	13.3355	13.1414	13.1778	13.7602	12.6214	13.6926	14.0263	13.4907	14.0516	13.4125	13.973	13.4126	13.0508	13.1988	13.2138	11317.2	-0.297655	0.240164	0.904231
ENSCAFG00000000357		ENSCAFG00000000357		ENSCAFG00000000357							ENSCAFT00000000556	3.21076	0	0	1.50462	0	0	0	0	3.39123	1.74311	0.871531	0	0	0	0	0	0	0	1.26473	-0.818485	0.323998	0.950295
GNS	474429	ENSCAFG00000000359	glucosamine (N-acetyl)-6-sulfatase [Source:VGNC Symbol;Acc:VGNC:54150]	ENSCAFG00000000359	ENSG00000135677	97.137	GNS	glucosamine (N-acetyl)-6-sulfatase [Source:HGNC Symbol;Acc:HGNC:4422]	2799	ENSCAFP00000000512	ENSCAFT00000000563	12.5096	13.1067	10.587	10.0365	13.1505	13.5619	14.0118	11.4379	13.2239	14.0309	14.1559	14.0777	14.2385	13.9461	14.0434	11.8274	14.0678	12.7122	11059.1	0.00599715	0.991305	1
SQSTM1		ENSCAFG00000000360	sequestosome 1 [Source:VGNC Symbol;Acc:VGNC:46787]	ENSCAFG00000000360	ENSG00000161011	68.1499	SQSTM1	sequestosome 1 [Source:HGNC Symbol;Acc:HGNC:11280]	8878	ENSCAFP00000000516	ENSCAFT00000000567	14.2729	14.7333	14.7909	13.1118	14.5848	13.6951	14.0746	14.2714	15.1484	13.9734	14.4574	14.8709	14.3021	15.5956	14.6252	12.857	13.9153	15.3286	23497.3	-0.0897491	0.8198	0.992348
TBC1D30	481147	ENSCAFG00000000361	TBC1 domain family member 30 [Source:VGNC Symbol;Acc:VGNC:47146]	ENSCAFG00000000361	ENSG00000111490	90.6702	TBC1D30	TBC1 domain family member 30 [Source:HGNC Symbol;Acc:HGNC:29164]	23329	ENSCAFP00000041759,ENSCAFP00000000514	ENSCAFT00000048434,ENSCAFT00000000565	9.8562	12.0174	8.91661	11.1096	8.28689	8.36555	11.1498	7.58433	11.0083	10.2621	10.1829	9.7823	7.86605	11.8736	10.3748	8.80032	11.3934	9.11359	1399.32	-0.173612	0.77822	0.992348
WIF1	481148	ENSCAFG00000000364	WNT inhibitory factor 1 [Source:VGNC Symbol;Acc:VGNC:48409]	ENSCAFG00000000364	ENSG00000156076	94.723	WIF1	WNT inhibitory factor 1 [Source:HGNC Symbol;Acc:HGNC:18081]	11197	ENSCAFP00000000520	ENSCAFT00000000572	5.87795	5.42407	9.95738	9.69966	3.51176	7.92848	7.99668	5.84	3.51617	7.97387	10.3005	2.33857	6.80245	5.6542	5.81278	10.2825	11.643	8.80305	506.366	1.55117	0.0495167	0.550523
ENSCAFG00000000365	607250	ENSCAFG00000000365	MRN complex interacting protein [Source:NCBI gene;Acc:607250]	ENSCAFG00000000365	ENSG00000161010	80.2817	MRNIP	MRN complex interacting protein [Source:HGNC Symbol;Acc:HGNC:30817]	51149	ENSCAFP00000000518	ENSCAFT00000000570	12.7475	13.4471	14.5633	14.4594	13.46	12.0505	12.8039	13.1175	14.144	12.9776	13.0768	13.7689	13.3149	14.5913	12.5418	12.5846	12.5853	13.406	11614.3	-0.778836	0.0490015	0.548142
SASH1	608649	ENSCAFG00000000366	SAM and SH3 domain containing 1 [Source:VGNC Symbol;Acc:VGNC:45871]	ENSCAFG00000000366	ENSG00000111961	88.4584	SASH1	SAM and SH3 domain containing 1 [Source:HGNC Symbol;Acc:HGNC:19182]	23328	ENSCAFP00000000523	ENSCAFT00000000575	11.4642	11.5357	12.9186	13.02	12.686	11.3514	12.684	12.9235	10.258	11.7865	11.2639	10.6437	13.296	12.957	12.3492	12.5193	12.6534	12.7098	5357.36	0.216424	0.629229	0.992348
ENPP3	474820	ENSCAFG00000000367	ectonucleotide pyrophosphatase/phosphodiesterase 3 [Source:VGNC Symbol;Acc:VGNC:40376]	ENSCAFG00000000367	ENSG00000154269	85.0457	ENPP3	ectonucleotide pyrophosphatase/phosphodiesterase 3 [Source:HGNC Symbol;Acc:HGNC:3358]	5169	ENSCAFP00000000005,ENSCAFP00000000528	ENSCAFT00000000005,ENSCAFT00000000580	6.93219	5.95124	8.73414	7.24484	8.22969	7.20591	6.19735	2.93005	6.11568	7.30639	8.45229	6.24932	7.31791	5.92924	11.7114	6.93112	10.3065	10.02	440.377	2.81961	4.90811e-06	0.00176405
ENSCAFG00000000370	474432	ENSCAFG00000000370	transmembrane BAX inhibitor motif containing 4 [Source:NCBI gene;Acc:474432]	ENSCAFG00000000370	ENSG00000155957	88.2353	TMBIM4	transmembrane BAX inhibitor motif containing 4 [Source:HGNC Symbol;Acc:HGNC:24257]	51643	ENSCAFP00000000527	ENSCAFT00000000579	13.6573	13.3774	13.6658	12.9851	13.1379	13.4142	12.8867	13.2258	13.9185	13.425	13.1718	12.6221	12.8565	13.5269	12.6588	13.3588	13.7172	13.1816	10149.7	-0.0394627	0.869812	0.992348
UST	476238	ENSCAFG00000000372	uronyl 2-sulfotransferase [Source:VGNC Symbol;Acc:VGNC:48207]	ENSCAFG00000000372	ENSG00000111962	90.205	UST	uronyl 2-sulfotransferase [Source:HGNC Symbol;Acc:HGNC:17223]	10090	ENSCAFP00000000525	ENSCAFT00000000577	11.1198	10.9631	11.9075	12.7533	11.4889	11.9096	12.0776	12.2425	10.2524	12.0022	11.9835	13.0426	12.14	12.0149	11.363	12.3753	11.7226	11.4796	3971.22	-0.198399	0.591659	0.992348
TAB2	484028	ENSCAFG00000000373	TGF-beta activated kinase 1 (MAP3K7) binding protein 2 [Source:VGNC Symbol;Acc:VGNC:53995]	ENSCAFG00000000373	ENSG00000055208	96.5368	TAB2	TGF-beta activated kinase 1 (MAP3K7) binding protein 2 [Source:HGNC Symbol;Acc:HGNC:17075]	23118	ENSCAFP00000000532	ENSCAFT00000000584	12.7787	12.6793	13.1276	12.9162	13.252	13.4668	13.5296	13.1581	12.4119	13.8666	13.2677	13.7182	13.9038	14.1833	13.7973	13.3525	13.3683	13.2365	10826	0.0663851	0.817828	0.992348
IRAK3	481150	ENSCAFG00000000374	interleukin 1 receptor associated kinase 3 [Source:VGNC Symbol;Acc:VGNC:54151]	ENSCAFG00000000374	ENSG00000090376	79.8058	IRAK3	interleukin 1 receptor associated kinase 3 [Source:HGNC Symbol;Acc:HGNC:17020]	11213	ENSCAFP00000000535	ENSCAFT00000000586	7.75912	7.62312	6.34649	4.83605	7.94495	8.03985	9.32733	8.11317	8.15387	8.51433	8.51253	8.06509	8.63441	8.63212	8.8453	7.74909	8.71435	7.68157	295.146	0.162232	0.725446	0.992348
ZC3H12D		ENSCAFG00000000375	zinc finger CCCH-type containing 12D [Source:VGNC Symbol;Acc:VGNC:54006]	ENSCAFG00000000375	ENSG00000178199	62.6804	ZC3H12D	zinc finger CCCH-type containing 12D [Source:HGNC Symbol;Acc:HGNC:21175]	340152	ENSCAFP00000000536	ENSCAFT00000000588	8.20276	6.97098	8.8598	8.4817	8.17879	9.52697	7.16605	8.00577	7.11515	9.31025	7.57099	7.72804	9.53199	5.54948	10.2779	10.4304	9.09048	8.53198	452.88	1.29365	0.01243	0.316468
ENSCAFG00000000376		ENSCAFG00000000376		ENSCAFG00000000376	ENSG00000167863	89.441	ATP5PD	ATP synthase peripheral stalk subunit d [Source:HGNC Symbol;Acc:HGNC:845]	10476	ENSCAFP00000042171	ENSCAFT00000000590	8.47618	7.73727	5.36411	6.72434	8.25038	8.62461	10.0685	7.33106	8.33865	9.26509	8.8603	8.84091	8.65435	8.79271	10.0748	8.09309	9.31534	8.54727	427.993	0.571421	0.26251	0.921728
ENSCAFG00000000377		ENSCAFG00000000377		ENSCAFG00000000377	ENSG00000167283	88.3495	ATP5MG	ATP synthase membrane subunit g [Source:HGNC Symbol;Acc:HGNC:14247]	10632	ENSCAFP00000000539	ENSCAFT00000000591	10.5782	11.0243	11.3356	11.4038	10.6878	10.2749	10.1168	10.846	10.3543	9.92148	9.90692	10.0514	10.133	8.95268	9.50483	10.7142	9.67589	10.3935	1400.83	-0.354124	0.323988	0.950295
HELB	608595	ENSCAFG00000000378	DNA helicase B [Source:VGNC Symbol;Acc:VGNC:41648]	ENSCAFG00000000378	ENSG00000127311	66.8722	HELB	DNA helicase B [Source:HGNC Symbol;Acc:HGNC:17196]	92797	ENSCAFP00000000540,ENSCAFP00000031011	ENSCAFT00000000592,ENSCAFT00000035720	9.48527	8.67781	9.1459	9.89607	9.60524	9.76366	10.1824	8.68096	9.49475	10.6393	10.1486	9.30614	9.96883	10.7128	10.9694	10.4814	10.8601	9.90002	1047.88	0.761706	0.0282655	0.453163
PPIL4		ENSCAFG00000000379	peptidylprolyl isomerase like 4 [Source:VGNC Symbol;Acc:VGNC:44857]	ENSCAFG00000000379	ENSG00000131013	91.8251	PPIL4	peptidylprolyl isomerase like 4 [Source:HGNC Symbol;Acc:HGNC:15702]	85313	ENSCAFP00000000541	ENSCAFT00000000593	12.2701	11.7537	12.0661	12.5196	12.8644	12.7151	12.994	12.8506	12.207	12.8595	12.7951	13.0048	12.9735	13.1004	12.5807	12.5334	12.4583	12.3032	6406.02	-0.214918	0.356634	0.967252
MED23	474822	ENSCAFG00000000380	mediator complex subunit 23 [Source:VGNC Symbol;Acc:VGNC:43131]	ENSCAFG00000000380	ENSG00000112282	98.2495	MED23	mediator complex subunit 23 [Source:HGNC Symbol;Acc:HGNC:2372]	9439	ENSCAFP00000000544	ENSCAFT00000000597	11.6809	11.9028	10.6372	10.1174	12.6088	11.7949	12.5885	11.2919	11.4975	12.0024	11.6356	12.635	12.1497	13.0199	12.1392	11.3747	11.4155	11.953	3972.95	-0.236905	0.545423	0.992348
TBC1D9B	481460	ENSCAFG00000000381	TBC1 domain family member 9B [Source:VGNC Symbol;Acc:VGNC:47153]	ENSCAFG00000000381	ENSG00000197226	92.7049	TBC1D9B	TBC1 domain family member 9B [Source:HGNC Symbol;Acc:HGNC:29097]	23061	ENSCAFP00000037783,ENSCAFP00000000545	ENSCAFT00000046292,ENSCAFT00000000598	14.0233	13.0243	14.1693	13.8724	13.1162	13.6668	13.3995	13.4635	14.5309	14.333	13.9717	14.2191	13.5624	14.1715	14.1403	12.9102	13.964	13.9624	15003.6	-0.070852	0.804963	0.992348
ENSCAFG00000000382		ENSCAFG00000000382		ENSCAFG00000000382							ENSCAFT00000000595	0	0	3.9404	0	2.41575	0.917402	0	3.58923	4.099	2.86	0.871531	3.47833	0.942483	3.15911	1.84318	3.21346	3.32824	0	5.15257	-0.0443124	0.957818	1
GRIP1		ENSCAFG00000000384	glutamate receptor interacting protein 1 [Source:VGNC Symbol;Acc:VGNC:41498]	ENSCAFG00000000384	ENSG00000155974	95.814	GRIP1	glutamate receptor interacting protein 1 [Source:HGNC Symbol;Acc:HGNC:18708]	23426	ENSCAFP00000038957,ENSCAFP00000000554	ENSCAFT00000044628,ENSCAFT00000000607	7.67741	5.98244	9.24819	9.95601	7.86134	8.13869	8.87336	6.63251	8.03881	8.05252	7.33934	7.95733	8.02767	8.30629	8.52888	8.83341	8.34126	7.59593	321.868	0.0691566	0.885102	0.992348
KATNA1	476240	ENSCAFG00000000385	katanin catalytic subunit A1 [Source:VGNC Symbol;Acc:VGNC:42216]	ENSCAFG00000000385	ENSG00000186625	97.3523	KATNA1	katanin catalytic subunit A1 [Source:HGNC Symbol;Acc:HGNC:6216]	11104	ENSCAFP00000000550	ENSCAFT00000000603	11.1251	11.014	10.4232	10.2321	11.7458	11.5586	11.6358	12.2938	11.2496	11.1165	11.5242	11.9182	11.9547	11.8084	11.5055	11.3464	11.2155	11.5974	2862.64	-0.0746426	0.807834	0.992348
ARG1	474823	ENSCAFG00000000386	arginase 1 [Source:VGNC Symbol;Acc:VGNC:38041]	ENSCAFG00000000386	ENSG00000118520	90.303	ARG1	arginase 1 [Source:HGNC Symbol;Acc:HGNC:663]	383	ENSCAFP00000000548,ENSCAFP00000000552	ENSCAFT00000000601,ENSCAFT00000000605	7.61125	5.85336	7.77583	6.56548	10.0938	4.7898	7.77859	8.56383	7.40096	6.43119	7.22399	7.56756	6.6386	8.97559	6.63437	8.13085	6.25484	7.62504	228.813	-0.53289	0.372244	0.977312
LATS1	476241	ENSCAFG00000000387	large tumor suppressor kinase 1 [Source:VGNC Symbol;Acc:VGNC:42598]	ENSCAFG00000000387	ENSG00000131023	96.5395	LATS1	large tumor suppressor kinase 1 [Source:HGNC Symbol;Acc:HGNC:6514]	9113	ENSCAFP00000000561,ENSCAFP00000041999	ENSCAFT00000000614,ENSCAFT00000044921	10.8251	10.6254	11.304	11.8682	12.4367	11.8477	12.3438	11.9837	11.2171	12.3162	12.4273	12.3528	12.3963	13.0222	12.2989	12.051	11.8615	11.3716	4205.71	-0.127434	0.721555	0.992348
ENSCAFG00000000388	102154748	ENSCAFG00000000388	E3 ubiquitin-protein ligase TRIM39 [Source:NCBI gene;Acc:102154748]	ENSCAFG00000000388	ENSG00000204599	99.3852	TRIM39	tripartite motif containing 39 [Source:HGNC Symbol;Acc:HGNC:10065]	56658	ENSCAFP00000000564	ENSCAFT00000000617	9.61923	9.50395	8.31374	7.22725	9.79464	9.06371	9.83833	9.25566	9.62185	9.72738	9.3693	10.0949	9.6004	10.1745	9.87588	8.68901	9.66655	9.21282	721.854	-0.0836062	0.820268	0.992348
ENSCAFG00000000389		ENSCAFG00000000389		ENSCAFG00000000389						ENSCAFP00000000565	ENSCAFT00000000618	1.50345	2.68053	1.95252	0	2.633	2.44455	1.28292	1.68128	2.26208	2.86	0.871531	2.01561	2.89779	2.43486	3.88779	3.366	2.64975	2.51923	4.5175	1.10708	0.0438903	0.531863
NUP43	484031	ENSCAFG00000000390	nucleoporin 43 [Source:VGNC Symbol;Acc:VGNC:44055]	ENSCAFG00000000390	ENSG00000120253	95	NUP43	nucleoporin 43 [Source:HGNC Symbol;Acc:HGNC:21182]	348995	ENSCAFP00000000567	ENSCAFT00000000620	11.3049	11.495	11.7439	11.6587	12.6401	12.4213	12.5489	12.8254	11.9416	12.3007	12.7442	13.1368	12.8615	12.4943	11.9294	12.173	12.1567	12.1705	5162.91	-0.27312	0.367329	0.974194
RASGEF1C		ENSCAFG00000000391	RasGEF domain family member 1C [Source:VGNC Symbol;Acc:VGNC:45369]	ENSCAFG00000000391	ENSG00000146090	93.3761	RASGEF1C	RasGEF domain family member 1C [Source:HGNC Symbol;Acc:HGNC:27400]	255426	ENSCAFP00000000568,ENSCAFP00000036021,ENSCAFP00000039759	ENSCAFT00000000622,ENSCAFT00000048461,ENSCAFT00000047085	4.13066	0	0	4.83605	0	0	0	0	0	2.50972	4.94793	2.01561	0	1.86563	3.13159	2.03682	2.81336	0	5.62358	-0.243757	0.786261	0.992348
PCMT1	476242	ENSCAFG00000000393	protein-L-isoaspartate (D-aspartate) O-methyltransferase [Source:NCBI gene;Acc:476242]	ENSCAFG00000000393	ENSG00000120265	96.1538	PCMT1	protein-L-isoaspartate (D-aspartate) O-methyltransferase [Source:HGNC Symbol;Acc:HGNC:8728]	5110	ENSCAFP00000000571	ENSCAFT00000000625	12.557	12.648	12.595	12.321	12.9415	12.8565	13.0215	13.7959	12.4736	12.8502	12.9961	13.5841	12.6572	13.0469	12.9229	12.7901	13.0642	12.8557	7823.36	-0.0275862	0.911073	0.993751
RPP21	474824	ENSCAFG00000000394	ribonuclease P/MRP subunit p21 [Source:VGNC Symbol;Acc:VGNC:54354]	ENSCAFG00000000394	ENSG00000241370	56.4854	RPP21	ribonuclease P/MRP subunit p21 [Source:HGNC Symbol;Acc:HGNC:21300]	79897	ENSCAFP00000000570	ENSCAFT00000000624	12.5543	13.0047	13.8143	14.3841	12.2516	12.1838	11.0913	13.4465	12.4142	10.846	9.96316	12.0351	11.3214	11.1258	11.757	12.3157	11.078	12.5233	5931.79	-0.566258	0.304568	0.940764
MAPK9	474652	ENSCAFG00000000395	mitogen-activated protein kinase 9 [Source:VGNC Symbol;Acc:VGNC:43004]	ENSCAFG00000000395	ENSG00000050748	99.2924	MAPK9	mitogen-activated protein kinase 9 [Source:HGNC Symbol;Acc:HGNC:6886]	5601	ENSCAFP00000000579	ENSCAFT00000000634	12.4236	12.3241	12.7617	12.5592	12.5057	12.4141	12.7299	12.5502	13.4251	12.775	12.8771	13.363	13.0648	13.2978	13.3118	12.3095	12.6563	12.5647	7228.45	-0.074072	0.764849	0.992348
GNL1	474825	ENSCAFG00000000396	G protein nucleolar 1 (putative) [Source:NCBI gene;Acc:474825]	ENSCAFG00000000396	ENSG00000204590	97.6936	GNL1	G protein nucleolar 1 (putative) [Source:HGNC Symbol;Acc:HGNC:4413]	2794	ENSCAFP00000000572	ENSCAFT00000000627	13.6457	12.9591	14.2645	14.5043	13.2306	13.327	12.2501	13.7962	13.7399	12.799	12.079	12.8663	12.9492	11.7899	12.8634	13.2577	12.6311	12.7096	9833.7	-0.444405	0.266717	0.923944
CAND1		ENSCAFG00000000397	cullin associated and neddylation dissociated 1 [Source:VGNC Symbol;Acc:VGNC:38694]	ENSCAFG00000000397	ENSG00000111530	99.9172	CAND1	cullin associated and neddylation dissociated 1 [Source:HGNC Symbol;Acc:HGNC:30688]	55832	ENSCAFP00000000584	ENSCAFT00000000639	12.7755	12.3378	11.1988	10.7443	13.7154	13.352	14.0999	12.7837	13.6454	13.5605	13.8418	13.4819	13.9994	14.4492	13.5803	13.0773	13.4284	13.2325	10892	-0.0819593	0.857331	0.992348
LRP11	100688818	ENSCAFG00000000398	LDL receptor related protein 11 [Source:VGNC Symbol;Acc:VGNC:42773]	ENSCAFG00000000398	ENSG00000120256	86.7168	LRP11	LDL receptor related protein 11 [Source:HGNC Symbol;Acc:HGNC:16936]	84918	ENSCAFP00000000573	ENSCAFT00000000626	12.1156	11.5899	13.2776	14.1978	13.9937	12.6345	13.134	14.0567	12.441	13.249	13.9348	14.2366	13.4756	13.0342	12.9134	13.6998	12.3131	13.2351	10595.3	-0.291667	0.476681	0.992348
ENSCAFG00000000399		ENSCAFG00000000399		ENSCAFG00000000399	ENSG00000111981	33.0275	ULBP1	UL16 binding protein 1 [Source:HGNC Symbol;Acc:HGNC:14893]	80329	ENSCAFP00000037726,ENSCAFP00000000574	ENSCAFT00000042946,ENSCAFT00000000628	9.27486	7.99613	10.7181	9.43058	11.6198	8.98997	10.1956	10.4458	9.98961	9.99412	10.3241	10.7848	10.086	12.0815	10.8909	9.40196	9.3607	11.2803	1426.57	0.00283519	0.995604	1
ENSCAFG00000000400		ENSCAFG00000000400		ENSCAFG00000000400						ENSCAFP00000000575	ENSCAFT00000000630	0.939298	0	0	6.28864	5.92686	0	3.93857	3.7158	1.53526	6.32255	0	6.80195	7.49791	0.911823	7.54949	7.37051	8.12073	5.85282	67.8615	1.42002	0.102213	0.721601
ENSCAFG00000000402	611924	ENSCAFG00000000402	protein phosphatase 1 regulatory inhibitor subunit 14C [Source:NCBI gene;Acc:611924]	ENSCAFG00000000402						ENSCAFP00000037007,ENSCAFP00000000576	ENSCAFT00000046557,ENSCAFT00000000631	4.92424	2.95674	0	5.90207	10.1923	4.7898	4.99168	1.68128	3.63116	6.75762	3.83528	3.47833	3.21669	5.07093	5.49173	4.95417	5.32876	7.4077	35.9595	1.19741	0.0766997	0.654739
IYD	476244	ENSCAFG00000000404	iodotyrosine deiodinase [Source:VGNC Symbol;Acc:VGNC:42164]	ENSCAFG00000000404	ENSG00000009765	70.3448	IYD	iodotyrosine deiodinase [Source:HGNC Symbol;Acc:HGNC:21071]	389434	ENSCAFP00000000578	ENSCAFT00000000633	2.70168	6.01298	7.85845	0	7.50284	0	4.62349	3.45049	8.58676	2.29648	0	7.36938	5.17111	7.82988	7.52267	6.52408	6.60685	5.77183	97.3021	0.108771	0.897322	0.992348
PLEKHG1	484035	ENSCAFG00000000405	pleckstrin homology and RhoGEF domain containing G1 [Source:VGNC Symbol;Acc:VGNC:44676]	ENSCAFG00000000405	ENSG00000120278	84.842	PLEKHG1	pleckstrin homology and RhoGEF domain containing G1 [Source:HGNC Symbol;Acc:HGNC:20884]	57480	ENSCAFP00000000583	ENSCAFT00000000638	9.74951	9.87828	10.5138	10.3051	9.76763	9.78416	11.6361	8.92322	10.3904	10.2492	10.6002	8.14999	9.22706	9.33781	10.2859	10.1014	12.0914	10.3722	1311.74	0.79173	0.086597	0.685885
PPP1R10	481705	ENSCAFG00000000406	protein phosphatase 1 regulatory subunit 10 [Source:VGNC Symbol;Acc:VGNC:44876]	ENSCAFG00000000406	ENSG00000204569	95.8511	PPP1R10	protein phosphatase 1 regulatory subunit 10 [Source:HGNC Symbol;Acc:HGNC:9284]	5514	ENSCAFP00000039379,ENSCAFP00000000590	ENSCAFT00000048295,ENSCAFT00000000645	13.3873	14.0951	13.8414	13.703	13.5864	12.3237	13.3305	12.929	13.4475	13.1808	13.1618	13.0816	13.2571	13.8875	13.7618	13.5326	14.2031	13.1266	11584.2	0.267543	0.329365	0.953472
DYRK2	481152	ENSCAFG00000000407	dual specificity tyrosine phosphorylation regulated kinase 2 [Source:VGNC Symbol;Acc:VGNC:40157]	ENSCAFG00000000407	ENSG00000127334	98.6689	DYRK2	dual specificity tyrosine phosphorylation regulated kinase 2 [Source:HGNC Symbol;Acc:HGNC:3093]	8445	ENSCAFP00000000587	ENSCAFT00000000642	11.2774	10.4171	11.9563	11.3129	12.3591	12.0981	12.3006	11.3835	12.4479	11.802	11.4422	10.9011	10.7699	12.3977	12.9037	11.5929	11.2982	10.8083	3542.33	0.10816	0.784004	0.992348
IFNG	403801	ENSCAFG00000000408	interferon gamma [Source:VGNC Symbol;Acc:VGNC:41879]	ENSCAFG00000000408	ENSG00000111537	65.6627	IFNG	interferon gamma [Source:HGNC Symbol;Acc:HGNC:5438]	3458	ENSCAFP00000000588	ENSCAFT00000000643	6.56369	1.23434	3.46555	7.36227	7.77829	9.14974	3.63997	6.07068	8.45638	9.32792	7.17514	9.24233	10.8713	4.41093	8.98694	7.84957	5.06208	6.99103	314.389	-0.44747	0.568241	0.992348
ENSCAFG00000000409		ENSCAFG00000000409		ENSCAFG00000000409	ENSG00000111536	65.4762	IL26	interleukin 26 [Source:HGNC Symbol;Acc:HGNC:17119]	55801	ENSCAFP00000000589	ENSCAFT00000000644	0.939298	2.68053	4.29706	0	0	0	0	0	2.26208	0	1.411	0	0	0	0	0	3.78786	0	2.40305	0.212365	0.804156	0.992348
IL22	481153	ENSCAFG00000000410	interleukin 22 [Source:VGNC Symbol;Acc:VGNC:41969]	ENSCAFG00000000410	ENSG00000127318	90.5028	IL22	interleukin 22 [Source:HGNC Symbol;Acc:HGNC:14900]	50616	ENSCAFP00000000592	ENSCAFT00000000647	0	1.23434	0	0	0	0	0	4.13368	0	0	0	0	0	2.43486	0	2.36117	3.21571	0	1.93007	0.313838	0.70332	0.992348
MRPS18B	474827	ENSCAFG00000000411	mitochondrial ribosomal protein S18B [Source:VGNC Symbol;Acc:VGNC:43413]	ENSCAFG00000000411	ENSG00000204568	84.0467	MRPS18B	mitochondrial ribosomal protein S18B [Source:HGNC Symbol;Acc:HGNC:14516]	28973	ENSCAFP00000000593	ENSCAFT00000000648	13.5645	14.0179	14.0936	14.158	14.3939	13.4412	13.4029	13.9404	14.0446	13.3363	12.5803	13.6192	13.6525	13.5296	12.8759	13.4591	13.0401	13.4782	12939.7	-0.512484	0.0511612	0.558908
MDM1	474439	ENSCAFG00000000412	Mdm1 nuclear protein [Source:VGNC Symbol;Acc:VGNC:43105]	ENSCAFG00000000412	ENSG00000111554	79.6961	MDM1	Mdm1 nuclear protein [Source:HGNC Symbol;Acc:HGNC:29917]	56890	ENSCAFP00000039901,ENSCAFP00000000594	ENSCAFT00000044658,ENSCAFT00000000649	14.0026	10.9365	9.96361	10.3866	11.9353	11.5067	11.4616	10.4617	11.8996	11.2546	11.7946	11.2681	11.3879	11.2092	10.8307	11.0074	11.9148	10.5894	3242.25	-0.541892	0.292339	0.936895
MTHFD1L	476245	ENSCAFG00000000413	methylenetetrahydrofolate dehydrogenase (NADP+ dependent) 1 like [Source:NCBI gene;Acc:476245]	ENSCAFG00000000413	ENSG00000120254	93.7788	MTHFD1L	methylenetetrahydrofolate dehydrogenase (NADP+ dependent) 1 like [Source:HGNC Symbol;Acc:HGNC:21055]	25902	ENSCAFP00000000601	ENSCAFT00000000656	12.2776	12.9716	13.4151	13.6229	13.7911	11.7163	13.6983	14.0905	12.5689	11.6951	12.806	13.3151	12.1946	13.3738	12.1584	12.5144	11.6262	13.8562	8625.33	-0.329586	0.445619	0.992348
ATAT1	477580	ENSCAFG00000000414	alpha tubulin acetyltransferase 1 [Source:VGNC Symbol;Acc:VGNC:38204]	ENSCAFG00000000414	ENSG00000137343	83.6538	ATAT1	alpha tubulin acetyltransferase 1 [Source:HGNC Symbol;Acc:HGNC:21186]	79969	ENSCAFP00000000597	ENSCAFT00000000652	11.2843	11.335	11.2751	12.0978	10.8793	9.57651	10.4129	11.2513	9.94028	10.5503	9.6689	9.67539	9.90368	10.3553	10.8156	11.158	10.7931	10.5034	1781.34	0.0452738	0.910585	0.993751
ENSCAFG00000000415	608981	ENSCAFG00000000415	RAP1B_ member of RAS oncogene family [Source:NCBI gene;Acc:608981]	ENSCAFG00000000415						ENSCAFP00000000596	ENSCAFT00000000651	16.1267	14.8683	15.6683	15.9121	15.5313	15.3622	15.3113	14.549	15.6485	15.553	15.5991	15.2412	15.465	14.9537	15.1493	15.7021	15.4698	15.3267	45010	-0.0399309	0.869965	0.992348
C12H6orf136	474828	ENSCAFG00000000416	chromosome 12 C6orf136 homolog [Source:VGNC Symbol;Acc:VGNC:49213]	ENSCAFG00000000416	ENSG00000204564	88.4984	C6orf136	chromosome 6 open reading frame 136 [Source:HGNC Symbol;Acc:HGNC:21301]	221545	ENSCAFP00000034471	ENSCAFT00000038720	13.2823	12.838	12.9309	13.4492	12.9155	12.8601	11.8896	13.4552	12.9865	12.3614	11.7082	12.6734	12.2011	12.4139	13.044	12.9993	12.5897	12.5233	7141.76	0.00723217	0.980572	1
NUP107	474440	ENSCAFG00000000417	nucleoporin 107 [Source:VGNC Symbol;Acc:VGNC:44044]	ENSCAFG00000000417	ENSG00000111581	93.5135	NUP107	nucleoporin 107 [Source:HGNC Symbol;Acc:HGNC:29914]	57122	ENSCAFP00000000604	ENSCAFT00000000659	13.0231	11.998	11.4933	11.7055	13.0746	11.995	12.4969	11.7554	12.8459	12.1406	12.1992	11.4317	12.17	12.3068	11.788	12.015	12.1808	12.1211	4797.52	-0.23896	0.41947	0.992348
MDM2	403693	ENSCAFG00000000418	MDM2 proto-oncogene [Source:VGNC Symbol;Acc:VGNC:43106]	ENSCAFG00000000418	ENSG00000135679	87.6984	MDM2	MDM2 proto-oncogene [Source:HGNC Symbol;Acc:HGNC:6973]	4193	ENSCAFP00000000608	ENSCAFT00000000663	14.7085	12.8203	13.1617	12.6877	13.634	13.9311	13.9905	13.0753	14.0133	14.4161	13.4525	14.5196	13.8048	13.8773	13.8141	13.5432	12.9496	13.5782	13995.8	-0.32457	0.334717	0.958494
AKAP12	476246	ENSCAFG00000000419	A-kinase anchoring protein 12 [Source:VGNC Symbol;Acc:VGNC:37754]	ENSCAFG00000000419	ENSG00000131016	67.8977	AKAP12	A-kinase anchoring protein 12 [Source:HGNC Symbol;Acc:HGNC:370]	9590	ENSCAFP00000000609	ENSCAFT00000000664	13.7741	10.3588	10.2572	10.8558	12.0091	11.816	13.9599	8.59299	9.74026	10.1222	12.0947	9.31766	12.8381	10.5417	11.5456	11.407	12.4895	9.876	3923.3	-0.355371	0.591843	0.992348
CPM		ENSCAFG00000000420	carboxypeptidase M [Source:VGNC Symbol;Acc:VGNC:54521]	ENSCAFG00000000420	ENSG00000135678	76.3587	CPM	carboxypeptidase M [Source:HGNC Symbol;Acc:HGNC:2311]	1368	ENSCAFP00000000610	ENSCAFT00000000665	11.1439	10.2201	10.4924	9.17944	12.2299	12.5398	12.9909	10.7195	11.7135	13.6158	10.888	13.6992	11.6791	11.3098	12.9126	10.6044	7.78341	11.9763	4249.14	-0.352722	0.576905	0.992348
ENSCAFG00000000421		ENSCAFG00000000421		ENSCAFG00000000421						ENSCAFP00000040009,ENSCAFP00000037974	ENSCAFT00000048600,ENSCAFT00000000666	3.79143	3.71968	1.95252	4.83605	4.38857	3.84103	3.15107	2.43676	1.94397	2.86	3.08175	1.01043	2.22877	2.17814	3.61055	3.04286	3.62115	3.84894	9.38885	0.259098	0.650456	0.992348
ZBTB2	484036	ENSCAFG00000000422	zinc finger and BTB domain containing 2 [Source:VGNC Symbol;Acc:VGNC:54005]	ENSCAFG00000000422	ENSG00000181472	72.3589	ZBTB2	zinc finger and BTB domain containing 2 [Source:HGNC Symbol;Acc:HGNC:20868]	57621	ENSCAFP00000000611	ENSCAFT00000000667	11.6466	11.5637	12.1326	12.4858	12.2677	12.6212	12.1161	11.4713	12.1236	12.1883	11.3627	11.8934	12.4444	11.8623	12.1248	12.3282	11.5861	11.6947	4211.82	-0.0940029	0.700558	0.992348
RMND1	476247	ENSCAFG00000000423	required for meiotic nuclear division 1 homolog [Source:VGNC Symbol;Acc:VGNC:53761]	ENSCAFG00000000423	ENSG00000155906	65.4941	RMND1	required for meiotic nuclear division 1 homolog [Source:HGNC Symbol;Acc:HGNC:21176]	55005	ENSCAFP00000000614	ENSCAFT00000000670	10.609	10.312	11.1079	11.6538	11.0003	10.7277	10.7598	11.5269	11.1245	10.9733	11.2269	11.2893	11.2798	10.9626	10.561	11.0664	10.7826	10.4385	2061.22	-0.342736	0.127138	0.774157
CPSF6		ENSCAFG00000000424	cleavage and polyadenylation specific factor 6 [Source:VGNC Symbol;Acc:VGNC:39577]	ENSCAFG00000000424	ENSG00000111605	100	CPSF6	cleavage and polyadenylation specific factor 6 [Source:HGNC Symbol;Acc:HGNC:13871]	11052	ENSCAFP00000000616,ENSCAFP00000038011,ENSCAFP00000040154,ENSCAFP00000036169	ENSCAFT00000000672,ENSCAFT00000046748,ENSCAFT00000043597,ENSCAFT00000048094	12.4812	12.9189	12.1646	12.0728	12.1889	12.3177	12.3138	12.7414	12.5487	11.9154	12.1116	12.3871	12.5698	12.502	12.2469	12.6399	12.2618	12.3016	5376.35	-0.0263752	0.884353	0.992348
ARMT1	611986	ENSCAFG00000000425	acidic residue methyltransferase 1 [Source:VGNC Symbol;Acc:VGNC:38130]	ENSCAFG00000000425	ENSG00000146476	87.9819	ARMT1	acidic residue methyltransferase 1 [Source:HGNC Symbol;Acc:HGNC:17872]	79624	ENSCAFP00000000618	ENSCAFT00000000674	11.6254	11.4029	11.5041	12.0518	12.3148	12.2477	12.2835	12.556	12.7358	12.4016	12.8068	13.203	12.752	12.6973	12.4176	12.2938	11.8731	11.9125	5246.11	-0.262163	0.371186	0.976875
LYZ	474442	ENSCAFG00000000426	lysozyme [Source:VGNC Symbol;Acc:VGNC:42901]	ENSCAFG00000000426	ENSG00000090382	80.4054	LYZ	lysozyme [Source:HGNC Symbol;Acc:HGNC:6740]	4069	ENSCAFP00000000619	ENSCAFT00000000675	16.5446	20.3316	17.9168	17.7714	16.9149	17.5849	14.9825	18.2665	16.0888	18.0012	18.5346	17.2643	16.87	19.202	18.2481	16.5406	16.3891	16.4434	262655	-0.893788	0.134442	0.784622
DHX16	481706	ENSCAFG00000000427	DEAH-box helicase 16 [Source:VGNC Symbol;Acc:VGNC:39940]	ENSCAFG00000000427	ENSG00000204560	97.2169	DHX16	DEAH-box helicase 16 [Source:HGNC Symbol;Acc:HGNC:2739]	8449	ENSCAFP00000000629	ENSCAFT00000000685	13.8593	13.3888	14.0265	14.6828	13.6276	12.913	13.1217	13.1631	13.4541	13.4241	12.2985	13.3178	13.1725	13.1741	13.2091	13.7141	13.0874	12.8756	11226.5	-0.242683	0.449714	0.992348
YEATS4	474443	ENSCAFG00000000428	YEATS domain containing 4 [Source:VGNC Symbol;Acc:VGNC:48483]	ENSCAFG00000000428	ENSG00000127337	99.1189	YEATS4	YEATS domain containing 4 [Source:HGNC Symbol;Acc:HGNC:24859]	8089	ENSCAFP00000000622	ENSCAFT00000000678	11.3653	11.5271	11.9708	12.455	11.5672	11.9626	10.9537	11.7214	11.3193	11.3558	11.6318	10.7622	11.2723	12.0429	11.059	11.685	10.5645	11.3071	2991.07	-0.410075	0.144025	0.801292
CCDC170	476248	ENSCAFG00000000429	coiled-coil domain containing 170 [Source:VGNC Symbol;Acc:VGNC:38809]	ENSCAFG00000000429	ENSG00000120262	82.4611	CCDC170	coiled-coil domain containing 170 [Source:HGNC Symbol;Acc:HGNC:21177]	80129	ENSCAFP00000000621	ENSCAFT00000000677	6.36922	3.98914	6.60231	9.41125	6.22326	6.90794	6.39457	3.93982	6.4802	5.53562	5.16363	7.55205	3.69864	5.34568	9.24664	4.21613	3.78786	8.11824	137.967	0.824977	0.25582	0.915297
ESR1	403640	ENSCAFG00000000430	estrogen receptor 1 [Source:VGNC Symbol;Acc:VGNC:40476]	ENSCAFG00000000430	ENSG00000091831	90.1007	ESR1	estrogen receptor 1 [Source:HGNC Symbol;Acc:HGNC:3467]	2099	ENSCAFP00000000624	ENSCAFT00000000680	5.60629	4.50104	3.9404	0	4.88837	8.24817	7.046	1.68128	3.10327	2.50972	4.86822	3.82666	3.5924	3.91674	5.31543	1.02465	5.32876	5.75085	26.5913	0.326307	0.651438	0.992348
FRS2	474444	ENSCAFG00000000431	fibroblast growth factor receptor substrate 2 [Source:VGNC Symbol;Acc:VGNC:40986]	ENSCAFG00000000431	ENSG00000166225	99.2126	FRS2	fibroblast growth factor receptor substrate 2 [Source:HGNC Symbol;Acc:HGNC:16971]	10818	ENSCAFP00000000625	ENSCAFT00000000681	7.8072	6.55977	5.97075	4.926	8.85824	9.10154	9.42532	7.04793	7.72604	9.43944	9.72231	8.66458	9.24251	10.9304	9.57504	7.92519	9.21828	8.82329	499.72	0.0403662	0.948345	0.997869
CCT2	474445	ENSCAFG00000000432	chaperonin containing TCP1 subunit 2 [Source:VGNC Symbol;Acc:VGNC:38922]	ENSCAFG00000000432	ENSG00000166226	97.757	CCT2	chaperonin containing TCP1 subunit 2 [Source:HGNC Symbol;Acc:HGNC:1615]	10576	ENSCAFP00000000628	ENSCAFT00000000684	15.5104	14.6497	14.7079	14.3477	15.1346	14.4182	14.979	14.8106	15.3211	14.8928	15.1395	14.5527	14.7002	15.0714	14.1058	15.2846	14.5165	15.1664	30509.1	-0.064712	0.793517	0.992348
GFPT2	474653	ENSCAFG00000000433	glutamine-fructose-6-phosphate transaminase 2 [Source:VGNC Symbol;Acc:VGNC:41188]	ENSCAFG00000000433	ENSG00000131459	97.654	GFPT2	glutamine-fructose-6-phosphate transaminase 2 [Source:HGNC Symbol;Acc:HGNC:4242]	9945	ENSCAFP00000000662	ENSCAFT00000000718	12.1634	11.3797	12.2802	11.262	9.76187	11.8746	11.3066	8.71546	11.6971	10.0842	10.7158	5.60531	11.3934	9.77084	12.7355	12.0031	7.05408	11.9729	2612.06	0.615467	0.340729	0.959926
LRRC10	481157	ENSCAFG00000000434	leucine rich repeat containing 10 [Source:VGNC Symbol;Acc:VGNC:54525]	ENSCAFG00000000434	ENSG00000198812	79.2115	LRRC10	leucine rich repeat containing 10 [Source:HGNC Symbol;Acc:HGNC:20264]	376132	ENSCAFP00000000631	ENSCAFT00000000687	0	0	0	0	0	2.66272	0	0	0	0	0	0	0	0	0	0	0	3.15184	0.734454	0.551067	0.445289	0.992348
BEST3	481158	ENSCAFG00000000435	bestrophin 3 [Source:VGNC Symbol;Acc:VGNC:38436]	ENSCAFG00000000435	ENSG00000127325	76.7964	BEST3	bestrophin 3 [Source:HGNC Symbol;Acc:HGNC:17105]	144453	ENSCAFP00000038606,ENSCAFP00000000632	ENSCAFT00000045671,ENSCAFT00000000688	0	0	0	0	0	0	0	0	0	0	0	0	0	0	0	0	0	0	0	0	1	1
RAB3IP	481159	ENSCAFG00000000436	RAB3A interacting protein [Source:VGNC Symbol;Acc:VGNC:54536]	ENSCAFG00000000436	ENSG00000127328	96.7949	RAB3IP	RAB3A interacting protein [Source:HGNC Symbol;Acc:HGNC:16508]	117177	ENSCAFP00000000636	ENSCAFT00000000692	11.5194	10.1254	9.96982	10.2343	10.2794	10.5067	11.0756	10.4572	10.6356	11.0273	11.1931	10.7427	9.41217	10.861	10.0421	10.7115	10.6616	10.3748	1580.91	-0.19229	0.530451	0.992348
PPP1R18	100856242	ENSCAFG00000000437	nurim [Source:NCBI gene;Acc:100856242]	ENSCAFG00000000437	ENSG00000146112	61.6541	PPP1R18	protein phosphatase 1 regulatory subunit 18 [Source:HGNC Symbol;Acc:HGNC:29413]	107987457	ENSCAFP00000000638,ENSCAFP00000000641	ENSCAFT00000000694,ENSCAFT00000000697	15.5637	15.785	16.2443	16.3305	15.5216	15.6011	15.0848	15.7769	15.732	15.501	14.44	14.8432	15.2305	15.1135	15.6638	15.3249	15.0822	15.4614	47313	-0.162622	0.570851	0.992348
MYRFL		ENSCAFG00000000439	myelin regulatory factor like [Source:HGNC Symbol;Acc:HGNC:26316]	ENSCAFG00000000439	ENSG00000166268	85.4749	MYRFL	myelin regulatory factor like [Source:HGNC Symbol;Acc:HGNC:26316]	196446	ENSCAFP00000000642	ENSCAFT00000000698	4.46628	1.23434	0	3.97269	0	2.66272	5.48271	2.70438	4.45171	3.91507	4.90863	1.59885	0	3.5332	3.709	1.02465	4.65059	0.838984	11.4639	-0.242586	0.765017	0.992348
CNOT2	474446	ENSCAFG00000000441	CCR4-NOT transcription complex subunit 2 [Source:VGNC Symbol;Acc:VGNC:39413]	ENSCAFG00000000441	ENSG00000111596	100	CNOT2	CCR4-NOT transcription complex subunit 2 [Source:HGNC Symbol;Acc:HGNC:7878]	4848	ENSCAFP00000000645	ENSCAFT00000000701	12.8561	12.5394	12.9202	13.4308	13.1997	12.9799	13.3105	12.854	12.9852	13.2415	13.2657	12.7143	13.0946	13.4759	12.8086	12.8798	12.8009	12.7275	8351.35	-0.278042	0.106219	0.732496
MDC1		ENSCAFG00000000442	mediator of DNA damage checkpoint 1 [Source:VGNC Symbol;Acc:VGNC:43098]	ENSCAFG00000000442	ENSG00000137337	63.4565	MDC1	mediator of DNA damage checkpoint 1 [Source:HGNC Symbol;Acc:HGNC:21163]	9656	ENSCAFP00000000647,ENSCAFP00000038554,ENSCAFP00000000644	ENSCAFT00000000703,ENSCAFT00000043014,ENSCAFT00000000700	13.6132	13.7372	13.4682	13.6906	14.3709	13.4241	14.6529	13.5998	13.967	14.0215	13.6896	14.0857	14.4694	14.2886	14.1321	13.791	13.9272	13.5641	15935.3	-0.114811	0.632516	0.992348
TUBB	474830	ENSCAFG00000000443	tubulin beta class I [Source:NCBI gene;Acc:474830]	ENSCAFG00000000443	ENSG00000196230	100	TUBB	tubulin beta class I [Source:HGNC Symbol;Acc:HGNC:20778]	203068	ENSCAFP00000000649	ENSCAFT00000000705	16.8736	16.9845	16.5771	16.9245	17.3063	16.4229	16.3488	16.6061	16.7709	16.3138	15.7624	16.6486	16.6284	16.3219	16.6009	16.3131	15.4428	16.3023	97002	-0.417814	0.0936875	0.700001
FLOT1	474831	ENSCAFG00000000444	flotillin 1 [Source:VGNC Symbol;Acc:VGNC:40903]	ENSCAFG00000000444	ENSG00000137312	99.0632	FLOT1	flotillin 1 [Source:HGNC Symbol;Acc:HGNC:3757]	10211	ENSCAFP00000000650	ENSCAFT00000000706	16.5854	17.089	17.7797	17.4946	16.3541	16.1922	15.9954	16.8505	17.0659	16.2793	15.324	16.2876	16.0952	16.0889	16.3522	16.638	15.7346	16.4414	99787.9	-0.334153	0.351614	0.965008
SYNE1		ENSCAFG00000000445	spectrin repeat containing nuclear envelope protein 1 [Source:VGNC Symbol;Acc:VGNC:47027]	ENSCAFG00000000445	ENSG00000131018	91.6591	SYNE1	spectrin repeat containing nuclear envelope protein 1 [Source:HGNC Symbol;Acc:HGNC:17089]	23345	ENSCAFP00000041619,ENSCAFP00000039418,ENSCAFP00000000744,ENSCAFP00000000701	ENSCAFT00000043078,ENSCAFT00000044768,ENSCAFT00000000809,ENSCAFT00000000760	12.4501	11.423	12.1601	13.6518	14.1358	13.2533	13.0764	12.0747	11.5861	12.711	12.136	13.4699	13.8382	11.8951	14.6737	11.9142	11.8503	12.7227	8389.71	0.325738	0.518575	0.992348
PTPRB	481162	ENSCAFG00000000446	protein tyrosine phosphatase_ receptor type B [Source:VGNC Symbol;Acc:VGNC:45183]	ENSCAFG00000000446	ENSG00000127329	87.8104	PTPRB	protein tyrosine phosphatase, receptor type B [Source:HGNC Symbol;Acc:HGNC:9665]	5787	ENSCAFP00000000663,ENSCAFP00000000661	ENSCAFT00000000719,ENSCAFT00000000717	9.95953	9.44637	7.71799	8.00232	7.51657	9.73987	9.79593	6.4624	7.17323	10.4465	10.3951	8.82808	10.2479	9.01053	9.4684	9.78861	10.8125	8.56541	722.238	0.458421	0.41062	0.992298
ENSCAFG00000000447	481708	ENSCAFG00000000447	immediate early response 3 [Source:NCBI gene;Acc:481708]	ENSCAFG00000000447	ENSG00000137331	43.125	IER3	immediate early response 3 [Source:HGNC Symbol;Acc:HGNC:5392]	8870	ENSCAFP00000000653	ENSCAFT00000000709	12.1665	8.70144	9.71284	10.1127	8.61509	10.8171	7.41049	12.4491	9.85856	8.15905	6.96129	6.89096	7.84885	6.72641	11.5724	9.14946	11.8691	12.0587	1572.98	1.03538	0.150613	0.809046
DDR1	100856512	ENSCAFG00000000448	discoidin domain receptor tyrosine kinase 1 [Source:NCBI gene;Acc:100856512]	ENSCAFG00000000448	ENSG00000204580	88.49	DDR1	discoidin domain receptor tyrosine kinase 1 [Source:HGNC Symbol;Acc:HGNC:2730]	780	ENSCAFP00000040968,ENSCAFP00000000658	ENSCAFT00000044691,ENSCAFT00000000714	11.6005	10.6328	9.23106	8.7879	9.77621	9.55281	9.58192	9.28403	10.2389	9.98635	8.97177	9.17049	8.61757	8.47302	8.78451	9.75446	11.2142	10.6402	1003.4	0.48728	0.316364	0.949472
TSPAN8	474448	ENSCAFG00000000450	tetraspanin 8 [Source:VGNC Symbol;Acc:VGNC:47925]	ENSCAFG00000000450	ENSG00000127324	73.8397	TSPAN8	tetraspanin 8 [Source:HGNC Symbol;Acc:HGNC:11855]	7103	ENSCAFP00000000667	ENSCAFT00000000723	8.85633	11.6651	5.46131	6.41827	5.49911	7.61851	12.9603	2.70438	3.73765	6.68267	13.106	6.39557	5.31168	8.79557	4.32039	1.61773	9.06837	11.0539	452.126	0.547196	0.510674	0.992348
ENSCAFG00000000451		ENSCAFG00000000451		ENSCAFG00000000451	ENSG00000139292	87.3874	LGR5	leucine rich repeat containing G protein-coupled receptor 5 [Source:HGNC Symbol;Acc:HGNC:4504]	8549	ENSCAFP00000000668	ENSCAFT00000000724	0.939298	1.23434	0	0	0	0	4.92518	0	0	0	7.87109	2.33857	0.942483	3.29487	5.15002	0	0	5.15813	19.3211	-0.0826955	0.925552	0.994619
ZFC3H1	474449	ENSCAFG00000000453	zinc finger C3H1-type containing [Source:VGNC Symbol;Acc:VGNC:48605]	ENSCAFG00000000453	ENSG00000133858	93.9318	ZFC3H1	zinc finger C3H1-type containing [Source:HGNC Symbol;Acc:HGNC:28328]	196441	ENSCAFP00000000672	ENSCAFT00000000728	12.3966	11.7856	12.0516	12.3644	12.6295	12.0792	13.1274	12.3631	12.2456	13.2215	13.096	12.4465	12.9549	13.3024	13.477	12.969	12.9114	12.1292	6760.77	0.287208	0.340523	0.959926
VARS2	474833	ENSCAFG00000000454	valyl-tRNA synthetase 2_ mitochondrial [Source:VGNC Symbol;Acc:VGNC:48232]	ENSCAFG00000000454	ENSG00000137411	84.3866	VARS2	valyl-tRNA synthetase 2, mitochondrial [Source:HGNC Symbol;Acc:HGNC:21642]	57176	ENSCAFP00000032497,ENSCAFP00000000685	ENSCAFT00000037049,ENSCAFT00000000742	14.3692	13.764	14.3228	15.2768	14.6844	14.2628	14.3309	14.6668	14.2127	13.7319	13.1974	13.8459	13.5345	14.3242	14.6999	14.7545	14.3227	14.1449	20544.3	0.224209	0.457132	0.992348
THAP2	100683172	ENSCAFG00000000456	THAP domain containing 2 [Source:VGNC Symbol;Acc:VGNC:47327]	ENSCAFG00000000456	ENSG00000173451	93.4884	THAP2	THAP domain containing 2 [Source:HGNC Symbol;Acc:HGNC:20854]	83591	ENSCAFP00000000673	ENSCAFT00000000730	8.06125	7.46642	8.21963	8.0431	9.31436	8.79593	8.64449	9.06075	9.05679	8.55392	9.43302	8.80536	8.65435	9.48703	8.28337	8.56839	8.58725	7.91636	416	-0.413331	0.192463	0.860821
TMEM19		ENSCAFG00000000457	transmembrane protein 19 [Source:VGNC Symbol;Acc:VGNC:47514]	ENSCAFG00000000457	ENSG00000139291	92.9293	TMEM19	transmembrane protein 19 [Source:HGNC Symbol;Acc:HGNC:25605]	55266	ENSCAFP00000000674	ENSCAFT00000000731	10.6317	10.254	9.62116	9.03531	11.4028	11.2286	11.597	11.482	11.2125	11.2247	12.2968	11.185	10.9427	12.143	11.3817	10.1216	11.5346	11.1931	2381.92	-0.0822251	0.847756	0.992348
RAB21	100683312	ENSCAFG00000000458	RAB21_ member RAS oncogene family [Source:VGNC Symbol;Acc:VGNC:45261]	ENSCAFG00000000458	ENSG00000080371	88.6555	RAB21	RAB21, member RAS oncogene family [Source:HGNC Symbol;Acc:HGNC:18263]	23011	ENSCAFP00000000675	ENSCAFT00000000732	11.4286	11.3508	10.9535	10.1528	12.2288	12.0368	12.1235	11.6813	12.0573	12.162	12.4474	12.1822	12.0393	12.7046	11.9335	11.4417	11.7156	11.51	3786.33	-0.272196	0.409948	0.992298
TBC1D15	474451	ENSCAFG00000000459	TBC1 domain family member 15 [Source:VGNC Symbol;Acc:VGNC:47134]	ENSCAFG00000000459	ENSG00000121749	93.4018	TBC1D15	TBC1 domain family member 15 [Source:HGNC Symbol;Acc:HGNC:25694]	64786	ENSCAFP00000000678,ENSCAFP00000038365	ENSCAFT00000000735,ENSCAFT00000043266	12.8061	11.6537	11.5012	10.9883	12.7185	12.3585	13.0256	12.0381	12.5126	12.9378	12.5523	12.6709	12.9224	13.5458	12.5097	11.9041	12.4122	12.3066	5886.23	-0.269662	0.437792	0.992348
LAPTM4B	475042	ENSCAFG00000000460	lysosomal protein transmembrane 4 beta [Source:VGNC Symbol;Acc:VGNC:54319]	ENSCAFG00000000460	ENSG00000104341	67.4556	LAPTM4B	lysosomal protein transmembrane 4 beta [Source:HGNC Symbol;Acc:HGNC:13646]	55353	ENSCAFP00000000679	ENSCAFT00000000736	8.21618	7.92564	5.86814	0	5.98728	5.94093	6.03339	3.83215	4.6282	5.60684	6.94195	2.01561	5.37715	4.07601	6.07522	7.22846	6.18184	5.54689	76.7869	0.120466	0.865266	0.992348
TPH2	481165	ENSCAFG00000000462	tryptophan hydroxylase 2 [Source:VGNC Symbol;Acc:VGNC:47739]	ENSCAFG00000000462	ENSG00000139287	90.4277	TPH2	tryptophan hydroxylase 2 [Source:HGNC Symbol;Acc:HGNC:20692]	121278	ENSCAFP00000000683	ENSCAFT00000000740	3.34709	0	0	4.52669	0.900872	0	1.95107	0	0	2.04617	2.76707	2.82518	2.22877	4.86817	2.62668	4.04588	3.21571	3.4924	6.72857	0.533521	0.517942	0.992348
ERICH5		ENSCAFG00000000463	glutamate rich 5 [Source:VGNC Symbol;Acc:VGNC:40456]	ENSCAFG00000000463	ENSG00000177459	57.2152	ERICH5	glutamate rich 5 [Source:HGNC Symbol;Acc:HGNC:26823]	203111	ENSCAFP00000000681,ENSCAFP00000036598,ENSCAFP00000041136	ENSCAFT00000000738,ENSCAFT00000044774,ENSCAFT00000045664	6.88816	6.49634	7.44845	4.63735	5.15736	5.04411	6.54609	5.49641	6.62598	7.32763	6.88233	8.11873	7.61107	9.59456	6.46155	6.81663	5.02916	7.57817	147.007	-0.515509	0.401351	0.987922
CNOT6	481463	ENSCAFG00000000464	CCR4-NOT transcription complex subunit 6 [Source:VGNC Symbol;Acc:VGNC:39416]	ENSCAFG00000000464	ENSG00000113300	98.0251	CNOT6	CCR4-NOT transcription complex subunit 6 [Source:HGNC Symbol;Acc:HGNC:14099]	57472	ENSCAFP00000000688	ENSCAFT00000000745	12.0085	11.0522	11.9453	12.183	13.6022	12.3045	12.1133	11.6062	13.2929	12.8817	12.593	12.7055	13.1214	13.0793	13.0801	12.073	12.4056	12.2681	6177.48	-0.10163	0.784351	0.992348
ENSCAFG00000000465		ENSCAFG00000000465		ENSCAFG00000000465						ENSCAFP00000000682	ENSCAFT00000000739	5.04945	6.64024	6.46842	3.34873	5.00984	4.42226	3.15107	5.30832	4.88148	5.20929	5.19664	5.34219	4.69429	4.82396	3.709	5.36961	1.32614	4.31694	32.8085	-0.911791	0.104281	0.727309
POP1	481978	ENSCAFG00000000469	POP1 homolog_ ribonuclease P/MRP subunit [Source:VGNC Symbol;Acc:VGNC:44815]	ENSCAFG00000000469	ENSG00000104356	81.1523	POP1	POP1 homolog, ribonuclease P/MRP subunit [Source:HGNC Symbol;Acc:HGNC:30129]	10940	ENSCAFP00000000694,ENSCAFP00000039863	ENSCAFT00000000751,ENSCAFT00000046336	12.0897	11.3789	11.7177	11.7361	11.9102	11.0363	11.5265	11.2957	11.627	11.3045	11.3	11.2387	11.4862	11.4354	11.3506	11.8916	10.661	11.5096	2911.67	-0.113151	0.611086	0.992348
ENSCAFG00000000470		ENSCAFG00000000470		ENSCAFG00000000470	ENSG00000168631	42.0523	MUCL3	mucin like 3 [Source:HGNC Symbol;Acc:HGNC:21666]	135656	ENSCAFP00000042371,ENSCAFP00000000689	ENSCAFT00000047683,ENSCAFT00000000746	0.939298	0	0	4.926	2.82178	0	0.779597	2.10791	3.63116	0	3.91679	3.47833	0.942483	5.37662	4.04684	4.90521	3.86451	3.59013	10.368	0.736337	0.375162	0.978771
ENSCAFG00000000471		ENSCAFG00000000471		ENSCAFG00000000471	ENSG00000204544	49.5283	MUC21	mucin 21, cell surface associated [Source:HGNC Symbol;Acc:HGNC:21661]	394263	ENSCAFP00000000690	ENSCAFT00000000747	0	0	0	0	0	0	0	0	0	0	0	0	0	0.911823	0	0	0	0	0.0489679	-0.084855	0.905098	0.992348
C12H6orf15	100688132	ENSCAFG00000000472	chromosome 12 C6orf15 homolog [Source:VGNC Symbol;Acc:VGNC:54280]	ENSCAFG00000000472	ENSG00000204542	65.7895	C6orf15	chromosome 6 open reading frame 15 [Source:HGNC Symbol;Acc:HGNC:13927]	29113	ENSCAFP00000000691	ENSCAFT00000000748	0	0	0	0	0	0	0	0	0	0.833916	2.1105	0	0	0.911823	0	0	4.00657	2.30566	1.3333	1.49322	0.0823689	0.673225
TRHDE	481166	ENSCAFG00000000473	thyrotropin releasing hormone degrading enzyme [Source:VGNC Symbol;Acc:VGNC:47798]	ENSCAFG00000000473	ENSG00000072657	97.589	TRHDE	thyrotropin releasing hormone degrading enzyme [Source:HGNC Symbol;Acc:HGNC:30748]	29953	ENSCAFP00000000696	ENSCAFT00000000753	2.22354	0	0	3.06178	0.900872	0	0	0	0	0	0	0	1.50775	4.41093	0	3.21346	4.19645	2.0549	3.48716	0.787548	0.380013	0.980484
CDSN	607062	ENSCAFG00000000474	corneodesmosin [Source:VGNC Symbol;Acc:VGNC:39082]	ENSCAFG00000000474	ENSG00000204539	77.3092	CDSN	corneodesmosin [Source:HGNC Symbol;Acc:HGNC:1802]	1041	ENSCAFP00000000693,ENSCAFP00000041928	ENSCAFT00000000750,ENSCAFT00000046793	3.79143	3.18846	0	4.27612	2.633	0	1.95107	3.93982	2.52257	3.26419	0	0	0.942483	3.5332	0.897372	4.21613	0.810363	0	5.87825	-0.245489	0.772378	0.992348
PSORS1C2	100682937	ENSCAFG00000000475	psoriasis susceptibility 1 candidate 2 [Source:NCBI gene;Acc:100682937]	ENSCAFG00000000475	ENSG00000204538	83.8235	PSORS1C2	psoriasis susceptibility 1 candidate 2 [Source:HGNC Symbol;Acc:HGNC:17199]	170680	ENSCAFP00000000695	ENSCAFT00000000752	7.78336	6.18378	8.8053	11.4716	7.9601	6.06101	8.63671	7.27048	7.58339	5.20929	6.1091	7.83447	7.3831	6.79672	8.8827	10.139	8.82637	7.60764	415.734	0.479434	0.49197	0.992348
CCHCR1	474834	ENSCAFG00000000478	coiled-coil alpha-helical rod protein 1 [Source:VGNC Symbol;Acc:VGNC:38877]	ENSCAFG00000000478	ENSG00000204536	83.5473	CCHCR1	coiled-coil alpha-helical rod protein 1 [Source:HGNC Symbol;Acc:HGNC:13930]	54535	ENSCAFP00000000702,ENSCAFP00000039498	ENSCAFT00000000761,ENSCAFT00000046522	13.5975	11.3403	12.9732	14.715	12.1147	11.9357	12.7824	12.6564	12.5585	12.5325	11.9191	12.2514	12.0957	11.4704	13.5216	12.9181	13.0952	12.296	7386.56	0.20794	0.659089	0.992348
KCNC2	481168	ENSCAFG00000000479	potassium voltage-gated channel subfamily C member 2 [Source:VGNC Symbol;Acc:VGNC:42237]	ENSCAFG00000000479	ENSG00000166006	95.8333	KCNC2	potassium voltage-gated channel subfamily C member 2 [Source:HGNC Symbol;Acc:HGNC:6234]	3747	ENSCAFP00000031066,ENSCAFP00000041799,ENSCAFP00000000699	ENSCAFT00000035769,ENSCAFT00000049760,ENSCAFT00000000758	3.21076	0	0	0	1.45122	0	0.779597	1.07283	0	0.833916	0	0	0	2.65272	0.897372	0	3.52996	0.838984	1.67148	0.673615	0.453357	0.992348
NIPAL2		ENSCAFG00000000480	NIPA like domain containing 2 [Source:VGNC Symbol;Acc:VGNC:43816]	ENSCAFG00000000480	ENSG00000104361	89.3805	NIPAL2	NIPA like domain containing 2 [Source:HGNC Symbol;Acc:HGNC:25854]	79815	ENSCAFP00000035150	ENSCAFT00000039314	9.11216	11.7661	7.76635	8.63626	9.05688	8.93602	8.52046	7.3892	6.30076	9.02184	7.81373	8.3561	10.3604	8.932	8.32277	8.78009	11.7692	8.50717	594.127	1.26132	0.0227472	0.416907
CAPS2	481169	ENSCAFG00000000481	calcyphosine 2 [Source:VGNC Symbol;Acc:VGNC:38710]	ENSCAFG00000000481	ENSG00000180881	66.7224	CAPS2	calcyphosine 2 [Source:HGNC Symbol;Acc:HGNC:16471]	84698	ENSCAFP00000000704	ENSCAFT00000000763	4.05303	7.66218	5.14755	10.2431	10.9694	9.11085	4.70503	6.11729	9.76408	5.91818	10.3853	3.34064	9.114	9.85838	9.01127	4.80199	5.88341	9.34118	506.306	-0.627283	0.422149	0.992348
FLT4	481464	ENSCAFG00000000482	fms related tyrosine kinase 4 [Source:VGNC Symbol;Acc:VGNC:40910]	ENSCAFG00000000482	ENSG00000037280	86.4964	FLT4	fms related tyrosine kinase 4 [Source:HGNC Symbol;Acc:HGNC:3767]	2324	ENSCAFP00000000712,ENSCAFP00000036790	ENSCAFT00000000771,ENSCAFT00000047300	12.1295	11.9632	9.58388	11.0484	7.76685	9.3477	10.8296	9.7004	9.11722	9.52773	10.9266	10.1603	9.78508	12.9403	13.7761	11.857	12.3187	10.681	2915.38	1.39886	0.0241392	0.428513
TCF19	474835	ENSCAFG00000000483	transcription factor 19 [Source:VGNC Symbol;Acc:VGNC:47191]	ENSCAFG00000000483	ENSG00000137310	85.4651	TCF19	transcription factor 19 [Source:HGNC Symbol;Acc:HGNC:11629]	6941	ENSCAFP00000000705	ENSCAFT00000000764	11.3867	11.9366	10.8686	11.6879	11.9141	11.5776	11.0582	11.9841	11.3193	10.0842	9.52687	11.2223	10.6722	11.0158	10.8211	11.1626	10.7407	11.336	2428.61	-0.255027	0.469872	0.992348
STK3	475045	ENSCAFG00000000484	serine/threonine kinase 3 [Source:VGNC Symbol;Acc:VGNC:46911]	ENSCAFG00000000484	ENSG00000104375	97.7597	STK3	serine/threonine kinase 3 [Source:HGNC Symbol;Acc:HGNC:11406]	6788	ENSCAFP00000000711	ENSCAFT00000000770	11.579	11.2944	11.7054	11.4772	11.4975	11.7502	11.6465	11.4612	11.162	12.0434	11.7647	11.6919	11.8207	12.6056	11.2195	11.6636	10.4886	12.0184	3248.28	-0.262483	0.328615	0.953192
ENSCAFG00000000485	481709	ENSCAFG00000000485	POU class 5 homeobox 1 [Source:NCBI gene;Acc:481709]	ENSCAFG00000000485	ENSG00000204531	90.8333	POU5F1	POU class 5 homeobox 1 [Source:HGNC Symbol;Acc:HGNC:9221]	5460	ENSCAFP00000000709	ENSCAFT00000000768	0	3.56338	0	4.52669	4.70866	0	1.95107	1.07283	0	0.833916	0	2.82518	0	0	1.44644	2.03682	0	0	4.09383	-0.866516	0.334965	0.958551
DLA88	474836	ENSCAFG00000000487	MHC class I DLA-88 [Source:NCBI gene;Acc:474836]	ENSCAFG00000000487	ENSG00000206503	69.898	HLA-A	major histocompatibility complex, class I, A [Source:HGNC Symbol;Acc:HGNC:4931]	3105	ENSCAFP00000000718,ENSCAFP00000000716	ENSCAFT00000000779,ENSCAFT00000000775	17.6632	15.0271	14.5635	16.6668	14.5761	16.806	15.8926	16.1088	17.8679	18.3421	15.3766	15.5362	12.9732	10.8692	18.6216	13.6489	18.026	16.5625	116169	0.864625	0.218448	0.888178
KCNS2	481979	ENSCAFG00000000488	potassium voltage-gated channel modifier subfamily S member 2 [Source:VGNC Symbol;Acc:VGNC:42294]	ENSCAFG00000000488	ENSG00000156486	96.4361	KCNS2	potassium voltage-gated channel modifier subfamily S member 2 [Source:HGNC Symbol;Acc:HGNC:6301]	3788	ENSCAFP00000000715	ENSCAFT00000000774	0	0	0	0	3.39768	3.30555	2.19637	0	0	0	0	0	0	0.911823	0	0	0	2.86994	1.62229	-0.0179676	0.98262	1
ENSCAFG00000000489		ENSCAFG00000000489		ENSCAFG00000000489						ENSCAFP00000030707	ENSCAFT00000000815	6.25253	5.28082	6.97575	7.7548	8.27078	6.46097	7.64551	5.34795	6.31803	6.9616	7.98885	6.91542	7.87741	8.3537	9.26091	7.44948	8.39393	6.61502	191.166	0.859519	0.0896938	0.691602
ENSCAFG00000000491		ENSCAFG00000000491		ENSCAFG00000000491	ENSG00000010244	93.1868	ZNF207	zinc finger protein 207 [Source:HGNC Symbol;Acc:HGNC:12998]	7756	ENSCAFP00000038516	ENSCAFT00000000777	4.6879	4.94299	3.03144	1.50462	4.26387	4.96422	3.86951	3.58923	3.39123	4.4678	3.99393	4.18955	4.69429	3.29487	4.12025	5.29554	2.25346	2.30566	16.4172	-0.107457	0.843594	0.992348
ENSCAFG00000000492		ENSCAFG00000000492		ENSCAFG00000000492	ENSG00000204525	72.6708	HLA-C	major histocompatibility complex, class I, C [Source:HGNC Symbol;Acc:HGNC:4933]	3107	ENSCAFP00000000727	ENSCAFT00000000791	10.4354	7.62312	8.72439	7.8498	6.96589	9.17658	7.30329	8.77845	13.042	12.0085	6.96129	7.04298	8.07775	3.91674	14.3692	7.74214	14.1002	8.9825	3114.33	2.25196	0.00578484	0.218333
OSR2	481980	ENSCAFG00000000493	odd-skipped related transciption factor 2 [Source:VGNC Symbol;Acc:VGNC:44169]	ENSCAFG00000000493	ENSG00000164920	98.7179	OSR2	odd-skipped related transciption factor 2 [Source:HGNC Symbol;Acc:HGNC:15830]	116039	ENSCAFP00000000717	ENSCAFT00000000778	8.29416	8.55346	8.38361	5.16641	4.12736	8.28973	5.25799	4.45731	6.66698	2.86	4.78384	4.10702	3.06603	4.21943	6.11168	3.95257	3.70691	4.4788	96.2662	-1.52135	0.0409913	0.520214
ENSCAFG00000000494	481468	ENSCAFG00000000494	cOR2AI2 olfactory receptor family 2 subfamily AI-like [Source:NCBI gene;Acc:481468]	ENSCAFG00000000494						ENSCAFP00000000719	ENSCAFT00000000780	0.939298	0	0	0	0	0	0	0	0	0	0	0	0	0	0	0	1.32614	0	0.134717	0.195855	0.783177	0.992348
ENSCAFG00000000496		ENSCAFG00000000496		ENSCAFG00000000496							ENSCAFT00000000785	10.6082	12.1831	10.289	8.94138	11.0094	10.5381	11.6574	10.6349	11.0644	10.8728	11.1325	11.5196	11.2717	11.5919	10.6803	11.158	10.2918	11.2573	2149.39	-0.20922	0.583114	0.992348
ENSCAFG00000000497	100684769	ENSCAFG00000000497	immunity-related GTPase family M protein 1 [Source:NCBI gene;Acc:100684769]	ENSCAFG00000000497	ENSG00000237693	22.293	IRGM	immunity related GTPase M [Source:HGNC Symbol;Acc:HGNC:29597]	345611	ENSCAFP00000000720	ENSCAFT00000000781	12.2909	10.3751	12.383	11.888	14.8524	13.3038	11.5601	11.7968	13.6017	15.0817	12.5096	14.6717	15.0108	10.8888	15.7054	13.3718	12.2219	12.4108	13884.8	0.473212	0.47788	0.992348
ENSCAFG00000000498		ENSCAFG00000000498		ENSCAFG00000000498						ENSCAFP00000000722	ENSCAFT00000000784	11.6094	9.9648	11.3767	10.7052	14.2375	12.794	10.4976	11.2048	13.0079	14.2502	11.7175	14.2677	14.67	9.65417	15.3334	11.9729	11.4095	11.7319	9320.98	0.512547	0.466515	0.992348
DLA-64	474838	ENSCAFG00000000500	MHC class I DLA-64 [Source:NCBI gene;Acc:474838]	ENSCAFG00000000500	ENSG00000234745	71.1911	HLA-B	major histocompatibility complex, class I, B [Source:HGNC Symbol;Acc:HGNC:4932]	3106	ENSCAFP00000031410	ENSCAFT00000036073	17.9326	18.2101	19.5443	18.8368	17.7132	17.8931	17.6764	17.4776	17.4205	18.1425	15.2743	17.9284	18.3142	16.102	17.626	18.6699	17.2642	17.1415	261553	-0.213835	0.655783	0.992348
IFGGC1	481471	ENSCAFG00000000502	interferon-inducible GTPase 1-like [Source:NCBI gene;Acc:481471]	ENSCAFG00000000502						ENSCAFP00000032387	ENSCAFT00000036952	12.3197	10.2428	11.9231	10.5998	14.6945	13.4622	11.3082	11.9911	14.7111	14.9522	12.2191	14.602	15.3825	10.8915	15.8464	12.6898	12.0191	12.6615	14726.3	0.404161	0.565478	0.992348
MCCD1	607150	ENSCAFG00000000506	mitochondrial coiled-coil domain 1 [Source:VGNC Symbol;Acc:VGNC:43072]	ENSCAFG00000000506	ENSG00000204511	80.1724	MCCD1	mitochondrial coiled-coil domain 1 [Source:HGNC Symbol;Acc:HGNC:20668]	401250	ENSCAFP00000000729	ENSCAFT00000000793	0	0	0	0	0	0	0	0	0	0	0	0	0	0	0	0	0	0	0	0	1	1
VPS13B	481981	ENSCAFG00000000507	vacuolar protein sorting 13 homolog B [Source:VGNC Symbol;Acc:VGNC:48275]	ENSCAFG00000000507	ENSG00000132549	90.321	VPS13B	vacuolar protein sorting 13 homolog B [Source:HGNC Symbol;Acc:HGNC:2183]	157680	ENSCAFP00000038220,ENSCAFP00000000746	ENSCAFT00000043554,ENSCAFT00000000811	11.9554	10.9444	11.1513	10.2031	11.8071	11.971	12.138	10.8683	11.3883	12.7221	12.0676	12.2171	12.2169	13.5582	12.5093	11.5938	11.5474	11.7916	4118.01	-0.110117	0.798006	0.992348
DDX39B	474839	ENSCAFG00000000509	DExD-box helicase 39B [Source:VGNC Symbol;Acc:VGNC:39855]	ENSCAFG00000000509	ENSG00000198563	99.5327	DDX39B	DExD-box helicase 39B [Source:HGNC Symbol;Acc:HGNC:13917]	7919	ENSCAFP00000031897,ENSCAFP00000000732	ENSCAFT00000036511,ENSCAFT00000000797	15.1828	15.1449	15.5579	16.3917	14.8306	14.3062	14.9578	15.1536	15.2723	15.0318	14.0611	14.9486	15.0004	15.1062	15.3068	15.8045	15.0801	14.8889	37659.4	0.140312	0.65849	0.992348
PRR16	100686740	ENSCAFG00000000510	proline rich 16 [Source:VGNC Symbol;Acc:VGNC:45041]	ENSCAFG00000000510	ENSG00000184838	92.4342	PRR16	proline rich 16 [Source:HGNC Symbol;Acc:HGNC:29654]	51334	ENSCAFP00000035850,ENSCAFP00000000731	ENSCAFT00000048082,ENSCAFT00000000795	10.0904	9.29615	11.1558	9.51272	7.86671	8.85527	8.80797	8.16955	8.26488	9.12855	10.2958	7.34257	8.80169	7.87933	9.05638	9.75963	6.32433	7.97634	602.509	-0.527979	0.344788	0.96216
SRFBP1	608560	ENSCAFG00000000512	serum response factor binding protein 1 [Source:VGNC Symbol;Acc:VGNC:46800]	ENSCAFG00000000512	ENSG00000151304	78.5047	SRFBP1	serum response factor binding protein 1 [Source:HGNC Symbol;Acc:HGNC:26333]	153443	ENSCAFP00000000735,ENSCAFP00000000734	ENSCAFT00000000800,ENSCAFT00000000799	10.9575	11.2749	11.3484	11.4744	11.6501	11.0878	10.6372	11.6691	11.8433	11.3148	11.929	12.0628	12.2258	11.4864	11.4385	11.1041	10.5303	10.9849	2815.63	-0.49683	0.0619485	0.606145
ATP6V1G2	474840	ENSCAFG00000000513	ATPase H+ transporting V1 subunit G2 [Source:VGNC Symbol;Acc:VGNC:52107]	ENSCAFG00000000513	ENSG00000213760	96.6102	ATP6V1G2	ATPase H+ transporting V1 subunit G2 [Source:HGNC Symbol;Acc:HGNC:862]	534	ENSCAFP00000000733	ENSCAFT00000000798	5.27133	7.31533	4.18769	6.35491	7.11774	5.64036	6.21137	6.24872	6.3851	5.53562	6.24154	5.47974	5.47009	4.63217	6.05665	6.60296	7.95972	6.77943	81.1566	0.8826	0.0545831	0.576036
LTA	607183	ENSCAFG00000000515	Canis lupus familiaris lymphotoxin alpha (LTA)_ mRNA. [Source:RefSeq mRNA;Acc:NM_001313849]	ENSCAFG00000000515	ENSG00000226979	77.451	LTA	lymphotoxin alpha [Source:HGNC Symbol;Acc:HGNC:6709]	4049	ENSCAFP00000000737	ENSCAFT00000000802	8.15712	5.74837	7.14623	7.11699	7.81209	7.43804	5.23071	5.97268	8.45248	8.46087	5.56857	7.628	10.0476	4.52579	8.30714	7.07088	7.58251	7.81894	222.119	-0.0434462	0.944528	0.996676
TNF	403922	ENSCAFG00000000517	tumor necrosis factor [Source:VGNC Symbol;Acc:VGNC:47647]	ENSCAFG00000000517	ENSG00000232810	90.9871	TNF	tumor necrosis factor [Source:HGNC Symbol;Acc:HGNC:11892]	7124	ENSCAFP00000000739	ENSCAFT00000000804	6.50659	10.0353	11.5253	12.0048	11.6031	10.3097	8.65222	11.8101	13.4302	10.9456	9.13181	9.88184	11.7472	8.6979	12.1195	11.8896	9.30849	11.9184	2648.31	0.296511	0.654163	0.992348
ENSCAFG00000000519	474655	ENSCAFG00000000519	zinc finger protein 474 [Source:NCBI gene;Acc:474655]	ENSCAFG00000000519	ENSG00000250803	22.1978		zinc finger protein 474-like [Source:NCBI gene;Acc:100505841]	100505841	ENSCAFP00000039928,ENSCAFP00000000741	ENSCAFT00000046002,ENSCAFT00000000806	5.27133	6.1009	4.89263	0	5.04816	0	0.779597	2.43676	3.63116	0	8.52558	6.30591	0	7.60669	0	0	2.9603	7.16763	53.9816	-0.333145	0.710527	0.992348
SNCAIP	481479	ENSCAFG00000000522	synuclein alpha interacting protein [Source:VGNC Symbol;Acc:VGNC:46597]	ENSCAFG00000000522	ENSG00000064692	92.0306	SNCAIP	synuclein alpha interacting protein [Source:HGNC Symbol;Acc:HGNC:11139]	9627	ENSCAFP00000000752	ENSCAFT00000000818	9.10256	10.9602	5.79544	3.79312	4.44709	7.46732	7.34204	6.31021	4.38773	6.83876	11.523	5.74831	6.65188	6.90679	5.04084	6.27706	7.02932	5.98446	108.327	-0.564216	0.352631	0.965574
ENSCAFG00000000523		ENSCAFG00000000523		ENSCAFG00000000523							ENSCAFT00000000826	3.79143	5.22973	0	0	4.88837	4.23068	3.86951	4.22164	4.57173	3.67104	3.657	4.10702	4.34756	3.29487	4.43989	2.62581	4.07268	3.99883	15.2368	-0.119804	0.833729	0.992348
GLIPR1	474452	ENSCAFG00000000525	GLI pathogenesis related 1 [Source:VGNC Symbol;Acc:VGNC:41260]	ENSCAFG00000000525	ENSG00000139278	69.5167	GLIPR1	GLI pathogenesis related 1 [Source:HGNC Symbol;Acc:HGNC:17001]	11010	ENSCAFP00000000751,ENSCAFP00000039516	ENSCAFT00000000817,ENSCAFT00000044675	13.5523	13.5818	14.759	14.2301	14.6675	13.4334	13.1334	13.4896	13.753	13.4992	13.578	12.8965	12.8661	13.6071	14.3768	13.4082	14.1974	14.342	14758.7	0.358424	0.281044	0.931125
ENSCAFG00000000528		ENSCAFG00000000528		ENSCAFG00000000528	ENSG00000111615	81.016	KRR1	KRR1, small subunit processome component homolog [Source:HGNC Symbol;Acc:HGNC:5176]	11103	ENSCAFP00000000755	ENSCAFT00000000822	10.741	10.1953	10.6833	11.3479	10.886	10.9527	10.9226	10.3769	11.6399	10.9989	11.2028	10.7073	11.0576	12.1254	11.1021	10.9987	11.4621	11.082	2186.73	0.0976794	0.734794	0.992348
RGS22		ENSCAFG00000000529	regulator of G protein signaling 22 [Source:VGNC Symbol;Acc:VGNC:45532]	ENSCAFG00000000529	ENSG00000132554	81.8026	RGS22	regulator of G protein signaling 22 [Source:HGNC Symbol;Acc:HGNC:24499]	26166	ENSCAFP00000000757	ENSCAFT00000000824	9.21375	5.91934	9.0862	9.24207	8.8663	9.84816	10.579	9.25305	9.60437	8.23969	8.33488	10.1423	10.5683	10.4382	7.09211	7.36146	9.18504	9.51456	687.078	-0.840145	0.114833	0.750664
SNX2	474657	ENSCAFG00000000530	sorting nexin 2 [Source:VGNC Symbol;Acc:VGNC:46629]	ENSCAFG00000000530	ENSG00000205302	99.2537	SNX2	sorting nexin 2 [Source:HGNC Symbol;Acc:HGNC:11173]	6643	ENSCAFP00000034493	ENSCAFT00000038741	14.1953	14.6351	14.9654	13.7849	14.1694	14.5413	14.0413	14.3845	15.6642	15.4885	15.1806	15.6089	15.1274	13.5556	14.9655	14.0705	14.5715	14.102	27488	-0.325037	0.375085	0.978736
ENSCAFG00000000532		ENSCAFG00000000532		ENSCAFG00000000532	ENSG00000053372	86.2661	MRTO4	MRT4 homolog, ribosome maturation factor [Source:HGNC Symbol;Acc:HGNC:18477]	51154	ENSCAFP00000035363	ENSCAFT00000000827	5.87795	5.0646	6.26806	6.41827	4.8455	6.207	5.73648	6.75549	7.26512	4.65867	4.73972	6.04283	6.27635	7.07656	4.04684	5.40526	5.59932	4.62432	62.0621	-1.06156	0.0196242	0.391053
PRRC2A	481713	ENSCAFG00000000533	proline rich coiled-coil 2A [Source:VGNC Symbol;Acc:VGNC:45052]	ENSCAFG00000000533	ENSG00000204469	90.5268	PRRC2A	proline rich coiled-coil 2A [Source:HGNC Symbol;Acc:HGNC:13918]	7916	ENSCAFP00000000801	ENSCAFT00000000874	15.8745	15.2817	15.9367	16.0726	15.6258	15.6085	15.228	15.8577	15.8896	14.9478	14.5154	15.2495	14.8141	14.9076	15.6471	15.1203	14.981	15.5947	45156	-0.121763	0.665927	0.992348
SNX24		ENSCAFG00000000534	sorting nexin 24 [Source:VGNC Symbol;Acc:VGNC:51763]	ENSCAFG00000000534	ENSG00000064652	76.2162	SNX24	sorting nexin 24 [Source:HGNC Symbol;Acc:HGNC:21533]	28966	ENSCAFP00000042413,ENSCAFP00000000759	ENSCAFT00000043218,ENSCAFT00000000828	8.5836	7.67179	8.27416	6.88996	8.03833	9.32789	9.06507	8.80361	9.88487	9.84375	10.1187	10.0542	10.1079	8.58984	9.38895	8.36161	10.0038	8.52273	600.432	-0.00881675	0.985296	1
MYCT1	612005	ENSCAFG00000000535	MYC target 1 [Source:VGNC Symbol;Acc:VGNC:43530]	ENSCAFG00000000535	ENSG00000120279	85.8974	MYCT1	MYC target 1 [Source:HGNC Symbol;Acc:HGNC:23172]	80177	ENSCAFP00000042028,ENSCAFP00000000760,ENSCAFP00000037468	ENSCAFT00000048517,ENSCAFT00000000829,ENSCAFT00000043332	10.5244	10.3469	8.81453	8.37395	7.35784	9.80581	9.84958	8.48604	7.54724	9.81521	10.483	9.35837	9.87422	8.53261	9.72081	10.7648	10.8016	8.15863	834.342	0.593544	0.244728	0.909221
ENSCAFG00000000536		ENSCAFG00000000536		ENSCAFG00000000536						ENSCAFP00000038065	ENSCAFT00000000835	0.939298	0	1.95252	0	3.61748	3.01965	2.89721	4.30455	2.26208	1.35898	0.871531	2.6023	1.50775	3.29487	3.88779	3.62983	2.46517	2.86994	5.85098	0.693451	0.315106	0.949083
VIP	484038	ENSCAFG00000000538	vasoactive intestinal peptide [Source:VGNC Symbol;Acc:VGNC:54000]	ENSCAFG00000000538	ENSG00000146469	85.8824	VIP	vasoactive intestinal peptide [Source:HGNC Symbol;Acc:HGNC:12693]	7432	ENSCAFP00000000762	ENSCAFT00000000831	0.939298	0	0	0	0	0	0	0	0	0	0.871531	0	0	0	0	0	3.52996	3.01776	1.07764	1.61502	0.0498362	0.551466
ENSCAFG00000000540		ENSCAFG00000000540		ENSCAFG00000000540							ENSCAFT00000000839	8.26002	8.78345	7.43654	6.67331	7.64713	6.93962	8.38166	7.7488	8.59387	6.7366	6.6278	7.02061	6.9279	7.65796	7.92212	6.60296	7.76353	8.8056	218.128	0.244136	0.56916	0.992348
CEP120	474659	ENSCAFG00000000543	centrosomal protein 120 [Source:VGNC Symbol;Acc:VGNC:39116]	ENSCAFG00000000543	ENSG00000168944	90.3727	CEP120	centrosomal protein 120 [Source:HGNC Symbol;Acc:HGNC:26690]	153241	ENSCAFP00000000774	ENSCAFT00000000846	12.2771	11.7666	12.2482	12.2714	11.8068	12.112	11.6881	11.5387	12.3246	12.8194	12.4835	12.8441	13.0099	11.4165	12.6868	12.2021	12.2656	11.8893	4942.53	0.0225887	0.937745	0.994619
FBXO43	481982	ENSCAFG00000000544	F-box protein 43 [Source:VGNC Symbol;Acc:VGNC:40783]	ENSCAFG00000000544	ENSG00000156509	78.1923	FBXO43	F-box protein 43 [Source:HGNC Symbol;Acc:HGNC:28521]	286151	ENSCAFP00000000767	ENSCAFT00000000837	4.78713	1.88965	4.74601	3.58796	5.35371	2.85219	4.70503	4.78059	4.01679	3.83822	6.69865	3.47833	5.58537	6.73837	0.897372	4.21613	4.25457	3.01776	27.8767	-1.32735	0.0433668	0.529734
ENSCAFG00000000545		ENSCAFG00000000545		ENSCAFG00000000545							ENSCAFT00000000838	0	0	0	0	0	0	0	0	0	0	0	0	0	0	0	0	0	0	0	0	1	1
FBXO5	612020	ENSCAFG00000000547	F-box protein 5 [Source:VGNC Symbol;Acc:VGNC:40787]	ENSCAFG00000000547	ENSG00000112029	79.4183	FBXO5	F-box protein 5 [Source:HGNC Symbol;Acc:HGNC:13584]	26271	ENSCAFP00000038421,ENSCAFP00000000768	ENSCAFT00000042996,ENSCAFT00000000840	10.421	10.5891	10.0868	11.0064	11.7344	10.8446	11.1719	11.3026	11.651	10.0612	11.0195	12.1129	11.8266	11.3063	10.7968	11.3544	11.0526	11.2803	2337.77	-0.0672479	0.842018	0.992348
ENSCAFG00000000548		ENSCAFG00000000548		ENSCAFG00000000548	ENSG00000104450	76.9084	SPAG1	sperm associated antigen 1 [Source:HGNC Symbol;Acc:HGNC:11212]	6674	ENSCAFP00000000777	ENSCAFT00000000849	9.76633	10.1599	8.59649	8.38192	10.0089	8.93602	8.87336	9.3018	8.53232	9.83265	9.79147	9.61507	9.87705	9.74736	7.91182	9.98841	9.74086	9.57399	720.258	-0.00693926	0.984921	1
MTRF1L	484040	ENSCAFG00000000549	mitochondrial translational release factor 1 like [Source:VGNC Symbol;Acc:VGNC:53739]	ENSCAFG00000000549	ENSG00000112031	91.5966	MTRF1L	mitochondrial translational release factor 1 like [Source:HGNC Symbol;Acc:HGNC:21051]	54516	ENSCAFP00000000769	ENSCAFT00000000841	9.72626	10.3809	11.0994	11.8859	10.3729	9.79142	10.2887	10.7733	10.6148	10.4698	10.2708	10.5667	10.9433	10.5519	10.2557	11.3486	10.1593	9.69013	1575.71	-0.147449	0.672952	0.992348
RGS17	608867	ENSCAFG00000000550	regulator of G protein signaling 17 [Source:VGNC Symbol;Acc:VGNC:45526]	ENSCAFG00000000550	ENSG00000091844	98.0952	RGS17	regulator of G protein signaling 17 [Source:HGNC Symbol;Acc:HGNC:14088]	26575	ENSCAFP00000000775	ENSCAFT00000000847	5.27133	6.15668	6.49162	5.94574	7.55034	6.17186	7.37978	6.60006	6.3851	6.64932	6.93218	6.93947	7.05335	6.75023	7.08296	7.678	6.73486	6.54363	109.786	0.362194	0.288175	0.935183
ENSCAFG00000000554	100685429	ENSCAFG00000000554	RAB_ member of RAS oncogene family like 2B [Source:NCBI gene;Acc:100685429]	ENSCAFG00000000554	ENSG00000079974	87.0968	RABL2B	RAB, member of RAS oncogene family like 2B [Source:HGNC Symbol;Acc:HGNC:9800]	11158	ENSCAFP00000000779	ENSCAFT00000000852	10.7371	9.94117	11.0485	10.5774	11.0566	10.4988	11.1017	9.81795	11.3506	10.427	11.2852	10.1552	10.5283	11.3537	10.1708	10.5327	10.7375	10.3514	1686.69	-0.315151	0.27082	0.925303
RNF19A	475049	ENSCAFG00000000555	ring finger protein 19A_ RBR E3 ubiquitin protein ligase [Source:VGNC Symbol;Acc:VGNC:45650]	ENSCAFG00000000555	ENSG00000034677	97.852	RNF19A	ring finger protein 19A, RBR E3 ubiquitin protein ligase [Source:HGNC Symbol;Acc:HGNC:13432]	25897	ENSCAFP00000000787	ENSCAFT00000000860	12.722	12.3834	12.7386	12.564	12.5007	12.6605	13.253	12.1506	12.3233	13.8659	13.0008	13.3021	13.6806	13.9152	13.1641	13.0764	12.8683	12.9251	8419.55	-0.0327882	0.918843	0.994539
CSNK1G3	481481	ENSCAFG00000000557	casein kinase 1 gamma 3 [Source:VGNC Symbol;Acc:VGNC:39669]	ENSCAFG00000000557	ENSG00000151292	99.5272	CSNK1G3	casein kinase 1 gamma 3 [Source:HGNC Symbol;Acc:HGNC:2456]	1456	ENSCAFP00000000799,ENSCAFP00000042546	ENSCAFT00000000872,ENSCAFT00000043830	11.5373	11.1256	11.7838	11.6078	11.1316	11.3446	11.3693	11.105	12.079	12.0848	12.0358	12.0818	12.4906	11.5845	12.0289	11.7327	11.6276	11.5886	3410.22	0.0239235	0.925681	0.994619
ACR	606765	ENSCAFG00000000558	acrosin [Source:VGNC Symbol;Acc:VGNC:37526]	ENSCAFG00000000558	ENSG00000100312	71.9807	ACR	acrosin [Source:HGNC Symbol;Acc:HGNC:126]	49	ENSCAFP00000000786	ENSCAFT00000000859	0	3.56338	2.75296	0	0	0	0.779597	0	0	0	0	0	0	0	0	0	0	0	0.959971	-0.465435	0.518203	0.992348
MIOX	481189	ENSCAFG00000000561	myo-inositol oxygenase [Source:VGNC Symbol;Acc:VGNC:43240]	ENSCAFG00000000561	ENSG00000100253	75.4545	MIOX	myo-inositol oxygenase [Source:HGNC Symbol;Acc:HGNC:14522]	55586	ENSCAFP00000042119,ENSCAFP00000000796	ENSCAFT00000047866,ENSCAFT00000000869	6.77184	1.23434	4.29706	10.1198	9.12792	3.30555	5.14565	2.43676	4.6282	7.07479	5.64231	1.01043	7.17798	5.34568	5.25152	6.91884	15.9165	6.27636	3515.14	5.36997	3.10246e-10	1.22658e-06
ENSCAFG00000000562	484042	ENSCAFG00000000562	CNKSR family member 3 [Source:NCBI gene;Acc:484042]	ENSCAFG00000000562	ENSG00000153721	49.2222	CNKSR3	CNKSR family member 3 [Source:HGNC Symbol;Acc:HGNC:23034]	154043	ENSCAFP00000000788,ENSCAFP00000031856,ENSCAFP00000037902,ENSCAFP00000000794	ENSCAFT00000000861,ENSCAFT00000036473,ENSCAFT00000046865,ENSCAFT00000000867	9.16615	8.97402	8.83734	8.97864	10.5028	10.6777	11.6698	9.78765	9.70788	10.3854	10.4004	10.5226	11.1234	10.9466	11.1396	9.68545	9.86964	9.26184	1282.34	-0.176263	0.70199	0.992348
SNX31	607160	ENSCAFG00000000563	sorting nexin 31 [Source:VGNC Symbol;Acc:VGNC:46638]	ENSCAFG00000000563	ENSG00000174226	80.6378	SNX31	sorting nexin 31 [Source:HGNC Symbol;Acc:HGNC:28605]	169166	ENSCAFP00000033816,ENSCAFP00000000797	ENSCAFT00000038140,ENSCAFT00000000870	4.40511	6.64024	7.31177	5.09064	8.05254	4.69398	8.74671	7.99333	7.83201	5.60684	8.71692	3.60402	7.50525	6.58787	0	8.12017	7.14139	8.17052	164.866	0.0979341	0.892671	0.992348
ENSCAFG00000000564	481187	ENSCAFG00000000564	protein SCO2 homolog_ mitochondrial [Source:NCBI gene;Acc:481187]	ENSCAFG00000000564	ENSG00000130489	80.0752	SCO2	SCO2, cytochrome c oxidase assembly protein [Source:HGNC Symbol;Acc:HGNC:10604]	9997	ENSCAFP00000000798	ENSCAFT00000000871	10.4258	8.78787	10.4004	11.4491	8.63096	9.94759	7.81578	10.9028	8.87332	7.19523	8.49936	6.91542	6.52766	7.88472	10.0291	9.05722	9.63954	9.94111	791.98	0.0925365	0.881737	0.992348
ENSCAFG00000000565		ENSCAFG00000000565		ENSCAFG00000000565							ENSCAFT00000000877	6.35312	8.14833	7.46025	9.18856	7.2469	5.69088	6.99828	8.4816	5.65417	7.32763	5.61815	6.63528	6.35968	6.40489	7.50907	5.17679	6.56152	7.14369	154.248	-0.499595	0.362251	0.970806
ARSA	474457	ENSCAFG00000000566	arylsulfatase A [Source:NCBI gene;Acc:474457]	ENSCAFG00000000566	ENSG00000100299	88.189	ARSA	arylsulfatase A [Source:HGNC Symbol;Acc:HGNC:713]	410	ENSCAFP00000000803	ENSCAFT00000000876	14.9903	13.4342	15.3201	15.4022	12.3712	14.2856	12.8534	14.2767	13.9785	13.7414	13.7061	12.3165	12.3494	12.9161	13.5874	13.219	13.9559	13.9539	16398.9	-0.334237	0.501464	0.992348
PABPC1	612751	ENSCAFG00000000567	poly(A) binding protein cytoplasmic 1 [Source:VGNC Symbol;Acc:VGNC:51778]	ENSCAFG00000000567	ENSG00000070756	100	PABPC1	poly(A) binding protein cytoplasmic 1 [Source:HGNC Symbol;Acc:HGNC:8554]	26986	ENSCAFP00000039955,ENSCAFP00000000810	ENSCAFT00000042991,ENSCAFT00000000885	17.7397	18.9115	19.7879	18.7643	18.1954	17.9612	18.248	17.8893	18.0027	17.8425	18.1123	17.7515	17.6311	18.523	17.5036	18.5371	17.3211	18.7663	329392	-0.198446	0.595863	0.992348
MAPK8IP2	481183	ENSCAFG00000000568	mitogen-activated protein kinase 8 interacting protein 2 [Source:VGNC Symbol;Acc:VGNC:43002]	ENSCAFG00000000568	ENSG00000008735	85.801	MAPK8IP2	mitogen-activated protein kinase 8 interacting protein 2 [Source:HGNC Symbol;Acc:HGNC:6883]	23542	ENSCAFP00000000806	ENSCAFT00000000880	7.618	8.45123	7.60554	6.6471	6.82954	5.85493	6.36978	6.31021	5.21217	5.58349	5.19664	7.0093	5.69212	6.14226	6.96837	7.27738	7.64903	7.77285	123.874	0.617845	0.202433	0.869389
ZNF608	481484	ENSCAFG00000000569	zinc finger protein 608 [Source:VGNC Symbol;Acc:VGNC:48774]	ENSCAFG00000000569	ENSG00000168916	93.4037	ZNF608	zinc finger protein 608 [Source:HGNC Symbol;Acc:HGNC:29238]	57507	ENSCAFP00000000807	ENSCAFT00000000881	11.1304	11.4615	12.1206	11.5507	11.621	10.4961	8.92745	11.3344	12.4279	12.9008	9.53979	11.6825	11.9308	11.3469	12.69	11.3331	11.4621	12.3467	3393.1	0.423633	0.372337	0.977368
SCAF8	102153271	ENSCAFG00000000570	SR-related CTD associated factor 8 [Source:VGNC Symbol;Acc:VGNC:53973]	ENSCAFG00000000570	ENSG00000213079	95.9747	SCAF8	SR-related CTD associated factor 8 [Source:HGNC Symbol;Acc:HGNC:20959]	22828	ENSCAFP00000000804	ENSCAFT00000000878	12.054	12.1427	11.5232	11.859	12.8218	12.667	13.2018	12.6818	12.3461	13.244	12.7758	13.2198	13.1034	13.305	12.6823	12.4433	12.4066	12.3619	6576.06	-0.250221	0.409049	0.991687
ENSCAFG00000000571		ENSCAFG00000000571		ENSCAFG00000000571							ENSCAFT00000000886	0	0	0	0	0	0	0	0	0	0	0	0	0	2.65272	0.897372	0	0	0.838984	0.385555	-0.00916396	0.989745	1
LMF2	481188	ENSCAFG00000000572	lipase maturation factor 2 [Source:VGNC Symbol;Acc:VGNC:42715]	ENSCAFG00000000572	ENSG00000100258	79.8582	LMF2	lipase maturation factor 2 [Source:HGNC Symbol;Acc:HGNC:25096]	91289	ENSCAFP00000000811,ENSCAFP00000037295	ENSCAFT00000000888,ENSCAFT00000043739	13.8543	11.4364	13.3048	14.2045	11.8413	13.2631	11.7194	12.6372	12.6728	12.0421	12.0823	10.7512	11.0762	11.2748	12.8442	12.4479	12.7446	13.0838	6651.92	0.116832	0.815059	0.992348
BAG6	474842	ENSCAFG00000000575	BCL2 associated athanogene 6 [Source:VGNC Symbol;Acc:VGNC:38368]	ENSCAFG00000000575	ENSG00000204463	87.6423	BAG6	BCL2 associated athanogene 6 [Source:HGNC Symbol;Acc:HGNC:13919]	7917	ENSCAFP00000000828,ENSCAFP00000038463	ENSCAFT00000000906,ENSCAFT00000043742	15.1623	14.721	14.9242	14.7899	14.9829	15.0494	14.4868	15.1792	14.4469	14.1809	13.607	14.4116	13.9541	14.491	14.757	14.37	14.179	14.9168	25658.3	-0.0769827	0.775122	0.992348
ENSCAFG00000000576		ENSCAFG00000000576		ENSCAFG00000000576	ENSG00000100603	89.1791	SNW1	SNW domain containing 1 [Source:HGNC Symbol;Acc:HGNC:16696]	22938	ENSCAFP00000032704	ENSCAFT00000000889	7.10561	8.09936	8.58036	7.58571	9.55457	7.54489	8.70023	8.04246	7.01282	7.61933	7.98885	8.85993	7.99155	8.18482	7.64585	7.84308	7.62168	8.22098	283.461	-0.357818	0.344211	0.962126
TIAM2		ENSCAFG00000000577	T cell lymphoma invasion and metastasis 2 [Source:HGNC Symbol;Acc:HGNC:11806]	ENSCAFG00000000577	ENSG00000146426	90.6204	TIAM2	T cell lymphoma invasion and metastasis 2 [Source:HGNC Symbol;Acc:HGNC:11806]	26230	ENSCAFP00000000814	ENSCAFT00000000892	9.56434	6.82371	8.16297	7.36227	8.04308	9.15874	8.66246	7.15234	7.95851	8.97549	8.57663	7.96321	7.68403	8.70096	8.42045	8.21864	9.5143	8.26973	353.998	0.302331	0.46911	0.992348
ENSCAFG00000000578	607841	ENSCAFG00000000578	peptidyl-prolyl cis-trans isomerase FKBP3-like [Source:NCBI gene;Acc:607841]	ENSCAFG00000000578						ENSCAFP00000000813	ENSCAFT00000000891	3.06018	3.38807	5.59584	3.58796	3.89483	3.30555	4.24156	3.83215	2.93441	3.37715	3.7489	3.71963	4.05928	3.29487	0.897372	4.80199	1.7053	2.51923	12.7228	-0.608723	0.298404	0.938802
ENSCAFG00000000579	606800	ENSCAFG00000000579	choline kinase beta [Source:NCBI gene;Acc:606800]	ENSCAFG00000000579	ENSG00000254413	19.9262	CHKB-CPT1B	CHKB-CPT1B readthrough (NMD candidate) [Source:HGNC Symbol;Acc:HGNC:41998]		ENSCAFP00000000816	ENSCAFT00000000894	12.2835	10.8671	12.5254	13.0594	11.6942	11.6206	11.3575	11.2539	11.7502	11.7258	11.6182	11.0869	11.1228	11.5408	12.2563	11.7827	11.5701	11.4943	3583.11	0.000750085	0.998261	1
YWHAZ	475864	ENSCAFG00000000580	tyrosine 3-monooxygenase/tryptophan 5-monooxygenase activation protein zeta [Source:NCBI gene;Acc:475864]	ENSCAFG00000000580	ENSG00000164924	100	YWHAZ	tyrosine 3-monooxygenase/tryptophan 5-monooxygenase activation protein zeta [Source:HGNC Symbol;Acc:HGNC:12855]	7534	ENSCAFP00000000820	ENSCAFT00000000898	13.6119	13.7261	13.185	11.4847	14.187	13.9211	14.0669	13.3447	13.5173	14.1533	14.0722	14.4213	14.3185	14.7919	14.2052	13.922	13.6387	14.4018	15926.5	0.138173	0.706386	0.992348
TFB1M	476253	ENSCAFG00000000581	transcription factor B1_ mitochondrial [Source:VGNC Symbol;Acc:VGNC:47288]	ENSCAFG00000000581	ENSG00000029639	86.6667	TFB1M	transcription factor B1, mitochondrial [Source:HGNC Symbol;Acc:HGNC:17037]	51106	ENSCAFP00000000817	ENSCAFT00000000895	9.74797	9.40954	10.0165	11.1084	9.94055	9.32789	10.054	11.0505	10.5884	9.69642	10.432	10.0597	9.94204	9.82652	9.5848	10.1283	9.93774	9.45256	1102.96	-0.372332	0.234023	0.900151
GRAMD2B	474662	ENSCAFG00000000582	GRAM domain containing 2B [Source:VGNC Symbol;Acc:VGNC:41469]	ENSCAFG00000000582	ENSG00000155324	85.8744	GRAMD2B	GRAM domain containing 2B [Source:HGNC Symbol;Acc:HGNC:24911]	65983	ENSCAFP00000036315,ENSCAFP00000000823	ENSCAFT00000049541,ENSCAFT00000000901	11.934	11.6681	11.5879	10.7824	12.0227	11.755	11.4222	11.9304	10.4036	12.0364	11.7397	12.9975	13.2305	11.6357	11.6238	11.6287	11.6632	11.3716	3800.82	-0.376692	0.320144	0.949472
CLDN20	608935	ENSCAFG00000000583	claudin 20 [Source:VGNC Symbol;Acc:VGNC:39317]	ENSCAFG00000000583	ENSG00000171217	88.5845	CLDN20	claudin 20 [Source:HGNC Symbol;Acc:HGNC:2042]	49861	ENSCAFP00000000819	ENSCAFT00000000897	0	0	0	0	0.900872	0	2.19637	1.07283	2.74314	0	0	0	0	0	1.44644	0	2.00526	0	0.888289	0.204143	0.813434	0.992348
ZNF706	607293	ENSCAFG00000000584	zinc finger protein 706 [Source:VGNC Symbol;Acc:VGNC:48804]	ENSCAFG00000000584	ENSG00000120963	100	ZNF706	zinc finger protein 706 [Source:HGNC Symbol;Acc:HGNC:24992]	51123	ENSCAFP00000000821	ENSCAFT00000000899	12.6811	13.3158	14.2343	13.8889	13.0465	12.872	12.5294	13.8048	13.0416	13.1275	13.0383	13.1077	13.0777	12.9163	12.4988	13.8204	12.5612	13.0726	9626.46	-0.173816	0.580244	0.992348
CPT1B	481184	ENSCAFG00000000586	carnitine palmitoyltransferase 1B [Source:VGNC Symbol;Acc:VGNC:39580]	ENSCAFG00000000586	ENSG00000205560	90.6736	CPT1B	carnitine palmitoyltransferase 1B [Source:HGNC Symbol;Acc:HGNC:2329]	1375	ENSCAFP00000000832	ENSCAFT00000000910	12.1102	9.90499	12.0598	13.6332	11.9591	11.0978	11.7783	11.4573	11.4875	10.8144	11.5021	10.7186	10.6525	10.6084	13.1935	12.9117	12.1737	11.5412	3996.47	0.801601	0.0982839	0.713969
GRHL2	481985	ENSCAFG00000000587	grainyhead like transcription factor 2 [Source:VGNC Symbol;Acc:VGNC:41477]	ENSCAFG00000000587	ENSG00000083307	95.36	GRHL2	grainyhead like transcription factor 2 [Source:HGNC Symbol;Acc:HGNC:2799]	79977	ENSCAFP00000042428,ENSCAFP00000000827,ENSCAFP00000041262	ENSCAFT00000045842,ENSCAFT00000000905,ENSCAFT00000049961	4.63561	4.81017	0	5.81057	8.53304	8.39251	6.00147	1.07283	6.05518	2.29648	5.09525	0	5.2778	6.3898	6.65921	1.61773	4.07268	7.83895	80.2134	0.0963241	0.908339	0.993343
ALDH7A1	481486	ENSCAFG00000000588	aldehyde dehydrogenase 7 family member A1 [Source:VGNC Symbol;Acc:VGNC:37789]	ENSCAFG00000000588	ENSG00000164904	94.4341	ALDH7A1	aldehyde dehydrogenase 7 family member A1 [Source:HGNC Symbol;Acc:HGNC:877]	501	ENSCAFP00000000826,ENSCAFP00000037209	ENSCAFT00000000904,ENSCAFT00000047359	12.4684	11.6937	12.7727	11.7933	12.4829	12.5287	11.6584	12.7428	13.0006	12.428	13.1497	12.9021	12.6487	11.5175	11.7173	11.6144	12.5625	12.0898	5441.17	-0.440171	0.147632	0.805727
NOX3	484046	ENSCAFG00000000589	NADPH oxidase 3 [Source:VGNC Symbol;Acc:VGNC:43904]	ENSCAFG00000000589	ENSG00000074771	86.2129	NOX3	NADPH oxidase 3 [Source:HGNC Symbol;Acc:HGNC:7890]	50508	ENSCAFP00000042481,ENSCAFP00000000844	ENSCAFT00000048405,ENSCAFT00000000923	8.10998	3.18846	1.28407	0	3.13828	0	2.40597	0	0	1.35898	3.08175	4.47927	0	7.76706	3.88779	0	0	2.51923	4.31799	0.0793984	0.927743	0.994619
PHAX	479305	ENSCAFG00000000590	phosphorylated adaptor for RNA export [Source:VGNC Symbol;Acc:VGNC:51915]	ENSCAFG00000000590	ENSG00000164902	92.033	PHAX	phosphorylated adaptor for RNA export [Source:HGNC Symbol;Acc:HGNC:10241]	51808	ENSCAFP00000000831,ENSCAFP00000042374	ENSCAFT00000000909,ENSCAFT00000048672	12.0273	11.5324	11.714	11.5916	11.7512	11.4863	11.5615	12.178	12.9005	12.2282	12.5557	12.6597	12.9036	11.7575	12.5296	12.0984	11.6092	11.9458	4497.93	-0.0637995	0.833921	0.992348
TEX43	609078	ENSCAFG00000000592	testis expressed 43 [Source:VGNC Symbol;Acc:VGNC:47277]	ENSCAFG00000000592	ENSG00000196900	76.8212	TEX43	testis expressed 43 [Source:HGNC Symbol;Acc:HGNC:33767]	389320	ENSCAFP00000000833	ENSCAFT00000000911	0	0	0	3.97269	0	2.1874	0	0	0.962887	0	0	0	0	0	0	2.36117	0	0	1.29677	-0.0845366	0.911404	0.993751
LMNB1	474663	ENSCAFG00000000593	lamin B1 [Source:VGNC Symbol;Acc:VGNC:42718]	ENSCAFG00000000593	ENSG00000113368	98.1053	LMNB1	lamin B1 [Source:HGNC Symbol;Acc:HGNC:6637]	4001	ENSCAFP00000000834,ENSCAFP00000040090	ENSCAFT00000000912,ENSCAFT00000049391	14.2019	13.5698	13.5094	13.7241	14.2999	13.8824	13.9248	13.4333	14.729	13.6344	14.1919	14.5997	15.3922	12.6347	13.8318	14.4823	13.8179	14.0785	17780.8	-0.0483738	0.893501	0.992348
MARCHF3	481488	ENSCAFG00000000594	membrane associated ring-CH-type finger 3 [Source:VGNC Symbol;Acc:VGNC:43016]	ENSCAFG00000000594	ENSG00000173926	98.8142	MARCHF3	membrane associated ring-CH-type finger 3 [Source:HGNC Symbol;Acc:HGNC:28728]	115123	ENSCAFP00000035306	ENSCAFT00000039448	12.596	10.3333	10.1373	10.9351	7.4176	8.49911	9.27489	9.28147	8.26042	8.83671	9.92919	8.5005	8.64441	9.17355	9.09102	9.84324	13.3078	10.844	1602.36	1.35492	0.0423874	0.526017
ENSCAFG00000000595		ENSCAFG00000000595		ENSCAFG00000000595						ENSCAFP00000037758	ENSCAFT00000000915	3.5863	4.41217	0	1.50462	4.60965	3.54406	5.6771	4.04	3.73765	5.58349	5.61815	6.19041	5.37715	4.95272	6.46155	5.80288	5.72798	4.19797	33.0062	0.812896	0.192175	0.860704
ENSCAFG00000000596		ENSCAFG00000000596		ENSCAFG00000000596							ENSCAFT00000000918	0	0	1.28407	4.926	0	3.30555	0	1.07283	0	0	0	0	0	0	0	0	0	0	0.634773	-0.444706	0.533957	0.992348
APOM	474843	ENSCAFG00000000598	apolipoprotein M [Source:VGNC Symbol;Acc:VGNC:38008]	ENSCAFG00000000598	ENSG00000204444	86.1702	APOM	apolipoprotein M [Source:HGNC Symbol;Acc:HGNC:13916]	55937	ENSCAFP00000000845	ENSCAFT00000000924	8.95031	8.61946	9.74215	11.0269	9.44216	9.00002	8.19669	8.94922	9.34697	8.80172	8.37869	9.72811	9.3746	8.70401	9.71489	9.42385	9.364	8.58924	652.155	-0.0268448	0.947392	0.997852
ENSCAFG00000000600		ENSCAFG00000000600		ENSCAFG00000000600							ENSCAFT00000000926	11.8243	11.9003	12.7839	11.6726	10.9122	11.121	11.0431	11.9798	11.7049	11.1581	10.425	11.0658	11.0644	10.9684	11.391	10.9459	10.5442	10.8939	2744.02	-0.531964	0.120821	0.765504
GPANK1	481714	ENSCAFG00000000601	G-patch domain and ankyrin repeats 1 [Source:VGNC Symbol;Acc:VGNC:41361]	ENSCAFG00000000601	ENSG00000204438	84.9003	GPANK1	G-patch domain and ankyrin repeats 1 [Source:HGNC Symbol;Acc:HGNC:13920]	7918	ENSCAFP00000000846	ENSCAFT00000000927	11.481	11.7933	10.8949	11.0256	11.5828	10.9053	10.7137	11.7411	10.5964	10.0832	10.3518	10.7298	10.6216	10.683	10.9675	10.6818	10.5637	10.8939	2021.41	-0.240636	0.415722	0.992348
RRM2B	481988	ENSCAFG00000000602	ribonucleotide reductase regulatory TP53 inducible subunit M2B [Source:VGNC Symbol;Acc:VGNC:51781]	ENSCAFG00000000602	ENSG00000048392	75.6818	RRM2B	ribonucleotide reductase regulatory TP53 inducible subunit M2B [Source:HGNC Symbol;Acc:HGNC:17296]	50484	ENSCAFP00000000854	ENSCAFT00000000935	11.0927	10.5558	10.279	9.86513	9.81145	11.0867	12.7957	11.2329	9.25359	11.7314	11.7302	11.258	11.3068	13.0704	11.8597	10.8376	11.7444	10.8051	2788.63	-0.060224	0.906462	0.992934
NCAPH2	474458	ENSCAFG00000000603	non-SMC condensin II complex subunit H2 [Source:VGNC Symbol;Acc:VGNC:43644]	ENSCAFG00000000603	ENSG00000025770	73.3441	NCAPH2	non-SMC condensin II complex subunit H2 [Source:HGNC Symbol;Acc:HGNC:25071]	29781	ENSCAFP00000000851	ENSCAFT00000000932	13.6198	12.7625	14.0043	14.6365	13.274	13.5902	12.5442	12.9855	13.6872	12.5911	12.6825	11.9295	12.4544	12.8186	13.1469	12.8946	13.0196	13.4619	9815.97	-0.13854	0.718655	0.992348
CSNK2B	474844	ENSCAFG00000000604	casein kinase 2 beta [Source:NCBI gene;Acc:474844]	ENSCAFG00000000604	ENSG00000204435	64.4068	CSNK2B	casein kinase 2 beta [Source:HGNC Symbol;Acc:HGNC:2460]	1460	ENSCAFP00000033466	ENSCAFT00000037840	14.4868	14.9793	15.758	15.4388	14.2083	13.9915	13.3378	14.9809	14.2163	13.4737	13.0005	13.7205	13.7427	13.7033	13.4609	14.4405	13.513	14.1155	20837.8	-0.472214	0.269274	0.924435
LY6G5C	403793	ENSCAFG00000000606	lymphocyte antigen 6 family member G5C [Source:VGNC Symbol;Acc:VGNC:42874]	ENSCAFG00000000606	ENSG00000204428	71.3333	LY6G5C	lymphocyte antigen 6 family member G5C [Source:HGNC Symbol;Acc:HGNC:13932]	80741	ENSCAFP00000000849	ENSCAFT00000000930	6.06753	3.71968	6.34649	7.17318	6.81849	3.16967	5.83033	4.65983	6.01339	3.14162	5.75741	5.74831	4.74477	6.83064	6.37423	7.30596	7.01258	4.62432	67.1591	0.658534	0.255341	0.915066
ABHD16A	474845	ENSCAFG00000000607	abhydrolase domain containing 16A [Source:VGNC Symbol;Acc:VGNC:37464]	ENSCAFG00000000607	ENSG00000204427	96.0574	ABHD16A	abhydrolase domain containing 16A [Source:HGNC Symbol;Acc:HGNC:13921]	7920	ENSCAFP00000000853	ENSCAFT00000000934	14.1648	14.1331	14.8242	14.8763	13.9468	14.0081	13.8834	14.1367	13.7303	13.843	13.1373	13.8068	13.594	13.4719	14.0714	14.1193	13.8317	13.7304	16629.4	-0.0925305	0.734798	0.992348
ARID1B		ENSCAFG00000000608	AT-rich interaction domain 1B [Source:VGNC Symbol;Acc:VGNC:53524]	ENSCAFG00000000608	ENSG00000049618	87.5948	ARID1B	AT-rich interaction domain 1B [Source:HGNC Symbol;Acc:HGNC:18040]	57492	ENSCAFP00000000859	ENSCAFT00000000940	11.1894	11.5105	10.3346	10.0365	12.1057	11.7102	12.9842	11.571	11.3553	12.3271	12.2136	11.9626	12.1302	13.2231	12.2042	11.3203	11.8459	11.9208	3992.06	-0.127746	0.763955	0.992348
ADM2	606919	ENSCAFG00000000609	adrenomedullin 2 [Source:VGNC Symbol;Acc:VGNC:37661]	ENSCAFG00000000609	ENSG00000128165	71.1268	ADM2	adrenomedullin 2 [Source:HGNC Symbol;Acc:HGNC:28898]	79924	ENSCAFP00000000852	ENSCAFT00000000933	2.48233	0	0	0	0	0	0	0	0	0	2.1105	0	3.4777	0	0	1.02465	6.24054	3.59013	5.81865	1.94197	0.0284344	0.453819
ENSCAFG00000000610	481715	ENSCAFG00000000610	lymphocyte antigen 6 family member G6F [Source:NCBI gene;Acc:481715]	ENSCAFG00000000610	ENSG00000204424	80.602	LY6G6F	lymphocyte antigen 6 family member G6F [Source:HGNC Symbol;Acc:HGNC:13933]	259215	ENSCAFP00000000855	ENSCAFT00000000936	5.16465	2.68053	0	6.79766	5.29118	0	0.779597	2.10791	4.32078	5.08175	4.32775	4.87805	4.21061	1.86563	4.60241	4.13352	10.5369	1.75119	102.173	2.94567	0.000446653	0.0461236
MEGF10	474665	ENSCAFG00000000611	multiple EGF like domains 10 [Source:VGNC Symbol;Acc:VGNC:43147]	ENSCAFG00000000611	ENSG00000145794	94.2609	MEGF10	multiple EGF like domains 10 [Source:HGNC Symbol;Acc:HGNC:29634]	84466	ENSCAFP00000000869,ENSCAFP00000000867	ENSCAFT00000000950,ENSCAFT00000000947	10.6737	11.6512	5.83225	0	1.45122	3.74867	9.42983	11.884	3.83682	11.389	13.9213	11.2734	10.732	13.1053	3.96951	1.02465	11.8164	6.97302	2462.44	-0.899522	0.309276	0.94519
SBF1		ENSCAFG00000000612	SET binding factor 1 [Source:HGNC Symbol;Acc:HGNC:10542]	ENSCAFG00000000612	ENSG00000100241	92.1218	SBF1	SET binding factor 1 [Source:HGNC Symbol;Acc:HGNC:10542]	6305	ENSCAFP00000000866	ENSCAFT00000000948	12.6777	10.5349	10.5856	10.9831	11.3667	12.4367	10.9769	11.2727	11.5524	11.1165	11.4193	10.246	11.2369	11.181	13.183	11.5337	12.5495	12.6512	3492.01	1.1213	0.00394108	0.175724
ENSCAFG00000000613	102154767	ENSCAFG00000000613	lymphocyte antigen 6G6e-like [Source:NCBI gene;Acc:102154767]	ENSCAFG00000000613	ENSG00000255552	62.5	LY6G6E	lymphocyte antigen 6 family member G6E [Source:HGNC Symbol;Acc:HGNC:13934]		ENSCAFP00000000858	ENSCAFT00000000939	0.939298	0	0	4.40684	4.44709	0.917402	3.72061	2.43676	0	1.35898	3.08175	2.6023	3.5924	4.68256	4.55025	3.8528	7.1259	1.75119	15.8995	1.87989	0.0185301	0.384593
LY6G6C	607379	ENSCAFG00000000614	lymphocyte antigen 6 family member G6C [Source:VGNC Symbol;Acc:VGNC:42875]	ENSCAFG00000000614	ENSG00000204421	88	LY6G6C	lymphocyte antigen 6 family member G6C [Source:HGNC Symbol;Acc:HGNC:13936]	80740	ENSCAFP00000000860	ENSCAFT00000000941	4.92424	3.38807	5.36411	3.06178	4.44709	4.83542	2.75129	4.52802	1.53526	2.29648	3.45355	2.82518	3.5924	4.63217	3.50488	4.57035	6.62899	3.27451	19.9451	1.0095	0.101158	0.719714
MPIG6B	607345	ENSCAFG00000000615	megakaryocyte and platelet inhibitory receptor G6b [Source:VGNC Symbol;Acc:VGNC:49683]	ENSCAFG00000000615	ENSG00000204420	74.4856	MPIG6B	megakaryocyte and platelet inhibitory receptor G6b [Source:HGNC Symbol;Acc:HGNC:13937]	80739	ENSCAFP00000039830,ENSCAFP00000000864	ENSCAFT00000045892,ENSCAFT00000000945	8.29416	7.75545	7.00828	6.6471	6.78485	8.10649	8.06776	5.89454	4.6282	5.35432	6.43378	5.44656	5.58537	6.72641	6.16468	7.1038	9.39985	7.26702	157.948	0.88936	0.120926	0.765993
TMEM242	612140	ENSCAFG00000000616	transmembrane protein 242 [Source:VGNC Symbol;Acc:VGNC:47550]	ENSCAFG00000000616	ENSG00000215712	89.3617	TMEM242	transmembrane protein 242 [Source:HGNC Symbol;Acc:HGNC:17206]	729515	ENSCAFP00000000870	ENSCAFT00000000951	10.6284	10.892	10.896	10.4619	11.3127	11.3539	11.2187	11.5856	11.8478	10.9536	11.5721	11.6332	11.3385	11.5565	11.3222	10.7571	11.5147	11.1402	2464.68	-0.0728787	0.768064	0.992348
DDAH2		ENSCAFG00000000617	dimethylarginine dimethylaminohydrolase 2 [Source:VGNC Symbol;Acc:VGNC:39828]	ENSCAFG00000000617	ENSG00000213722	97.2222	DDAH2	dimethylarginine dimethylaminohydrolase 2 [Source:HGNC Symbol;Acc:HGNC:2716]	23564	ENSCAFP00000000872	ENSCAFT00000000953	11.7926	9.86787	11.9913	13.4185	9.20414	11.1181	9.00998	11.3332	9.9347	8.64133	8.14075	9.06513	8.15444	8.55983	11.2258	10.5256	9.43641	10.1236	1884.88	-0.420779	0.533498	0.992348
ZDHHC14	612148	ENSCAFG00000000618	zinc finger DHHC-type containing 14 [Source:VGNC Symbol;Acc:VGNC:48580]	ENSCAFG00000000618	ENSG00000175048	96.129	ZDHHC14	zinc finger DHHC-type containing 14 [Source:HGNC Symbol;Acc:HGNC:20341]	79683	ENSCAFP00000000877	ENSCAFT00000000958	8.56274	9.37469	8.63346	7.9815	4.70866	10.832	9.11627	10.5829	6.63977	8.14715	7.46659	8.40442	7.81971	9.36506	7.98733	8.92222	8.35793	8.69187	493.135	-0.450986	0.452805	0.992348
UBR5	475055	ENSCAFG00000000619	ubiquitin protein ligase E3 component n-recognin 5 [Source:VGNC Symbol;Acc:VGNC:48092]	ENSCAFG00000000619	ENSG00000104517	99.3924	UBR5	ubiquitin protein ligase E3 component n-recognin 5 [Source:HGNC Symbol;Acc:HGNC:16806]	51366	ENSCAFP00000040958,ENSCAFP00000000890	ENSCAFT00000047363,ENSCAFT00000000972	13.1361	13.7225	13.6934	13.1019	13.518	13.4673	14.3035	13.0246	13.3231	13.8585	13.7289	14.3494	13.8929	15.0743	13.6786	13.7762	13.4372	13.6887	14269.6	-0.184237	0.565165	0.992348
PPP6R2		ENSCAFG00000000620	protein phosphatase 6 regulatory subunit 2 [Source:VGNC Symbol;Acc:VGNC:44926]	ENSCAFG00000000620	ENSG00000100239	81.8664	PPP6R2	protein phosphatase 6 regulatory subunit 2 [Source:HGNC Symbol;Acc:HGNC:19253]	9701	ENSCAFP00000036966,ENSCAFP00000000882	ENSCAFT00000047715,ENSCAFT00000000964	12.7448	11.4608	12.1469	12.2196	12.2851	12.4406	12.425	11.5328	12.9103	12.4968	12.6421	11.8698	12.0002	12.6028	12.7162	12.3515	12.602	12.33	5290.62	0.178822	0.470728	0.992348
CLIC1	474847	ENSCAFG00000000621	chloride intracellular channel 1 [Source:NCBI gene;Acc:474847]	ENSCAFG00000000621	ENSG00000213719	94.4223	CLIC1	chloride intracellular channel 1 [Source:HGNC Symbol;Acc:HGNC:2062]	1192	ENSCAFP00000000881,ENSCAFP00000031147	ENSCAFT00000000962,ENSCAFT00000035841	16.6583	17.0168	17.452	17.4633	16.9848	16.5359	16.2516	17.1623	16.5471	16.1598	15.606	16.5298	16.3686	16.184	16.6878	16.8281	15.204	16.8865	105488	-0.18088	0.589355	0.992348
PRRC1	481489	ENSCAFG00000000622	proline rich coiled-coil 1 [Source:VGNC Symbol;Acc:VGNC:45051]	ENSCAFG00000000622	ENSG00000164244	84.7619	PRRC1	proline rich coiled-coil 1 [Source:HGNC Symbol;Acc:HGNC:28164]	133619	ENSCAFP00000000878	ENSCAFT00000000959	12.2294	11.4615	11.9474	12.0698	11.7606	12.1132	11.8991	12.2846	12.2462	12.7451	13.0332	12.7997	13.0945	12.5212	12.4276	12.1554	12.105	11.9175	5153.67	-0.208242	0.453211	0.992348
CTXN3	100685117	ENSCAFG00000000623	cortexin 3 [Source:VGNC Symbol;Acc:VGNC:39724]	ENSCAFG00000000623	ENSG00000205279	92.5926	CTXN3	cortexin 3 [Source:HGNC Symbol;Acc:HGNC:31110]	613212	ENSCAFP00000000879	ENSCAFT00000000960	0	0	0	0	0	0	0	0	0	0	0	0	0	1.46615	0	0	0	0	0.0979358	-0.124957	0.860634	0.992348
ENSCAFG00000000624		ENSCAFG00000000624		ENSCAFG00000000624							ENSCAFT00000000963	2.22354	2.33862	0	0	3.27381	0	2.58894	0	4.45171	2.69546	0	0	3.06603	0	4.65276	2.84935	2.9603	4.62432	6.44222	1.32522	0.119208	0.76109
ENSCAFG00000000625	100685195	ENSCAFG00000000625	coiled-coil domain containing 192 [Source:NCBI gene;Acc:100685195]	ENSCAFG00000000625	ENSG00000230561	57.551	CCDC192	coiled-coil domain containing 192 [Source:HGNC Symbol;Acc:HGNC:49566]	728586	ENSCAFP00000000880	ENSCAFT00000000961	0	0	0	0	0	0	0	0	0	0	0	0	0	0	0	0	0	0	0	0	1	1
ENSCAFG00000000626	474848	ENSCAFG00000000626	mutS homolog 5 [Source:NCBI gene;Acc:474848]	ENSCAFG00000000626	ENSG00000255152	86.6978	MSH5-SAPCD1	MSH5-SAPCD1 readthrough (NMD candidate) [Source:HGNC Symbol;Acc:HGNC:41994]		ENSCAFP00000000884,ENSCAFP00000036869	ENSCAFT00000000966,ENSCAFT00000043640	10.0207	10.1202	10.1446	11.0927	10.3044	10.8093	11.432	10.8623	10.2103	10.1622	10.266	10.5944	10.012	10.751	11.4554	10.2436	11.0704	10.4971	1589.61	0.334135	0.252178	0.911418
SNX9	476254	ENSCAFG00000000627	sorting nexin 9 [Source:VGNC Symbol;Acc:VGNC:46645]	ENSCAFG00000000627	ENSG00000130340	92.0608	SNX9	sorting nexin 9 [Source:HGNC Symbol;Acc:HGNC:14973]	51429	ENSCAFP00000000887,ENSCAFP00000042947	ENSCAFT00000000969,ENSCAFT00000046534	12.0065	11.0849	12.2639	11.5167	13.7181	13.7929	13.5372	12.5457	13.4839	13.3391	12.8015	13.3096	13.1935	12.9613	13.269	12.7382	14.2477	13.1992	8981.58	0.431913	0.297286	0.938613
SAPCD1	100688911	ENSCAFG00000000628	suppressor APC domain containing 1 [Source:VGNC Symbol;Acc:VGNC:45863]	ENSCAFG00000000628	ENSG00000228727	73.5632	SAPCD1	suppressor APC domain containing 1 [Source:HGNC Symbol;Acc:HGNC:13938]	401251	ENSCAFP00000033741	ENSCAFT00000038072	7.32788	4.8781	7.51788	9.45723	6.27264	6.2748	7.14429	7.74138	6.51056	5.38166	4.64723	5.77528	5.79151	6.43459	7.42466	8.61481	6.74504	6.49399	149.126	0.40223	0.509159	0.992348
DENND6B	481192	ENSCAFG00000000629	DENN domain containing 6B [Source:VGNC Symbol;Acc:VGNC:54294]	ENSCAFG00000000629	ENSG00000205593	59.0034	DENND6B	DENN domain containing 6B [Source:HGNC Symbol;Acc:HGNC:32690]	414918	ENSCAFP00000000889	ENSCAFT00000000971	12.1674	9.42949	12.1641	12.9541	11.427	11.0514	10.8409	10.93	12.1337	10.9817	10.8606	9.94111	10.4544	10.7671	10.7126	12.1839	11.4997	11.6294	2853.12	0.143159	0.760971	0.992348
VWA7	607423	ENSCAFG00000000630	von Willebrand factor A domain containing 7 [Source:VGNC Symbol;Acc:VGNC:48324]	ENSCAFG00000000630	ENSG00000204396	83.802	VWA7	von Willebrand factor A domain containing 7 [Source:HGNC Symbol;Acc:HGNC:13939]	80737	ENSCAFP00000000892	ENSCAFT00000000974	9.10976	6.42998	7.46025	8.7879	8.59258	8.31411	9.36545	8.86976	8.29571	7.98728	7.94581	8.5482	8.19584	9.02036	10.2567	10.298	8.68559	8.60978	464.256	1.11281	0.00668672	0.232481
ENSCAFG00000000632		ENSCAFG00000000632		ENSCAFG00000000632							ENSCAFT00000000977	7.65788	8.17558	7.38792	4.13237	7.82869	7.67606	7.58217	7.48118	8.4407	8.00497	7.22399	7.75539	8.40255	7.68292	7.69473	7.1038	7.45818	7.50488	204.237	-0.271556	0.495396	0.992348
ENSCAFG00000000634		ENSCAFG00000000634		ENSCAFG00000000634						ENSCAFP00000000897	ENSCAFT00000000979	0	1.23434	0	0	0	0.917402	0	0	0	0	0	0	0	0	0	0	0	0.838984	0.168346	0.0153984	0.982739	1
VARS	481716	ENSCAFG00000000636	valyl-tRNA synthetase [Source:VGNC Symbol;Acc:VGNC:48231]	ENSCAFG00000000636	ENSG00000204394	94.462	VARS	valyl-tRNA synthetase [Source:HGNC Symbol;Acc:HGNC:12651]	7407	ENSCAFP00000000899,ENSCAFP00000037982	ENSCAFT00000000982,ENSCAFT00000049788	14.2323	13.8801	13.4989	13.7528	14.5466	13.6931	13.8913	14.4222	13.4531	12.8517	12.5565	13.375	12.971	13.7167	13.7771	13.3035	13.4693	13.8607	13395.7	-0.110443	0.724087	0.992348
SLC12A2	481490	ENSCAFG00000000637	solute carrier family 12 member 2 [Source:VGNC Symbol;Acc:VGNC:46219]	ENSCAFG00000000637	ENSG00000064651	97.5879	SLC12A2	solute carrier family 12 member 2 [Source:HGNC Symbol;Acc:HGNC:10911]	6558	ENSCAFP00000000906	ENSCAFT00000000989	11.7483	9.82978	10.8406	9.86797	10.876	10.5939	11.2091	9.38034	11.1035	11.2897	11.7376	11.2405	11.5377	10.8562	12.1584	10.7026	11.7908	10.7407	2245.35	0.451653	0.244923	0.909221
KLF10	481992	ENSCAFG00000000638	Kruppel like factor 10 [Source:VGNC Symbol;Acc:VGNC:42431]	ENSCAFG00000000638	ENSG00000155090	94.3633	KLF10	Kruppel like factor 10 [Source:HGNC Symbol;Acc:HGNC:11810]	7071	ENSCAFP00000000902	ENSCAFT00000000985	12.1979	12.8914	10.7218	9.41901	12.2891	11.9687	13.6087	11.9491	12.3337	12.671	12.1534	12.7327	12.6433	14.2546	13.0827	12.0429	12.0022	13.3094	6458.15	0.0844309	0.867841	0.992348
HSPA1L	474850	ENSCAFG00000000639	heat shock 70 kDa protein 1-like [Source:NCBI gene;Acc:474850]	ENSCAFG00000000639	ENSG00000204390	96.0998	HSPA1L	heat shock protein family A (Hsp70) member 1 like [Source:HGNC Symbol;Acc:HGNC:5234]	3305	ENSCAFP00000000900	ENSCAFT00000000983	8.89299	8.85684	10.2195	9.25948	9.47944	8.50265	8.73219	9.1999	8.62888	8.10676	9.37472	9.52059	8.98871	7.46992	8.18417	8.97062	8.88964	8.64999	513.32	-0.362801	0.30561	0.941701
ENSCAFG00000000640		ENSCAFG00000000640		ENSCAFG00000000640	ENSG00000204388	99.1694	HSPA1B	heat shock protein family A (Hsp70) member 1B [Source:HGNC Symbol;Acc:HGNC:5233]	3304	ENSCAFP00000000901	ENSCAFT00000000984	12.231	11.7966	12.7227	13.4245	12.2288	10.8446	12.858	12.6003	10.7402	10.9444	10.9797	11.1648	10.9071	11.6168	9.73694	13.7528	9.52909	11.6437	4334.8	0.116124	0.837597	0.992348
ENSCAFG00000000641		ENSCAFG00000000641		ENSCAFG00000000641	ENSG00000204388	98.1424	HSPA1B	heat shock protein family A (Hsp70) member 1B [Source:HGNC Symbol;Acc:HGNC:5233]	3304	ENSCAFP00000000903	ENSCAFT00000000986	11.0927	11.2382	11.5669	12.6523	11.3921	10.085	12.0586	11.728	10.0822	10.0388	10.2785	10.0922	10.0873	10.0529	8.30321	12.9952	8.32779	10.7125	2365.81	0.167844	0.777093	0.992348
NEU1	481717	ENSCAFG00000000642	neuraminidase 1 [Source:NCBI gene;Acc:481717]	ENSCAFG00000000642	ENSG00000204386	87.4699	NEU1	neuraminidase 1 [Source:HGNC Symbol;Acc:HGNC:7758]	4758	ENSCAFP00000000905	ENSCAFT00000000988	14.6988	13.4289	15.1069	14.2592	13.2436	13.8975	13.6163	14.52	14.1192	13.9088	13.4289	14.0922	13.2485	13.6694	14.0244	13.6704	13.6935	13.8741	16439.1	-0.222818	0.479299	0.992348
AZIN1	475058	ENSCAFG00000000643	antizyme inhibitor 1 [Source:VGNC Symbol;Acc:VGNC:38329]	ENSCAFG00000000643	ENSG00000155096	95.9732	AZIN1	antizyme inhibitor 1 [Source:HGNC Symbol;Acc:HGNC:16432]	51582	ENSCAFP00000000907	ENSCAFT00000000990	11.828	13.0415	11.1209	9.65761	13.0745	12.3536	13.8937	12.263	12.2892	12.8671	13.4485	13.6017	13.8284	14.987	13.0186	12.3118	12.5537	13.1653	8931.56	-0.361289	0.505512	0.992348
SYNJ2		ENSCAFG00000000644	synaptojanin 2 [Source:VGNC Symbol;Acc:VGNC:47033]	ENSCAFG00000000644	ENSG00000078269	86.1496	SYNJ2	synaptojanin 2 [Source:HGNC Symbol;Acc:HGNC:11504]	8871	ENSCAFP00000000914	ENSCAFT00000000998	9.56434	7.43293	8.04248	9.12825	8.72857	10.2179	10.3446	9.18903	9.00175	10.7582	10.7186	9.55797	11.2625	9.96273	10.3645	9.29436	9.60784	9.61375	937.905	-0.11477	0.8142	0.992348
ENSCAFG00000000646		ENSCAFG00000000646		ENSCAFG00000000646							ENSCAFT00000000995	6.86563	5.91934	7.97001	7.67922	7.59632	7.12556	4.39686	7.64126	8.10993	6.11018	6.43378	6.73482	6.79049	6.91735	5.57241	7.02578	6.37761	7.16763	130.188	-0.434894	0.344498	0.96216
SERAC1	476255	ENSCAFG00000000647	serine active site containing 1 [Source:VGNC Symbol;Acc:VGNC:46017]	ENSCAFG00000000647	ENSG00000122335	90.9786	SERAC1	serine active site containing 1 [Source:HGNC Symbol;Acc:HGNC:21061]	84947	ENSCAFP00000000915	ENSCAFT00000000999	9.40163	9.2032	7.18943	8.29175	11.6099	11.66	12.1198	10.8451	10.9269	11.6859	12.0798	11.8017	11.6375	11.6469	11.7114	10.2861	11.4458	10.7865	2391.65	-0.0723492	0.898263	0.992348
ATP6V1C1	475061	ENSCAFG00000000649	ATPase H+ transporting V1 subunit C1 [Source:VGNC Symbol;Acc:VGNC:38278]	ENSCAFG00000000649	ENSG00000155097	93.8119	ATP6V1C1	ATPase H+ transporting V1 subunit C1 [Source:HGNC Symbol;Acc:HGNC:856]	528	ENSCAFP00000000918	ENSCAFT00000001002	13.7126	14.9727	14.4055	12.7731	14.762	14.193	14.8686	14.255	14.5695	14.6387	15.0332	15.1106	14.6835	15.3369	13.6376	14.5314	14.1795	14.8081	24463.6	-0.274102	0.419096	0.992348
TULP4	484053	ENSCAFG00000000652	tubby like protein 4 [Source:VGNC Symbol;Acc:VGNC:47999]	ENSCAFG00000000652	ENSG00000130338	91.3437	TULP4	tubby like protein 4 [Source:HGNC Symbol;Acc:HGNC:15530]	56995	ENSCAFP00000039417,ENSCAFP00000000922	ENSCAFT00000049968,ENSCAFT00000001007	11.0143	10.2036	10.2299	11.5094	11.0537	11.3376	11.872	11.3995	10.4494	11.7522	11.9968	11.9118	12.0752	11.9379	11.3582	11.2436	11.5704	10.5827	2731.12	-0.222943	0.517828	0.992348
ENSCAFG00000000653		ENSCAFG00000000653		ENSCAFG00000000653						ENSCAFP00000037332	ENSCAFT00000001006	5.16465	6.01298	7.00828	6.53722	5.35371	5.11981	4.7822	4.89203	6.03444	3.67104	5.32162	4.41211	4.28071	3.73768	4.12025	4.57035	2.64975	4.91577	38.1601	-1.11969	0.0353092	0.492283
FZD6	403610	ENSCAFG00000000654	frizzled class receptor 6 [Source:VGNC Symbol;Acc:VGNC:41034]	ENSCAFG00000000654	ENSG00000164930	91.7135	FZD6	frizzled class receptor 6 [Source:HGNC Symbol;Acc:HGNC:4044]	8323	ENSCAFP00000000924	ENSCAFT00000001009	11.6813	10.3558	11.105	10.0515	13.2832	11.7723	13.3655	11.4476	12.3698	11.9518	12.0023	12.3125	11.5555	12.9756	12.4108	10.9138	9.56398	13.231	4550.44	-0.0427212	0.93602	0.994619
TMEM181	612198	ENSCAFG00000000655	transmembrane protein 181 [Source:VGNC Symbol;Acc:VGNC:47506]	ENSCAFG00000000655	ENSG00000146433	83.3882	TMEM181	transmembrane protein 181 [Source:HGNC Symbol;Acc:HGNC:20958]	57583	ENSCAFP00000040699,ENSCAFP00000000925	ENSCAFT00000045261,ENSCAFT00000001010	11.4824	10.7325	11.3984	12.3898	12.6824	12.5941	12.3906	12.2611	12.2769	12.0988	12.6566	12.3709	12.1804	12.6465	11.7961	11.871	11.9078	12.0635	4623.58	-0.32044	0.268952	0.924435
CTHRC1	100684449	ENSCAFG00000000656	collagen triple helix repeat containing 1 [Source:VGNC Symbol;Acc:VGNC:49728]	ENSCAFG00000000656	ENSG00000164932	99.4737	CTHRC1	collagen triple helix repeat containing 1 [Source:HGNC Symbol;Acc:HGNC:18831]	115908	ENSCAFP00000000926	ENSCAFT00000001011	12.2699	9.98996	9.29838	9.79525	6.76198	10.412	9.68349	8.86976	9.25583	8.92064	9.87031	8.69315	7.41462	9.16693	7.29594	10.1574	2.25346	8.99593	845.692	-0.882029	0.200593	0.867866
DYNLT1	100856149	ENSCAFG00000000657	dynein light chain Tctex-type 1 [Source:NCBI gene;Acc:100856149]	ENSCAFG00000000657	ENSG00000146425	52.5581	DYNLT1	dynein light chain Tctex-type 1 [Source:HGNC Symbol;Acc:HGNC:11697]	6993	ENSCAFP00000000928	ENSCAFT00000001013	12.4865	10.6632	12.6804	13.1291	11.8746	12.2797	11.6106	12.7835	12.3387	12.0434	11.2995	11.6808	12.0678	10.6181	12.1384	13.0714	12.4102	12.3324	4808.69	0.382657	0.312943	0.947664
SLC44A4	481718	ENSCAFG00000000658	solute carrier family 44 member 4 [Source:VGNC Symbol;Acc:VGNC:46420]	ENSCAFG00000000658	ENSG00000204385	86.7232	SLC44A4	solute carrier family 44 member 4 [Source:HGNC Symbol;Acc:HGNC:13941]	80736	ENSCAFP00000000938	ENSCAFT00000001024	3.21076	2.33862	4.66671	5.76255	5.75218	2.66272	5.71696	4.65983	4.32078	1.35898	5.12985	3.60402	5.20756	4.52579	4.25671	3.62983	5.32876	10.8728	127.26	3.46011	2.93768e-06	0.00121344
SYTL3	484055	ENSCAFG00000000659	synaptotagmin like 3 [Source:VGNC Symbol;Acc:VGNC:47052]	ENSCAFG00000000659	ENSG00000164674	80.8197	SYTL3	synaptotagmin like 3 [Source:HGNC Symbol;Acc:HGNC:15587]	94120	ENSCAFP00000000929	ENSCAFT00000001014	9.1476	8.18232	10.0045	11.3367	9.70004	11.1658	8.25877	6.74068	9.78596	10.7438	10.1664	10.6985	11.9996	6.60103	10.6072	11.3544	10.4726	9.95149	1343.62	0.337141	0.582704	0.992348
EZR	484056	ENSCAFG00000000661	ezrin [Source:VGNC Symbol;Acc:VGNC:40542]	ENSCAFG00000000661	ENSG00000092820	97.099	EZR	ezrin [Source:HGNC Symbol;Acc:HGNC:12691]	7430	ENSCAFP00000000937	ENSCAFT00000001022	15.2969	15.077	15.1074	15.0284	16.5436	15.1723	15.7599	15.1849	14.7877	15.121	15.704	15.1154	15.4209	14.6991	16.3351	15.1834	14.6499	15.802	44149.9	0.252368	0.439167	0.992348
ENSCAFG00000000662		ENSCAFG00000000662		ENSCAFG00000000662	ENSG00000138326	91.6667	RPS24	ribosomal protein S24 [Source:HGNC Symbol;Acc:HGNC:10411]	6229	ENSCAFP00000031382,ENSCAFP00000042869	ENSCAFT00000001023,ENSCAFT00000047385	7.00614	6.97098	8.00267	9.25515	5.90615	4.48085	5.88383	7.22863	6.86794	5.99099	5.12985	5.37782	4.79354	4.73125	6.14723	7.04851	3.93729	6.53138	112.067	-0.565227	0.377962	0.979869
DCAF13	475065	ENSCAFG00000000663	DDB1 and CUL4 associated factor 13 [Source:VGNC Symbol;Acc:VGNC:39791]	ENSCAFG00000000663	ENSG00000164934	96.8539	DCAF13	DDB1 and CUL4 associated factor 13 [Source:HGNC Symbol;Acc:HGNC:24535]	25879	ENSCAFP00000000945	ENSCAFT00000001031	13.2762	13.9749	13.5663	12.8259	13.7319	12.9673	13.8564	13.143	13.752	13.8557	13.3283	13.9593	13.9537	14.4584	13.0223	13.8212	13.496	13.888	12978.2	-0.0855556	0.753854	0.992348
RSPH3	484057	ENSCAFG00000000664	radial spoke head 3 homolog [Source:VGNC Symbol;Acc:VGNC:45779]	ENSCAFG00000000664	ENSG00000130363	70.483	RSPH3	radial spoke head 3 homolog [Source:HGNC Symbol;Acc:HGNC:21054]	83861	ENSCAFP00000000941	ENSCAFT00000001027	8.11953	7.23987	7.91959	8.35788	7.65956	7.51716	7.51593	8.44552	8.75469	6.12643	7.93607	7.52846	7.63803	7.31084	7.24762	7.22846	8.3244	8.40008	230.449	0.0676327	0.851165	0.992348
TAGAP	484059	ENSCAFG00000000665	T cell activation RhoGTPase activating protein [Source:VGNC Symbol;Acc:VGNC:47092]	ENSCAFG00000000665	ENSG00000164691	74.2739	TAGAP	T cell activation RhoGTPase activating protein [Source:HGNC Symbol;Acc:HGNC:15669]	117289	ENSCAFP00000038236,ENSCAFP00000000946	ENSCAFT00000047350,ENSCAFT00000001032	11.442	11.9539	11.6555	12.9223	14.0308	12.1986	13.8434	13.2119	12.6753	12.7874	12.431	12.019	13.6629	12.3334	12.8765	12.6374	12.3801	13.1229	7383.45	-0.0841954	0.838427	0.992348
FNDC1	484061	ENSCAFG00000000667	fibronectin type III domain containing 1 [Source:VGNC Symbol;Acc:VGNC:40927]	ENSCAFG00000000667	ENSG00000164694	72.3005	FNDC1	fibronectin type III domain containing 1 [Source:HGNC Symbol;Acc:HGNC:21184]	84624	ENSCAFP00000039924,ENSCAFP00000000948	ENSCAFT00000043020,ENSCAFT00000001034	13.4153	7.86833	9.42427	9.29367	10.4093	11.9881	11.2719	9.73631	9.39658	7.63646	7.46659	7.41297	8.21835	6.70219	7.58881	8.2919	5.93763	8.15064	735.716	-1.72223	0.00833424	0.259987
EHMT2	474851	ENSCAFG00000000669	euchromatic histone lysine methyltransferase 2 [Source:VGNC Symbol;Acc:VGNC:49100]	ENSCAFG00000000669	ENSG00000204371	91.0742	EHMT2	euchromatic histone lysine methyltransferase 2 [Source:HGNC Symbol;Acc:HGNC:14129]	10919	ENSCAFP00000000954	ENSCAFT00000001040	13.8311	12.8478	14.3497	14.3353	13.5051	13.4556	13.2279	13.5361	13.386	12.7768	12.0831	12.535	12.4225	12.4148	13.3872	12.8102	13.3479	13.3224	10295.8	-0.115416	0.755985	0.992348
RIMS2	475066	ENSCAFG00000000670	regulating synaptic membrane exocytosis 2 [Source:VGNC Symbol;Acc:VGNC:45583]	ENSCAFG00000000670	ENSG00000176406	80.6331	RIMS2	regulating synaptic membrane exocytosis 2 [Source:HGNC Symbol;Acc:HGNC:17283]	9699	ENSCAFP00000000950,ENSCAFP00000038442	ENSCAFT00000001036,ENSCAFT00000047827	2.22354	3.56338	3.64177	5.90207	11.2884	3.92784	0	3.7158	4.97153	5.11471	5.73512	4.92698	10.9298	9.16472	1.84318	4.13352	3.09365	6.10509	54.5262	-1.00189	0.213883	0.882348
SOD2	476258	ENSCAFG00000000671	superoxide dismutase 2 [Source:VGNC Symbol;Acc:VGNC:53988]	ENSCAFG00000000671	ENSG00000112096	91.4414	SOD2	superoxide dismutase 2 [Source:HGNC Symbol;Acc:HGNC:11180]	6648	ENSCAFP00000000951	ENSCAFT00000001037	13.806	13.0547	13.7646	13.3837	13.7201	14.9389	13.5063	14.2205	14.8034	14.6098	14.1972	14.0981	14.3946	13.5626	14.114	14.2976	15.163	14.2904	18955.3	0.410595	0.205917	0.873482
ENSCAFG00000000672		ENSCAFG00000000672		ENSCAFG00000000672							ENSCAFT00000001041	0	0	0	0	0	0	0	0	0	0	0	0	0	0	0	0	0	0	0	0	1	1
PLXNB2		ENSCAFG00000000673	plexin B2 [Source:VGNC Symbol;Acc:VGNC:44723]	ENSCAFG00000000673	ENSG00000196576	89.3478	PLXNB2	plexin B2 [Source:HGNC Symbol;Acc:HGNC:9104]	23654	ENSCAFP00000000964,ENSCAFP00000036093	ENSCAFT00000001052,ENSCAFT00000045126	14.5849	13.1828	14.9097	15.0599	12.0281	13.7412	14.2243	13.2395	14.279	13.8983	12.7565	12.6529	12.7382	13.123	13.8066	14.3869	14.3067	15.1483	16781.5	0.580725	0.203451	0.870516
ZBTB12	481719	ENSCAFG00000000674	zinc finger and BTB domain containing 12 [Source:VGNC Symbol;Acc:VGNC:48522]	ENSCAFG00000000674	ENSG00000204366	98.4749	ZBTB12	zinc finger and BTB domain containing 12 [Source:HGNC Symbol;Acc:HGNC:19066]	221527	ENSCAFP00000041202	ENSCAFT00000001042	10.559	9.59509	10.9896	10.824	10.629	10.6722	9.95125	11.7828	10.3925	9.21087	8.35695	9.05966	8.61079	9.15583	11.0735	9.58991	10.0528	10.8297	1300.36	0.190599	0.694206	0.992348
DCSTAMP		ENSCAFG00000000675	dendrocyte expressed seven transmembrane protein [Source:VGNC Symbol;Acc:VGNC:49724]	ENSCAFG00000000675	ENSG00000164935	77.6596	DCSTAMP	dendrocyte expressed seven transmembrane protein [Source:HGNC Symbol;Acc:HGNC:18549]	81501	ENSCAFP00000000955	ENSCAFT00000001043	5.57886	6.40717	4.96071	6.67331	7.6841	0.917402	8.48915	4.99547	4.83426	9.34538	6.83069	9.96912	10.779	12.4611	4.43989	8.33875	8.80465	11.0841	424.752	0.850715	0.284832	0.933638
DPYS	100856067	ENSCAFG00000000676	dihydropyrimidinase [Source:VGNC Symbol;Acc:VGNC:40082]	ENSCAFG00000000676	ENSG00000147647	92.471	DPYS	dihydropyrimidinase [Source:HGNC Symbol;Acc:HGNC:3013]	1807	ENSCAFP00000000959	ENSCAFT00000001047	3.97099	2.33862	5.71888	0	10.1609	2.66272	2.75129	5.09199	0	2.69546	8.05335	0	1.50775	3.15911	0	1.02465	5.90171	2.30566	26.036	-0.501157	0.569214	0.992348
LRP12		ENSCAFG00000000677	LDL receptor related protein 12 [Source:HGNC Symbol;Acc:HGNC:31708]	ENSCAFG00000000677	ENSG00000147650	94.8478	LRP12	LDL receptor related protein 12 [Source:HGNC Symbol;Acc:HGNC:31708]	29967	ENSCAFP00000000960,ENSCAFP00000042981	ENSCAFT00000001048,ENSCAFT00000043403	10.5467	7.21381	8.02669	9.40735	11.073	10.3188	9.45066	8.20775	10.6331	9.62673	9.07524	7.5981	10.1876	10.5595	8.04972	9.83183	8.24778	9.36208	828.794	-0.697537	0.194388	0.862782
ZFPM2	481997	ENSCAFG00000000678	zinc finger protein_ FOG family member 2 [Source:VGNC Symbol;Acc:VGNC:48619]	ENSCAFG00000000678	ENSG00000169946	94.8606	ZFPM2	zinc finger protein, FOG family member 2 [Source:HGNC Symbol;Acc:HGNC:16700]	23414	ENSCAFP00000000961,ENSCAFP00000042565	ENSCAFT00000001049,ENSCAFT00000043829	10.181	7.89317	11.0377	10.5494	11.1559	10.1941	9.23941	10.0579	7.73249	11.7281	8.69109	6.85348	10.8484	8.66068	10.2839	11.4683	10.3438	9.29844	1249.81	0.306984	0.603753	0.992348
SKIV2L	481720	ENSCAFG00000000679	Ski2 like RNA helicase [Source:VGNC Symbol;Acc:VGNC:46200]	ENSCAFG00000000679						ENSCAFP00000000965	ENSCAFT00000001053	11.5855	11.2178	10.3136	10.0415	11.7315	11.2954	11.9486	10.9152	11.3822	11.573	11.2235	11.9567	11.5242	11.8531	11.5229	11.1852	11.1892	11.2023	2680.56	-0.132109	0.656267	0.992348
OXR1	481998	ENSCAFG00000000680	oxidation resistance 1 [Source:VGNC Symbol;Acc:VGNC:44203]	ENSCAFG00000000680	ENSG00000164830	90.1376	OXR1	oxidation resistance 1 [Source:HGNC Symbol;Acc:HGNC:15822]	55074	ENSCAFP00000000973	ENSCAFT00000001061	10.7471	12.2483	10.0462	9.9981	9.5192	11.1808	13.2928	8.93302	11.6113	12.5986	12.0845	12.4702	12.9504	14.6969	12.2609	10.8046	12.9141	11.7819	5221.3	-0.234269	0.717702	0.992348
FBN2	481491	ENSCAFG00000000681	fibrillin 2 [Source:VGNC Symbol;Acc:VGNC:40755]	ENSCAFG00000000681	ENSG00000138829	97.3639	FBN2	fibrillin 2 [Source:HGNC Symbol;Acc:HGNC:3604]	2201	ENSCAFP00000000999	ENSCAFT00000001089	5.4023	2.68053	1.28407	0	1.45122	5.78689	3.55456	0	4.099	4.7454	1.80273	0	4.58771	0	3.88779	6.63334	6.13619	2.0549	20.3831	1.27317	0.129089	0.777611
ABRA	100856177	ENSCAFG00000000682	actin binding Rho activating protein [Source:VGNC Symbol;Acc:VGNC:37482]	ENSCAFG00000000682	ENSG00000174429	84.7368	ABRA	actin binding Rho activating protein [Source:HGNC Symbol;Acc:HGNC:30655]	137735	ENSCAFP00000000975	ENSCAFT00000001063	0	5.7116	3.7988	3.97269	0	0.917402	1.95107	0	1.53526	3.83822	3.45355	3.18841	4.05928	3.82998	4.38138	3.95257	4.73467	0	11.3827	0.38722	0.63655	0.992348
ENSCAFG00000000683		ENSCAFG00000000683		ENSCAFG00000000683	ENSG00000183431	99.8004	SF3A3	splicing factor 3a subunit 3 [Source:HGNC Symbol;Acc:HGNC:10767]	10946	ENSCAFP00000038104	ENSCAFT00000001065	7.22545	6.85776	7.90238	7.13597	7.35019	6.18954	6.78983	7.609	7.64626	6.9249	6.75514	6.19041	7.0024	6.62699	5.51913	6.61823	6.58436	6.83032	125.186	-0.613102	0.0551848	0.579597
ENSCAFG00000000684		ENSCAFG00000000684		ENSCAFG00000000684							ENSCAFT00000001066	0	0	0	0	4.32756	2.44455	0	0	0.962887	0	3.33994	0	0.942483	5.31406	0	0	0	0	1.91769	-0.850065	0.308937	0.944943
MAPK12	607023	ENSCAFG00000000685	mitogen-activated protein kinase 12 [Source:VGNC Symbol;Acc:VGNC:42993]	ENSCAFG00000000685	ENSG00000188130	93.9891	MAPK12	mitogen-activated protein kinase 12 [Source:HGNC Symbol;Acc:HGNC:6874]	6300	ENSCAFP00000037635,ENSCAFP00000000978	ENSCAFT00000045629,ENSCAFT00000001068	0	1.23434	0	0	2.15988	0	2.19637	0	0	1.35898	0	2.33857	0	2.17814	0	3.21346	0	0	1.43496	0.304696	0.732322	0.992348
ENSCAFG00000000686	100688056	ENSCAFG00000000686	complement C2 [Source:NCBI gene;Acc:474853]	ENSCAFG00000000686	ENSG00000244255	81.9401				ENSCAFP00000000982,ENSCAFP00000000981,ENSCAFP00000000985	ENSCAFT00000001072,ENSCAFT00000001071,ENSCAFT00000001075	16.1108	13.2073	16.2669	15.1307	15.1013	15.0403	14.1634	15.607	16.4321	16.325	14.2484	15.8645	15.505	13.2132	15.275	15.1991	14.9981	14.2343	42608.1	-0.45719	0.338053	0.959351
ENSCAFG00000000687		ENSCAFG00000000687		ENSCAFG00000000687						ENSCAFP00000034361	ENSCAFT00000001067	9.55028	3.38807	4.74601	7.47086	4.80131	1.87426	6.01752	5.69387	4.88148	5.71826	5.26048	8.54428	3.21669	6.67756	5.00253	5.7484	4.81411	5.15813	63.6074	-0.7989	0.238804	0.902862
HDAC10	607032	ENSCAFG00000000688	histone deacetylase 10 [Source:VGNC Symbol;Acc:VGNC:50626]	ENSCAFG00000000688	ENSG00000100429	77.8443	HDAC10	histone deacetylase 10 [Source:HGNC Symbol;Acc:HGNC:18128]	83933	ENSCAFP00000000979,ENSCAFP00000000980	ENSCAFT00000001069,ENSCAFT00000001070	12.7409	10.1254	12.1229	13.5029	10.8879	12.3597	10.71	11.6967	11.7289	10.843	11.1405	9.73328	10.0564	10.5141	12.6069	11.2565	12.0422	12.2013	3590.95	0.353558	0.50109	0.992348
TUBGCP6		ENSCAFG00000000689	tubulin gamma complex associated protein 6 [Source:VGNC Symbol;Acc:VGNC:47996]	ENSCAFG00000000689	ENSG00000128159	74.6471	TUBGCP6	tubulin gamma complex associated protein 6 [Source:HGNC Symbol;Acc:HGNC:18127]	85378	ENSCAFP00000000983	ENSCAFT00000001073	10.7978	8.83564	8.83281	9.89049	10.866	10.9501	11.119	9.75486	10.6847	10.6996	10.8221	10.032	10.3924	10.8988	12.2798	11.1685	11.236	11.0815	1768.33	1.00397	0.00840704	0.261674
NELFE		ENSCAFG00000000690	negative elongation factor complex member E [Source:HGNC Symbol;Acc:HGNC:13974]	ENSCAFG00000000690	ENSG00000204356	76.4493	NELFE	negative elongation factor complex member E [Source:HGNC Symbol;Acc:HGNC:13974]	7936	ENSCAFP00000000986	ENSCAFT00000001076	12.6793	12.2972	12.3568	11.5568	12.0003	11.9429	10.7272	12.5674	12.5523	11.2152	10.9992	11.3427	11.4067	11.4285	11.7393	10.9323	11.6572	11.8262	3686.87	-0.325719	0.344647	0.96216
IGF2R	484067	ENSCAFG00000000691	insulin like growth factor 2 receptor [Source:VGNC Symbol;Acc:VGNC:41901]	ENSCAFG00000000691	ENSG00000197081	85.0621	IGF2R	insulin like growth factor 2 receptor [Source:HGNC Symbol;Acc:HGNC:5467]	3482	ENSCAFP00000036713,ENSCAFP00000001015	ENSCAFT00000049827,ENSCAFT00000001105	14.3939	14.6147	12.9995	13.8154	13.4908	14.1775	13.8209	13.8174	14.5438	14.3992	15.0682	15.4922	13.4579	15.1395	14.0242	14.1923	14.3563	14.1664	20898.5	-0.195585	0.595947	0.992348
SELENOO	481194	ENSCAFG00000000692	selenoprotein O [Source:VGNC Symbol;Acc:VGNC:54544]	ENSCAFG00000000692	ENSG00000073169	82.1569	SELENOO	selenoprotein O [Source:HGNC Symbol;Acc:HGNC:30395]	83642	ENSCAFP00000000988	ENSCAFT00000001078	12.8536	11.0026	13.2299	13.4635	10.9424	12.3418	10.4265	12.1198	12.2134	10.8368	10.8339	9.86153	10.2446	10.2713	12.1875	11.6001	12.1681	12.2078	4011.57	0.107096	0.84252	0.992348
ANGPT1	403656	ENSCAFG00000000693	angiopoietin 1 [Source:VGNC Symbol;Acc:VGNC:37854]	ENSCAFG00000000693	ENSG00000154188	98.1891	ANGPT1	angiopoietin 1 [Source:HGNC Symbol;Acc:HGNC:484]	284	ENSCAFP00000000993	ENSCAFT00000001083	8.88461	6.87449	5.93735	6.88996	8.50576	7.71319	10.4422	7.51639	7.47979	10.1739	9.06634	8.18561	7.43013	8.91892	7.78778	7.13599	9.65985	8.55031	403.47	-0.0746911	0.899349	0.992348
DXO		ENSCAFG00000000694	decapping exoribonuclease [Source:VGNC Symbol;Acc:VGNC:40140]	ENSCAFG00000000694	ENSG00000204348	79.5566	DXO	decapping exoribonuclease [Source:HGNC Symbol;Acc:HGNC:2992]	1797	ENSCAFP00000034339,ENSCAFP00000000989	ENSCAFT00000038598,ENSCAFT00000001079	11.6965	12.0094	13.573	13.4588	11.5998	11.7193	11.6033	12.6395	12.4033	11.4661	10.8772	11.6497	11.5691	11.3692	11.6383	11.8896	11.7329	11.4306	4389.26	-0.488021	0.242491	0.906638
RSPO2	482004	ENSCAFG00000000696	R-spondin 2 [Source:VGNC Symbol;Acc:VGNC:45783]	ENSCAFG00000000696	ENSG00000147655	97.5309	RSPO2	R-spondin 2 [Source:HGNC Symbol;Acc:HGNC:28583]	340419	ENSCAFP00000000995	ENSCAFT00000001085	4.6879	4.10708	0	6.38694	4.55747	4.00971	4.58092	1.68128	1.53526	3.37715	4.69422	1.59885	3.35309	12.7133	0.897372	4.69081	5.30145	6.29097	21.8317	0.788326	0.280218	0.931125
ENSCAFG00000000697	607055	ENSCAFG00000000697	angiopoietin-related protein 5-like [Source:NCBI gene;Acc:607055]	ENSCAFG00000000697						ENSCAFP00000000996	ENSCAFT00000001086	7.34427	2.68053	7.08654	7.52943	5.35371	6.40154	3.86951	6.14005	3.39123	5.62982	3.99393	2.33857	5.47009	2.17814	6.63437	6.5402	9.67854	7.64223	112.425	1.95036	0.00579139	0.218333
TRABD	607061	ENSCAFG00000000698	TraB domain containing [Source:VGNC Symbol;Acc:VGNC:47760]	ENSCAFG00000000698	ENSG00000170638	85.1459	TRABD	TraB domain containing [Source:HGNC Symbol;Acc:HGNC:28805]	80305	ENSCAFP00000000997	ENSCAFT00000001087	13.5771	11.0215	13.2874	13.5598	10.8626	13.0147	10.7007	13.3023	12.4274	11.2289	11.1458	9.83453	10.0688	9.96909	12.4032	11.589	12.6798	13.1283	5301.97	0.205778	0.727608	0.992348
PANX2	481195	ENSCAFG00000000699	pannexin 2 [Source:VGNC Symbol;Acc:VGNC:44255]	ENSCAFG00000000699	ENSG00000073150	89.7727	PANX2	pannexin 2 [Source:HGNC Symbol;Acc:HGNC:8600]	56666	ENSCAFP00000030405	ENSCAFT00000035173	8.69958	3.38807	6.26806	7.26221	6.96589	8.52371	6.93208	7.51639	7.20142	5.76052	5.29137	5.8533	5.01535	8.11314	8.25513	6.07051	9.09645	7.39424	174.055	0.773132	0.205809	0.873482
MOV10L1	474460	ENSCAFG00000000700	Mov10 RISC complex RNA helicase like 1 [Source:VGNC Symbol;Acc:VGNC:43328]	ENSCAFG00000000700	ENSG00000073146	80.7407	MOV10L1	Mov10 RISC complex RNA helicase like 1 [Source:HGNC Symbol;Acc:HGNC:7201]	54456	ENSCAFP00000038486,ENSCAFP00000001004	ENSCAFT00000049390,ENSCAFT00000001094	2.70168	1.23434	2.40755	4.74012	2.633	7.23173	0.779597	0	1.53526	5.08175	3.21661	3.47833	6.5562	2.17814	5.83475	3.74562	4.81411	3.38757	24.8351	0.0742028	0.927072	0.994619
ENSCAFG00000000701		ENSCAFG00000000701		ENSCAFG00000000701	ENSG00000244731	82.259	C4A	complement C4A (Rodgers blood group) [Source:HGNC Symbol;Acc:HGNC:1323]	720	ENSCAFP00000001014,ENSCAFP00000042714	ENSCAFT00000001104,ENSCAFT00000047595	15.0753	13.0743	14.3637	14.1869	14.9833	13.9119	14.6157	13.9944	15.2856	15.8481	14.9467	12.8338	15.1577	13.566	14.1463	14.6726	15.4548	13.1623	25383.8	-0.0552627	0.903518	0.992348
EIF3E	475070	ENSCAFG00000000702	eukaryotic translation initiation factor 3 subunit E [Source:VGNC Symbol;Acc:VGNC:40271]	ENSCAFG00000000702	ENSG00000104408	100	EIF3E	eukaryotic translation initiation factor 3 subunit E [Source:HGNC Symbol;Acc:HGNC:3277]	3646	ENSCAFP00000001005	ENSCAFT00000001095	14.3369	15.7744	15.9096	15.4556	15.4888	14.5157	15.3177	15.2721	14.6233	15.0974	14.606	14.8345	15.5937	15.5689	14.7404	15.32	15.0294	15.4401	38428.5	-0.0902305	0.752781	0.992348
MLC1	607105	ENSCAFG00000000703	megalencephalic leukoencephalopathy with subcortical cysts 1 [Source:VGNC Symbol;Acc:VGNC:43255]	ENSCAFG00000000703	ENSG00000100427	81.8182	MLC1	megalencephalic leukoencephalopathy with subcortical cysts 1 [Source:HGNC Symbol;Acc:HGNC:17082]	23209	ENSCAFP00000001006	ENSCAFT00000001096	0	1.23434	0	3.34873	0	6.13585	0	0	0	0	0	0	0	0	0	0	0	0	0.585568	-0.285541	0.68828	0.992348
TTLL8	474461	ENSCAFG00000000704	tubulin tyrosine ligase like 8 [Source:VGNC Symbol;Acc:VGNC:47979]	ENSCAFG00000000704	ENSG00000138892	69.7757	TTLL8	tubulin tyrosine ligase like 8 [Source:HGNC Symbol;Acc:HGNC:34000]		ENSCAFP00000001009	ENSCAFT00000001099	4.63561	5.63512	0	0	0	5.26025	2.40597	0	0	4.94184	0	0	2.7073	0.911823	4.70141	4.43891	2.46517	5.87238	14.3411	0.791	0.373791	0.977698
IL17REL		ENSCAFG00000000706	interleukin 17 receptor E like [Source:HGNC Symbol;Acc:HGNC:33808]	ENSCAFG00000000706	ENSG00000188263	67.5676	IL17REL	interleukin 17 receptor E like [Source:HGNC Symbol;Acc:HGNC:33808]	400935	ENSCAFP00000001010,ENSCAFP00000040016	ENSCAFT00000001100,ENSCAFT00000048643	5.08888	3.38807	0	0	0.900872	5.96165	2.75129	4.45731	4.51297	4.65867	0	0	4.05928	1.46615	2.40962	2.36117	6.24054	4.25868	16.4511	0.594439	0.478142	0.992348
CRELD2	100686873	ENSCAFG00000000709	cysteine rich with EGF like domains 2 [Source:VGNC Symbol;Acc:VGNC:39608]	ENSCAFG00000000709	ENSG00000184164	62.4041	CRELD2	cysteine rich with EGF like domains 2 [Source:HGNC Symbol;Acc:HGNC:28150]	79174	ENSCAFP00000001013,ENSCAFP00000038242	ENSCAFT00000001103,ENSCAFT00000046122	13.3166	12.3453	12.8636	12.7278	10.761	12.3093	11.0601	12.3519	12.0297	11.6271	11.2615	9.93065	10.7218	11.1028	12.3154	13.3168	12.0979	12.5085	4665.1	0.567167	0.222081	0.889909
SLC27A6	474666	ENSCAFG00000000710	solute carrier family 27 member 6 [Source:VGNC Symbol;Acc:VGNC:46333]	ENSCAFG00000000710	ENSG00000113396	83.3603	SLC27A6	solute carrier family 27 member 6 [Source:HGNC Symbol;Acc:HGNC:11000]	28965	ENSCAFP00000001025	ENSCAFT00000001116	10.6557	15.5433	13.3835	9.8877	10.8478	9.95665	10.3604	13.1814	7.32613	11.7288	11.8459	11.9815	10.4667	15.1528	11.8179	9.59185	13.4363	11.903	7935.66	-0.659193	0.387913	0.984366
ALG12	481196	ENSCAFG00000000711	ALG12_ alpha-1_6-mannosyltransferase [Source:VGNC Symbol;Acc:VGNC:37795]	ENSCAFG00000000711	ENSG00000182858	79.6334	ALG12	ALG12, alpha-1,6-mannosyltransferase [Source:HGNC Symbol;Acc:HGNC:19358]	79087	ENSCAFP00000001016	ENSCAFT00000001106	13.1146	11.5139	12.5652	12.8441	10.8293	12.4162	9.67593	12.2688	11.7362	10.6513	10.4939	9.71075	9.8369	10.1909	12.0006	12.138	12.4096	12.7861	3817.75	0.571763	0.286271	0.933638
CYP21A2	415124	ENSCAFG00000000712	cytochrome P450c21 [Source:NCBI gene;Acc:415124]	ENSCAFG00000000712	ENSG00000231852	78.252	CYP21A2	cytochrome P450 family 21 subfamily A member 2 [Source:HGNC Symbol;Acc:HGNC:2600]	1589	ENSCAFP00000001018	ENSCAFT00000001108	5.98633	2.95674	7.51788	6.91214	4.60965	6.97062	4.44512	5.59851	5.54108	5.60684	5.71247	5.47974	4.84071	3.91674	6.19897	7.07088	7.38201	4.87757	67.6203	0.693566	0.226168	0.893971
ENSCAFG00000000713	612810	ENSCAFG00000000713	ER membrane protein complex subunit 2 [Source:NCBI gene;Acc:612810]	ENSCAFG00000000713	ENSG00000104412	100	EMC2	ER membrane protein complex subunit 2 [Source:HGNC Symbol;Acc:HGNC:28963]	9694	ENSCAFP00000001022	ENSCAFT00000001112	12.0975	13.5848	13.0186	12.1413	13.1387	12.9994	13.3909	13.2049	12.6661	13.2274	12.9926	13.3642	13.6422	13.456	12.0689	12.6544	12.8779	13.4631	8623.75	-0.27301	0.3501	0.965008
ZBED4	481197	ENSCAFG00000000714	zinc finger BED-type containing 4 [Source:VGNC Symbol;Acc:VGNC:48514]	ENSCAFG00000000714	ENSG00000100426	81.2017	ZBED4	zinc finger BED-type containing 4 [Source:HGNC Symbol;Acc:HGNC:20721]	9889	ENSCAFP00000001020	ENSCAFT00000001110	11.5497	10.3603	11.0357	11.0064	11.6297	11.6528	11.9494	11.1919	11.583	11.0252	11.4838	10.7923	11.0431	11.7147	12.5866	11.879	11.4075	12.1046	2968.45	0.695002	0.0106661	0.296546
TMEM74	100682800	ENSCAFG00000000716	transmembrane protein 74 [Source:VGNC Symbol;Acc:VGNC:47604]	ENSCAFG00000000716	ENSG00000164841	84.918	TMEM74	transmembrane protein 74 [Source:HGNC Symbol;Acc:HGNC:26409]	157753	ENSCAFP00000001023	ENSCAFT00000001114	5.92228	3.8607	3.64177	0	0.900872	1.87426	5.52823	3.29697	0.962887	4.12374	5.12985	6.7485	5.24311	6.84176	4.65276	2.84935	8.19681	3.38757	43.4946	1.01435	0.20381	0.870875
TRHR	482007	ENSCAFG00000000717	thyrotropin releasing hormone receptor [Source:VGNC Symbol;Acc:VGNC:47799]	ENSCAFG00000000717	ENSG00000174417	97.4874	TRHR	thyrotropin releasing hormone receptor [Source:HGNC Symbol;Acc:HGNC:12299]	7201	ENSCAFP00000001024	ENSCAFT00000001115	3.79143	9.74817	0	0	0	0	0	0	0	2.50972	3.45355	0	0	7.34252	0.897372	0	3.09365	2.86994	11.3811	-0.640269	0.467442	0.992348
BRD1	481198	ENSCAFG00000000718	bromodomain containing 1 [Source:VGNC Symbol;Acc:VGNC:38518]	ENSCAFG00000000718	ENSG00000100425	94.1968	BRD1	bromodomain containing 1 [Source:HGNC Symbol;Acc:HGNC:1102]	23774	ENSCAFP00000039370,ENSCAFP00000001030	ENSCAFT00000048974,ENSCAFT00000001121	11.4088	10.187	10.2956	10.4276	10.7952	11.2414	11.1512	10.8953	11.273	11.0099	10.7585	10.1705	10.3825	10.825	11.9127	10.9346	11.7538	11.634	2105.14	0.757563	0.00385814	0.174183
NUDCD1	475073	ENSCAFG00000000719	NudC domain containing 1 [Source:VGNC Symbol;Acc:VGNC:44022]	ENSCAFG00000000719	ENSG00000120526	93.825	NUDCD1	NudC domain containing 1 [Source:HGNC Symbol;Acc:HGNC:24306]	84955	ENSCAFP00000001029	ENSCAFT00000001120	12.3718	13.4003	13.1316	12.2789	12.8232	11.8525	12.9231	12.7323	12.4503	12.5118	12.167	12.5399	12.9265	13.3351	11.9547	13.16	12.4218	12.5818	6689.08	-0.140469	0.618302	0.992348
ACAT2	484063	ENSCAFG00000000720	acetyl-CoA acetyltransferase 2 [Source:VGNC Symbol;Acc:VGNC:37499]	ENSCAFG00000000720	ENSG00000120437	87.931	ACAT2	acetyl-CoA acetyltransferase 2 [Source:HGNC Symbol;Acc:HGNC:94]	39	ENSCAFP00000001037	ENSCAFT00000001128	12.4893	12.3065	13.5934	13.6948	13.0239	12.8324	12.6637	13.0681	12.8213	11.9377	12.9707	11.9651	12.5138	12.0662	12.0662	12.5633	12.0162	12.9815	6833.92	-0.335249	0.295175	0.937277
ISOC1	100688371	ENSCAFG00000000721	isochorismatase domain containing 1 [Source:VGNC Symbol;Acc:VGNC:42112]	ENSCAFG00000000721	ENSG00000066583	94.0594	ISOC1	isochorismatase domain containing 1 [Source:HGNC Symbol;Acc:HGNC:24254]	51015	ENSCAFP00000001028	ENSCAFT00000001119	11.2651	9.60765	10.5363	8.93598	10.8687	9.42807	9.73657	10.6056	11.1054	10.7205	10.2044	10.6664	10.3765	11.0859	10.8784	10.3775	10.9225	10.561	1501.72	0.186611	0.595889	0.992348
ADAMTS19		ENSCAFG00000000722	ADAM metallopeptidase with thrombospondin type 1 motif 19 [Source:VGNC Symbol;Acc:VGNC:37597]	ENSCAFG00000000722	ENSG00000145808	91.5622	ADAMTS19	ADAM metallopeptidase with thrombospondin type 1 motif 19 [Source:HGNC Symbol;Acc:HGNC:17111]	171019	ENSCAFP00000034585,ENSCAFP00000001033	ENSCAFT00000038819,ENSCAFT00000001124	10.3759	5.0646	4.39872	1.50462	2.82178	6.762	7.58756	5.30832	2.74314	5.67472	11.9287	11.1009	0.942483	8.02313	3.709	0	0.810363	6.41617	126.275	-1.6203	0.0576395	0.591053
KIAA1024L		ENSCAFG00000000723	KIAA1024 like [Source:HGNC Symbol;Acc:HGNC:33914]	ENSCAFG00000000723	ENSG00000186367	78.836	KIAA1024L	KIAA1024 like [Source:HGNC Symbol;Acc:HGNC:33914]	100127206	ENSCAFP00000036433,ENSCAFP00000001035	ENSCAFT00000046994,ENSCAFT00000001126	4.34124	0	4.06933	0	0	0	0.779597	0	0	0	5.68946	5.82776	0	2.17814	0	0	0	0	8.09462	-1.13723	0.192693	0.860821
ENSCAFG00000000727		ENSCAFG00000000727		ENSCAFG00000000727						ENSCAFP00000030600	ENSCAFT00000001131	0	0	0	0	0	0	0	0	0	0	0	0	0	0	0	0	0	0	0	0	1	1
FAM19A5		ENSCAFG00000000731	family with sequence similarity 19 member A5_ C-C motif chemokine like [Source:HGNC Symbol;Acc:HGNC:21592]	ENSCAFG00000000731	ENSG00000219438	69.0648	FAM19A5	family with sequence similarity 19 member A5, C-C motif chemokine like [Source:HGNC Symbol;Acc:HGNC:21592]	25817	ENSCAFP00000001041	ENSCAFT00000001135	8.26433	0	0	0	0	0.917402	0.779597	0	0	1.35898	0.871531	0	0	0	0.897372	1.61773	1.32614	5.02466	2.2217	2.9317	0.000945908	0.0731229
TCP1	484064	ENSCAFG00000000732	t-complex 1 [Source:VGNC Symbol;Acc:VGNC:47207]	ENSCAFG00000000732	ENSG00000120438	97.6619	TCP1	t-complex 1 [Source:HGNC Symbol;Acc:HGNC:11655]	6950	ENSCAFP00000001046	ENSCAFT00000001141	14.9415	14.9537	15.3554	15.5274	14.9984	14.4529	14.826	15.8513	15.3095	14.5216	14.8294	15.3501	14.9619	15.0165	14.2088	15.6104	14.3485	14.9005	34229	-0.228593	0.410196	0.992298
ENSCAFG00000000733		ENSCAFG00000000733		ENSCAFG00000000733							ENSCAFT00000001136	0	0	3.03144	2.22497	0	0	0	1.68128	0.962887	0	0	0	0	0	0	0	0.810363	0	0.820067	-0.491682	0.545782	0.992348
ENSCAFG00000000734		ENSCAFG00000000734		ENSCAFG00000000734							ENSCAFT00000001143	0	0	0	0	0	0	0	0	0	2.04617	0	0	0	1.46615	2.40962	4.43891	1.32614	0	1.7446	1.81308	0.0379173	0.507863
LYRM7	609480	ENSCAFG00000000736	LYR motif containing 7 [Source:VGNC Symbol;Acc:VGNC:42895]	ENSCAFG00000000736	ENSG00000186687	93	LYRM7	LYR motif containing 7 [Source:HGNC Symbol;Acc:HGNC:28072]	90624	ENSCAFP00000001044	ENSCAFT00000001139	9.89147	9.68081	9.62903	9.06532	9.80866	9.00502	9.10692	9.25566	10.0451	9.42801	9.75453	10.1423	9.62081	8.17165	10.1112	9.44969	10.5471	8.5624	785.995	0.286196	0.393992	0.985249
CDC42SE2	609492	ENSCAFG00000000737	CDC42 small effector 2 [Source:VGNC Symbol;Acc:VGNC:39006]	ENSCAFG00000000737	ENSG00000158985	71.8182	CDC42SE2	CDC42 small effector 2 [Source:HGNC Symbol;Acc:HGNC:18547]	56990	ENSCAFP00000038188,ENSCAFP00000001045	ENSCAFT00000043373,ENSCAFT00000001140	9.36996	8.09936	7.55138	7.20945	10.4915	11.188	10.31	8.04849	9.62359	11.4641	11.1416	11.1042	11.8255	10.0251	11.6619	9.42602	10.8718	10.1548	1458.24	0.287802	0.63396	0.992348
EBAG9	403500	ENSCAFG00000000738	estrogen receptor binding site associated_ antigen_ 9 [Source:VGNC Symbol;Acc:VGNC:40174]	ENSCAFG00000000738	ENSG00000147654	96.7136	EBAG9	estrogen receptor binding site associated, antigen, 9 [Source:HGNC Symbol;Acc:HGNC:3123]	9166	ENSCAFP00000001047,ENSCAFP00000042547	ENSCAFT00000001142,ENSCAFT00000044462	11.865	13.18	13.2496	12.3927	12.8959	12.8312	13.2034	12.691	13.0655	13.609	12.9592	12.9036	13.1926	13.6633	12.4231	13.0639	12.9596	12.9963	8238.03	-0.157075	0.551286	0.992348
PNLDC1	484065	ENSCAFG00000000740	PARN like_ ribonuclease domain containing 1 [Source:VGNC Symbol;Acc:VGNC:44744]	ENSCAFG00000000740	ENSG00000146453	87.7589	PNLDC1	PARN like, ribonuclease domain containing 1 [Source:HGNC Symbol;Acc:HGNC:21185]	154197	ENSCAFP00000001049	ENSCAFT00000001145	6.16299	1.23434	0	7.55785	5.79788	4.7898	6.09519	5.92106	4.9272	5.08175	5.88441	5.54389	4.58771	5.46564	5.99943	6.77635	5.32876	4.95299	52.2607	0.228803	0.723727	0.992348
SYBU	475076	ENSCAFG00000000741	syntabulin [Source:VGNC Symbol;Acc:VGNC:47013]	ENSCAFG00000000741	ENSG00000147642	80.506	SYBU	syntabulin [Source:HGNC Symbol;Acc:HGNC:26011]	55638	ENSCAFP00000001050	ENSCAFT00000001146	9.03097	4.66387	7.23137	7.70485	3.97657	6.58634	4.66483	4.38295	6.03444	6.88725	4.13685	5.72082	5.37715	4.95272	7.28799	6.31504	8.39716	6.36186	112.749	0.610616	0.358504	0.968244
ENSCAFG00000000742		ENSCAFG00000000742		ENSCAFG00000000742							ENSCAFT00000001147	0	0	0	0	0	0	0	0	0	0	0	0	0	0	0	0	0	0	0	0	1	1
ENSCAFG00000000743		ENSCAFG00000000743		ENSCAFG00000000743	ENSG00000147400	80	CETN2	centrin 2 [Source:HGNC Symbol;Acc:HGNC:1867]	1069	ENSCAFP00000040654	ENSCAFT00000001148	0	0	0	0	0	0	0	0	0	0	0	0	0	0	0	0	0	0	0	0	1	1
KCNV1	482009	ENSCAFG00000000744	potassium voltage-gated channel modifier subfamily V member 1 [Source:VGNC Symbol;Acc:VGNC:42297]	ENSCAFG00000000744	ENSG00000164794	97.6096	KCNV1	potassium voltage-gated channel modifier subfamily V member 1 [Source:HGNC Symbol;Acc:HGNC:18861]	27012	ENSCAFP00000001051	ENSCAFT00000001149	9.50363	0	0	0	0	0	0	0	0	2.29648	0	0	0	4.07601	0	0	0	0	1.09879	-0.469896	0.515368	0.992348
TBC1D22A	474462	ENSCAFG00000000745	TBC1 domain family member 22A [Source:VGNC Symbol;Acc:VGNC:47141]	ENSCAFG00000000745	ENSG00000054611	91.2959	TBC1D22A	TBC1 domain family member 22A [Source:HGNC Symbol;Acc:HGNC:1309]	25771	ENSCAFP00000001053	ENSCAFT00000001151	13.0398	12.81	13.4106	12.7293	12.6092	13.7931	12.4821	12.6148	12.6076	12.3714	12.2113	11.5672	12.2302	11.8894	12.6105	12.2962	12.6366	12.9979	6635.93	-0.0488473	0.879507	0.992348
ENSCAFG00000000747		ENSCAFG00000000747		ENSCAFG00000000747							ENSCAFT00000001153	0	0	3.9404	3.97269	0	0.917402	0	2.43676	0.962887	0.833916	0	1.01043	0.942483	0	0	1.61773	0	2.86994	2.57793	-0.162693	0.856257	0.992348
ENSCAFG00000000749		ENSCAFG00000000749		ENSCAFG00000000749						ENSCAFP00000039430	ENSCAFT00000001155	1.90796	0	0	0	1.84863	1.47375	2.19637	1.07283	0.962887	4.05748	3.45355	2.33857	3.06603	4.07601	1.44644	2.84935	1.32614	2.70521	4.47959	-0.282495	0.710408	0.992348
SLC22A1		ENSCAFG00000000750	solute carrier family 22 member 1 [Source:VGNC Symbol;Acc:VGNC:46270]	ENSCAFG00000000750	ENSG00000175003	74.8188	SLC22A1	solute carrier family 22 member 1 [Source:HGNC Symbol;Acc:HGNC:10963]	6580	ENSCAFP00000001060	ENSCAFT00000001161	13.7667	1.88965	1.28407	0	8.81166	5.98208	0	5.22564	0	0	3.99393	0	0	7.94788	4.49613	0	9.60505	2.86994	91.6511	0.764119	0.385571	0.982536
TNXB	100682877	ENSCAFG00000000751	tenascin XB [Source:VGNC Symbol;Acc:VGNC:47704]	ENSCAFG00000000751	ENSG00000168477	14.2788	TNXB	tenascin XB [Source:HGNC Symbol;Acc:HGNC:11976]	7148	ENSCAFP00000043117,ENSCAFP00000001065	ENSCAFT00000046665,ENSCAFT00000001166	9.92998	8.45123	11.3195	8.54694	8.27078	13.3438	9.90779	6.33013	7.5399	7.18751	8.7055	8.06509	7.21425	8.11773	12.4749	8.52448	10.5471	7.91165	852.608	1.56979	0.0171732	0.370725
CERK		ENSCAFG00000000752	ceramide kinase [Source:VGNC Symbol;Acc:VGNC:54519]	ENSCAFG00000000752	ENSG00000100422	87.3294	CERK	ceramide kinase [Source:HGNC Symbol;Acc:HGNC:19256]	64781	ENSCAFP00000001057,ENSCAFP00000038639	ENSCAFT00000001158,ENSCAFT00000046855	13.6853	12.3253	13.7758	14.2121	11.7359	13.3894	13.4371	13.1819	11.5298	13.1451	12.1787	12.5056	13.1943	13.091	13.7035	13.8282	12.6092	13.9883	9820.39	0.455025	0.259669	0.918352
FNIP1	481496	ENSCAFG00000000755	folliculin interacting protein 1 [Source:VGNC Symbol;Acc:VGNC:40935]	ENSCAFG00000000755	ENSG00000217128	94.5205	FNIP1	folliculin interacting protein 1 [Source:HGNC Symbol;Acc:HGNC:29418]	96459	ENSCAFP00000001082	ENSCAFT00000001183	9.81711	9.77068	9.22415	8.7576	11.073	11.1153	11.5279	9.00915	10.7617	11.5851	12.0309	12.0848	11.4487	12.207	12.1971	10.0275	10.6146	10.6879	2247.02	-0.00669979	0.990007	1
GRAMD4	481202	ENSCAFG00000000756	GRAM domain-containing protein 4 [Source:NCBI gene;Acc:481202]	ENSCAFG00000000756	ENSG00000075240	73.4568	GRAMD4	GRAM domain containing 4 [Source:HGNC Symbol;Acc:HGNC:29113]	23151	ENSCAFP00000001069,ENSCAFP00000040995	ENSCAFT00000001170,ENSCAFT00000048604	11.1758	9.14922	10.385	10.2054	10.4248	10.4372	9.93972	9.92337	10.4582	9.97742	10.4839	9.15773	9.55515	9.61578	9.94316	9.40416	9.79204	10.3444	1105.5	-0.246307	0.440019	0.992348
SLC22A2	403655	ENSCAFG00000000757	Canis lupus familiaris solute carrier family 22 (organic cation transporter)_ member 2 (SLC22A2)_ mRNA. [Source:RefSeq mRNA;Acc:NM_001286961]	ENSCAFG00000000757	ENSG00000112499	84.6154	SLC22A2	solute carrier family 22 member 2 [Source:HGNC Symbol;Acc:HGNC:10966]	6582	ENSCAFP00000001067	ENSCAFT00000001168	1.90796	0	0	0	1.84863	0	0	0	0	0.833916	0	0	0	0	0	0	0	0	0.340938	-0.327093	0.645848	0.992348
PLG	403602	ENSCAFG00000000758	Canis lupus familiaris plasminogen (PLG)_ mRNA. [Source:RefSeq mRNA;Acc:NM_001286960]	ENSCAFG00000000758	ENSG00000122194	83.0049	PLG	plasminogen [Source:HGNC Symbol;Acc:HGNC:9071]	5340	ENSCAFP00000001078	ENSCAFT00000001179	0.939298	4.10708	6.44485	0	13.1999	0	3.36688	6.86881	0	3.14162	0	1.01043	2.7073	3.73768	0.897372	1.02465	1.7053	0	14.6478	-2.00765	0.0226293	0.416561
MAP3K4	476262	ENSCAFG00000000760	mitogen-activated protein kinase kinase kinase 4 [Source:VGNC Symbol;Acc:VGNC:42974]	ENSCAFG00000000760	ENSG00000085511	92.8299	MAP3K4	mitogen-activated protein kinase kinase kinase 4 [Source:HGNC Symbol;Acc:HGNC:6856]	4216	ENSCAFP00000030815,ENSCAFP00000030813	ENSCAFT00000035541,ENSCAFT00000035540	11.8622	10.7997	11.1712	12.1177	12.491	11.6921	12.3227	12.4742	12.1608	11.9273	11.9126	12.1365	11.8851	12.4132	12.0405	12.1075	11.9191	11.7073	4112.54	-0.0685677	0.793827	0.992348
ATF6B		ENSCAFG00000000761	activating transcription factor 6 beta [Source:VGNC Symbol;Acc:VGNC:52104]	ENSCAFG00000000761	ENSG00000213676	92.0668	ATF6B	activating transcription factor 6 beta [Source:HGNC Symbol;Acc:HGNC:2349]	1388	ENSCAFP00000001088	ENSCAFT00000001189	14.6152	13.9785	14.4236	14.1793	13.783	14.134	13.6276	14.3537	14.155	13.7825	13.0654	13.5794	13.6546	13.7573	14.0013	13.5715	13.9693	13.4352	15721.8	-0.217751	0.373949	0.977698
PRRT1	607660	ENSCAFG00000000764	proline rich transmembrane protein 1 [Source:VGNC Symbol;Acc:VGNC:49684]	ENSCAFG00000000764	ENSG00000204314	98.0392	PRRT1	proline rich transmembrane protein 1 [Source:HGNC Symbol;Acc:HGNC:13943]	80863	ENSCAFP00000001091	ENSCAFT00000001192	5.20109	2.95674	4.49369	7.37829	6.46902	4.23068	5.05525	4.30455	5.38598	3.26419	1.80273	3.92629	3.7976	3.99857	6.46155	5.90603	7.47661	5.02466	46.3657	1.17611	0.0697834	0.638221
AGPAT4	612306	ENSCAFG00000000765	1-acylglycerol-3-phosphate O-acyltransferase 4 [Source:VGNC Symbol;Acc:VGNC:37713]	ENSCAFG00000000765	ENSG00000026652	92.0635	AGPAT4	1-acylglycerol-3-phosphate O-acyltransferase 4 [Source:HGNC Symbol;Acc:HGNC:20885]	56895	ENSCAFP00000001094	ENSCAFT00000001195	11.714	12.6197	13.1513	13.3498	12.5875	12.1593	12.4373	12.5529	12.5277	12.0567	11.9537	11.6936	11.7725	12.1354	12.6783	13.01	11.3706	12.3628	5534.26	0.0463699	0.887174	0.992348
PPT2	474856	ENSCAFG00000000766	palmitoyl-protein thioesterase 2 [Source:VGNC Symbol;Acc:VGNC:44930]	ENSCAFG00000000766	ENSG00000221988	94.0594	PPT2	palmitoyl-protein thioesterase 2 [Source:HGNC Symbol;Acc:HGNC:9326]	9374	ENSCAFP00000043146,ENSCAFP00000001092	ENSCAFT00000048253,ENSCAFT00000001193	11.0615	11.6801	11.6191	10.5511	11.0554	11.1141	11.5234	11.3655	11.1072	10.5306	10.0817	10.1994	10.1067	10.5271	10.7229	10.5367	11.1196	10.4086	1958.67	-0.260958	0.40024	0.987306
CELSR1	481203	ENSCAFG00000000767	cadherin EGF LAG seven-pass G-type receptor 1 [Source:VGNC Symbol;Acc:VGNC:39097]	ENSCAFG00000000767	ENSG00000075275	83.4128	CELSR1	cadherin EGF LAG seven-pass G-type receptor 1 [Source:HGNC Symbol;Acc:HGNC:1850]	9620	ENSCAFP00000040779,ENSCAFP00000001103	ENSCAFT00000048271,ENSCAFT00000001204	5.57886	2.68053	3.7988	0	0	5.58801	2.19637	2.70438	0.962887	4.61327	3.657	0	2.7073	1.46615	4.25671	3.62983	6.7143	9.18571	48.861	2.90496	0.000378972	0.0409689
EGFL8	481725	ENSCAFG00000000768	EGF like domain multiple 8 [Source:VGNC Symbol;Acc:VGNC:40238]	ENSCAFG00000000768	ENSG00000241404	80.6557	EGFL8	EGF like domain multiple 8 [Source:HGNC Symbol;Acc:HGNC:13944]	80864	ENSCAFP00000001096	ENSCAFT00000001197	8.80397	7.82595	9.27851	10.0314	7.69622	7.44542	8.07545	8.01195	7.73892	7.67564	6.34822	6.92749	6.84934	7.03838	8.74444	8.29665	8.82158	6.99103	301.333	0.15611	0.761651	0.992348
PRKN		ENSCAFG00000000769	parkin RBR E3 ubiquitin protein ligase [Source:HGNC Symbol;Acc:HGNC:8607]	ENSCAFG00000000769	ENSG00000185345	75.7098	PRKN	parkin RBR E3 ubiquitin protein ligase [Source:HGNC Symbol;Acc:HGNC:8607]	5071	ENSCAFP00000001095	ENSCAFT00000001196	7.5419	7.06143	5.97075	7.15469	7.03429	7.27377	7.61419	7.18553	6.28329	7.98728	8.95499	7.92156	8.37076	7.73757	6.79989	6.77635	9.16624	6.08846	200.715	0.117369	0.810824	0.992348
ENSCAFG00000000770		ENSCAFG00000000770		ENSCAFG00000000770	ENSG00000112530	92.0354	PACRG	parkin coregulated [Source:HGNC Symbol;Acc:HGNC:19152]	135138	ENSCAFP00000001099	ENSCAFT00000001200	4.13066	5.67387	4.39872	4.83605	6.92529	4.74269	6.63199	6.72572	4.51297	4.36197	6.68708	6.37808	6.3434	5.82093	3.26704	3.62983	7.09442	5.98446	57.9374	-0.0984631	0.866036	0.992348
AGPAT1	474857	ENSCAFG00000000771	1-acylglycerol-3-phosphate O-acyltransferase 1 [Source:VGNC Symbol;Acc:VGNC:37710]	ENSCAFG00000000771	ENSG00000204310	94.4251	AGPAT1	1-acylglycerol-3-phosphate O-acyltransferase 1 [Source:HGNC Symbol;Acc:HGNC:324]	10554	ENSCAFP00000033975	ENSCAFT00000038285	11.6487	10.8878	9.88914	9.03531	11.2763	10.0333	11.048	10.765	11.1512	10.6049	10.6621	10.6646	10.5683	11.239	11.8761	10.497	11.632	10.824	1952.64	0.4927	0.171506	0.838146
QKI	606754	ENSCAFG00000000772	QKI_ KH domain containing RNA binding [Source:VGNC Symbol;Acc:VGNC:45232]	ENSCAFG00000000772	ENSG00000112531	96.4602	QKI	QKI, KH domain containing RNA binding [Source:HGNC Symbol;Acc:HGNC:21100]	9444	ENSCAFP00000001102,ENSCAFP00000030367,ENSCAFP00000037340	ENSCAFT00000001203,ENSCAFT00000035144,ENSCAFT00000045317	11.8788	12.4223	11.701	11.3109	13.4212	13.0131	13.732	12.251	12.2001	13.322	13.3063	13.5961	13.7363	13.9911	13.3601	12.3968	13.2068	12.7769	8477.35	-0.0803846	0.848237	0.992348
RNF5	474858	ENSCAFG00000000774	ring finger protein 5 [Source:VGNC Symbol;Acc:VGNC:45673]	ENSCAFG00000000774	ENSG00000204308	98.3333	RNF5	ring finger protein 5 [Source:HGNC Symbol;Acc:HGNC:10068]	6048	ENSCAFP00000001106	ENSCAFT00000001208	12.5227	12.7515	12.2702	11.0732	12.6526	11.8546	11.8657	12.5729	12.3714	12.0482	10.8554	11.8374	12.2352	11.7663	12.3864	11.8216	12.344	11.5572	4464.44	-0.0690278	0.822848	0.992348
ENSCAFG00000000776		ENSCAFG00000000776		ENSCAFG00000000776						ENSCAFP00000038789	ENSCAFT00000001210	0	0	0	0	0	0.917402	0	0	0	0	0	1.01043	0	0	1.44644	0	0	0	0.201586	0.155754	0.826776	0.992348
AGER	403168	ENSCAFG00000000777	advanced glycosylation end-product specific receptor [Source:VGNC Symbol;Acc:VGNC:37699]	ENSCAFG00000000777	ENSG00000204305	73.4411	AGER	advanced glycosylation end-product specific receptor [Source:HGNC Symbol;Acc:HGNC:320]	177	ENSCAFP00000032810,ENSCAFP00000001108,ENSCAFP00000038659,ENSCAFP00000001110,ENSCAFP00000032821	ENSCAFT00000037322,ENSCAFT00000001212,ENSCAFT00000049666,ENSCAFT00000001214,ENSCAFT00000037333	9.69944	7.85995	9.00792	10.3239	9.87412	8.73705	12.6622	8.95564	9.2287	9.36948	12.6865	9.709	9.16122	9.69002	10.7214	10.4688	9.81757	10.9276	888.902	1.01477	0.00227966	0.126388
TRMU	481204	ENSCAFG00000000779	tRNA 5-methylaminomethyl-2-thiouridylate methyltransferase [Source:VGNC Symbol;Acc:VGNC:47861]	ENSCAFG00000000779	ENSG00000100416	90.5882	TRMU	tRNA 5-methylaminomethyl-2-thiouridylate methyltransferase [Source:HGNC Symbol;Acc:HGNC:25481]	55687	ENSCAFP00000001109	ENSCAFT00000001213	11.2944	9.67126	10.4262	11.1776	10.6251	10.1291	10.5385	10.5225	11.5866	10.5896	10.8101	10.0922	10.1139	11.076	11.0473	11.2068	10.5522	11.1612	1761.14	0.295491	0.327671	0.952717
C1H6orf118		ENSCAFG00000000781	chromosome 1 C6orf118 homolog [Source:VGNC Symbol;Acc:VGNC:52510]	ENSCAFG00000000781	ENSG00000112539	61.1691	C6orf118	chromosome 6 open reading frame 118 [Source:HGNC Symbol;Acc:HGNC:21233]	168090	ENSCAFP00000038723,ENSCAFP00000001113	ENSCAFT00000047613,ENSCAFT00000001217	0	2.68053	4.29706	0	0	0	0	0	0	0.833916	0	0	0	0	2.15403	0	0	6.60337	6.9186	1.49696	0.07654	0.654304
GTSE1	608855	ENSCAFG00000000782	G2 and S-phase expressed 1 [Source:VGNC Symbol;Acc:VGNC:41559]	ENSCAFG00000000782	ENSG00000075218	61.8529	GTSE1	G2 and S-phase expressed 1 [Source:HGNC Symbol;Acc:HGNC:13698]	51512	ENSCAFP00000001114,ENSCAFP00000031071	ENSCAFT00000001218,ENSCAFT00000035773	12.4844	11.4065	11.5386	13.1555	12.8045	11.4863	12.0516	11.3387	13.2186	9.99412	11.7235	11.3131	11.7297	11.8424	11.5046	12.6771	11.9134	12.3827	4421.23	0.0932582	0.827229	0.992348
PBX2	607695	ENSCAFG00000000783	PBX homeobox 2 [Source:VGNC Symbol;Acc:VGNC:44287]	ENSCAFG00000000783	ENSG00000204304	97.8873	PBX2	PBX homeobox 2 [Source:HGNC Symbol;Acc:HGNC:8633]	5089	ENSCAFP00000001119	ENSCAFT00000001223	12.0802	11.0272	12.4217	12.252	11.5958	12.2331	11.7329	11.8159	12.002	12.2594	11.2428	11.5925	12.0863	11.361	12.5239	12.7865	11.8456	11.5763	4048.06	0.364451	0.188707	0.856112
TTC38	474465	ENSCAFG00000000784	tetratricopeptide repeat domain 38 [Source:VGNC Symbol;Acc:VGNC:47956]	ENSCAFG00000000784	ENSG00000075234	88.6994	TTC38	tetratricopeptide repeat domain 38 [Source:HGNC Symbol;Acc:HGNC:26082]	55020	ENSCAFP00000001115	ENSCAFT00000001219	12.6734	15.1721	15.2688	15.1652	14.0691	15.1635	14.2021	14.6495	15.633	14.6846	15.9492	14.1618	13.7914	15.1965	14.3036	14.0741	14.7468	14.4022	28621.3	-0.472846	0.241325	0.905758
PKDREJ	474466	ENSCAFG00000000785	polycystin family receptor for egg jelly [Source:VGNC Symbol;Acc:VGNC:44604]	ENSCAFG00000000785	ENSG00000130943	66.3503	PKDREJ	polycystin family receptor for egg jelly [Source:HGNC Symbol;Acc:HGNC:9015]	10343	ENSCAFP00000043086	ENSCAFT00000001220	3.5863	8.6095	6.26806	7.34607	8.96474	4.48085	10.4392	5.66278	8.63922	6.07711	10.4526	5.54389	6.18791	8.55983	7.03632	8.68176	7.69697	9.08663	346.836	-0.107126	0.883174	0.992348
CSMD3	482016	ENSCAFG00000000786	CUB and Sushi multiple domains 3 [Source:VGNC Symbol;Acc:VGNC:39663]	ENSCAFG00000000786	ENSG00000164796	98.4624	CSMD3	CUB and Sushi multiple domains 3 [Source:HGNC Symbol;Acc:HGNC:19291]	114788	ENSCAFP00000001127,ENSCAFP00000001133	ENSCAFT00000001231,ENSCAFT00000001238	0	0	0	0	0.900872	2.66272	0.779597	0	0	1.74311	0	2.33857	0	4.52579	1.44644	0	0.810363	0.838984	0.921637	-0.115157	0.897978	0.992348
CDPF1	608872	ENSCAFG00000000787	cysteine rich DPF motif domain containing 1 [Source:VGNC Symbol;Acc:VGNC:39077]	ENSCAFG00000000787	ENSG00000205643	87.931	CDPF1	cysteine rich DPF motif domain containing 1 [Source:HGNC Symbol;Acc:HGNC:33710]	150383	ENSCAFP00000001117	ENSCAFT00000001221	10.0547	8.30463	9.27517	9.58698	9.07091	9.38077	9.20128	9.77317	9.7546	8.80172	9.11032	8.33359	7.86034	8.75788	9.85587	8.96466	10.0589	9.96749	653.516	0.54135	0.114976	0.751011
PPARA	403654	ENSCAFG00000000788	peroxisome proliferator activated receptor alpha [Source:VGNC Symbol;Acc:VGNC:44834]	ENSCAFG00000000788	ENSG00000186951	94.6581	PPARA	peroxisome proliferator activated receptor alpha [Source:HGNC Symbol;Acc:HGNC:9232]	5465	ENSCAFP00000001118	ENSCAFT00000001222	5.27133	3.71968	5.20481	5.71287	5.60572	4.96422	5.61517	0	4.25058	0	4.73972	5.19013	0	4.99321	5.7678	5.04738	6.44156	6.44258	35.0341	1.02941	0.151741	0.811718
WNT7B	481206	ENSCAFG00000000789	Wnt family member 7B [Source:VGNC Symbol;Acc:VGNC:54554]	ENSCAFG00000000789	ENSG00000188064	56.4482	WNT7B	Wnt family member 7B [Source:HGNC Symbol;Acc:HGNC:12787]	7477	ENSCAFP00000032357	ENSCAFT00000036926	0	0	0	0	0	0	1.95107	0	0	0	0	0	0	0	0	0	0	5.57103	2.74474	1.37122	0.060173	0.599001
GPSM3	607687	ENSCAFG00000000790	G protein signaling modulator 3 [Source:VGNC Symbol;Acc:VGNC:41459]	ENSCAFG00000000790	ENSG00000213654	92.5	GPSM3	G protein signaling modulator 3 [Source:HGNC Symbol;Acc:HGNC:13945]	63940	ENSCAFP00000001123,ENSCAFP00000036043	ENSCAFT00000001227,ENSCAFT00000043305	13.6238	13.3811	15.2118	14.7061	12.0908	13.0552	11.5771	13.3628	13.7106	13.4039	11.7435	13.0043	13.7975	12.7895	13.8888	14.455	13.8417	13.2543	12983.5	0.313168	0.520411	0.992348
NOTCH4	481726	ENSCAFG00000000791	notch 4 [Source:VGNC Symbol;Acc:VGNC:43900]	ENSCAFG00000000791	ENSG00000204301	86.2239	NOTCH4	notch 4 [Source:HGNC Symbol;Acc:HGNC:7884]	4855	ENSCAFP00000042620,ENSCAFP00000001124	ENSCAFT00000045934,ENSCAFT00000001228	11.6765	9.57987	7.76635	7.09777	6.30465	9.152	10.2662	8.69255	7.97493	8.70494	11.0038	8.83451	8.91072	8.89508	10.0574	11.0698	9.59946	9.697	868.076	0.555872	0.365181	0.972268
ENSCAFG00000000792		ENSCAFG00000000792		ENSCAFG00000000792						ENSCAFP00000001125	ENSCAFT00000001229	5.23664	3.38807	0	0	5.41364	6.48978	3.02972	0	5.21217	8.25085	5.90453	6.39557	8.25363	5.07093	6.67147	7.27738	7.72294	3.38757	82.0685	0.51444	0.532924	0.992348
PDE10A	484073	ENSCAFG00000000795	phosphodiesterase 10A [Source:VGNC Symbol;Acc:VGNC:44345]	ENSCAFG00000000795	ENSG00000112541	93.7423	PDE10A	phosphodiesterase 10A [Source:HGNC Symbol;Acc:HGNC:8772]	10846	ENSCAFP00000001151,ENSCAFP00000041725	ENSCAFT00000001259,ENSCAFT00000045354	8.08582	5.0646	4.29706	5.2384	5.68081	6.57294	8.6419	4.45731	6.65344	6.32255	7.1834	6.129	5.66616	6.93824	5.79046	6.52408	5.84609	6.2616	97.9762	-0.544599	0.342734	0.961301
BTNL2	481730	ENSCAFG00000000797	butyrophilin like 2 [Source:NCBI gene;Acc:481730]	ENSCAFG00000000797	ENSG00000204290	70.099	BTNL2	butyrophilin like 2 [Source:HGNC Symbol;Acc:HGNC:1142]	56244	ENSCAFP00000001134,ENSCAFP00000001141	ENSCAFT00000001240,ENSCAFT00000001247	6.46224	5.81921	5.50756	5.49506	7.9601	8.17019	6.29275	5.92106	5.41836	6.46992	8.0757	8.10816	8.2361	2.84196	8.08682	5.60245	6.98709	5.41974	131.624	-0.126754	0.838605	0.992348
ENSCAFG00000000798		ENSCAFG00000000798		ENSCAFG00000000798	ENSG00000143198	93.4211	MGST3	microsomal glutathione S-transferase 3 [Source:HGNC Symbol;Acc:HGNC:7064]	4259	ENSCAFP00000036430	ENSCAFT00000001241	14.1967	15.4111	12.91	12.8839	13.1831	12.1172	13.7005	12.9609	11.8724	12.037	13.1651	14.4174	13.0747	13.5912	12.9239	12.3561	12.1055	12.6707	10919.1	-0.959131	0.0480269	0.545789
ACSL6	474670	ENSCAFG00000000799	acyl-CoA synthetase long chain family member 6 [Source:VGNC Symbol;Acc:VGNC:51694]	ENSCAFG00000000799	ENSG00000164398	95.4294	ACSL6	acyl-CoA synthetase long chain family member 6 [Source:HGNC Symbol;Acc:HGNC:16496]	23305	ENSCAFP00000039687,ENSCAFP00000001165	ENSCAFT00000043983,ENSCAFT00000001273	5.92228	4.94299	4.39872	3.58796	4.66001	2.1874	3.72061	0	2.74314	3.14162	0	2.82518	4.64199	5.37662	0	3.8528	4.92564	3.76772	16.6735	-0.252289	0.741541	0.992348
ENSCAFG00000000801		ENSCAFG00000000801		ENSCAFG00000000801						ENSCAFP00000001142	ENSCAFT00000001248	4.52496	1.23434	0	4.13237	5.96742	4.48085	2.58894	0	8.77045	7.68115	3.21661	7.70016	6.09368	3.73768	6.40393	5.25704	9.50535	0	106.074	0.959641	0.269665	0.924472
DLA-DRA	481731	ENSCAFG00000000803	MHC class II DR alpha chain [Source:NCBI gene;Acc:481731]	ENSCAFG00000000803	ENSG00000204287	87.0079	HLA-DRA	major histocompatibility complex, class II, DR alpha [Source:HGNC Symbol;Acc:HGNC:4947]	3122	ENSCAFP00000001147	ENSCAFT00000001254	18.8369	21.0378	18.7823	16.189	19.9444	19.4577	18.7583	19.2277	17.7676	19.5473	17.0585	19.5658	20.0167	14.9228	21.363	19.0533	19.3706	18.9263	741326	0.684718	0.269953	0.924472
FBLN1	474468	ENSCAFG00000000804	fibulin 1 [Source:VGNC Symbol;Acc:VGNC:40750]	ENSCAFG00000000804	ENSG00000077942	87.5706	FBLN1	fibulin 1 [Source:HGNC Symbol;Acc:HGNC:3600]	2192	ENSCAFP00000001150	ENSCAFT00000001257	15.3855	13.9306	15.7488	9.72494	12.7344	14.6428	14.6961	12.9575	12.9048	11.7823	13.8421	6.34245	11.3533	12.6701	12.196	11.7725	7.57112	13.6072	13175.4	-1.20848	0.102662	0.722945
ENSCAFG00000000805		ENSCAFG00000000805		ENSCAFG00000000805							ENSCAFT00000001258	0	0	0	0	0	0	0	0	0	0	0	0	0	0	0	0	0	0	0	0	1	1
HLA-DRB1	474860	ENSCAFG00000000806	MHC class II DLA DRB1 beta chain [Source:NCBI gene;Acc:474860]	ENSCAFG00000000806	ENSG00000198502	75.9124	HLA-DRB5	major histocompatibility complex, class II, DR beta 5 [Source:HGNC Symbol;Acc:HGNC:4953]	3127	ENSCAFP00000001156,ENSCAFP00000043037	ENSCAFT00000001264,ENSCAFT00000047689	19.1174	21.4176	20.5181	19.3779	19.7527	19.5613	18.6422	19.9294	18.0666	19.1071	16.8857	18.8422	19.0245	14.9515	20.9914	19.7579	19.2997	18.8723	817174	0.379626	0.525326	0.992348
TBXT	403653	ENSCAFG00000000807	T-box transcription factor T [Source:VGNC Symbol;Acc:VGNC:47058]	ENSCAFG00000000807	ENSG00000164458	90.1149	TBXT	T-box transcription factor T [Source:HGNC Symbol;Acc:HGNC:11515]	6862	ENSCAFP00000001157	ENSCAFT00000001265	0	0	0	0	0	0	0	0	0	0.833916	2.1105	0	0	0	0	0	0	0	0.227829	-0.245261	0.730396	0.992348
ENSCAFG00000000808		ENSCAFG00000000808		ENSCAFG00000000808	ENSG00000167863	91.3043	ATP5PD	ATP synthase peripheral stalk subunit d [Source:HGNC Symbol;Acc:HGNC:845]	10476	ENSCAFP00000036047	ENSCAFT00000001266	10.6039	12.0491	11.4511	10.9909	11.1074	10.3671	10.2729	11.3625	10.7774	10.2068	11.3258	10.964	10.9036	10.8424	9.71933	10.8943	10.3202	10.1266	1911.34	-0.680813	0.0275211	0.449713
RIBC2	474469	ENSCAFG00000000809	RIB43A domain with coiled-coils 2 [Source:VGNC Symbol;Acc:VGNC:45569]	ENSCAFG00000000809	ENSG00000128408	84.3501	RIBC2	RIB43A domain with coiled-coils 2 [Source:HGNC Symbol;Acc:HGNC:13241]	26150	ENSCAFP00000001159	ENSCAFT00000001267	4.78713	4.50104	6.32082	0	2.15988	4.87964	6.8084	4.72147	2.93441	0.833916	5.864	0	1.91284	5.28174	0.897372	0	2.9603	8.20178	38.9986	0.929244	0.279243	0.931125
TRPS1	482018	ENSCAFG00000000810	transcriptional repressor GATA binding 1 [Source:VGNC Symbol;Acc:VGNC:47880]	ENSCAFG00000000810	ENSG00000104447	96.5224	TRPS1	transcriptional repressor GATA binding 1 [Source:HGNC Symbol;Acc:HGNC:12340]	7227	ENSCAFP00000001166	ENSCAFT00000001274	10.4344	11.3478	11.3783	12.0067	11.698	11.1989	12.828	11.5969	10.3501	12.2064	11.5095	11.9243	11.6839	13.2499	11.9081	11.3882	11.5027	11.5216	3612.31	-0.268406	0.506208	0.992348
SFT2D1	476266	ENSCAFG00000000811	SFT2 domain containing 1 [Source:VGNC Symbol;Acc:VGNC:46085]	ENSCAFG00000000811	ENSG00000198818	94.3396	SFT2D1	SFT2 domain containing 1 [Source:HGNC Symbol;Acc:HGNC:21102]	113402	ENSCAFP00000001160	ENSCAFT00000001268	12.8766	13.5499	13.5008	12.7953	12.1948	13.6591	12.4619	13.4506	12.3801	13.689	12.8457	12.8414	13.4559	12.4477	12.6825	13.0963	13.8381	12.7822	8874.39	0.0757661	0.80959	0.992348
DLA-DQA1	474861	ENSCAFG00000000812	major histocompatibility complex_ class II_ DQ alpha 1 [Source:NCBI gene;Acc:474861]	ENSCAFG00000000812	ENSG00000196735	46.0465	HLA-DQA1	major histocompatibility complex, class II, DQ alpha 1 [Source:HGNC Symbol;Acc:HGNC:4942]	3117	ENSCAFP00000041474,ENSCAFP00000001164	ENSCAFT00000047258,ENSCAFT00000001272	16.241	18.5577	15.4462	13.5013	18.4176	17.5916	17.5912	16.5157	14.7297	17.6524	15.3173	17.4104	18.492	12.4625	19.7236	16.2963	18.0126	16.7202	194418	0.902199	0.182116	0.847469
HLA-DQB2	100856137	ENSCAFG00000000814	HLA class II histocompatibility antigen_ DQ beta 2 chain [Source:NCBI gene;Acc:100856137]	ENSCAFG00000000814	ENSG00000232629	79.9257	HLA-DQB2	major histocompatibility complex, class II, DQ beta 2 [Source:HGNC Symbol;Acc:HGNC:4945]	3120	ENSCAFP00000001171	ENSCAFT00000001279	17.989	19.8949	18.0808	16.461	18.3597	17.4079	16.9757	18.5051	16.0863	17.5528	15.4243	17.5084	17.7896	12.0099	19.5832	18.0844	17.677	17.0314	263532	0.480183	0.450427	0.992348
EIF3H	475081	ENSCAFG00000000816	eukaryotic translation initiation factor 3 subunit H [Source:VGNC Symbol;Acc:VGNC:40274]	ENSCAFG00000000816	ENSG00000147677	91.2467	EIF3H	eukaryotic translation initiation factor 3 subunit H [Source:HGNC Symbol;Acc:HGNC:3273]	8667	ENSCAFP00000036553,ENSCAFP00000001174	ENSCAFT00000047451,ENSCAFT00000001282	15.2493	16.5641	16.831	16.3128	15.7535	15.1006	15.3534	16.7507	15.2147	15.2781	14.8556	15.0299	15.3847	15.466	14.9037	16.1196	15.1892	16.0379	56207.2	-0.148429	0.700207	0.992348
IL3	481497	ENSCAFG00000000817	interleukin 3 [Source:VGNC Symbol;Acc:VGNC:53502]	ENSCAFG00000000817						ENSCAFP00000001172	ENSCAFT00000001280	0	0	0	0	0	0	0	0	0	0	0	0	1.50775	0.911823	0	0	0	0	0.151394	-0.165058	0.816607	0.992348
DLA-DOB	607786	ENSCAFG00000000819	major histocompatibility complex_ class II_ DO beta [Source:NCBI gene;Acc:607786]	ENSCAFG00000000819	ENSG00000241106	84.8148	HLA-DOB	major histocompatibility complex, class II, DO beta [Source:HGNC Symbol;Acc:HGNC:4937]	3112	ENSCAFP00000031388	ENSCAFT00000036056	10.1614	7.47742	8.9294	6.10826	9.78191	10.6987	8.89741	7.51639	9.19871	12.2466	9.01174	10.0815	12.1379	6.54766	11.4734	10.5286	11.7564	8.9937	1388.98	0.652464	0.347993	0.964035
CSF2	403923	ENSCAFG00000000820	colony stimulating factor 2 [Source:VGNC Symbol;Acc:VGNC:39654]	ENSCAFG00000000820	ENSG00000164400	65.1316	CSF2	colony stimulating factor 2 [Source:HGNC Symbol;Acc:HGNC:2434]	1437	ENSCAFP00000001176,ENSCAFP00000032076	ENSCAFT00000001284,ENSCAFT00000036668	4.2744	3.56338	5.55237	5.09064	5.41364	4.87964	4.18584	2.93005	5.17475	5.60684	5.26048	2.6023	6.03405	3.82998	4.19009	4.63184	2.46517	3.84894	25.7804	-0.884756	0.0962656	0.707533
UTP23	482020	ENSCAFG00000000821	UTP23_ small subunit processome component [Source:VGNC Symbol;Acc:VGNC:48212]	ENSCAFG00000000821	ENSG00000147679	94.332	UTP23	UTP23, small subunit processome component [Source:HGNC Symbol;Acc:HGNC:28224]	84294	ENSCAFP00000001177	ENSCAFT00000001285	11.2848	12.6272	12.9359	12.7644	11.3161	10.8522	11.4795	12.9605	11.8801	11.5039	10.0057	11.537	11.7691	11.7913	10.9284	12.4299	11.8287	11.8139	3957.42	-0.127663	0.764402	0.992348
RAD21	482021	ENSCAFG00000000822	RAD21 cohesin complex component [Source:VGNC Symbol;Acc:VGNC:45313]	ENSCAFG00000000822	ENSG00000164754	98.7322	RAD21	RAD21 cohesin complex component [Source:HGNC Symbol;Acc:HGNC:9811]	5885	ENSCAFP00000001178	ENSCAFT00000001286	14.7744	15.7508	14.4617	13.9518	15.7748	14.7754	15.7328	15.4767	15.1479	15.189	14.8621	15.6327	15.3775	15.7768	14.7186	15.0602	14.9193	14.9698	37937.5	-0.351883	0.235722	0.900326
ENSCAFG00000000823	474864	ENSCAFG00000000823	transporter 2_ ATP binding cassette subfamily B member [Source:NCBI gene;Acc:474864]	ENSCAFG00000000823	ENSG00000204267	76.7045	TAP2	transporter 2, ATP binding cassette subfamily B member [Source:HGNC Symbol;Acc:HGNC:44]	6891	ENSCAFP00000001183	ENSCAFT00000001291	14.3402	14.2511	13.2423	12.6366	14.0949	14.5272	13.4395	14.577	14.1997	14.539	12.6299	13.9337	14.765	12.5268	14.9254	13.9212	13.7746	13.1	16706.5	0.0670643	0.870417	0.992348
P4HA2	474672	ENSCAFG00000000824	prolyl 4-hydroxylase subunit alpha 2 [Source:VGNC Symbol;Acc:VGNC:44223]	ENSCAFG00000000824	ENSG00000072682	92.3077	P4HA2	prolyl 4-hydroxylase subunit alpha 2 [Source:HGNC Symbol;Acc:HGNC:8547]	8974	ENSCAFP00000001181	ENSCAFT00000001289	14.4162	13.3422	13.7468	12.4606	13.037	13.0791	13.3624	13.1441	13.3776	13.7742	13.8065	13.9038	13.1158	12.3911	13.1938	13.4389	12.1843	13.8908	10951.5	-0.146748	0.665184	0.992348
SLC30A8	482022	ENSCAFG00000000825	solute carrier family 30 member 8 [Source:VGNC Symbol;Acc:VGNC:46353]	ENSCAFG00000000825	ENSG00000164756	86.4499	SLC30A8	solute carrier family 30 member 8 [Source:HGNC Symbol;Acc:HGNC:20303]	169026	ENSCAFP00000001179	ENSCAFT00000001287	6.12556	0	0	0	0	0	1.28292	2.43676	0.962887	0	0	0	0	2.17814	0	0	0	0	0.573468	-0.504129	0.500672	0.992348
MED30	482023	ENSCAFG00000000826	mediator complex subunit 30 [Source:VGNC Symbol;Acc:VGNC:43137]	ENSCAFG00000000826	ENSG00000164758	97.191	MED30	mediator complex subunit 30 [Source:HGNC Symbol;Acc:HGNC:23032]	90390	ENSCAFP00000001180	ENSCAFT00000001288	11.6107	12.7887	12.1359	11.5158	12.0118	11.4423	12.1486	12.6307	11.7956	11.4804	11.2683	11.1686	11.4319	11.7605	11.0925	11.7844	11.8182	11.3789	3600.35	-0.323881	0.270043	0.924472
SMC1B	481207	ENSCAFG00000000827	structural maintenance of chromosomes 1B [Source:VGNC Symbol;Acc:VGNC:46542]	ENSCAFG00000000827	ENSG00000077935	90.1215	SMC1B	structural maintenance of chromosomes 1B [Source:HGNC Symbol;Acc:HGNC:11112]	27127	ENSCAFP00000001188,ENSCAFP00000042937	ENSCAFT00000001296,ENSCAFT00000049571	6.38515	6.82371	4.82118	7.62653	5.86381	7.32264	7.61945	5.9471	6.78344	6.4826	9.24067	6.73482	7.023	10.0336	7.14583	7.54047	8.2334	6.34796	204.49	-0.23025	0.711585	0.992348
RPS6KA2	612448	ENSCAFG00000000828	ribosomal protein S6 kinase A2 [Source:VGNC Symbol;Acc:VGNC:45739]	ENSCAFG00000000828	ENSG00000071242	90.8488	RPS6KA2	ribosomal protein S6 kinase A2 [Source:HGNC Symbol;Acc:HGNC:10431]	6196	ENSCAFP00000001202	ENSCAFT00000001310	12.4996	13.4325	11.7826	13.2897	9.31829	12.2095	12.2053	11.1386	9.49285	11.5113	13.2569	12.5681	12.1364	12.7169	11.9433	11.8908	14.6725	11.7015	6146.21	0.732156	0.200387	0.867464
PSMB8	474865	ENSCAFG00000000829	proteasome subunit beta 8 [Source:VGNC Symbol;Acc:VGNC:45099]	ENSCAFG00000000829	ENSG00000204264	85.1449	PSMB8	proteasome subunit beta 8 [Source:HGNC Symbol;Acc:HGNC:9545]	5696	ENSCAFP00000001185	ENSCAFT00000001293	14.7747	15.0023	16.8372	16.1824	14.3706	15.7305	14.4106	15.5771	15.2648	15.4836	13.343	15.2869	15.9759	11.4313	15.7952	16.4874	15.0175	14.4805	44779.8	0.22828	0.671045	0.992348
PDLIM4	481498	ENSCAFG00000000830	PDZ and LIM domain 4 [Source:VGNC Symbol;Acc:VGNC:44386]	ENSCAFG00000000830	ENSG00000131435	90.3323	PDLIM4	PDZ and LIM domain 4 [Source:HGNC Symbol;Acc:HGNC:16501]	8572	ENSCAFP00000001186	ENSCAFT00000001294	12.4784	11.3122	14.1988	13.3687	12.4956	11.9662	11.8939	12.645	13.5306	11.6092	11.6277	11.1148	11.9915	9.97795	11.6772	12.1476	10.1178	13.4509	5730.04	-0.212732	0.699016	0.992348
EXT1	482024	ENSCAFG00000000831	exostosin glycosyltransferase 1 [Source:VGNC Symbol;Acc:VGNC:40531]	ENSCAFG00000000831	ENSG00000182197	99.1957	EXT1	exostosin glycosyltransferase 1 [Source:HGNC Symbol;Acc:HGNC:3512]	2131	ENSCAFP00000001194,ENSCAFP00000001191	ENSCAFT00000001302,ENSCAFT00000001299	13.7845	14.2891	13.9731	12.9534	13.3457	12.6181	12.8045	14.4551	13.4917	13.8355	12.5243	13.6171	13.3703	14.103	12.1094	13.3088	13.1539	13.0182	11621.7	-0.638226	0.0620664	0.606145
TAP1		ENSCAFG00000000832	transporter 1_ ATP binding cassette subfamily B member [Source:VGNC Symbol;Acc:VGNC:47105]	ENSCAFG00000000832	ENSG00000168394	75.6378	TAP1	transporter 1, ATP binding cassette subfamily B member [Source:HGNC Symbol;Acc:HGNC:43]	6890	ENSCAFP00000001198	ENSCAFT00000001306	15.6514	15.3343	15.5078	15.0362	15.0652	15.9712	14.7893	15.4679	16.0191	16.4447	14.5217	15.8841	16.355	13.2658	16.5785	15.9461	15.1573	14.7061	50147.7	0.198144	0.638521	0.992348
SAMD12		ENSCAFG00000000833	sterile alpha motif domain containing 12 [Source:VGNC Symbol;Acc:VGNC:49882]	ENSCAFG00000000833	ENSG00000177570	77.8351	SAMD12	sterile alpha motif domain containing 12 [Source:HGNC Symbol;Acc:HGNC:31750]	401474	ENSCAFP00000001195	ENSCAFT00000001303	6.56369	9.60264	3.46555	2.70321	5.86381	3.74867	3.46377	1.07283	8.56161	0	4.59866	5.77528	7.3427	7.13201	4.96317	0	9.45357	3.15184	136.615	0.37574	0.664954	0.992348
TNFRSF11B	100855848	ENSCAFG00000000834	TNF receptor superfamily member 11b [Source:VGNC Symbol;Acc:VGNC:47655]	ENSCAFG00000000834	ENSG00000164761	91.7706	TNFRSF11B	TNF receptor superfamily member 11b [Source:HGNC Symbol;Acc:HGNC:11909]	4982	ENSCAFP00000001197	ENSCAFT00000001305	14.0769	4.66387	6.39651	10.1941	10.9057	7.5721	5.59392	9.17808	8.49105	11.1625	5.82231	9.05691	6.76626	5.77523	8.94715	8.93448	10.3091	7.77804	574.315	0.10623	0.883852	0.992348
ENSCAFG00000000835		ENSCAFG00000000835		ENSCAFG00000000835							ENSCAFT00000001307	4.87997	2.68053	0	0	3.71597	7.40059	2.40597	3.12514	2.26208	3.48191	0.871531	6.30591	6.97094	1.86563	3.88779	2.03682	6.56152	3.59013	31.5221	-0.0477344	0.954616	1
FAM118A	481208	ENSCAFG00000000838	family with sequence similarity 118 member A [Source:VGNC Symbol;Acc:VGNC:40584]	ENSCAFG00000000838	ENSG00000100376	92.437	FAM118A	family with sequence similarity 118 member A [Source:HGNC Symbol;Acc:HGNC:1313]	55007	ENSCAFP00000001206	ENSCAFT00000001314	10.7978	12.7754	9.70294	9.16566	10.6657	12.0804	11.5377	11.1072	10.7758	11.4472	13.1193	11.1069	11.3573	13.2874	10.8135	10.4379	11.141	10.5283	3139.33	-0.933728	0.0772994	0.656489
MAL2		ENSCAFG00000000839	mal_ T cell differentiation protein 2 (gene/pseudogene) [Source:HGNC Symbol;Acc:HGNC:13634]	ENSCAFG00000000839	ENSG00000147676	91.6667	MAL2	mal, T cell differentiation protein 2 (gene/pseudogene) [Source:HGNC Symbol;Acc:HGNC:13634]	114569	ENSCAFP00000001204	ENSCAFT00000001312	5.23664	3.38807	2.75296	0	2.633	5.15622	5.36221	1.07283	9.82121	0.833916	5.16363	4.41211	0	0	6.55717	2.62581	5.35557	7.20667	27.384	1.68131	0.0361641	0.498179
SLC22A4	474673	ENSCAFG00000000840	solute carrier family 22 member 4 [Source:VGNC Symbol;Acc:VGNC:51760]	ENSCAFG00000000840	ENSG00000197208	63.8462	SLC22A4	solute carrier family 22 member 4 [Source:HGNC Symbol;Acc:HGNC:10968]	6583	ENSCAFP00000001211	ENSCAFT00000001320	7.78936	7.23987	8.17017	9.00983	7.87206	5.11981	8.49489	8.86976	7.59051	7.39625	7.26348	5.19013	6.3434	6.16015	8.61075	6.47459	9.77353	8.43995	258.999	0.897498	0.109991	0.739912
ENSCAFG00000000842	612451	ENSCAFG00000000842	ribonuclease T2 [Source:NCBI gene;Acc:612451]	ENSCAFG00000000842	ENSG00000026297	59.3443	RNASET2	ribonuclease T2 [Source:HGNC Symbol;Acc:HGNC:21686]	8635	ENSCAFP00000040798,ENSCAFP00000001209	ENSCAFT00000045697,ENSCAFT00000001318	14.9096	15.5364	15.462	14.549	13.4222	15.9823	14.2958	15.8303	13.4268	15.1466	13.9855	13.9857	14.3603	13.758	14.0676	14.6529	15.2152	14.184	28648.9	-0.239378	0.585266	0.992348
UPK3A	609118	ENSCAFG00000000843	uroplakin 3A [Source:VGNC Symbol;Acc:VGNC:48157]	ENSCAFG00000000843	ENSG00000100373	82.6389	UPK3A	uroplakin 3A [Source:HGNC Symbol;Acc:HGNC:12580]	7380	ENSCAFP00000001210	ENSCAFT00000001319	2.22354	0	0	0	0	3.30555	0.779597	1.07283	0	0	2.76707	0	0	1.46615	0	0	0	0	1.21932	-1.07733	0.21489	0.8838
ENSCAFG00000000846		ENSCAFG00000000846		ENSCAFG00000000846							ENSCAFT00000001323	0	0	0	1.50462	0	0	0	0	0	0	0	0	0	0	0	0	0	0	0.102083	-0.084855	0.905098	0.992348
FGFR1OP		ENSCAFG00000000847	FGFR1 oncogene partner [Source:VGNC Symbol;Acc:VGNC:40857]	ENSCAFG00000000847	ENSG00000213066	89.6024	FGFR1OP	FGFR1 oncogene partner [Source:HGNC Symbol;Acc:HGNC:17012]	11116	ENSCAFP00000001216	ENSCAFT00000001326	11.4458	11.6795	11.8397	12.1658	11.4375	11.4242	11.3709	11.9045	11.1109	11.287	11.1051	11.5146	12.082	11.6914	10.7059	12.0034	11.1443	10.7981	2978.7	-0.343153	0.179213	0.844651
DLA-DMA	481732	ENSCAFG00000000848	major histocompatibility complex_ class II_ DM alpha [Source:NCBI gene;Acc:481732]	ENSCAFG00000000848	ENSG00000204257	77.7358	HLA-DMA	major histocompatibility complex, class II, DM alpha [Source:HGNC Symbol;Acc:HGNC:4934]	3108	ENSCAFP00000032144,ENSCAFP00000001218	ENSCAFT00000036735,ENSCAFT00000001328	15.1549	17.3726	15.6374	14.0053	15.7988	15.8846	15.4702	16.1598	15.0368	15.8396	14.2005	15.9402	15.7747	12.4959	17.3101	15.3225	16.1659	14.7129	58297.2	0.463345	0.383523	0.981262
ENSCAFG00000000849		ENSCAFG00000000849		ENSCAFG00000000849							ENSCAFT00000001329	0	1.23434	0	0	2.82178	5.04411	4.00447	0	0.962887	0	1.411	0	5.92882	0	1.44644	4.43891	3.52996	0	8.33109	-0.0139847	0.987588	1
KIAA0930	481210	ENSCAFG00000000850	KIAA0930 [Source:VGNC Symbol;Acc:VGNC:42355]	ENSCAFG00000000850	ENSG00000100364	92.8571	KIAA0930	KIAA0930 [Source:HGNC Symbol;Acc:HGNC:1314]	23313	ENSCAFP00000001220	ENSCAFT00000001331	13.1804	12.4754	11.4818	13.0384	13.0372	13.2025	12.0257	13.102	11.9423	12.1654	12.4357	12.8832	12.3614	13.7952	12.7638	12.2801	12.5092	12.912	6866.4	-0.134001	0.689939	0.992348
IRF1	100855872	ENSCAFG00000000851	interferon regulatory factor 1 [Source:VGNC Symbol;Acc:VGNC:42091]	ENSCAFG00000000851	ENSG00000125347	92.5234	IRF1	interferon regulatory factor 1 [Source:HGNC Symbol;Acc:HGNC:6116]	3659	ENSCAFP00000001223	ENSCAFT00000001334	14.3453	13.4488	14.9726	14.4207	14.8834	15.2169	13.9191	14.1215	15.6517	15.9986	14.1086	15.8933	16.5711	12.099	16.0996	15.5096	14.3148	14.5029	35854.4	0.191803	0.715941	0.992348
GPR31	484081	ENSCAFG00000000853	G protein-coupled receptor 31 [Source:VGNC Symbol;Acc:VGNC:41430]	ENSCAFG00000000853	ENSG00000120436	67.3077	GPR31	G protein-coupled receptor 31 [Source:HGNC Symbol;Acc:HGNC:4486]	2853	ENSCAFP00000001221	ENSCAFT00000001332	7.48392	1.23434	5.36411	5.30697	6.08266	7.79629	3.26301	4.13368	1.94397	8.49881	1.411	3.0182	7.39104	0	8.68823	6.33367	9.2685	6.55577	128.362	1.39282	0.0887442	0.688734
ENSCAFG00000000854		ENSCAFG00000000854		ENSCAFG00000000854						ENSCAFP00000012351	ENSCAFT00000013348	0	0	0	0	0	0	0	0	0	0	0	0	0.942483	0	0	0	3.09365	0	0.469909	0.85869	0.231605	0.897892
IL5	403790	ENSCAFG00000000855	interleukin 5 [Source:VGNC Symbol;Acc:VGNC:41990]	ENSCAFG00000000855	ENSG00000113525	64.9254	IL5	interleukin 5 [Source:HGNC Symbol;Acc:HGNC:6016]	3567	ENSCAFP00000037706,ENSCAFP00000001224	ENSCAFT00000045599,ENSCAFT00000001335	5.52237	5.63512	7.52913	4.83605	4.66001	4.87964	6.78983	4.22164	5.9033	5.38166	7.20789	6.63528	6.46881	5.10828	6.92806	6.29618	5.80778	5.72956	69.7917	0.154041	0.759992	0.992348
NUP50	474470	ENSCAFG00000000856	nucleoporin 50 [Source:VGNC Symbol;Acc:VGNC:44056]	ENSCAFG00000000856	ENSG00000093000	86.087	NUP50	nucleoporin 50 [Source:HGNC Symbol;Acc:HGNC:8065]	10762	ENSCAFP00000001225	ENSCAFT00000001337	12.7808	12.394	13.4319	13.8683	13.2044	13.1424	12.4392	12.8497	13.8054	12.8517	13.2277	12.8249	13.1238	13.2942	12.6277	13.2705	13.1498	12.7387	8860.25	-0.175526	0.506131	0.992348
ENSCAFG00000000857		ENSCAFG00000000857		ENSCAFG00000000857							ENSCAFT00000001336	3.69251	2.68053	3.9404	3.06178	2.633	2.1874	1.65533	2.10791	1.53526	1.74311	1.411	3.18841	0	1.86563	3.13159	4.04588	3.32824	3.59013	6.29412	1.01562	0.0862984	0.684721
UNC93A	612460	ENSCAFG00000000858	unc-93 homolog A [Source:VGNC Symbol;Acc:VGNC:49038]	ENSCAFG00000000858	ENSG00000112494	79.6053	UNC93A	unc-93 homolog A [Source:HGNC Symbol;Acc:HGNC:12570]	54346	ENSCAFP00000001226	ENSCAFT00000001339	0	0	5.20481	3.06178	3.39768	0	5.59392	1.07283	0	0	4.9862	0	0	2.17814	0.897372	0	0.810363	5.64111	10.3286	0.191223	0.83148	0.992348
AFDN		ENSCAFG00000000860	afadin_ adherens junction formation factor [Source:VGNC Symbol;Acc:VGNC:37685]	ENSCAFG00000000860	ENSG00000130396	93.1805	AFDN	afadin, adherens junction formation factor [Source:HGNC Symbol;Acc:HGNC:7137]	4301	ENSCAFP00000001228,ENSCAFP00000037787	ENSCAFT00000001341,ENSCAFT00000047722	12.9064	12.7552	12.0125	12.2932	10.1933	11.7216	12.3994	12.2412	9.41274	12.7202	11.5623	12.8099	11.696	14.3601	10.5327	11.8486	10.9552	11.3093	5010.49	-1.12795	0.0313585	0.470462
PHF21B		ENSCAFG00000000861	PHD finger protein 21B [Source:HGNC Symbol;Acc:HGNC:25161]	ENSCAFG00000000861	ENSG00000056487	65.5257	PHF21B	PHD finger protein 21B [Source:HGNC Symbol;Acc:HGNC:25161]	112885	ENSCAFP00000001230	ENSCAFT00000001343	2.89203	0	0	0	0	3.16967	0.779597	0	2.52257	2.04617	2.76707	0	0	3.73768	3.50488	0	0	3.01776	3.25625	0.305733	0.732978	0.992348
KIF25		ENSCAFG00000000863	kinesin family member 25 [Source:VGNC Symbol;Acc:VGNC:53730]	ENSCAFG00000000863	ENSG00000125337	37.7816	KIF25	kinesin family member 25 [Source:HGNC Symbol;Acc:HGNC:6390]	3834	ENSCAFP00000041290,ENSCAFP00000001232	ENSCAFT00000046225,ENSCAFT00000001345	1.90796	0	0	0	0	0	0	1.68128	0	0.833916	0.871531	0	0	0.911823	0	1.02465	0	1.75119	0.603015	0.25842	0.771071	0.992348
ENSCAFG00000000864		ENSCAFG00000000864		ENSCAFG00000000864	ENSG00000153303	72.428	FRMD1	FERM domain containing 1 [Source:HGNC Symbol;Acc:HGNC:21240]	79981	ENSCAFP00000001233	ENSCAFT00000001346	0	0	0	0	0	0	0	0	0	0	0	0	0	0	0	0	0	2.0549	0.175287	0.516667	0.467882	0.992348
ENPP2	482026	ENSCAFG00000000865	ectonucleotide pyrophosphatase/phosphodiesterase 2 [Source:VGNC Symbol;Acc:VGNC:40375]	ENSCAFG00000000865	ENSG00000136960	93.1306	ENPP2	ectonucleotide pyrophosphatase/phosphodiesterase 2 [Source:HGNC Symbol;Acc:HGNC:3357]	5168	ENSCAFP00000001237	ENSCAFT00000001350	12.8011	11.4608	11.2625	9.7218	10.3644	15.4259	12.534	13.2533	12.3988	14.9947	12.5994	10.5801	14.0003	9.88686	11.8777	12.1986	14.0145	11.9752	9246.15	-0.354817	0.609209	0.992348
DACT2	612487	ENSCAFG00000000866	dishevelled binding antagonist of beta catenin 2 [Source:VGNC Symbol;Acc:VGNC:39762]	ENSCAFG00000000866	ENSG00000164488	48.2759	DACT2	dishevelled binding antagonist of beta catenin 2 [Source:HGNC Symbol;Acc:HGNC:21231]	168002	ENSCAFP00000001234,ENSCAFP00000036208	ENSCAFT00000001347,ENSCAFT00000050141	5.52237	0	0	0	0	8.42271	2.40597	0	0	0	0.871531	0	0	0	6.01876	0	6.36448	4.91577	31.4813	0.175759	0.823451	0.992348
RAD50	474674	ENSCAFG00000000867	RAD50 double strand break repair protein [Source:VGNC Symbol;Acc:VGNC:51759]	ENSCAFG00000000867	ENSG00000113522	96.189	RAD50	RAD50 double strand break repair protein [Source:HGNC Symbol;Acc:HGNC:9816]	10111	ENSCAFP00000040203,ENSCAFP00000001240	ENSCAFT00000048691,ENSCAFT00000001353	12.5751	12.9389	12.7991	12.8498	13.3045	12.6402	13.9769	13.0189	13.5046	13.2162	13.6377	13.6378	13.3419	13.0034	13.5095	12.9321	12.5409	13.0448	9360.03	-0.178777	0.494217	0.992348
SMOC2	476270	ENSCAFG00000000868	SPARC related modular calcium binding 2 [Source:VGNC Symbol;Acc:VGNC:46567]	ENSCAFG00000000868	ENSG00000112562	89.6861	SMOC2	SPARC related modular calcium binding 2 [Source:HGNC Symbol;Acc:HGNC:20323]	64094	ENSCAFP00000001236,ENSCAFP00000001235	ENSCAFT00000001349,ENSCAFT00000001348	11.8579	13.3329	11.4197	9.8877	10.4203	12.2046	12.7182	9.76038	11.6166	11.6773	11.804	8.22038	9.07014	10.0312	7.08296	8.65239	12.4014	10.2818	2803.36	-0.652308	0.325428	0.952032
PRR5	100533463	ENSCAFG00000000869	proline rich 5 [Source:VGNC Symbol;Acc:VGNC:45047]	ENSCAFG00000000869	ENSG00000186654	85.09	PRR5	proline rich 5 [Source:HGNC Symbol;Acc:HGNC:31682]	55615	ENSCAFP00000001243,ENSCAFP00000041948	ENSCAFT00000001356,ENSCAFT00000044013	9.88168	5.17676	8.06585	9.00983	4.88837	9.06371	4.24156	6.54996	5.57019	7.13225	6.24154	3.92629	7.6969	2.43486	8.65156	7.01428	9.84739	8.31331	260.257	0.858929	0.244643	0.909221
RTL6	481213	ENSCAFG00000000870	retrotransposon Gag like 6 [Source:VGNC Symbol;Acc:VGNC:45794]	ENSCAFG00000000870	ENSG00000188636	94.5607	RTL6	retrotransposon Gag like 6 [Source:HGNC Symbol;Acc:HGNC:13343]	84247	ENSCAFP00000001244	ENSCAFT00000001357	7.5419	0	0	0	5.41364	5.89857	5.28475	5.66278	5.05628	3.57957	5.56857	4.26762	4.8864	6.16015	7.00759	3.62983	8.18191	7.36692	65.1578	1.41409	0.0667721	0.627812
BRD2	474868	ENSCAFG00000000871	bromodomain containing 2 [Source:VGNC Symbol;Acc:VGNC:38519]	ENSCAFG00000000871	ENSG00000204256	98.0075	BRD2	bromodomain containing 2 [Source:HGNC Symbol;Acc:HGNC:1103]	6046	ENSCAFP00000001265,ENSCAFP00000036979	ENSCAFT00000001379,ENSCAFT00000043351	15.6973	15.4906	15.1897	14.2949	15.2307	15.4819	15.4131	15.2951	16.0694	15.9406	14.7991	15.8472	15.7076	16.2243	16.0707	15.1485	15.4871	15.4849	48377.5	0.0316791	0.913029	0.993751
SHISAL1	100682848	ENSCAFG00000000873	shisa like 1 [Source:VGNC Symbol;Acc:VGNC:49868]	ENSCAFG00000000873	ENSG00000138944	86	SHISAL1	shisa like 1 [Source:HGNC Symbol;Acc:HGNC:29335]	85352	ENSCAFP00000037723,ENSCAFP00000001246	ENSCAFT00000044889,ENSCAFT00000001359	8.80988	6.53894	5.14755	4.63735	7.4249	6.84241	7.82493	5.84	6.86794	8.39867	8.06233	6.22995	7.07324	7.19411	5.79046	7.38844	5.72798	7.64792	150.496	-0.392445	0.47363	0.992348
THBS2	484087	ENSCAFG00000000874	thrombospondin 2 [Source:VGNC Symbol;Acc:VGNC:47336]	ENSCAFG00000000874	ENSG00000186340	88.6616	THBS2	thrombospondin 2 [Source:HGNC Symbol;Acc:HGNC:11786]	7058	ENSCAFP00000001251,ENSCAFP00000038673	ENSCAFT00000001365,ENSCAFT00000046608	15.4239	14.4967	14.6949	12.9657	13.602	14.1764	14.916	13.7832	12.0412	13.3848	13.8277	11.1768	10.1956	12.986	10.8128	11.3993	9.56972	12.9207	12867	-1.95814	0.00110974	0.081681
TAF2	475084	ENSCAFG00000000875	TATA-box binding protein associated factor 2 [Source:VGNC Symbol;Acc:VGNC:47080]	ENSCAFG00000000875	ENSG00000064313	97.2637	TAF2	TATA-box binding protein associated factor 2 [Source:HGNC Symbol;Acc:HGNC:11536]	6873	ENSCAFP00000001249	ENSCAFT00000001363	11.909	12.5696	10.6281	9.28944	12.519	12.1978	13.1564	11.0392	11.3485	12.7073	12.2774	12.5592	12.5386	13.3916	11.9249	11.6741	12.7059	12.3669	5001.47	-0.0778537	0.867694	0.992348
PARVG		ENSCAFG00000000876	parvin gamma [Source:VGNC Symbol;Acc:VGNC:44268]	ENSCAFG00000000876	ENSG00000138964	79.5181	PARVG	parvin gamma [Source:HGNC Symbol;Acc:HGNC:14654]	64098	ENSCAFP00000001248	ENSCAFT00000001361	11.8432	8.03385	13.6158	13.6824	9.23976	12.0301	10.9194	8.72301	9.13681	13.251	9.47903	10.7419	12.0112	6.72641	11.4904	11.6385	13.1926	12.8743	4259.58	0.464853	0.518261	0.992348
ENSCAFG00000000877		ENSCAFG00000000877		ENSCAFG00000000877							ENSCAFT00000001362	1.50345	0	3.46555	3.34873	4.44709	1.47375	4.7822	3.12514	4.7349	2.29648	4.13685	4.01949	3.06603	2.84196	2.81531	3.50394	2.81336	4.4788	10.917	-0.00539644	0.993232	1
IL13	442990	ENSCAFG00000000878	interleukin 13 [Source:VGNC Symbol;Acc:VGNC:41936]	ENSCAFG00000000878	ENSG00000169194	70.2128	IL13	interleukin 13 [Source:HGNC Symbol;Acc:HGNC:5973]	3596	ENSCAFP00000001250	ENSCAFT00000001364	1.50345	4.50104	1.28407	3.97269	0	0	4.18584	2.70438	2.93441	0.833916	4.54839	3.18841	2.22877	3.91674	1.84318	0	3.93729	2.86994	7.84898	-0.386289	0.622295	0.992348
ENSCAFG00000000879		ENSCAFG00000000879		ENSCAFG00000000879							ENSCAFT00000001366	0	2.33862	1.28407	2.70321	0	0	0.779597	1.68128	1.53526	0	0	1.01043	0.942483	1.46615	0	1.02465	0	0.838984	1.18614	-0.86606	0.326209	0.952179
IL4	403785	ENSCAFG00000000880	interleukin 4 [Source:VGNC Symbol;Acc:VGNC:41987]	ENSCAFG00000000880	ENSG00000113520	56.0606	IL4	interleukin 4 [Source:HGNC Symbol;Acc:HGNC:6014]	3565	ENSCAFP00000040093,ENSCAFP00000001253	ENSCAFT00000044599,ENSCAFT00000001367	1.50345	0	0	0	2.15988	1.47375	1.95107	2.43676	1.53526	0	0.871531	0	0	0	2.15403	0	2.25346	1.36602	1.43815	0.535955	0.535441	0.992348
DSCC1	609036	ENSCAFG00000000882	DNA replication and sister chromatid cohesion 1 [Source:VGNC Symbol;Acc:VGNC:51769]	ENSCAFG00000000882	ENSG00000136982	89.313	DSCC1	DNA replication and sister chromatid cohesion 1 [Source:HGNC Symbol;Acc:HGNC:24453]	79075	ENSCAFP00000001256	ENSCAFT00000001370	10.62	11.9201	9.8221	8.69501	11.5126	10.9187	11.2338	11.024	11.4341	10.7718	11.4328	11.2711	10.9393	11.4029	9.91894	10.9215	11.0915	11.3333	2121.73	-0.177082	0.6478	0.992348
ENSCAFG00000000883		ENSCAFG00000000883		ENSCAFG00000000883							ENSCAFT00000001371	1.50345	2.33862	5.20481	4.13237	2.633	0.917402	3.15107	0	2.93441	3.83822	3.08175	2.01561	1.50775	3.73768	3.61055	0	2.46517	3.15184	7.80847	-0.3719	0.611223	0.992348
WDR27		ENSCAFG00000000884	WD repeat domain 27 [Source:HGNC Symbol;Acc:HGNC:21248]	ENSCAFG00000000884	ENSG00000184465	66.9073	WDR27	WD repeat domain 27 [Source:HGNC Symbol;Acc:HGNC:21248]	253769	ENSCAFP00000001261,ENSCAFP00000039782	ENSCAFT00000001375,ENSCAFT00000046940	9.24026	10.7302	9.54837	8.76371	8.72562	8.58843	10.4861	9.85796	8.13937	9.93423	10.4797	11.4115	8.72205	10.7052	10.9805	9.74405	11.7948	8.2844	1160.34	0.665608	0.214179	0.882348
DEPTOR	482028	ENSCAFG00000000885	DEP domain containing MTOR interacting protein [Source:VGNC Symbol;Acc:VGNC:39900]	ENSCAFG00000000885	ENSG00000155792	98.5294	DEPTOR	DEP domain containing MTOR interacting protein [Source:HGNC Symbol;Acc:HGNC:22953]	64798	ENSCAFP00000001263,ENSCAFP00000038417	ENSCAFT00000001377,ENSCAFT00000043181	8.90684	9.45196	9.98625	8.98388	7.90375	8.70669	10.564	8.33646	9.23098	9.43128	9.49072	8.2875	6.61165	9.12882	10.0014	8.31551	10.1725	9.3164	627.407	0.394725	0.396227	0.985908
ENSCAFG00000000886	476271	ENSCAFG00000000886	dermatan sulfate epimerase [Source:NCBI gene;Acc:476271]	ENSCAFG00000000886	ENSG00000111817	96.1418	DSE	dermatan sulfate epimerase [Source:HGNC Symbol;Acc:HGNC:21144]	29940	ENSCAFP00000001264	ENSCAFT00000001378	13.4151	14.0849	13.1357	12.4172	13.6182	13.452	14.2738	12.7566	12.5603	14.3531	14.7033	15.8256	13.7559	13.9755	14.4535	13.1357	14.9917	12.7354	16986.4	0.0710553	0.886802	0.992348
SAMM50	474473	ENSCAFG00000000887	SAMM50 sorting and assembly machinery component [Source:VGNC Symbol;Acc:VGNC:54542]	ENSCAFG00000000887	ENSG00000100347	97.0149	SAMM50	SAMM50 sorting and assembly machinery component [Source:HGNC Symbol;Acc:HGNC:24276]	25813	ENSCAFP00000001270,ENSCAFP00000042394,ENSCAFP00000001260	ENSCAFT00000001384,ENSCAFT00000047071,ENSCAFT00000001374	13.3702	13.7194	14.2781	13.5043	14.337	13.9319	13.8379	13.1094	13.812	13.2946	13.9665	13.2013	13.7606	13.8149	13.4289	14.1915	13.4989	14.6448	14468.3	0.269597	0.308165	0.943625
CALHM5	100688567	ENSCAFG00000000889	calcium homeostasis modulator family member 5 [Source:NCBI gene;Acc:100688567]	ENSCAFG00000000889	ENSG00000178033	78.5366	CALHM5	calcium homeostasis modulator family member 5 [Source:HGNC Symbol;Acc:HGNC:21568]	254228	ENSCAFP00000001267	ENSCAFT00000001381	11.2103	11.0112	9.54283	9.31047	8.68971	9.57986	8.85785	9.17808	8.42485	8.75545	8.54172	7.0093	7.84885	7.05759	8.67611	8.09855	6.54997	7.90216	593.034	-1.279	0.0247377	0.433101
CALHM4	102155016	ENSCAFG00000000891	calcium homeostasis modulator family member 4 [Source:VGNC Symbol;Acc:VGNC:38670]	ENSCAFG00000000891	ENSG00000164451	45.5414	CALHM4	calcium homeostasis modulator family member 4 [Source:HGNC Symbol;Acc:HGNC:21094]	221301	ENSCAFP00000038515,ENSCAFP00000001269	ENSCAFT00000044383,ENSCAFT00000001383	5.43327	3.98914	5.02571	3.34873	5.47118	0	3.72061	4.52802	2.93441	4.05748	2.57957	4.72042	3.69864	5.21484	5.81278	3.50394	3.09365	5.02466	21.1593	0.350219	0.57514	0.992348
PNPLA3		ENSCAFG00000000893	patatin like phospholipase domain containing 3 [Source:VGNC Symbol;Acc:VGNC:44754]	ENSCAFG00000000893	ENSG00000100344	68.523	PNPLA3	patatin like phospholipase domain containing 3 [Source:HGNC Symbol;Acc:HGNC:18590]	80339	ENSCAFP00000001273	ENSCAFT00000001387	6.91034	5.55437	6.32082	7.59945	7.40289	7.08835	7.63514	6.24872	6.84429	5.86106	6.30346	6.08656	6.45372	7.38878	7.58881	7.59552	7.22371	7.3738	126.654	0.599384	0.0906496	0.693048
ENSCAFG00000000894	612537	ENSCAFG00000000894	amine sulfotransferase-like [Source:NCBI gene;Acc:612537]	ENSCAFG00000000894						ENSCAFP00000001276	ENSCAFT00000001390	4.2744	5.46882	5.02571	4.926	5.35371	3.30555	6.06462	0	6.03444	1.35898	3.657	6.63528	5.5574	7.53992	0	4.74747	1.32614	5.70795	40.1826	-0.905364	0.245449	0.910239
PNPLA5	481216	ENSCAFG00000000895	patatin like phospholipase domain containing 5 [Source:VGNC Symbol;Acc:VGNC:44755]	ENSCAFG00000000895	ENSG00000100341	74.2389	PNPLA5	patatin like phospholipase domain containing 5 [Source:HGNC Symbol;Acc:HGNC:24888]	150379	ENSCAFP00000001277	ENSCAFT00000001391	0.939298	0	0	0	3.39768	7.27377	4.06749	4.13368	0	6.44422	2.57957	2.01561	0.942483	4.21943	3.39086	0	6.12065	3.84894	14.112	0.626307	0.470741	0.992348
DLA-DOA	474869	ENSCAFG00000000896	HLA class II histocompatibility antigen_ DO alpha chain-like [Source:NCBI gene;Acc:474869]	ENSCAFG00000000896	ENSG00000204252	80.4	HLA-DOA	major histocompatibility complex, class II, DO alpha [Source:HGNC Symbol;Acc:HGNC:4936]	3111	ENSCAFP00000001280	ENSCAFT00000001394	9.72938	8.14833	8.72927	5.94574	7.59632	8.81883	7.31633	5.9471	8.26933	10.6921	8.00757	7.67172	11.1222	6.86377	8.85609	9.16774	10.7646	7.31784	565.239	0.421568	0.527913	0.992348
RSPH4A	484093	ENSCAFG00000000897	radial spoke head 4 homolog A [Source:VGNC Symbol;Acc:VGNC:45780]	ENSCAFG00000000897	ENSG00000111834	79.4979	RSPH4A	radial spoke head 4 homolog A [Source:HGNC Symbol;Acc:HGNC:21558]	345895	ENSCAFP00000001279	ENSCAFT00000001393	4.40511	2.95674	2.40755	5.98812	5.5798	4.96422	6.21137	4.13368	3.51617	6.02606	5.02347	6.129	5.5574	6.43459	6.12956	6.72084	4.07268	8.24368	58.8091	1.40058	0.019665	0.391249
KIF3A	474675	ENSCAFG00000000898	kinesin family member 3A [Source:VGNC Symbol;Acc:VGNC:42404]	ENSCAFG00000000898	ENSG00000131437	98.895	KIF3A	kinesin family member 3A [Source:HGNC Symbol;Acc:HGNC:6319]	11127	ENSCAFP00000001284,ENSCAFP00000001285,ENSCAFP00000001287	ENSCAFT00000001398,ENSCAFT00000001399,ENSCAFT00000001401	10.7277	10.0278	10.965	10.6452	11.1338	11.1597	11.5085	10.8598	11.9329	11.3223	11.966	11.9578	11.6619	11.1728	11.7838	10.6571	10.7998	10.9594	2474.48	-0.185886	0.566	0.992348
SULT4A1	609410	ENSCAFG00000000899	sulfotransferase family 4A member 1 [Source:VGNC Symbol;Acc:VGNC:46980]	ENSCAFG00000000899	ENSG00000130540	99.6479	SULT4A1	sulfotransferase family 4A member 1 [Source:HGNC Symbol;Acc:HGNC:14903]	25830	ENSCAFP00000001281	ENSCAFT00000001395	6.84275	0	3.9404	0	0	0	0.779597	0	0	2.69546	1.411	0	2.22877	3.00924	0	3.04286	0.810363	1.36602	2.41304	-0.0128487	0.988524	1
ENSCAFG00000000900		ENSCAFG00000000900		ENSCAFG00000000900	ENSG00000223865	49.789	HLA-DPB1	major histocompatibility complex, class II, DP beta 1 [Source:HGNC Symbol;Acc:HGNC:4940]	3115	ENSCAFP00000001282	ENSCAFT00000001396	4.9672	4.31747	1.28407	3.58796	1.45122	2.44455	1.95107	1.68128	1.94397	2.04617	2.36402	4.10702	1.50775	3.63906	4.70141	1.61773	0.810363	2.51923	8.06464	0.0203359	0.977462	1
ZUP1	476272	ENSCAFG00000000901	zinc finger containing ubiquitin peptidase 1 [Source:VGNC Symbol;Acc:VGNC:48863]	ENSCAFG00000000901	ENSG00000153975	87.8893	ZUP1	zinc finger containing ubiquitin peptidase 1 [Source:HGNC Symbol;Acc:HGNC:21224]	221302	ENSCAFP00000001283	ENSCAFT00000001397	11.63	12.8372	12.2902	12.4899	12.1801	12.3292	12.0173	12.3781	11.5555	12.6223	11.7505	12.5008	13.0393	11.8978	12.6484	12.37	11.6805	11.7131	4979.38	-0.146705	0.598699	0.992348
EFCAB6	481218	ENSCAFG00000000902	EF-hand calcium binding domain 6 [Source:VGNC Symbol;Acc:VGNC:40217]	ENSCAFG00000000902	ENSG00000186976	73.86	EFCAB6	EF-hand calcium binding domain 6 [Source:HGNC Symbol;Acc:HGNC:24204]	64800	ENSCAFP00000001286,ENSCAFP00000030574	ENSCAFT00000001400,ENSCAFT00000035329	6.54962	3.56338	4.18769	0	4.12736	5.26025	4.12788	0	4.6282	4.51794	0.871531	0	2.7073	3.5332	0.897372	2.84935	2.81336	7.40098	24.1498	0.924833	0.267911	0.924435
COL11A2	481734	ENSCAFG00000000903	collagen type XI alpha 2 chain [Source:VGNC Symbol;Acc:VGNC:39457]	ENSCAFG00000000903	ENSG00000204248	96.7802	COL11A2	collagen type XI alpha 2 chain [Source:HGNC Symbol;Acc:HGNC:2187]	1302	ENSCAFP00000001293,ENSCAFP00000029621,ENSCAFP00000001295	ENSCAFT00000001407,ENSCAFT00000031814,ENSCAFT00000001409	9.61248	8.22859	9.29838	10.5511	12.0761	9.26676	10.468	10.6509	11.9637	9.49212	7.73165	10.7529	9.4219	10.3504	12.2738	12.7844	11.525	11.8697	2138.5	1.55027	0.00470728	0.194574
MPPED1	609458	ENSCAFG00000000904	metallophosphoesterase domain containing 1 [Source:VGNC Symbol;Acc:VGNC:43349]	ENSCAFG00000000904	ENSG00000186732	89.9721	MPPED1	metallophosphoesterase domain containing 1 [Source:HGNC Symbol;Acc:HGNC:1306]	758	ENSCAFP00000001288	ENSCAFT00000001402	0	0	0	0	3.39768	2.1874	0	0	0	0	0	0	0	3.5332	2.62668	0	0.810363	0	1.64448	-0.0588876	0.942976	0.995987
KPNA5	484094	ENSCAFG00000000905	karyopherin subunit alpha 5 [Source:VGNC Symbol;Acc:VGNC:42503]	ENSCAFG00000000905	ENSG00000196911	96.7093	KPNA5	karyopherin subunit alpha 5 [Source:HGNC Symbol;Acc:HGNC:6398]	3841	ENSCAFP00000001291,ENSCAFP00000036527	ENSCAFT00000001405,ENSCAFT00000047201	10.0855	9.63981	10.7231	11.4957	10.658	10.6564	11.3441	10.6359	10.1668	11.5381	10.8339	11.1622	11.5115	11.7147	10.7693	11.0482	11.0865	9.97769	1968.41	-0.196403	0.566139	0.992348
SEPTIN8		ENSCAFG00000000906	septin 8 [Source:HGNC Symbol;Acc:HGNC:16511]	ENSCAFG00000000906	ENSG00000164402	59.375	SEPTIN8	septin 8 [Source:HGNC Symbol;Acc:HGNC:16511]	23176	ENSCAFP00000001296	ENSCAFT00000001410	12.3145	12.0505	11.3292	11.2909	12.1841	12.0691	12.9199	12.0106	12.4808	12.7344	12.7724	12.5046	11.9793	11.862	12.228	11.262	12.4397	12.322	4791.6	-0.119712	0.685958	0.992348
SCUBE1	609479	ENSCAFG00000000907	signal peptide_ CUB domain and EGF like domain containing 1 [Source:VGNC Symbol;Acc:VGNC:45935]	ENSCAFG00000000907	ENSG00000159307	90.2834	SCUBE1	signal peptide, CUB domain and EGF like domain containing 1 [Source:HGNC Symbol;Acc:HGNC:13441]	80274	ENSCAFP00000001290	ENSCAFT00000001404	5.00891	8.27343	7.97824	7.8498	8.93181	5.98208	7.87423	7.47224	4.17678	7.96486	7.28666	3.47833	7.78998	5.99052	3.709	5.09182	6.35122	7.86359	158.449	-0.835195	0.199202	0.866538
FAM162B	612544	ENSCAFG00000000908	family with sequence similarity 162 member B [Source:VGNC Symbol;Acc:VGNC:40613]	ENSCAFG00000000908	ENSG00000183807	78.7097	FAM162B	family with sequence similarity 162 member B [Source:HGNC Symbol;Acc:HGNC:21549]	221303	ENSCAFP00000001294	ENSCAFT00000001408	1.50345	0	1.28407	0	0	0	1.95107	0	0	0	0	0	0	0	0	1.61773	3.09365	0	0.874583	0.892765	0.288789	0.935785
TTLL12	474474	ENSCAFG00000000909	tubulin tyrosine ligase like 12 [Source:VGNC Symbol;Acc:VGNC:47975]	ENSCAFG00000000909	ENSG00000100304	82.2581	TTLL12	tubulin tyrosine ligase like 12 [Source:HGNC Symbol;Acc:HGNC:28974]	23170	ENSCAFP00000001298	ENSCAFT00000001412	13.124	12.3546	12.8037	12.043	12.952	13.011	12.5017	13.0277	12.7779	11.9645	12.692	11.623	12.4025	11.9891	12.9996	12.5246	13.4263	13.6669	6900.58	0.614138	0.0319429	0.473298
SOWAHA	100687456	ENSCAFG00000000910	sosondowah ankyrin repeat domain family member A [Source:VGNC Symbol;Acc:VGNC:46669]	ENSCAFG00000000910	ENSG00000198944	71.0432	SOWAHA	sosondowah ankyrin repeat domain family member A [Source:HGNC Symbol;Acc:HGNC:27033]	134548	ENSCAFP00000001297	ENSCAFT00000001411	0	5.78422	0	0	0	0	0	4.94468	0	0	2.1105	0	0	0	0	3.74562	0	5.15813	7.46356	0.293282	0.720363	0.992348
GPRC6A	484095	ENSCAFG00000000911	G protein-coupled receptor class C group 6 member A [Source:VGNC Symbol;Acc:VGNC:41452]	ENSCAFG00000000911	ENSG00000173612	86.8534	GPRC6A	G protein-coupled receptor class C group 6 member A [Source:HGNC Symbol;Acc:HGNC:18510]	222545	ENSCAFP00000001300	ENSCAFT00000001414	0	0	0	0	0	0	0	0	0	2.04617	0	0	0	2.17814	0	3.04286	0	0	0.772056	0.440441	0.542032	0.992348
RXRB	481735	ENSCAFG00000000912	retinoid X receptor beta [Source:VGNC Symbol;Acc:VGNC:45818]	ENSCAFG00000000912	ENSG00000204231	98.5075	RXRB	retinoid X receptor beta [Source:HGNC Symbol;Acc:HGNC:10478]	6257	ENSCAFP00000001304	ENSCAFT00000001418	13.2464	13.7346	12.896	12.4695	12.155	12.3648	12.9496	13.3227	13.0016	13.1466	12.1405	12.7702	12.9554	13.2074	13.1333	12.2774	12.9295	12.2338	7630.77	-0.246555	0.382357	0.980803
TSPO	474475	ENSCAFG00000000913	translocator protein [Source:VGNC Symbol;Acc:VGNC:54552]	ENSCAFG00000000913	ENSG00000100300	81.6568	TSPO	translocator protein [Source:HGNC Symbol;Acc:HGNC:1158]	706	ENSCAFP00000001302	ENSCAFT00000001416	12.3608	9.71604	11.6491	12.3132	9.06157	11.7017	8.72732	11.8534	9.86445	9.32264	9.48071	8.16536	8.99914	7.80735	11.2763	9.2991	11.4427	13.212	2281.38	0.898102	0.176153	0.841989
SHROOM1	481502	ENSCAFG00000000914	shroom family member 1 [Source:VGNC Symbol;Acc:VGNC:46156]	ENSCAFG00000000914	ENSG00000164403	69.5804	SHROOM1	shroom family member 1 [Source:HGNC Symbol;Acc:HGNC:24084]	134549	ENSCAFP00000001305	ENSCAFT00000001419	12.5479	10.6155	10.9014	10.6402	9.4547	10.9127	10.9374	10.9341	10.8827	10.6555	11.5643	10.6932	10.1448	10.1298	9.03043	11.3452	10.6166	10.8789	1922.77	-0.268073	0.530404	0.992348
RFX6		ENSCAFG00000000915	regulatory factor X6 [Source:VGNC Symbol;Acc:VGNC:45508]	ENSCAFG00000000915	ENSG00000185002	91.3232	RFX6	regulatory factor X6 [Source:HGNC Symbol;Acc:HGNC:21478]	222546	ENSCAFP00000001307	ENSCAFT00000001421	4.40511	4.8781	0	0	4.38857	5.29332	0	2.93005	3.39123	3.75705	4.73972	0	5.0559	0	3.88779	0	2.00526	0	11.6771	-0.98459	0.261547	0.920555
GDF9	100313495	ENSCAFG00000000916	growth differentiation factor 9 [Source:VGNC Symbol;Acc:VGNC:41164]	ENSCAFG00000000916	ENSG00000164404	74.2729	GDF9	growth differentiation factor 9 [Source:HGNC Symbol;Acc:HGNC:4224]	2661	ENSCAFP00000001306	ENSCAFT00000001420	8.03625	7.86833	8.64385	9.40344	7.74951	7.70707	8.13551	7.78534	8.63234	8.40534	9.31584	8.27337	7.47567	8.1539	8.89059	6.7899	8.94142	7.06938	324.33	-0.123619	0.761059	0.992348
SLC39A7	481736	ENSCAFG00000000917	solute carrier family 39 member 7 [Source:VGNC Symbol;Acc:VGNC:46406]	ENSCAFG00000000917	ENSG00000112473	82.6004	SLC39A7	solute carrier family 39 member 7 [Source:HGNC Symbol;Acc:HGNC:4927]	7922	ENSCAFP00000001312	ENSCAFT00000001426	14.6742	14.1298	14.2855	13.6172	13.276	14.3241	13.4915	14.2726	14.9283	13.9357	13.2064	13.6203	14.2975	13.9984	13.3482	14.1154	14.1015	13.5643	16755.1	-0.259666	0.382239	0.980803
MCAT	609532	ENSCAFG00000000918	malonyl-CoA-acyl carrier protein transacylase [Source:VGNC Symbol;Acc:VGNC:43069]	ENSCAFG00000000918	ENSG00000100294	79.1667	MCAT	malonyl-CoA-acyl carrier protein transacylase [Source:HGNC Symbol;Acc:HGNC:29622]	27349	ENSCAFP00000001310	ENSCAFT00000001424	11.8298	11.4581	12.9367	13.0409	12.3438	11.4302	11.4173	12.3304	12.1581	10.6499	11.6749	10.6619	11.7537	11.2114	10.4173	11.5342	11.1064	12.2085	3706.04	-0.464549	0.25432	0.913217
UQCRQ	609744	ENSCAFG00000000919	ubiquinol-cytochrome c reductase complex III subunit VII [Source:VGNC Symbol;Acc:VGNC:48165]	ENSCAFG00000000919	ENSG00000164405	81.7073	UQCRQ	ubiquinol-cytochrome c reductase complex III subunit VII [Source:HGNC Symbol;Acc:HGNC:29594]	27089	ENSCAFP00000001308	ENSCAFT00000001422	14.0688	13.5358	13.8127	13.6119	11.4211	12.8449	10.8454	13.5331	12.4324	10.9553	12.8153	11.3689	10.9761	9.77955	13.0373	12.1254	13.168	13.1739	7295.76	0.117899	0.833322	0.992348
VGLL2	484097	ENSCAFG00000000920	vestigial like family member 2 [Source:VGNC Symbol;Acc:VGNC:48258]	ENSCAFG00000000920	ENSG00000170162	84.9557	VGLL2	vestigial like family member 2 [Source:HGNC Symbol;Acc:HGNC:20232]	245806	ENSCAFP00000032192,ENSCAFP00000037629	ENSCAFT00000036780,ENSCAFT00000045727	1.50345	0	0	3.06178	3.80817	0	0	3.45049	1.94397	4.12374	2.1105	3.82666	3.4777	5.43657	0.897372	0	1.32614	0	6.81839	-2.15207	0.012026	0.313686
BIK	102155535	ENSCAFG00000000921	BCL2 interacting killer [Source:VGNC Symbol;Acc:VGNC:38457]	ENSCAFG00000000921	ENSG00000100290	44.2953	BIK	BCL2 interacting killer [Source:HGNC Symbol;Acc:HGNC:1051]	638	ENSCAFP00000001311	ENSCAFT00000001425	6.87694	3.18846	6.74427	6.79766	5.12187	7.71929	2.19637	4.65983	5.31895	6.36425	5.73512	3.82666	7.56967	3.63906	7.78778	6.86864	6.37761	6.2616	82.9126	0.671585	0.30103	0.938865
LEAP2	609750	ENSCAFG00000000922	liver enriched antimicrobial peptide 2 [Source:VGNC Symbol;Acc:VGNC:42628]	ENSCAFG00000000922	ENSG00000164406	88.3117	LEAP2	liver enriched antimicrobial peptide 2 [Source:HGNC Symbol;Acc:HGNC:29571]	116842	ENSCAFP00000001314	ENSCAFT00000001428	4.6879	0	4.82118	3.79312	11.3008	1.47375	3.86951	3.7158	4.88148	3.14162	4.32775	4.7749	3.69864	4.4695	5.18466	4.85452	3.52996	2.86994	16.9357	0.278423	0.627424	0.992348
ROS1	484098	ENSCAFG00000000923	ROS proto-oncogene 1_ receptor tyrosine kinase [Source:VGNC Symbol;Acc:VGNC:45698]	ENSCAFG00000000923	ENSG00000047936	84.0802	ROS1	ROS proto-oncogene 1, receptor tyrosine kinase [Source:HGNC Symbol;Acc:HGNC:10261]	6098	ENSCAFP00000001313	ENSCAFT00000001427	0	0	0	0	0	0	8.74671	0	0	0	7.8914	0	0	3.73768	0	0	0	7.33203	9.66726	1.93153	0.019868	0.393357
DCBLD1		ENSCAFG00000000925	discoidin_ CUB and LCCL domain containing 1 [Source:VGNC Symbol;Acc:VGNC:39797]	ENSCAFG00000000925	ENSG00000164465	77.6386	DCBLD1	discoidin, CUB and LCCL domain containing 1 [Source:HGNC Symbol;Acc:HGNC:21479]	285761	ENSCAFP00000001316	ENSCAFT00000001430	9.65415	7.98076	5.83225	8.58195	6.57779	9.08982	8.79639	9.40873	9.20337	9.3982	9.59345	10.1449	8.85436	9.75474	7.09211	9.71416	10.0175	8.61269	563.627	0.10586	0.841293	0.992348
TTLL1	100855660	ENSCAFG00000000926	tubulin tyrosine ligase like 1 [Source:VGNC Symbol;Acc:VGNC:47973]	ENSCAFG00000000926	ENSG00000100271	98.5816	TTLL1	tubulin tyrosine ligase like 1 [Source:HGNC Symbol;Acc:HGNC:1312]	25809	ENSCAFP00000001319	ENSCAFT00000001433	10.8309	9.64225	10.0443	10.6811	10.7059	10.3476	9.88062	9.87502	11.2862	10.2722	10.8924	9.71075	11.0896	10.2826	8.8507	9.75273	10.8004	10.5089	1367.66	-0.316402	0.36301	0.971052
HSD17B8	607895	ENSCAFG00000000927	hydroxysteroid 17-beta dehydrogenase 8 [Source:VGNC Symbol;Acc:VGNC:41810]	ENSCAFG00000000927	ENSG00000204228	88.8031	HSD17B8	hydroxysteroid 17-beta dehydrogenase 8 [Source:HGNC Symbol;Acc:HGNC:3554]	7923	ENSCAFP00000001317	ENSCAFT00000001431	12.8041	12.8297	14.2284	13.286	11.8569	12.9931	12.2238	13.2552	13.0509	12.1205	11.7175	12.3761	12.2606	12.1368	12.3176	12.3564	12.2994	12.3093	6750.88	-0.474821	0.198279	0.865526
GOPC	484100	ENSCAFG00000000928	golgi associated PDZ and coiled-coil motif containing [Source:VGNC Symbol;Acc:VGNC:49713]	ENSCAFG00000000928	ENSG00000047932	93.7365	GOPC	golgi associated PDZ and coiled-coil motif containing [Source:HGNC Symbol;Acc:HGNC:17643]	57120	ENSCAFP00000039586,ENSCAFP00000001321	ENSCAFT00000044776,ENSCAFT00000001435	10.0988	10.5967	9.34688	9.95334	10.9862	11.0436	11.6326	10.561	9.7274	11.1845	11.5611	11.6772	11.8631	12.0335	11.2392	10.6506	11.3149	10.2588	2126.74	-0.151382	0.717948	0.992348
ENSCAFG00000000929		ENSCAFG00000000929		ENSCAFG00000000929						ENSCAFP00000001323	ENSCAFT00000001437	0.939298	0	0	0	0	0	0	0	0	0	0.871531	0	0	3.99857	0	0	7.43951	0	10.5177	1.2976	0.0767393	0.654862
AFF4	474678	ENSCAFG00000000930	AF4/FMR2 family member 4 [Source:VGNC Symbol;Acc:VGNC:37688]	ENSCAFG00000000930	ENSG00000072364	96.5608	AFF4	AF4/FMR2 family member 4 [Source:HGNC Symbol;Acc:HGNC:17869]	27125	ENSCAFP00000001330,ENSCAFP00000001326	ENSCAFT00000001444,ENSCAFT00000001440	9.7724	9.51999	9.1459	8.72037	10.5165	10.5234	12.1799	9.5235	10.2955	11.3081	12.3406	12.074	11.9409	12.1927	11.7992	10.251	10.7098	10.681	2271.91	-0.188917	0.732579	0.992348
NUS1	484102	ENSCAFG00000000931	NUS1_ dehydrodolichyl diphosphate synthase subunit [Source:VGNC Symbol;Acc:VGNC:44066]	ENSCAFG00000000931	ENSG00000153989	92.4915	NUS1	NUS1, dehydrodolichyl diphosphate synthase subunit [Source:HGNC Symbol;Acc:HGNC:21042]	116150	ENSCAFP00000001324	ENSCAFT00000001438	13.1516	14.7708	13.6764	13.9798	13.6529	13.9443	13.9589	14.606	13.0421	14.1908	14.3847	14.7942	14.5302	14.9128	13.6876	14.0093	13.7667	13.5803	17950.2	-0.436443	0.165179	0.829231
SLC35F1	484103	ENSCAFG00000000932	solute carrier family 35 member F1 [Source:VGNC Symbol;Acc:VGNC:46375]	ENSCAFG00000000932	ENSG00000196376	98.8539	SLC35F1	solute carrier family 35 member F1 [Source:HGNC Symbol;Acc:HGNC:21483]	222553	ENSCAFP00000001325	ENSCAFT00000001439	0.939298	0	0	0	0	0.917402	1.28292	1.68128	0.962887	0.833916	0	0	0	2.17814	3.26704	0	11.0541	3.01776	119.541	6.21238	1.31915e-12	9.12689e-09
RING1	607905	ENSCAFG00000000933	ring finger protein 1 [Source:VGNC Symbol;Acc:VGNC:45589]	ENSCAFG00000000933	ENSG00000204227	98.5222	RING1	ring finger protein 1 [Source:HGNC Symbol;Acc:HGNC:10018]	6015	ENSCAFP00000036605,ENSCAFP00000001328	ENSCAFT00000044064,ENSCAFT00000001442	14.0393	13.9519	14.737	14.3885	13.0225	12.9244	13.2381	14.0539	14.2319	13.3069	12.8145	13.2631	13.0744	13.6065	14.088	13.3731	13.8109	13.6597	13723.8	0.0142445	0.966229	1
COL14A1	475085	ENSCAFG00000000934	collagen type XIV alpha 1 chain [Source:VGNC Symbol;Acc:VGNC:51768]	ENSCAFG00000000934	ENSG00000187955	91.4511	COL14A1	collagen type XIV alpha 1 chain [Source:HGNC Symbol;Acc:HGNC:2191]	7373	ENSCAFP00000001338	ENSCAFT00000001452	13.3212	13.0085	11.6772	7.82663	9.08249	13.6689	12.5554	8.46367	7.12499	7.46815	10.3269	5.30565	7.10257	10.706	11.7873	9.16774	10.6737	8.43667	2857.55	-0.791092	0.317447	0.949472
CEP85L	100687154	ENSCAFG00000000935	centrosomal protein 85 like [Source:VGNC Symbol;Acc:VGNC:39141]	ENSCAFG00000000935	ENSG00000111860	91.6193	CEP85L	centrosomal protein 85 like [Source:HGNC Symbol;Acc:HGNC:21638]	387119	ENSCAFP00000001327	ENSCAFT00000001441	5.83221	6.47456	6.9084	7.07828	8.23386	8.10183	9.37171	6.88236	6.21118	8.68588	8.70836	8.87248	9.70608	10.2672	9.20507	8.00288	8.94363	7.80374	374.578	0.0639926	0.913573	0.993751
PACSIN2	100683200	ENSCAFG00000000936	protein kinase C and casein kinase substrate in neurons 2 [Source:VGNC Symbol;Acc:VGNC:44232]	ENSCAFG00000000936	ENSG00000100266	94.0329	PACSIN2	protein kinase C and casein kinase substrate in neurons 2 [Source:HGNC Symbol;Acc:HGNC:8571]	11252	ENSCAFP00000001333	ENSCAFT00000001447	12.4858	11.6984	12.5003	12.8405	12.9258	12.4411	12.5686	12.4778	13.2455	12.7327	12.0533	11.6655	13.802	11.9901	12.7763	12.1163	13.1747	13.6107	6826.04	0.359671	0.303495	0.940764
MCM9	484104	ENSCAFG00000000938	minichromosome maintenance 9 homologous recombination repair factor [Source:VGNC Symbol;Acc:VGNC:43089]	ENSCAFG00000000938	ENSG00000111877	81.0692	MCM9	minichromosome maintenance 9 homologous recombination repair factor [Source:HGNC Symbol;Acc:HGNC:21484]	254394	ENSCAFP00000042674,ENSCAFP00000001334	ENSCAFT00000048586,ENSCAFT00000001448	10.5537	11.13	10.3616	10.9673	11.0317	11.1786	11.6089	11.1679	10.3791	12.009	11.2556	11.5492	12.1171	11.8776	11.252	10.7222	11.4724	10.5151	2467.41	-0.277159	0.389031	0.984479
ASF1A	476273	ENSCAFG00000000939	anti-silencing function 1A histone chaperone [Source:VGNC Symbol;Acc:VGNC:50621]	ENSCAFG00000000939	ENSG00000111875	100	ASF1A	anti-silencing function 1A histone chaperone [Source:HGNC Symbol;Acc:HGNC:20995]	25842	ENSCAFP00000001339	ENSCAFT00000001453	11.0187	11.0064	11.6664	12.4662	11.5254	10.6556	10.6216	11.8777	10.0516	10.4966	10.4172	11.2272	11.1709	11.2651	11.0654	11.6352	11.0744	10.8915	2407.76	-0.0473215	0.893862	0.992348
MRPL13	482029	ENSCAFG00000000940	mitochondrial ribosomal protein L13 [Source:VGNC Symbol;Acc:VGNC:43378]	ENSCAFG00000000940	ENSG00000172172	87.7095	MRPL13	mitochondrial ribosomal protein L13 [Source:HGNC Symbol;Acc:HGNC:14278]	28998	ENSCAFP00000001346,ENSCAFP00000038894	ENSCAFT00000001460,ENSCAFT00000045486	13.0262	13.9712	13.6095	12.8072	12.8869	11.7927	12.9173	13.2101	13.2457	12.5799	12.4225	12.9367	12.4321	12.8251	11.9306	13.3695	13.293	12.8183	8115.57	-0.0400112	0.902542	0.992348
VPS52	474871	ENSCAFG00000000941	VPS52_ GARP complex subunit [Source:VGNC Symbol;Acc:VGNC:48296]	ENSCAFG00000000941	ENSG00000223501	98.0636	VPS52	VPS52, GARP complex subunit [Source:HGNC Symbol;Acc:HGNC:10518]	6293	ENSCAFP00000001355	ENSCAFT00000001471	13.4345	12.9123	13.7723	13.3834	13.1202	12.8463	13.3219	13.2567	13.6477	13.3734	12.7596	13.3376	12.9324	13.5584	13.6539	13.226	13.0749	13.062	9999.97	-0.0161953	0.936362	0.994619
FAM184A	476274	ENSCAFG00000000942	family with sequence similarity 184 member A [Source:VGNC Symbol;Acc:VGNC:40633]	ENSCAFG00000000942	ENSG00000111879	94.0351	FAM184A	family with sequence similarity 184 member A [Source:HGNC Symbol;Acc:HGNC:20991]	79632	ENSCAFP00000001349,ENSCAFP00000001347	ENSCAFT00000001463,ENSCAFT00000001461	6.04765	3.98914	6.72483	3.79312	7.04381	8.04471	5.79352	5.59851	4.7349	6.41805	7.49341	6.36037	6.82609	7.4336	5.74478	5.53967	7.21642	6.88911	95.1005	-0.0765137	0.889947	0.992348
ARFGAP3	474477	ENSCAFG00000000943	ADP ribosylation factor GTPase activating protein 3 [Source:VGNC Symbol;Acc:VGNC:38034]	ENSCAFG00000000943	ENSG00000242247	67.713	ARFGAP3	ADP ribosylation factor GTPase activating protein 3 [Source:HGNC Symbol;Acc:HGNC:661]	26286	ENSCAFP00000001348,ENSCAFP00000001350	ENSCAFT00000001462,ENSCAFT00000001464	13.7619	14.2273	14.3732	14.1727	13.5675	13.8157	13.5491	13.0599	13.5219	13.7194	13.8935	13.4205	14.8281	14.2209	13.0503	13.6426	12.7484	14.3066	14881	-0.361497	0.244687	0.909221
MAN1A1	476275	ENSCAFG00000000945	mannosidase alpha class 1A member 1 [Source:VGNC Symbol;Acc:VGNC:42942]	ENSCAFG00000000945	ENSG00000111885	91.0959	MAN1A1	mannosidase alpha class 1A member 1 [Source:HGNC Symbol;Acc:HGNC:6821]	4121	ENSCAFP00000040385,ENSCAFP00000001353	ENSCAFT00000045686,ENSCAFT00000001467	15.5412	13.4176	14.2211	13.1291	13.3644	14.817	13.866	14.8265	13.3956	16.0193	15.455	16.3761	14.4175	15.2624	13.6114	14.5582	14.3773	13.4311	28187.7	-0.787626	0.114649	0.750449
A4GALT	481222	ENSCAFG00000000946	alpha 1_4-galactosyltransferase (P blood group) [Source:NCBI gene;Acc:481222]	ENSCAFG00000000946	ENSG00000128274	74.2092	A4GALT	alpha 1,4-galactosyltransferase (P blood group) [Source:HGNC Symbol;Acc:HGNC:18149]	53947	ENSCAFP00000001354	ENSCAFT00000001468	11.1393	8.96233	9.50343	9.39952	5.08548	10.1268	6.52379	8.23442	8.86453	8.08198	7.62049	6.46348	9.87988	8.25309	8.59152	9.26069	8.26555	10.1648	578.163	0.0931803	0.882176	0.992348
HSPA4	474680	ENSCAFG00000000948	heat shock protein family A (Hsp70) member 4 [Source:VGNC Symbol;Acc:VGNC:51724]	ENSCAFG00000000948	ENSG00000170606	97.381	HSPA4	heat shock protein family A (Hsp70) member 4 [Source:HGNC Symbol;Acc:HGNC:5237]	3308	ENSCAFP00000001368	ENSCAFT00000001485	14.6585	14.5704	15.0917	15.1324	14.9331	14.4258	15.6287	14.6933	15.2805	15.0142	15.2349	15.6129	15.3297	14.2974	14.8568	14.9824	14.1575	14.6527	32245.5	-0.34629	0.174988	0.841989
RPS18	403685	ENSCAFG00000000950	ribosomal protein S18 [Source:VGNC Symbol;Acc:VGNC:45733]	ENSCAFG00000000950	ENSG00000231500	100	RPS18	ribosomal protein S18 [Source:HGNC Symbol;Acc:HGNC:10401]	6222	ENSCAFP00000001357	ENSCAFT00000001473	17.1174	17.6431	18.431	18.2159	16.6393	17.0073	16.7143	17.6935	17.5561	16.3952	15.9362	16.8663	16.8029	16.3816	16.4695	17.5567	16.2741	17.1955	151761	-0.289929	0.465829	0.992348
MTBP	609080	ENSCAFG00000000951	MDM2 binding protein [Source:VGNC Symbol;Acc:VGNC:43458]	ENSCAFG00000000951	ENSG00000172167	87.3192	MTBP	MDM2 binding protein [Source:HGNC Symbol;Acc:HGNC:7417]	27085	ENSCAFP00000001361	ENSCAFT00000001477	11.002	11.7988	11.2659	10.8827	11.9843	10.8122	11.8135	11.2823	11.4207	11.3852	10.8547	11.0236	11.3415	11.5657	10.7236	11.4641	11.5765	11.2559	2604.31	-0.0720079	0.766726	0.992348
B3GALT4	481737	ENSCAFG00000000952	beta-1_3-galactosyltransferase 4 [Source:VGNC Symbol;Acc:VGNC:38335]	ENSCAFG00000000952	ENSG00000235863	81.201	B3GALT4	beta-1,3-galactosyltransferase 4 [Source:HGNC Symbol;Acc:HGNC:919]	8705	ENSCAFP00000037824	ENSCAFT00000001474	10.6475	10.3573	11.7637	9.78927	8.59905	9.06371	8.53447	10.4875	9.92768	9.42473	8.66774	8.29217	9.2469	8.96545	9.78004	8.16245	8.85248	9.0026	867.712	-0.774826	0.125954	0.774157
CYB5R3	474479	ENSCAFG00000000953	cytochrome b5 reductase 3 [Source:VGNC Symbol;Acc:VGNC:50283]	ENSCAFG00000000953	ENSG00000100243	86.9841	CYB5R3	cytochrome b5 reductase 3 [Source:HGNC Symbol;Acc:HGNC:2873]	1727	ENSCAFP00000001359,ENSCAFP00000039720	ENSCAFT00000001475,ENSCAFT00000046278	14.1015	13.0611	13.5307	13.3824	13.1996	13.3103	13.3076	12.8441	12.8861	12.6505	12.9079	11.5925	12.2946	13.0104	12.5766	12.1907	13.6359	14.0472	9120.42	0.185721	0.609463	0.992348
WDR46	481738	ENSCAFG00000000954	WD repeat domain 46 [Source:VGNC Symbol;Acc:VGNC:48369]	ENSCAFG00000000954	ENSG00000227057	85.8075	WDR46	WD repeat domain 46 [Source:HGNC Symbol;Acc:HGNC:13923]	9277	ENSCAFP00000001360	ENSCAFT00000001476	13.5389	13.9813	14.0614	13.1888	13.4925	13.347	13.142	14.3456	13.9923	12.8096	12.2987	13.1278	13.2953	13.136	12.7298	13.6779	13.1703	13.2438	11201.6	-0.253236	0.414764	0.992348
TBC1D32	484107	ENSCAFG00000000955	TBC1 domain family member 32 [Source:VGNC Symbol;Acc:VGNC:47148]	ENSCAFG00000000955	ENSG00000146350	83.8491	TBC1D32	TBC1 domain family member 32 [Source:HGNC Symbol;Acc:HGNC:21485]	221322	ENSCAFP00000001364,ENSCAFP00000038168	ENSCAFT00000001480,ENSCAFT00000046754	7.94787	8.7293	7.91101	8.15893	8.68059	9.192	8.85785	8.4225	7.29158	8.59245	9.14032	9.58108	8.95427	9.75768	8.30714	8.09855	8.02379	8.19403	408.924	-0.615955	0.0790723	0.66058
PFDN6	474872	ENSCAFG00000000956	prefoldin subunit 6 [Source:VGNC Symbol;Acc:VGNC:44441]	ENSCAFG00000000956	ENSG00000204220	99.2248	PFDN6	prefoldin subunit 6 [Source:HGNC Symbol;Acc:HGNC:4926]	10471	ENSCAFP00000001363	ENSCAFT00000001479	14.4636	15.884	16.2944	15.8901	14.0269	14.2036	14.2637	15.4158	14.6569	13.7907	13.5834	14.3883	14.4578	14.2546	13.8004	15.2475	13.1588	14.2333	28913.2	-0.574963	0.217598	0.88768
SNTB1	482030	ENSCAFG00000000957	syntrophin beta 1 [Source:VGNC Symbol;Acc:VGNC:46613]	ENSCAFG00000000957	ENSG00000172164	94.9057	SNTB1	syntrophin beta 1 [Source:HGNC Symbol;Acc:HGNC:11168]	6641	ENSCAFP00000001366	ENSCAFT00000001482	12.2191	10.8407	9.35955	9.58353	9.84448	11.3554	10.0076	11.396	12.8044	13.0671	13.4317	11.8054	12.5194	13.3739	10.787	11.7138	11.097	10.4995	3938.15	-0.896475	0.121822	0.766678
GJA1	403418	ENSCAFG00000000958	gap junction protein alpha 1 [Source:VGNC Symbol;Acc:VGNC:41231]	ENSCAFG00000000958	ENSG00000152661	98.1675	GJA1	gap junction protein alpha 1 [Source:HGNC Symbol;Acc:HGNC:4274]	2697	ENSCAFP00000041768	ENSCAFT00000001481	12.1404	11.6348	7.59487	0	8.94456	10.6227	11.8579	8.03641	9.73545	10.3887	12.0851	11.4339	10.8045	11.3143	9.86658	10.9987	10.4393	9.56801	1815.62	-0.496165	0.486954	0.992348
POLDIP3	474480	ENSCAFG00000000959	DNA polymerase delta interacting protein 3 [Source:VGNC Symbol;Acc:VGNC:44778]	ENSCAFG00000000959	ENSG00000100227	88.6105	POLDIP3	DNA polymerase delta interacting protein 3 [Source:HGNC Symbol;Acc:HGNC:23782]	84271	ENSCAFP00000001369,ENSCAFP00000001370	ENSCAFT00000001487,ENSCAFT00000001488	11.7148	10.6192	10.385	10.1736	12.0015	11.4983	11.8754	10.6137	12.2445	11.8065	12.0429	11.2496	12.8337	12.0441	12.0247	10.9707	11.738	11.8333	3309.75	-0.000701489	0.998591	1
ENSCAFG00000000960		ENSCAFG00000000960		ENSCAFG00000000960							ENSCAFT00000001484	0	0	0	0	0	0	0	0	0	0	0	0	0	0	0	0	0	0	0	0	1	1
ENSCAFG00000000961		ENSCAFG00000000961		ENSCAFG00000000961	ENSG00000103528	83.8202	SYT17	synaptotagmin 17 [Source:HGNC Symbol;Acc:HGNC:24119]	51760	ENSCAFP00000034285	ENSCAFT00000001486	0	0	0	0	2.82178	3.54406	0	0	0	3.14162	0	0	0	1.46615	0	0	0	0	1.46238	-0.651054	0.409323	0.992105
RGL2	481739	ENSCAFG00000000963	ral guanine nucleotide dissociation stimulator like 2 [Source:VGNC Symbol;Acc:VGNC:45513]	ENSCAFG00000000963	ENSG00000237441	92.4359	RGL2	ral guanine nucleotide dissociation stimulator like 2 [Source:HGNC Symbol;Acc:HGNC:9769]	5863	ENSCAFP00000001375	ENSCAFT00000001495	14.6212	13.7181	14.9498	14.8656	12.8865	14.0796	13.907	14.0683	14.5869	14.2579	13.2673	13.9508	13.3329	14.0587	14.7066	14.4205	13.8149	14.1229	18654.4	0.14682	0.656621	0.992348
RRP7A	609569	ENSCAFG00000000965	ribosomal RNA processing 7 homolog A [Source:NCBI gene;Acc:609569]	ENSCAFG00000000965	ENSG00000189306	85.3571	RRP7A	ribosomal RNA processing 7 homolog A [Source:HGNC Symbol;Acc:HGNC:24286]	27341	ENSCAFP00000001374	ENSCAFT00000001494	10.803	10.3529	10.0695	10.7719	10.8023	10.9027	10.3784	10.6861	11.4552	10.3871	10.8715	9.4512	11.9872	11.0724	10.1523	11.7186	10.5118	11.129	1873.31	0.16302	0.651028	0.992348
ZHX2	482033	ENSCAFG00000000967	zinc fingers and homeoboxes 2 [Source:VGNC Symbol;Acc:VGNC:48632]	ENSCAFG00000000967	ENSG00000178764	91.4081	ZHX2	zinc fingers and homeoboxes 2 [Source:HGNC Symbol;Acc:HGNC:18513]	22882	ENSCAFP00000001373	ENSCAFT00000001493	9.25767	8.74303	8.61245	5.71287	9.09856	8.87725	8.64707	8.70023	8.97751	9.04125	8.25486	7.79547	8.54821	7.75533	8.92684	8.02023	9.88352	9.11154	427.482	0.494246	0.229014	0.895695
FSTL4	481504	ENSCAFG00000000968	follistatin like 4 [Source:VGNC Symbol;Acc:VGNC:41000]	ENSCAFG00000000968	ENSG00000053108	84.7981	FSTL4	follistatin like 4 [Source:HGNC Symbol;Acc:HGNC:21389]	23105	ENSCAFP00000034665,ENSCAFP00000001378	ENSCAFT00000038889,ENSCAFT00000001498	3.5863	0	0	0	3.80817	3.54406	3.36688	0	5.24865	3.75705	4.49631	4.92698	5.66616	6.94857	2.15403	2.03682	8.3744	5.09293	38.1868	1.4012	0.0984898	0.714283
HSF2		ENSCAFG00000000969	heat shock transcription factor 2 [Source:VGNC Symbol;Acc:VGNC:41815]	ENSCAFG00000000969	ENSG00000025156	97.5	HSF2	heat shock transcription factor 2 [Source:HGNC Symbol;Acc:HGNC:5225]	3298	ENSCAFP00000001385	ENSCAFT00000001507	9.18902	10.1634	9.46292	10.5316	10.6649	10.1349	11.0918	10.5504	9.55242	10.0084	10.2434	11.0563	10.7729	10.8848	9.65286	9.41294	10.5311	10.0811	1285.6	-0.415977	0.211335	0.877919
SERHL2	474481	ENSCAFG00000000970	serine hydrolase like 2 [Source:NCBI gene;Acc:474481]	ENSCAFG00000000970	ENSG00000183569	66.3399	SERHL2	serine hydrolase like 2 [Source:HGNC Symbol;Acc:HGNC:29446]	253190	ENSCAFP00000001382	ENSCAFT00000001503	10.3395	9.85318	10.179	11.0927	10.5343	10.4177	10.3051	10.5652	10.9774	10.2068	10.8829	9.97495	11.3477	10.9779	9.42198	8.75957	9.89841	10.5603	1415.35	-0.779702	0.0127893	0.321072
ENSCAFG00000000971		ENSCAFG00000000971		ENSCAFG00000000971							ENSCAFT00000001499	0	0	0	0	0	0	0	0	0	0	0	0	0	0	0	0	0	0	0	0	1	1
TAPBP	481740	ENSCAFG00000000972	TAP binding protein [Source:VGNC Symbol;Acc:VGNC:47106]	ENSCAFG00000000972	ENSG00000231925	78.6192	TAPBP	TAP binding protein [Source:HGNC Symbol;Acc:HGNC:11566]	6892	ENSCAFP00000001381	ENSCAFT00000001502	16.4772	16.4085	16.8633	15.849	15.5784	16.7539	15.8547	16.3646	16.642	16.5327	14.8151	15.9713	16.2667	15.4586	16.584	15.982	15.7269	16.0245	75410.8	-0.108398	0.727019	0.992348
DERL1	475086	ENSCAFG00000000974	derlin 1 [Source:VGNC Symbol;Acc:VGNC:39902]	ENSCAFG00000000974	ENSG00000136986	99.2032	DERL1	derlin 1 [Source:HGNC Symbol;Acc:HGNC:28454]	79139	ENSCAFP00000001384	ENSCAFT00000001506	14.6358	15.5908	15.0987	14.1622	13.9967	13.6938	14.2762	15.0688	14.471	14.2581	13.7722	13.7648	14.004	14.6841	13.769	14.4771	14.6189	14.4414	22731.3	-0.136743	0.676639	0.992348
NFAM1	609583	ENSCAFG00000000975	NFAT activating protein with ITAM motif 1 [Source:VGNC Symbol;Acc:VGNC:43763]	ENSCAFG00000000975	ENSG00000235568	54.0146	NFAM1	NFAT activating protein with ITAM motif 1 [Source:HGNC Symbol;Acc:HGNC:29872]	150372	ENSCAFP00000036604,ENSCAFP00000001383	ENSCAFT00000044687,ENSCAFT00000001505	13.6663	12.7608	10.491	8.33343	10.3963	12.6969	10.6976	11.7504	11.0294	11.8115	12.8443	10.7555	12.3441	11.4318	12.1971	10.067	13.775	11.8754	4502.81	0.453472	0.448718	0.992348
ENSCAFG00000000976		ENSCAFG00000000976		ENSCAFG00000000976							ENSCAFT00000001508	2.22354	0	0	0	0	0	0	0	0	0.833916	0.871531	0	0	2.43486	2.15403	0	0	0	0.730016	0.0819722	0.92005	0.994619
ZBTB22	607900	ENSCAFG00000000977	zinc finger and BTB domain containing 22 [Source:VGNC Symbol;Acc:VGNC:48527]	ENSCAFG00000000977	ENSG00000236104	92.3438	ZBTB22	zinc finger and BTB domain containing 22 [Source:HGNC Symbol;Acc:HGNC:13085]	9278	ENSCAFP00000001388	ENSCAFT00000001511	10.3075	8.86524	8.70963	8.8117	9.26641	9.82714	9.42081	10.2713	9.86885	9.73137	9.32707	9.54627	9.54629	9.61578	11.2127	9.07393	9.81998	9.62677	852.396	0.561301	0.110562	0.740873
TCF20	481224	ENSCAFG00000000978	transcription factor 20 [Source:VGNC Symbol;Acc:VGNC:47192]	ENSCAFG00000000978	ENSG00000100207	94.0276	TCF20	transcription factor 20 [Source:HGNC Symbol;Acc:HGNC:11631]	6942	ENSCAFP00000001391	ENSCAFT00000001514	12.4161	11.8792	12.2418	12.5535	13.136	12.6892	13.1706	12.1216	12.7086	13.0329	12.8653	12.362	13.6244	13.2359	12.8021	12.3004	12.6688	12.6943	6930.72	-0.161925	0.562264	0.992348
DAXX	474873	ENSCAFG00000000981	death domain associated protein [Source:VGNC Symbol;Acc:VGNC:39777]	ENSCAFG00000000981	ENSG00000204209	89.932	DAXX	death domain associated protein [Source:HGNC Symbol;Acc:HGNC:2681]	1616	ENSCAFP00000001395	ENSCAFT00000001518	12.2029	12.6425	12.7909	12.2301	12.0492	12.3992	11.9163	11.9817	12.4279	11.6311	11.74	11.9768	12.3499	12.7122	11.913	12.0902	11.5452	11.5658	4601.76	-0.454335	0.0424944	0.52643
NDUFA6	474483	ENSCAFG00000000982	NADH:ubiquinone oxidoreductase subunit A6 [Source:VGNC Symbol;Acc:VGNC:43689]	ENSCAFG00000000982	ENSG00000184983	85.8209	NDUFA6	NADH:ubiquinone oxidoreductase subunit A6 [Source:HGNC Symbol;Acc:HGNC:7690]	4700	ENSCAFP00000001394	ENSCAFT00000001517	12.9751	14.1399	13.7406	14.3124	13.012	12.6558	12.3118	12.8256	12.7996	12.3352	13.3604	12.3665	13.1428	12.7986	12.2229	12.9403	12.4086	12.601	8651.59	-0.603196	0.0889444	0.688734
SMDT1	609643	ENSCAFG00000000983	single-pass membrane protein with aspartate rich tail 1 [Source:VGNC Symbol;Acc:VGNC:46553]	ENSCAFG00000000983	ENSG00000183172	91.5888	SMDT1	single-pass membrane protein with aspartate rich tail 1 [Source:HGNC Symbol;Acc:HGNC:25055]	91689	ENSCAFP00000001396	ENSCAFT00000001519	13.1239	12.4084	13.3632	13.2302	11.9247	13.0535	11.1448	12.5815	12.6969	11.7324	11.6617	10.8904	12.0456	11.6321	12.4346	12.1871	12.623	12.7555	5626.55	0.0704588	0.858251	0.992348
VDAC1	474681	ENSCAFG00000000985	voltage dependent anion channel 1 [Source:VGNC Symbol;Acc:VGNC:48246]	ENSCAFG00000000985	ENSG00000213585	95.2703	VDAC1	voltage dependent anion channel 1 [Source:HGNC Symbol;Acc:HGNC:12669]	7416	ENSCAFP00000033450,ENSCAFP00000001399	ENSCAFT00000037828,ENSCAFT00000001522	14.6957	14.9379	14.3422	13.4778	14.7499	14.3372	15.2158	14.821	14.5483	14.8324	15.2307	15.5197	14.8602	14.7952	14.8968	14.3147	14.503	15.0616	28354.1	-0.0831032	0.763214	0.992348
TBC1D31	475088	ENSCAFG00000000986	TBC1 domain family member 31 [Source:VGNC Symbol;Acc:VGNC:47147]	ENSCAFG00000000986	ENSG00000156787	79.9488	TBC1D31	TBC1 domain family member 31 [Source:HGNC Symbol;Acc:HGNC:30888]	93594	ENSCAFP00000001400	ENSCAFT00000001523	11.3262	12.0066	11.6465	11.0793	12.0185	10.7163	12.1023	11.7545	11.4904	11.2157	10.9419	11.497	11.7347	11.944	10.5511	11.7053	11.8662	11.6322	3051.39	-0.0695444	0.803496	0.992348
KIFC1	607916	ENSCAFG00000000987	kinesin family member C1 [Source:VGNC Symbol;Acc:VGNC:42414]	ENSCAFG00000000987	ENSG00000237649	86.9048	KIFC1	kinesin family member C1 [Source:HGNC Symbol;Acc:HGNC:6389]	3833	ENSCAFP00000001402,ENSCAFP00000036274	ENSCAFT00000001525,ENSCAFT00000043299	14.5166	13.9379	13.3514	13.4248	13.2081	13.5849	12.8833	13.9256	14.2179	11.3666	12.3581	12.9679	13.0741	12.8232	13.3135	13.3411	12.7935	13.8334	11028.4	-0.0754655	0.849101	0.992348
NAGA	481226	ENSCAFG00000000988	alpha-N-acetylgalactosaminidase [Source:VGNC Symbol;Acc:VGNC:43608]	ENSCAFG00000000988	ENSG00000198951	84.1849	NAGA	alpha-N-acetylgalactosaminidase [Source:HGNC Symbol;Acc:HGNC:7631]	4668	ENSCAFP00000001401	ENSCAFT00000001524	14.5021	16.2125	15.3911	15.5129	14.8573	14.3177	14.7894	14.3566	14.7869	14.7826	16.4113	14.4205	14.5224	16.3326	14.9395	14.433	13.0787	14.7808	36121.5	-0.77399	0.0709271	0.641683
SERINC1	476277	ENSCAFG00000000989	serine incorporator 1 [Source:VGNC Symbol;Acc:VGNC:46019]	ENSCAFG00000000989	ENSG00000111897	96.4758	SERINC1	serine incorporator 1 [Source:HGNC Symbol;Acc:HGNC:13464]	57515	ENSCAFP00000001409,ENSCAFP00000001408	ENSCAFT00000001532,ENSCAFT00000001531	13.3586	14.243	11.2558	9.78627	14.0315	13.4122	13.7913	13.1184	12.6761	14.2867	13.936	14.2037	14.0173	14.6966	13.8178	12.6239	13.7812	13.586	13069.7	-0.173436	0.731248	0.992348
TCF7		ENSCAFG00000000990	transcription factor 7 [Source:VGNC Symbol;Acc:VGNC:47198]	ENSCAFG00000000990	ENSG00000081059	86.8421	TCF7	transcription factor 7 [Source:HGNC Symbol;Acc:HGNC:11639]	6932	ENSCAFP00000001404	ENSCAFT00000001527	7.89324	6.60057	4.39872	2.22497	5.41364	8.33013	4.2952	3.12514	4.25058	8.45444	6.72151	5.6928	9.87988	3.63906	8.88006	9.78184	8.16307	4.87757	215.809	1.05723	0.174708	0.841464
WBP2NL	100685691	ENSCAFG00000000991	WBP2 N-terminal like [Source:VGNC Symbol;Acc:VGNC:48342]	ENSCAFG00000000991	ENSG00000183066	60.6742	WBP2NL	WBP2 N-terminal like [Source:HGNC Symbol;Acc:HGNC:28389]	164684	ENSCAFP00000039674,ENSCAFP00000001406	ENSCAFT00000044640,ENSCAFT00000001529	7.19867	1.23434	0	9.20662	7.97012	8.00534	9.99952	9.32681	10.1258	5.11471	10.3582	7.5981	5.88449	4.82396	8.37993	7.20842	6.88959	7.3738	355.985	-0.788078	0.31826	0.949472
ATAD2	475090	ENSCAFG00000000992	ATPase family_ AAA domain containing 2 [Source:VGNC Symbol;Acc:VGNC:38201]	ENSCAFG00000000992	ENSG00000156802	91.4057	ATAD2	ATPase family, AAA domain containing 2 [Source:HGNC Symbol;Acc:HGNC:30123]	29028	ENSCAFP00000001411	ENSCAFT00000001534	12.9498	13.4348	12.3103	12.2455	14.0381	12.8808	14.4283	13.4543	13.4954	13.2017	13.0276	13.7419	13.8824	14.5686	12.795	13.2466	13.65	13.4968	11677.6	-0.217354	0.555719	0.992348
SKP1	474682	ENSCAFG00000000994	S-phase kinase associated protein 1 [Source:NCBI gene;Acc:474682]	ENSCAFG00000000994	ENSG00000113558	98.773	SKP1	S-phase kinase associated protein 1 [Source:HGNC Symbol;Acc:HGNC:10899]	6500	ENSCAFP00000001412	ENSCAFT00000001535	13.6867	14.0486	13.3344	11.9361	13.9038	13.7737	14.4714	13.8182	14.6845	14.2907	14.3349	14.7678	14.1632	13.7954	14.1762	13.4141	14.0432	13.4766	16447.8	-0.229908	0.503873	0.992348
SEPTIN3	481227	ENSCAFG00000000995	septin 3 [Source:VGNC Symbol;Acc:VGNC:49646]	ENSCAFG00000000995	ENSG00000100167	97.5275	SEPTIN3	septin 3 [Source:HGNC Symbol;Acc:HGNC:10750]	55964	ENSCAFP00000001415	ENSCAFT00000001538	10.2081	12.1496	6.80108	9.53075	9.46358	6.78544	10.9369	5.18245	5.21217	8.42518	10.3109	7.35156	4.21061	10.3199	7.57582	8.49996	8.9056	7.28902	759.577	-1.21631	0.103569	0.725822
FABP7	476278	ENSCAFG00000000996	fatty acid binding protein 7 [Source:VGNC Symbol;Acc:VGNC:40563]	ENSCAFG00000000996	ENSG00000164434	84.8485	FABP7	fatty acid binding protein 7 [Source:HGNC Symbol;Acc:HGNC:3562]	2173	ENSCAFP00000001416	ENSCAFT00000001539	6.08713	10.2299	9.39995	7.32968	8.80887	6.9808	8.21768	7.67281	13.1205	9.05193	8.90842	8.18561	9.27508	6.87465	7.51588	6.9433	9.7598	7.83398	386.528	-0.164727	0.766979	0.992348
FAM83A	609275	ENSCAFG00000000997	family with sequence similarity 83 member A [Source:VGNC Symbol;Acc:VGNC:40699]	ENSCAFG00000000997	ENSG00000147689	83.908	FAM83A	family with sequence similarity 83 member A [Source:HGNC Symbol;Acc:HGNC:28210]	84985	ENSCAFP00000001413	ENSCAFT00000001536	7.30295	5.51223	3.64177	0	0	0	0	3.29697	0	0	0	0	0	0	0	8.20353	4.25457	0	21.0877	1.294	0.10295	0.723503
PHF1	481741	ENSCAFG00000000998	PHD finger protein 1 [Source:VGNC Symbol;Acc:VGNC:44479]	ENSCAFG00000000998	ENSG00000112511	97.1781	PHF1	PHD finger protein 1 [Source:HGNC Symbol;Acc:HGNC:8919]	5252	ENSCAFP00000001419,ENSCAFP00000001423	ENSCAFT00000001542,ENSCAFT00000001547	12.4363	11.2055	12.2216	11.514	11.5074	12.3232	11.9365	12.1523	12.7767	12.4072	11.2414	12.1501	11.9644	12.2302	12.9783	12.0874	12.0675	11.6708	4460.22	0.206743	0.483561	0.992348
ENSCAFG00000001000	609286	ENSCAFG00000001000	chromosome 13 C8orf76 homolog [Source:NCBI gene;Acc:609286]	ENSCAFG00000001000	ENSG00000189376	88.7139	C8orf76	chromosome 8 open reading frame 76 [Source:HGNC Symbol;Acc:HGNC:25924]	84933	ENSCAFP00000001417,ENSCAFP00000036775	ENSCAFT00000001540,ENSCAFT00000043446	10.2358	10.0611	10.8895	10.301	10.5898	9.05168	10.1037	11.6184	10.5136	10.0516	9.59654	9.8568	9.92709	10.7384	9.21557	11.3238	10.74	10.3295	1377.33	0.197901	0.604856	0.992348
ZHX1	475089	ENSCAFG00000001001	zinc fingers and homeoboxes 1 [Source:VGNC Symbol;Acc:VGNC:48631]	ENSCAFG00000001001	ENSG00000165156	96.2199	ZHX1	zinc fingers and homeoboxes 1 [Source:HGNC Symbol;Acc:HGNC:12871]	11244	ENSCAFP00000039837	ENSCAFT00000001543	9.56259	9.66166	9.15682	7.39414	10.7959	10.4952	11.7671	10.6117	10.1704	11.5796	11.3924	11.691	11.6685	12.2497	10.3869	10.0587	10.821	10.8722	1943.32	-0.3986	0.447435	0.992348
SMPDL3A	476279	ENSCAFG00000001002	sphingomyelin phosphodiesterase acid like 3A [Source:VGNC Symbol;Acc:VGNC:46573]	ENSCAFG00000001002	ENSG00000172594	81.2227	SMPDL3A	sphingomyelin phosphodiesterase acid like 3A [Source:HGNC Symbol;Acc:HGNC:17389]	10924	ENSCAFP00000038422,ENSCAFP00000001420	ENSCAFT00000043737,ENSCAFT00000001544	16.3113	18.2501	15.6993	14.8125	16.8842	18.4113	17.2129	18.3721	18.0268	19.1361	16.9247	19.5629	18.3153	15.7497	15.779	16.2077	13.9453	16.4916	211060	-1.81707	0.00204131	0.118186
CENPM	609678	ENSCAFG00000001003	centromere protein M [Source:VGNC Symbol;Acc:VGNC:39108]	ENSCAFG00000001003	ENSG00000100162	87.2222	CENPM	centromere protein M [Source:HGNC Symbol;Acc:HGNC:18352]	79019	ENSCAFP00000001421	ENSCAFT00000001545	10.3608	9.63245	9.40912	9.85658	9.93161	10.5646	9.07661	9.87162	10.201	7.96034	9.37111	8.69315	9.12595	8.71313	9.37026	8.93142	9.4238	10.5678	805.599	0.0694239	0.860392	0.992348
WDYHV1	609297	ENSCAFG00000001004	WDYHV motif containing 1 [Source:VGNC Symbol;Acc:VGNC:48401]	ENSCAFG00000001004	ENSG00000156795	79.5652	WDYHV1	WDYHV motif containing 1 [Source:HGNC Symbol;Acc:HGNC:25490]	55093	ENSCAFP00000001424,ENSCAFP00000041882	ENSCAFT00000001548,ENSCAFT00000044873	9.85905	9.53322	9.95112	9.6804	9.99674	9.71415	10.9135	11.4753	9.97471	10.2473	9.7434	9.88958	10.0589	10.3139	10.1124	10.9123	10.8312	11.1946	1314.78	0.591644	0.070063	0.639299
TNFRSF13C	607785	ENSCAFG00000001005	TNF receptor superfamily member 13C [Source:VGNC Symbol;Acc:VGNC:54377]	ENSCAFG00000001005	ENSG00000159958	67.9144	TNFRSF13C	TNF receptor superfamily member 13C [Source:HGNC Symbol;Acc:HGNC:17755]	115650	ENSCAFP00000001422	ENSCAFT00000001546	9.34982	7.10461	9.10136	9.00983	6.57779	8.9334	5.57235	9.48403	8.09499	7.56075	5.82231	5.30565	5.49978	5.43657	8.60437	7.80355	9.49182	9.23376	320.365	0.699995	0.271247	0.92596
CLVS2	484109	ENSCAFG00000001006	clavesin 2 [Source:VGNC Symbol;Acc:VGNC:39373]	ENSCAFG00000001006	ENSG00000146352	100	CLVS2	clavesin 2 [Source:HGNC Symbol;Acc:HGNC:23046]	134829	ENSCAFP00000001426	ENSCAFT00000001550	0	0	0	0	0	0	2.40597	0	2.26208	0	0	5.14947	0.942483	3.29487	0	3.04286	0	3.4924	3.87897	0.0898314	0.918742	0.994539
FBXO32	475091	ENSCAFG00000001007	F-box protein 32 [Source:VGNC Symbol;Acc:VGNC:40774]	ENSCAFG00000001007	ENSG00000156804	98.3099	FBXO32	F-box protein 32 [Source:HGNC Symbol;Acc:HGNC:16731]	114907	ENSCAFP00000039509,ENSCAFP00000034565	ENSCAFT00000046746,ENSCAFT00000038804	9.01571	10.9493	10.2002	9.74052	10.98	8.33808	11.0084	10.6812	8.49105	9.47318	8.45229	11.2526	9.3726	11.3759	9.12486	9.90058	8.54712	10.8685	1194.06	-0.392389	0.453443	0.992348
CUTA	474874	ENSCAFG00000001008	cutA divalent cation tolerance homolog [Source:VGNC Symbol;Acc:VGNC:39736]	ENSCAFG00000001008	ENSG00000112514	87.0466	CUTA	cutA divalent cation tolerance homolog [Source:HGNC Symbol;Acc:HGNC:21101]	51596	ENSCAFP00000042033,ENSCAFP00000001427	ENSCAFT00000043937,ENSCAFT00000001551	13.6709	13.4705	14.0314	12.8405	11.7969	13.1948	11.7665	13.7616	13.6277	12.2598	12.0682	12.6249	12.2693	12.1042	12.0534	12.3767	12.8282	12.3853	7692.34	-0.551413	0.170474	0.836623
PPP2CA	608339	ENSCAFG00000001010	cyclin dependent kinase like 3 [Source:NCBI gene;Acc:608339]	ENSCAFG00000001010	ENSG00000006837	87.1838	CDKL3	cyclin dependent kinase like 3 [Source:HGNC Symbol;Acc:HGNC:15483]	51265	ENSCAFP00000001432,ENSCAFP00000031613,ENSCAFP00000001429	ENSCAFT00000001557,ENSCAFT00000036258,ENSCAFT00000001554	13.1424	13.4814	13.1424	11.9715	13.242	13.0015	13.6269	13.2394	14.0311	13.6229	13.8245	14.1152	13.864	13.0521	13.5957	12.8171	13.2526	13.3227	11019	-0.190441	0.520726	0.992348
ENSCAFG00000001011		ENSCAFG00000001011		ENSCAFG00000001011						ENSCAFP00000034417	ENSCAFT00000001553	0.939298	0	1.28407	0	3.39768	0	0	0	0	0	0	1.59885	0	4.82396	0	0	0.810363	1.75119	0.946723	-0.117564	0.890733	0.992348
KLHL38	609348	ENSCAFG00000001012	kelch like family member 38 [Source:VGNC Symbol;Acc:VGNC:42470]	ENSCAFG00000001012	ENSG00000175946	84.6801	KLHL38	kelch like family member 38 [Source:HGNC Symbol;Acc:HGNC:34435]	340359	ENSCAFP00000001430	ENSCAFT00000001555	4.52496	6.62054	5.63803	0	5.41364	0	2.40597	5.22564	3.63116	3.26419	1.80273	4.60488	0.942483	9.36699	2.40962	3.21346	2.81336	4.83833	19.9663	-0.704222	0.363588	0.971408
SREBF2	481228	ENSCAFG00000001013	sterol regulatory element binding transcription factor 2 [Source:VGNC Symbol;Acc:VGNC:46796]	ENSCAFG00000001013	ENSG00000198911	92.5729	SREBF2	sterol regulatory element binding transcription factor 2 [Source:HGNC Symbol;Acc:HGNC:11290]	6721	ENSCAFP00000001434	ENSCAFT00000001559	12.9272	12.0774	12.7184	13.8194	13.2161	13.1413	13.9849	12.7217	12.8204	12.2375	12.3764	10.9366	12.9324	11.4128	13.288	12.0297	12.8132	14.0799	7965.94	0.348242	0.423382	0.992348
SYNGAP1		ENSCAFG00000001014	synaptic Ras GTPase activating protein 1 [Source:VGNC Symbol;Acc:VGNC:47031]	ENSCAFG00000001014	ENSG00000197283	92.6101	SYNGAP1	synaptic Ras GTPase activating protein 1 [Source:HGNC Symbol;Acc:HGNC:11497]	8831	ENSCAFP00000001433	ENSCAFT00000001558	10.2292	10.2668	9.14224	8.72664	9.3222	9.32589	10.2071	9.95098	9.78441	10.0463	9.86903	9.85206	10.0388	10.5202	9.58318	10.1755	9.97062	10.0631	954.024	0.0817972	0.767955	0.992348
ANXA13	403935	ENSCAFG00000001015	annexin A13 [Source:VGNC Symbol;Acc:VGNC:37939]	ENSCAFG00000001015	ENSG00000104537	90.1961	ANXA13	annexin A13 [Source:HGNC Symbol;Acc:HGNC:536]	312	ENSCAFP00000001437,ENSCAFP00000040376	ENSCAFT00000001562,ENSCAFT00000048754	3.21076	5.46882	2.75296	4.13237	5.08548	5.2264	2.75129	5.89454	4.32078	4.70269	4.44228	5.26816	4.69429	5.34568	0.897372	2.36117	3.70691	4.66974	23.1002	-1.19208	0.0389647	0.512307
TRDN	403776	ENSCAFG00000001016	triadin [Source:VGNC Symbol;Acc:VGNC:47791]	ENSCAFG00000001016	ENSG00000186439	78.5515	TRDN	triadin [Source:HGNC Symbol;Acc:HGNC:12261]	10345	ENSCAFP00000001447,ENSCAFP00000001443,ENSCAFP00000040773,ENSCAFP00000001442	ENSCAFT00000001573,ENSCAFT00000001569,ENSCAFT00000044100,ENSCAFT00000001568	0	5.46882	0	0	0	5.04411	0	0	0	0	0	2.6023	1.50775	3.91674	0	4.21613	0	0.838984	6.37081	-0.212514	0.807614	0.992348
ENSCAFG00000001017		ENSCAFG00000001017		ENSCAFG00000001017							ENSCAFT00000001565	8.50197	8.07061	6.81953	3.34873	9.17846	9.62603	9.44919	8.94276	9.17285	9.14659	8.96221	9.4512	10.07	10.3089	9.87588	7.42363	9.3607	8.78769	566.33	-0.0431926	0.940117	0.99532
CCDC134	481228	ENSCAFG00000001018	sterol regulatory element binding transcription factor 2 [Source:NCBI gene;Acc:481228]	ENSCAFG00000001018	ENSG00000100147	59.6639	CCDC134	coiled-coil domain containing 134 [Source:HGNC Symbol;Acc:HGNC:26185]	79879	ENSCAFP00000001439	ENSCAFT00000001564	10.3649	9.45474	12.1094	11.8816	10.412	10.5848	10.6044	10.1823	11.0777	10.5867	10.1747	9.5106	11.7721	10.5629	9.94947	11.1069	9.77353	10.6323	1781.27	-0.391069	0.363428	0.971399
ENSCAFG00000001019	474683	ENSCAFG00000001019	ubiquitin conjugating enzyme E2 B [Source:NCBI gene;Acc:474683]	ENSCAFG00000001019	ENSG00000119048	100	UBE2B	ubiquitin conjugating enzyme E2 B [Source:HGNC Symbol;Acc:HGNC:12473]	7320	ENSCAFP00000001440	ENSCAFT00000001566	11.8654	11.5559	11.2293	11	12.0501	12.0643	12.1492	11.7545	12.4281	12.5941	12.6327	12.6603	12.3936	11.4216	12.7491	11.8421	12.4543	12.0932	4492.93	0.244635	0.420841	0.992348
CDKN2AIPNL	481507	ENSCAFG00000001020	CDKN2A interacting protein N-terminal like [Source:VGNC Symbol;Acc:VGNC:39071]	ENSCAFG00000001020	ENSG00000237190	99.115	CDKN2AIPNL	CDKN2A interacting protein N-terminal like [Source:HGNC Symbol;Acc:HGNC:30545]	91368	ENSCAFP00000001441	ENSCAFT00000001567	9.68985	8.70612	7.94502	8.34163	8.98216	9.17879	8.62104	9.40169	9.21032	8.28744	9.39085	8.97202	8.82534	7.65796	10.084	7.94955	9.94878	9.05703	529.951	0.550508	0.137565	0.791995
JADE2	481508	ENSCAFG00000001021	jade family PHD finger 2 [Source:VGNC Symbol;Acc:VGNC:42170]	ENSCAFG00000001021	ENSG00000043143	91.6175	JADE2	jade family PHD finger 2 [Source:HGNC Symbol;Acc:HGNC:22984]	23338	ENSCAFP00000001444,ENSCAFP00000041790,ENSCAFP00000040161	ENSCAFT00000001570,ENSCAFT00000044975,ENSCAFT00000043964	13.4456	12.3636	12.405	12.8965	12.1167	12.411	12.3132	12.1453	12.2417	13.5397	12.7831	13.0912	13.057	12.1427	13.6312	12.0974	13.2182	12.4787	7046.73	0.24953	0.440591	0.992348
BAK1	481744	ENSCAFG00000001022	BCL2 antagonist/killer 1 [Source:VGNC Symbol;Acc:VGNC:38375]	ENSCAFG00000001022	ENSG00000030110	73.251	BAK1	BCL2 antagonist/killer 1 [Source:HGNC Symbol;Acc:HGNC:949]	578	ENSCAFP00000001448	ENSCAFT00000001574	12.899	12.474	12.1164	12.534	11.2591	12.2787	10.9194	11.9699	12.2234	11.5815	10.6877	12.5787	12.1738	11.2774	12.9938	12.0625	10.9236	12.0698	4357.76	0.122701	0.749755	0.992348
MEI1	609694	ENSCAFG00000001023	meiotic double-stranded break formation protein 1 [Source:VGNC Symbol;Acc:VGNC:43149]	ENSCAFG00000001023	ENSG00000167077	86.7243	MEI1	meiotic double-stranded break formation protein 1 [Source:HGNC Symbol;Acc:HGNC:28613]	150365	ENSCAFP00000001457	ENSCAFT00000001583	8.57321	11.3259	8.66441	10.7004	11.8361	8.75497	7.37978	10.6773	6.70685	7.0323	7.40437	6.46348	7.89428	9.6823	6.50331	8.611	6.63993	10.1123	785.162	-0.861083	0.22634	0.893971
ENSCAFG00000001026		ENSCAFG00000001026		ENSCAFG00000001026	ENSG00000188580	92.7928	NKAIN2	sodium/potassium transporting ATPase interacting 2 [Source:HGNC Symbol;Acc:HGNC:16443]	154215	ENSCAFP00000001453	ENSCAFT00000001579	0	0	0	0	0	0	0	0	0	0	0	0	0	0.911823	0	0	3.62115	0	0.677012	1.05488	0.143228	0.799487
FAM91A1	482035	ENSCAFG00000001027	family with sequence similarity 91 member A1 [Source:VGNC Symbol;Acc:VGNC:53506]	ENSCAFG00000001027	ENSG00000176853	94.8748	FAM91A1	family with sequence similarity 91 member A1 [Source:HGNC Symbol;Acc:HGNC:26306]	157769	ENSCAFP00000001461,ENSCAFP00000035900	ENSCAFT00000001587,ENSCAFT00000048627	10.9806	11.861	11.1013	9.02517	13.0876	12.8139	14.2816	12.1442	12.6222	14.2117	13.7858	14.1067	12.8707	13.8508	13.0009	12.1096	13.5348	12.4738	8792.66	-0.247035	0.664731	0.992348
RNF217		ENSCAFG00000001028	ring finger protein 217 [Source:VGNC Symbol;Acc:VGNC:53762]	ENSCAFG00000001028	ENSG00000146373	89.3617	RNF217	ring finger protein 217 [Source:HGNC Symbol;Acc:HGNC:21487]	154214	ENSCAFP00000039146,ENSCAFP00000001455	ENSCAFT00000047585,ENSCAFT00000001581	8.66086	11.313	8.4911	9.55562	10.726	8.94385	10.9973	9.18903	8.53602	8.51124	9.76969	9.31076	8.83702	11.6991	9.51847	7.56432	8.09312	9.36208	929.85	-1.07114	0.0528266	0.568199
TPD52L1	612660	ENSCAFG00000001029	tumor protein D52 like 1 [Source:VGNC Symbol;Acc:VGNC:47734]	ENSCAFG00000001029	ENSG00000111907	92.5	TPD52L1	tumor protein D52 like 1 [Source:HGNC Symbol;Acc:HGNC:12006]	7164	ENSCAFP00000001456,ENSCAFP00000012357	ENSCAFT00000001582,ENSCAFT00000013354	5.92228	1.88965	5.14755	7.94968	9.96454	3.54406	6.69322	3.29697	4.38773	5.01349	4.86822	3.92629	5.0559	6.68993	9.06105	5.5714	5.55375	4.25868	76.7316	1.32036	0.0616836	0.604923
HDDC2		ENSCAFG00000001030	HD domain containing 2 [Source:VGNC Symbol;Acc:VGNC:53723]	ENSCAFG00000001030	ENSG00000111906	81	HDDC2	HD domain containing 2 [Source:HGNC Symbol;Acc:HGNC:21078]	51020	ENSCAFP00000030799	ENSCAFT00000035528	12.1301	13.1605	12.2242	13.6522	12.1526	11.9471	12.4116	12.8639	11.33	11.7717	12.7975	12.6594	11.9494	12.4287	11.191	12.2762	11.5445	11.661	5296.39	-0.759662	0.0272897	0.448215
ENSCAFG00000001033		ENSCAFG00000001033		ENSCAFG00000001033						ENSCAFP00000001462	ENSCAFT00000001589	2.70168	0	0	0	2.41575	1.47375	3.86951	0	5.59873	2.04617	2.1105	1.01043	5.09533	0.911823	0	0	3.52996	5.0592	8.72875	0.234919	0.790188	0.992348
SEC24A	481510	ENSCAFG00000001034	SEC24 homolog A_ COPII coat complex component [Source:VGNC Symbol;Acc:VGNC:45972]	ENSCAFG00000001034	ENSG00000113615	92.0909	SEC24A	SEC24 homolog A, COPII coat complex component [Source:HGNC Symbol;Acc:HGNC:10703]	10802	ENSCAFP00000040402,ENSCAFP00000001464	ENSCAFT00000044196,ENSCAFT00000001591	12.2069	12.3643	11.3868	10.7944	12.1911	12.4174	12.9294	11.8974	13.0565	13.213	12.701	13.7334	13.3808	12.8661	12.706	11.8794	12.9076	11.955	6373.67	-0.246641	0.535929	0.992348
ENSCAFG00000001036		ENSCAFG00000001036		ENSCAFG00000001036						ENSCAFP00000001465	ENSCAFT00000001592	3.79143	0	0	3.79312	3.39768	4.48085	5.11614	0	5.41836	3.75705	4.38615	1.01043	6.76626	0	1.44644	2.03682	5.98989	4.83833	20.4619	0.188972	0.823485	0.992348
FER1L6		ENSCAFG00000001037	fer-1 like family member 6 [Source:VGNC Symbol;Acc:VGNC:40820]	ENSCAFG00000001037	ENSG00000214814	89.7216	FER1L6	fer-1 like family member 6 [Source:HGNC Symbol;Acc:HGNC:28065]	654463	ENSCAFP00000001467,ENSCAFP00000041313	ENSCAFT00000001594,ENSCAFT00000044881	6.86563	9.67126	8.37115	8.70139	10.4248	5.41851	9.38877	6.22763	4.97153	7.07479	7.89643	7.43005	10.2899	9.01299	8.29134	8.38412	8.97206	9.60501	449.878	0.106715	0.868434	0.992348
SNU13	474484	ENSCAFG00000001038	small nuclear ribonucleoprotein 13 [Source:NCBI gene;Acc:474484]	ENSCAFG00000001038	ENSG00000100138	99.2188	SNU13	small nuclear ribonucleoprotein 13 [Source:HGNC Symbol;Acc:HGNC:7819]	4809	ENSCAFP00000001468	ENSCAFT00000001595	12.8921	13.7586	13.1034	11.7023	14.0976	13.1731	13.5964	12.9147	13.3815	13.4746	13.9247	12.9876	13.583	13.7268	12.9817	13.172	13.2672	13.4139	10561	-0.18389	0.546223	0.992348
TRMT12	609411	ENSCAFG00000001040	tRNA methyltransferase 12 homolog [Source:VGNC Symbol;Acc:VGNC:47856]	ENSCAFG00000001040	ENSG00000183665	87.0159	TRMT12	tRNA methyltransferase 12 homolog [Source:HGNC Symbol;Acc:HGNC:26091]	55039	ENSCAFP00000001469	ENSCAFT00000001597	10.7456	11.1729	11.667	11.158	10.4967	10.0455	10.8611	12.0415	10.3021	10.572	9.94141	10.6401	10.3984	10.7678	9.63419	11.0816	11.089	10.66	1852.04	-0.162127	0.649005	0.992348
XRCC6	474485	ENSCAFG00000001043	X-ray repair cross complementing 6 [Source:VGNC Symbol;Acc:VGNC:48470]	ENSCAFG00000001043	ENSG00000196419	84.5395	XRCC6	X-ray repair cross complementing 6 [Source:HGNC Symbol;Acc:HGNC:4055]	2547	ENSCAFP00000036918,ENSCAFP00000001473	ENSCAFT00000048401,ENSCAFT00000001601	12.6706	12.6462	13.077	13.0547	13.2633	13.027	13.2658	12.2001	13.6167	13.0647	13.03	12.2826	13.4782	12.855	12.6762	12.5975	12.5823	12.8275	7901.95	-0.337657	0.15033	0.808398
TATDN1	475093	ENSCAFG00000001044	TatD DNase domain containing 1 [Source:VGNC Symbol;Acc:VGNC:47123]	ENSCAFG00000001044	ENSG00000147687	93.2076	TATDN1	TatD DNase domain containing 1 [Source:HGNC Symbol;Acc:HGNC:24220]	83940	ENSCAFP00000001472	ENSCAFT00000001600	11.2412	12.5618	11.826	11.032	11.6889	9.77102	11.7792	12.2001	11.4061	11.7433	10.762	11.2758	11.7195	12.6879	10.8771	12.1469	12.7746	11.847	3555.81	0.333637	0.404168	0.989154
NDUFB9	475094	ENSCAFG00000001045	NADH:ubiquinone oxidoreductase subunit B9 [Source:VGNC Symbol;Acc:VGNC:43706]	ENSCAFG00000001045	ENSG00000147684	90.5028	NDUFB9	NADH:ubiquinone oxidoreductase subunit B9 [Source:HGNC Symbol;Acc:HGNC:7704]	4715	ENSCAFP00000001474	ENSCAFT00000001602	13.7496	15.0463	14.4652	13.9331	13.6713	12.9326	12.5291	15.0301	13.9561	13.0784	12.8534	13.1661	13.1078	13.5821	12.7073	13.9696	14.4935	13.5057	14763.1	-0.0485008	0.910559	0.993751
DESI1	609713	ENSCAFG00000001046	desumoylating isopeptidase 1 [Source:VGNC Symbol;Acc:VGNC:39906]	ENSCAFG00000001046	ENSG00000100418	90.0585	DESI1	desumoylating isopeptidase 1 [Source:HGNC Symbol;Acc:HGNC:24577]	27351	ENSCAFP00000001477	ENSCAFT00000001605	11.5493	11.0197	12.2474	13.1064	11.0983	10.9777	11.2681	11.0941	11.1893	11.474	11.7411	11.4559	11.7499	11.1138	12.0006	11.9088	11.0403	11.5232	3203.43	0.024321	0.945204	0.996879
NCOA7	476283	ENSCAFG00000001047	nuclear receptor coactivator 7 [Source:VGNC Symbol;Acc:VGNC:43664]	ENSCAFG00000001047	ENSG00000111912	87.4477	NCOA7	nuclear receptor coactivator 7 [Source:HGNC Symbol;Acc:HGNC:21081]	135112	ENSCAFP00000001478	ENSCAFT00000001606	12.5324	13.0792	11.3705	11.2093	13.3469	12.6587	13.5142	12.5663	11.8021	13.0684	13.8618	14.5947	12.6543	14.0932	12.9484	12.2094	11.1939	12.5007	8373.19	-0.772607	0.106654	0.733164
DDX46	474685	ENSCAFG00000001048	DEAD-box helicase 46 [Source:VGNC Symbol;Acc:VGNC:39859]	ENSCAFG00000001048	ENSG00000145833	99.8062	DDX46	DEAD-box helicase 46 [Source:HGNC Symbol;Acc:HGNC:18681]	9879	ENSCAFP00000001491	ENSCAFT00000001619	12.5415	12.0113	11.5757	11.3326	13.4482	12.7774	13.5201	12.4075	12.853	13.2036	13.2455	13.7264	13.5306	13.0682	13.2475	12.4746	13.0055	12.5816	7853.89	-0.0949327	0.798234	0.992348
PMM1	474486	ENSCAFG00000001049	phosphomannomutase 1 [Source:VGNC Symbol;Acc:VGNC:44733]	ENSCAFG00000001049	ENSG00000100417	98.2906	PMM1	phosphomannomutase 1 [Source:HGNC Symbol;Acc:HGNC:9114]	5372	ENSCAFP00000001479,ENSCAFP00000039631	ENSCAFT00000001607,ENSCAFT00000043717	12.7409	12.3382	13.1272	12.886	12.0103	12.1627	11.8295	12.093	12.056	11.5259	12.1866	11.1932	11.5805	11.9604	11.392	11.6315	12.6332	11.8998	4585.11	-0.236917	0.462473	0.992348
MTSS1	482037	ENSCAFG00000001050	MTSS1_ I-BAR domain containing [Source:VGNC Symbol;Acc:VGNC:43493]	ENSCAFG00000001050	ENSG00000170873	89.8551	MTSS1	MTSS1, I-BAR domain containing [Source:HGNC Symbol;Acc:HGNC:20443]	9788	ENSCAFP00000001487,ENSCAFP00000001484	ENSCAFT00000001615,ENSCAFT00000001612	13.2815	12.798	12.8121	12.3436	12.5628	13.1751	14.1535	13.0137	13.3185	14.8092	13.7389	13.5675	11.7872	12.8922	12.0864	14.2444	15.3425	14.0054	12714.7	0.890549	0.0565969	0.585742
CSDC2	481231	ENSCAFG00000001051	cold shock domain containing C2 [Source:VGNC Symbol;Acc:VGNC:54291]	ENSCAFG00000001051	ENSG00000172346	86.1635	CSDC2	cold shock domain containing C2 [Source:HGNC Symbol;Acc:HGNC:30359]	27254	ENSCAFP00000001486	ENSCAFT00000001614	6.21738	2.68053	5.83225	3.79312	3.51176	3.42973	3.72061	5.56528	2.74314	5.69665	4.26688	1.01043	0	2.17814	2.15403	0	7.44576	7.42104	36.2717	1.47617	0.0665646	0.62724
HINT3		ENSCAFG00000001052	histidine triad nucleotide binding protein 3 [Source:VGNC Symbol;Acc:VGNC:41690]	ENSCAFG00000001052	ENSG00000111911	88.7931	HINT3	histidine triad nucleotide binding protein 3 [Source:HGNC Symbol;Acc:HGNC:18468]	135114	ENSCAFP00000001485	ENSCAFT00000001613	8.04129	8.89424	8.33314	7.79116	8.76065	7.81349	9.34334	9.09026	7.67335	8.38184	8.10642	8.75882	8.7837	9.13788	7.86455	8.48337	8.01961	7.7466	357.461	-0.517598	0.095251	0.704897
POLR3H	607850	ENSCAFG00000001053	RNA polymerase III subunit H [Source:VGNC Symbol;Acc:VGNC:44806]	ENSCAFG00000001053	ENSG00000100413	96.5686	POLR3H	RNA polymerase III subunit H [Source:HGNC Symbol;Acc:HGNC:30349]	171568	ENSCAFP00000001490	ENSCAFT00000001618	11.855	11.193	12.2694	12.5732	11.4766	11.5233	11.0941	11.7285	12.0907	10.6791	11.3328	10.1214	12.1961	10.7279	10.7542	11.5021	11.9117	12.1466	3196.05	0.0313908	0.933106	0.994619
SQLE	608021	ENSCAFG00000001056	squalene epoxidase [Source:VGNC Symbol;Acc:VGNC:46786]	ENSCAFG00000001056	ENSG00000104549	87.7836	SQLE	squalene epoxidase [Source:HGNC Symbol;Acc:HGNC:11279]	6713	ENSCAFP00000034027	ENSCAFT00000038326	10.8045	12.2138	10.8641	13.1088	12.2753	10.3623	13.3077	11.1533	8.98293	8.93224	11.0699	9.42162	11.9918	11.0789	10.4849	10.5134	11.4135	12.3727	3161.14	-0.233298	0.693179	0.992348
TRMT11	476285	ENSCAFG00000001057	tRNA methyltransferase 11 homolog [Source:VGNC Symbol;Acc:VGNC:47854]	ENSCAFG00000001057	ENSG00000066651	94.6004	TRMT11	tRNA methyltransferase 11 homolog [Source:HGNC Symbol;Acc:HGNC:21080]	60487	ENSCAFP00000001496,ENSCAFP00000030512	ENSCAFT00000001624,ENSCAFT00000035268	10.917	11.6193	10.5307	10.544	11.4329	11.5394	11.3677	11.846	10.6806	11.1571	11.8518	11.8152	11.269	11.8215	10.2279	10.123	10.7596	10.6316	2391.39	-0.902549	0.00105986	0.0788484
TXNDC15	609963	ENSCAFG00000001058	thioredoxin domain containing 15 [Source:VGNC Symbol;Acc:VGNC:48012]	ENSCAFG00000001058	ENSG00000113621	86.7816	TXNDC15	thioredoxin domain containing 15 [Source:HGNC Symbol;Acc:HGNC:20652]	79770	ENSCAFP00000001495	ENSCAFT00000001623	12.2283	11.5232	11.9247	11.6815	11.7599	11.9869	12.8293	12.1076	12.5637	12.3888	12.4377	11.9163	11.916	11.7105	12.63	11.7053	12.652	11.6479	4526.82	0.118616	0.653005	0.992348
ENSCAFG00000001059		ENSCAFG00000001059		ENSCAFG00000001059						ENSCAFP00000040512	ENSCAFT00000001625	0	0	4.39872	0	0.900872	0	0	0	0	0	2.93297	1.01043	0	2.84196	0.897372	2.03682	0.810363	0.838984	2.23836	-0.388466	0.665469	0.992348
CATSPER3	481512	ENSCAFG00000001062	cation channel sperm associated 3 [Source:VGNC Symbol;Acc:VGNC:38746]	ENSCAFG00000001062	ENSG00000152705	74.5636	CATSPER3	cation channel sperm associated 3 [Source:HGNC Symbol;Acc:HGNC:20819]	347732	ENSCAFP00000039815,ENSCAFP00000001498	ENSCAFT00000044765,ENSCAFT00000001629	2.48233	4.31747	1.95252	4.63735	5.32278	1.47375	5.38712	0	5.13633	3.14162	4.86822	5.66422	4.05928	4.4695	4.74847	5.00153	5.09427	3.59013	21.6551	0.245167	0.707495	0.992348
ENSCAFG00000001064		ENSCAFG00000001064		ENSCAFG00000001064							ENSCAFT00000001630	2.89203	6.45244	5.50756	3.58796	3.71597	4.08719	3.36688	5.38652	4.97153	4.4678	3.657	4.47927	4.93067	4.1495	4.55025	3.50394	4.19645	4.52895	23.8701	-0.440996	0.39861	0.986657
PITX1	481513	ENSCAFG00000001065	paired like homeodomain 1 [Source:VGNC Symbol;Acc:VGNC:44589]	ENSCAFG00000001065	ENSG00000069011	98.722	PITX1	paired like homeodomain 1 [Source:HGNC Symbol;Acc:HGNC:9004]	5307	ENSCAFP00000001499	ENSCAFT00000001631	1.50345	7.31533	0	0	0	3.84103	0	0	0	0	0	0	0	0	0	0	4.60663	6.13778	14.7896	0.210434	0.77425	0.992348
ENSCAFG00000001066		ENSCAFG00000001066		ENSCAFG00000001066							ENSCAFT00000001632	3.21076	2.33862	3.26476	0	2.98869	3.42973	2.75129	1.68128	4.68254	2.69546	4.82664	3.18841	2.89779	3.29487	1.84318	2.03682	3.70691	2.0549	8.18909	-0.681964	0.271483	0.925965
RSPO3	476287	ENSCAFG00000001067	R-spondin 3 [Source:VGNC Symbol;Acc:VGNC:49764]	ENSCAFG00000001067	ENSG00000146374	81.0219	RSPO3	R-spondin 3 [Source:HGNC Symbol;Acc:HGNC:20866]	84870	ENSCAFP00000001500	ENSCAFT00000001633	7.66442	6.75309	7.65774	5.30697	8.05724	6.87555	9.20478	6.24872	2.93441	7.75617	9.38371	3.82666	9.2047	7.19411	6.37423	9.46666	0	8.28805	240.597	0.193655	0.799249	0.992348
RNF146	476288	ENSCAFG00000001068	ring finger protein 146 [Source:VGNC Symbol;Acc:VGNC:45638]	ENSCAFG00000001068	ENSG00000118518	91.6435	RNF146	ring finger protein 146 [Source:HGNC Symbol;Acc:HGNC:21336]	81847	ENSCAFP00000001501	ENSCAFT00000001634	12.4262	12.5299	12.0767	12.3873	12.1943	12.7414	12.3079	12.9469	12.2294	12.8453	12.5721	12.5633	12.7468	12.7067	12.4717	12.3262	12.7111	12.2996	5888.9	-0.0790736	0.648422	0.992348
ECHDC1	609850	ENSCAFG00000001069	ethylmalonyl-CoA decarboxylase 1 [Source:VGNC Symbol;Acc:VGNC:40185]	ENSCAFG00000001069	ENSG00000093144	80.0664	ECHDC1	ethylmalonyl-CoA decarboxylase 1 [Source:HGNC Symbol;Acc:HGNC:21489]	55862	ENSCAFP00000001502	ENSCAFT00000001635	12.0518	10.9214	10.8586	10.3485	11.7984	10.5881	11.1602	11.9643	10.1452	10.2849	11.8755	10.9966	11.4941	11.2682	10.7455	10.6534	11.532	10.8359	2353.41	-0.259731	0.459475	0.992348
WASHC5	475095	ENSCAFG00000001070	WASH complex subunit 5 [Source:VGNC Symbol;Acc:VGNC:48337]	ENSCAFG00000001070	ENSG00000164961	98.4469	WASHC5	WASH complex subunit 5 [Source:HGNC Symbol;Acc:HGNC:28984]	9897	ENSCAFP00000001505	ENSCAFT00000001638	14.6827	15.8749	15.2921	14.2983	15.2374	14.8967	15.7239	15.456	14.9695	15.287	15.5312	15.3907	15.4952	15.8467	14.444	15.4632	15.5639	15.1257	40777.4	-0.130602	0.634111	0.992348
ENSCAFG00000001071		ENSCAFG00000001071		ENSCAFG00000001071	ENSG00000214338	90.9091	SOGA3	SOGA family member 3 [Source:HGNC Symbol;Acc:HGNC:21494]	387104	ENSCAFP00000001504,ENSCAFP00000042806	ENSCAFT00000001637,ENSCAFT00000046059	0	2.68053	0	1.50462	0	0	0.779597	0	0	4.18709	0	0	0	2.65272	0.897372	0	3.32824	3.15184	2.6813	0.496994	0.57908	0.992348
C6orf58	609878	ENSCAFG00000001072	chromosome 1 open reading frame_ human C6orf58 [Source:NCBI gene;Acc:609878]	ENSCAFG00000001072	ENSG00000184530	67.9487	C6orf58	chromosome 6 open reading frame 58 [Source:HGNC Symbol;Acc:HGNC:20960]	352999	ENSCAFP00000001506	ENSCAFT00000001639	0	0	2.75296	0	0	2.44455	0	0	0	0	0	0	0	0	0	2.03682	0	0	0.738219	0.0144829	0.983963	1
ENSCAFG00000001074		ENSCAFG00000001074		ENSCAFG00000001074						ENSCAFP00000001509	ENSCAFT00000001642	0	0	0	0	0	0	0	0	0	0	0	0	0	0	0	0	0	0	0	0	1	1
ACO2	474487	ENSCAFG00000001075	aconitase 2 [Source:VGNC Symbol;Acc:VGNC:37514]	ENSCAFG00000001075	ENSG00000100412	96.0307	ACO2	aconitase 2 [Source:HGNC Symbol;Acc:HGNC:118]	50	ENSCAFP00000001524	ENSCAFT00000001657	15.4913	15.1883	15.2188	14.7547	15.7858	15.3724	14.7042	14.3126	15.0147	14.5564	14.9053	14.407	15.5686	14.8854	14.351	14.6706	14.143	15.2904	32707	-0.384067	0.175433	0.841989
H2AFY	481514	ENSCAFG00000001076	core histone macro-H2A.1 [Source:NCBI gene;Acc:481514]	ENSCAFG00000001076	ENSG00000113648	100	H2AFY	H2A histone family member Y [Source:HGNC Symbol;Acc:HGNC:4740]	9555	ENSCAFP00000001514,ENSCAFP00000001515	ENSCAFT00000001647,ENSCAFT00000001648	14.5711	14.7391	14.9874	14.6888	14.5493	14.742	14.2193	14.5954	14.932	14.879	14.4745	14.6598	14.8825	13.9402	15.1303	14.352	14.3005	14.5771	25729.3	-0.0272581	0.892459	0.992348
TRIB1	482039	ENSCAFG00000001077	tribbles pseudokinase 1 [Source:NCBI gene;Acc:482039]	ENSCAFG00000001077	ENSG00000173334	96.7742	TRIB1	tribbles pseudokinase 1 [Source:HGNC Symbol;Acc:HGNC:16891]	10221	ENSCAFP00000001510	ENSCAFT00000001643	15.4103	13.7624	13.4531	13.2423	11.7476	12.7694	13.0411	13.8698	13.857	14.8166	12.9765	13.7094	14.3337	14.1342	13.2588	15.2215	15.2258	14.3608	17960.7	0.741014	0.114533	0.749873
THEMIS	484120	ENSCAFG00000001078	thymocyte selection associated [Source:VGNC Symbol;Acc:VGNC:47343]	ENSCAFG00000001078	ENSG00000172673	85.9112	THEMIS	thymocyte selection associated [Source:HGNC Symbol;Acc:HGNC:21569]	387357	ENSCAFP00000001512	ENSCAFT00000001645	6.60507	4.31747	5.79544	5.49506	6.35136	8.44127	3.86951	3.29697	6.59798	10.2464	7.10732	8.78891	9.44498	4.4695	9.226	8.86256	8.1931	7.00881	263.903	0.522079	0.483246	0.992348
ENSCAFG00000001080		ENSCAFG00000001080		ENSCAFG00000001080	ENSG00000167863	88.125	ATP5PD	ATP synthase peripheral stalk subunit d [Source:HGNC Symbol;Acc:HGNC:845]	10476	ENSCAFP00000036081	ENSCAFT00000001646	6.41648	1.88965	5.36411	6.25432	0	3.30555	3.55456	4.94468	6.6804	3.83822	7.65652	4.92698	6.9815	3.82998	0	9.8137	6.8335	5.28029	99.1991	1.70263	0.0364571	0.499481
TIFAB	481515	ENSCAFG00000001081	TIFA inhibitor [Source:VGNC Symbol;Acc:VGNC:47367]	ENSCAFG00000001081	ENSG00000255833	64.2857	TIFAB	TIFA inhibitor [Source:HGNC Symbol;Acc:HGNC:34024]	497189	ENSCAFP00000001516	ENSCAFT00000001649	8.15247	6.60057	10.3989	10.4121	8.40602	10.2136	6.09519	9.02452	3.51617	9.59204	9.02098	8.43857	8.40255	7.53307	10.2279	7.46645	9.05412	10.2202	581.439	0.471353	0.469808	0.992348
FAM84B	102157178	ENSCAFG00000001082	family with sequence similarity 84 member B [Source:VGNC Symbol;Acc:VGNC:40707]	ENSCAFG00000001082	ENSG00000168672	93.7759	FAM84B	family with sequence similarity 84 member B [Source:HGNC Symbol;Acc:HGNC:24166]	157638	ENSCAFP00000001518	ENSCAFT00000001651	3.97099	3.8607	0	0	2.633	5.76348	0.779597	2.43676	4.32078	2.29648	4.13685	2.33857	1.91284	0.911823	5.64882	4.57035	8.33454	6.21641	33.6754	2.80682	0.000208782	0.0276462
NEUROG1	481516	ENSCAFG00000001083	neurogenin 1 [Source:VGNC Symbol;Acc:VGNC:43756]	ENSCAFG00000001083	ENSG00000181965	84.5528	NEUROG1	neurogenin 1 [Source:HGNC Symbol;Acc:HGNC:7764]	4762	ENSCAFP00000001517	ENSCAFT00000001650	0	0	0	0	0	0	0	0	0	0	0	0	0	0	0	1.02465	0	3.15184	0.495687	1.01058	0.159535	0.821774
CXCL14	610078	ENSCAFG00000001084	C-X-C motif chemokine ligand 14 [Source:VGNC Symbol;Acc:VGNC:39748]	ENSCAFG00000001084	ENSG00000145824	96.1165	CXCL14	C-X-C motif chemokine ligand 14 [Source:HGNC Symbol;Acc:HGNC:10640]	9547	ENSCAFP00000001519	ENSCAFT00000001652	13.3961	13.4644	11.7996	12.5636	7.04381	9.61299	4.53706	13.9095	5.7841	9.19362	12.7167	8.5005	9.6575	11.7483	9.34943	10.0629	3.62115	11.5378	3594.41	-1.29549	0.109157	0.738977
SLC25A48	481518	ENSCAFG00000001085	solute carrier family 25 member 48 [Source:VGNC Symbol;Acc:VGNC:46318]	ENSCAFG00000001085	ENSG00000145832	37.386	SLC25A48	solute carrier family 25 member 48 [Source:HGNC Symbol;Acc:HGNC:30451]	153328	ENSCAFP00000036692,ENSCAFP00000040089,ENSCAFP00000001521	ENSCAFT00000042865,ENSCAFT00000044997,ENSCAFT00000001654	10.3558	7.82595	11.4234	11.2282	11.0215	11.2339	9.08043	9.8285	10.887	13.2188	8.63198	12.1191	13.6175	7.2453	13.8833	11.7891	11.3336	11.0672	3609.53	0.800994	0.250048	0.911418
MYC	403924	ENSCAFG00000001086	MYC proto-oncogene_ bHLH transcription factor [Source:VGNC Symbol;Acc:VGNC:43527]	ENSCAFG00000001086	ENSG00000136997	93.8497	MYC	MYC proto-oncogene, bHLH transcription factor [Source:HGNC Symbol;Acc:HGNC:7553]	4609	ENSCAFP00000001523	ENSCAFT00000001656	12.7742	13.2651	12.6192	12.265	13.3954	11.5337	13.945	13.7906	13.1126	12.5147	12.3498	12.8075	12.9791	12.938	13.5611	12.9794	14.0607	13.5944	9131.4	0.575058	0.0945316	0.703648
GSDMC		ENSCAFG00000001087	gasdermin C [Source:VGNC Symbol;Acc:VGNC:49925]	ENSCAFG00000001087	ENSG00000147697	53.2787	GSDMC	gasdermin C [Source:HGNC Symbol;Acc:HGNC:7151]	56169	ENSCAFP00000001525	ENSCAFT00000001658	0	0	0	0	0	0	0	0	0	0	0	0	0	0	0	1.02465	3.09365	1.75119	0.607631	1.11536	0.121283	0.76653
LECT2	474687	ENSCAFG00000001089	leukocyte cell derived chemotaxin 2 [Source:VGNC Symbol;Acc:VGNC:42629]	ENSCAFG00000001089	ENSG00000145826	86.755	LECT2	leukocyte cell derived chemotaxin 2 [Source:HGNC Symbol;Acc:HGNC:6550]	3950	ENSCAFP00000001528	ENSCAFT00000001661	0	0	3.26476	0	8.86362	0	0	3.12514	0	0.833916	0	0	0	0	0	0	0	0	0.951051	-0.465317	0.518278	0.992348
PHF5A	474489	ENSCAFG00000001090	PHD finger protein 5A [Source:VGNC Symbol;Acc:VGNC:44491]	ENSCAFG00000001090	ENSG00000100410	100	PHF5A	PHD finger protein 5A [Source:HGNC Symbol;Acc:HGNC:18000]	84844	ENSCAFP00000038140,ENSCAFP00000001529	ENSCAFT00000049581,ENSCAFT00000001662	13.2216	13.5794	14.5311	14.0656	13.7592	13.5175	13.1021	13.1223	14.1104	13.4215	13.301	12.7359	13.9523	13.2629	12.7839	13.9186	13.1344	13.3928	12191	-0.252175	0.399068	0.986795
TGFBI		ENSCAFG00000001091	transforming growth factor beta induced [Source:VGNC Symbol;Acc:VGNC:47311]	ENSCAFG00000001091	ENSG00000120708	91.0198	TGFBI	transforming growth factor beta induced [Source:HGNC Symbol;Acc:HGNC:11771]	7045	ENSCAFP00000039891,ENSCAFP00000001531	ENSCAFT00000044191,ENSCAFT00000001665	13.9967	8.8484	15.6326	14.2179	13.9845	16.906	14.9618	11.1244	11.4122	15.8073	11.5132	13.6637	14.4353	10.4373	15.8837	13.0208	16.0131	13.6954	28193.6	0.417147	0.572558	0.992348
TOB2	481233	ENSCAFG00000001092	transducer of ERBB2_ 2 [Source:VGNC Symbol;Acc:VGNC:54378]	ENSCAFG00000001092	ENSG00000183864	92.9032	TOB2	transducer of ERBB2, 2 [Source:HGNC Symbol;Acc:HGNC:11980]	10766	ENSCAFP00000030999	ENSCAFT00000001664	9.24026	7.6908	7.69819	6.5932	9.31436	10.5831	9.92171	8.46367	9.48714	8.70223	9.38728	7.6573	9.44689	9.0614	10.9934	8.35707	10.4564	10.1113	705.932	1.024	0.0455022	0.538053
FAM49B	482041	ENSCAFG00000001093	family with sequence similarity 49 member B [Source:VGNC Symbol;Acc:VGNC:40686]	ENSCAFG00000001093	ENSG00000153310	99.6914	FAM49B	family with sequence similarity 49 member B [Source:HGNC Symbol;Acc:HGNC:25216]	51571	ENSCAFP00000001534,ENSCAFP00000001532	ENSCAFT00000001668,ENSCAFT00000001666	13.2549	13.9228	13.9576	12.6135	15.4309	14.0685	15.1125	14.4661	14.422	14.6536	13.9144	15.0523	15.5868	14.1071	15.0976	14.8183	14.5359	14.4646	24510.8	0.210791	0.60136	0.992348
SMAD5	481520	ENSCAFG00000001094	SMAD family member 5 [Source:VGNC Symbol;Acc:VGNC:46522]	ENSCAFG00000001094	ENSG00000113658	100	SMAD5	SMAD family member 5 [Source:HGNC Symbol;Acc:HGNC:6771]	4090	ENSCAFP00000001536	ENSCAFT00000001670	9.47229	9.53585	9.91297	9.31047	10.1587	10.2414	11.2152	9.02146	10.3553	11.096	11.5074	11.2711	11.4276	11.1354	11.5699	10.2728	11.4222	10.0758	1681.71	0.330904	0.454742	0.992348
TEF	607883	ENSCAFG00000001095	TEF_ PAR bZIP transcription factor [Source:VGNC Symbol;Acc:VGNC:47239]	ENSCAFG00000001095	ENSG00000167074	68.0115	TEF	TEF, PAR bZIP transcription factor [Source:HGNC Symbol;Acc:HGNC:11722]	7008	ENSCAFP00000001533,ENSCAFP00000001535	ENSCAFT00000001667,ENSCAFT00000001669	8.41931	8.86105	7.84049	7.0182	9.35505	9.83418	10.0413	8.33152	8.47575	10.1212	9.24463	8.43011	9.64925	9.6351	8.17558	8.21362	9.59946	9.67629	571.727	-0.0858483	0.84962	0.992348
ASAP1	482044	ENSCAFG00000001096	ArfGAP with SH3 domain_ ankyrin repeat and PH domain 1 [Source:VGNC Symbol;Acc:VGNC:38153]	ENSCAFG00000001096	ENSG00000153317	96.9081	ASAP1	ArfGAP with SH3 domain, ankyrin repeat and PH domain 1 [Source:HGNC Symbol;Acc:HGNC:2720]	50807	ENSCAFP00000001537	ENSCAFT00000001671	13.0604	13.0042	13.4056	13.3383	13.8641	12.9176	13.2242	12.2143	12.326	13.781	12.7795	13.4672	14.1086	13.1228	14.0313	14.4033	13.4164	14.3835	11654.8	0.805922	0.00960947	0.282407
ADCY8	482045	ENSCAFG00000001097	adenylate cyclase 8 [Source:VGNC Symbol;Acc:VGNC:37625]	ENSCAFG00000001097	ENSG00000155897	97.6019	ADCY8	adenylate cyclase 8 [Source:HGNC Symbol;Acc:HGNC:239]	114	ENSCAFP00000001538	ENSCAFT00000001672	0	0	0	0	0	2.44455	3.46377	1.68128	0	0	2.57957	0	6.52766	3.15911	2.15403	1.02465	0	2.0549	2.1198	-0.115587	0.897484	0.992348
ENSCAFG00000001098		ENSCAFG00000001098		ENSCAFG00000001098						ENSCAFP00000041870	ENSCAFT00000001673	7.69029	9.64469	8.35227	8.08275	7.57679	7.75534	7.12219	8.21312	7.01282	7.69211	6.22563	8.77562	8.7094	7.29473	7.04577	8.84319	7.39498	7.06938	263.812	-0.286048	0.540675	0.992348
EFR3A	475102	ENSCAFG00000001100	EFR3 homolog A [Source:VGNC Symbol;Acc:VGNC:40231]	ENSCAFG00000001100	ENSG00000132294	98.5384	EFR3A	EFR3 homolog A [Source:HGNC Symbol;Acc:HGNC:28970]	23167	ENSCAFP00000001542	ENSCAFT00000001676	11.1957	12.0329	9.93851	8.69501	11.7107	11.7764	12.9441	10.7024	10.8113	12.451	12.1743	12.357	12.6629	13.3549	11.9169	11.22	11.5379	12.4524	4076.44	-0.158238	0.760289	0.992348
PTPRK	476290	ENSCAFG00000001101	protein tyrosine phosphatase_ receptor type K [Source:VGNC Symbol;Acc:VGNC:45191]	ENSCAFG00000001101	ENSG00000152894	99.2302	PTPRK	protein tyrosine phosphatase, receptor type K [Source:HGNC Symbol;Acc:HGNC:9674]	5796	ENSCAFP00000001549,ENSCAFP00000001551	ENSCAFT00000001683,ENSCAFT00000001685	11.7598	14.6102	13.9632	13.6157	12.4347	13.7118	11.9431	13.4291	12.1986	14.1939	12.1644	13.0892	14.1385	12.4148	13.7651	13.4882	13.2352	12.8386	10751.5	-0.0254118	0.95548	1
ENSCAFG00000001102		ENSCAFG00000001102		ENSCAFG00000001102	ENSG00000258417	70.7566				ENSCAFP00000001544	ENSCAFT00000001678	0	0	0	0	0	0	0	0	2.26208	1.74311	0	1.01043	0	2.65272	0	0	0	0	0.691523	-0.548118	0.469771	0.992348
TRPC7		ENSCAFG00000001103	transient receptor potential cation channel subfamily C member 7 [Source:VGNC Symbol;Acc:VGNC:47872]	ENSCAFG00000001103	ENSG00000069018	98.3759	TRPC7	transient receptor potential cation channel subfamily C member 7 [Source:HGNC Symbol;Acc:HGNC:20754]	57113	ENSCAFP00000001552	ENSCAFT00000001686	4.46628	11.5637	0	5.37243	6.80737	6.55941	4.49182	5.92106	8.17297	5.20929	5.92437	7.64272	6.77842	9.34173	2.9821	0	9.98357	4.06831	155.911	0.726517	0.380745	0.980569
RANGAP1	481234	ENSCAFG00000001104	Ran GTPase activating protein 1 [Source:VGNC Symbol;Acc:VGNC:45340]	ENSCAFG00000001104	ENSG00000100401	85.6474	RANGAP1	Ran GTPase activating protein 1 [Source:HGNC Symbol;Acc:HGNC:9854]	5905	ENSCAFP00000001561,ENSCAFP00000038548	ENSCAFT00000001695,ENSCAFT00000043188	13.2707	13.3513	12.8998	12.5522	13.8817	13.3733	13.7793	12.9114	13.9604	12.8252	13.3694	12.6114	13.8155	13.0762	13.1194	13.2993	12.9048	13.5795	10189.6	-0.0846751	0.757658	0.992348
KCNQ3	475103	ENSCAFG00000001105	potassium voltage-gated channel subfamily Q member 3 [Source:VGNC Symbol;Acc:VGNC:42289]	ENSCAFG00000001105	ENSG00000184156	91.871	KCNQ3	potassium voltage-gated channel subfamily Q member 3 [Source:HGNC Symbol;Acc:HGNC:6297]	3786	ENSCAFP00000001557	ENSCAFT00000001691	3.97099	0	0	0	0	0	0	0	0	0	0	0	0.942483	2.17814	0	0	0	0	0.247085	-0.245261	0.730396	0.992348
LAMA2		ENSCAFG00000001106	laminin subunit alpha 2 [Source:VGNC Symbol;Acc:VGNC:42565]	ENSCAFG00000001106	ENSG00000196569	88.9353	LAMA2	laminin subunit alpha 2 [Source:HGNC Symbol;Acc:HGNC:6482]	3908	ENSCAFP00000031428,ENSCAFP00000001563	ENSCAFT00000036090,ENSCAFT00000001697	12.2591	11.6452	10.8474	9.22445	8.91117	11.7679	10.9887	9.21069	9.09485	10.7737	10.0992	6.34245	6.45372	8.87084	11.8385	4.74747	13.001	8.79283	1860.13	0.818409	0.264048	0.922677
LRRC6	475104	ENSCAFG00000001108	leucine rich repeat containing 6 [Source:VGNC Symbol;Acc:VGNC:51775]	ENSCAFG00000001108	ENSG00000129295	77.3109	LRRC6	leucine rich repeat containing 6 [Source:HGNC Symbol;Acc:HGNC:16725]	23639	ENSCAFP00000041400,ENSCAFP00000001566,ENSCAFP00000040242,ENSCAFP00000042490	ENSCAFT00000050206,ENSCAFT00000001700,ENSCAFT00000048246,ENSCAFT00000047555	8.00567	4.41217	5.36411	7.96036	7.23864	6.30755	7.18749	5.53125	3.10327	5.35432	6.36284	9.35837	4.93067	5.18018	2.40962	6.77635	5.55375	9.38439	147.663	0.521246	0.479399	0.992348
CHADL	100684070	ENSCAFG00000001112	chondroadherin like [Source:VGNC Symbol;Acc:VGNC:39188]	ENSCAFG00000001112	ENSG00000100399	81.6216	CHADL	chondroadherin like [Source:HGNC Symbol;Acc:HGNC:25165]	150356	ENSCAFP00000001571	ENSCAFT00000001705	5.12726	3.8607	0	5.76255	2.98869	5.76348	4.44512	2.70438	3.92961	3.98803	3.21661	0	4.21061	3.00924	3.39086	4.21613	7.36232	4.37294	25.5351	1.26179	0.0817853	0.672233
TMEM71	100856209	ENSCAFG00000001113	transmembrane protein 71 [Source:VGNC Symbol;Acc:VGNC:47602]	ENSCAFG00000001113	ENSG00000165071	60.4811	TMEM71	transmembrane protein 71 [Source:HGNC Symbol;Acc:HGNC:26572]	137835	ENSCAFP00000039783,ENSCAFP00000001570,ENSCAFP00000042354	ENSCAFT00000044727,ENSCAFT00000001704,ENSCAFT00000048732	10.4619	10.9503	10.6489	11.2717	11.6806	10.219	10.2339	8.78568	9.28685	10.7872	9.02329	11.419	11.5717	7.37353	12.0887	10.5655	10.2866	11.5332	1806.28	0.592833	0.257442	0.916259
ARHGAP18		ENSCAFG00000001114	Rho GTPase activating protein 18 [Source:VGNC Symbol;Acc:VGNC:38049]	ENSCAFG00000001114	ENSG00000146376	90.0958	ARHGAP18	Rho GTPase activating protein 18 [Source:HGNC Symbol;Acc:HGNC:21035]	93663	ENSCAFP00000001572	ENSCAFT00000001707	10.9878	13.7621	11.6361	11.4975	14.1559	13.2182	15.0136	13.1191	10.9192	12.2564	14.8394	14.0444	13.2276	14.7153	13.0268	12.1636	10.8868	13.2665	11441.7	-0.934515	0.114052	0.749459
L3MBTL3		ENSCAFG00000001115	L3MBTL3_ histone methyl-lysine binding protein [Source:VGNC Symbol;Acc:VGNC:53732]	ENSCAFG00000001115	ENSG00000198945	84.6054	L3MBTL3	L3MBTL3, histone methyl-lysine binding protein [Source:HGNC Symbol;Acc:HGNC:23035]	84456	ENSCAFP00000001573	ENSCAFT00000001708	10.0522	9.80817	9.18556	8.59572	9.47769	10.1119	9.76418	8.82483	9.38843	10.9126	10.6217	10.0431	10.9561	10.3494	10.6317	10.2387	10.4802	9.6152	1087.73	0.252086	0.505244	0.992348
SAMD3	484123	ENSCAFG00000001116	sterile alpha motif domain containing 3 [Source:VGNC Symbol;Acc:VGNC:45851]	ENSCAFG00000001116	ENSG00000164483	79.4626	SAMD3	sterile alpha motif domain containing 3 [Source:HGNC Symbol;Acc:HGNC:21574]	154075	ENSCAFP00000001574	ENSCAFT00000001709	0	0	0	0	0	0	0	0	0	0	0	1.01043	2.22877	2.17814	0	0	0	0	0.457085	-0.399292	0.575085	0.992348
TMEM200A	612724	ENSCAFG00000001117	transmembrane protein 200A [Source:VGNC Symbol;Acc:VGNC:47519]	ENSCAFG00000001117	ENSG00000164484	90.6314	TMEM200A	transmembrane protein 200A [Source:HGNC Symbol;Acc:HGNC:21075]	114801	ENSCAFP00000001575	ENSCAFT00000001710	8.20276	6.60057	3.64177	0	6.65431	7.66978	8.66755	5.59851	6.3851	8.73174	7.99824	5.99773	7.30955	7.32677	6.90747	7.97942	6.843	7.96272	168.375	0.131457	0.842138	0.992348
L3MBTL2	481235	ENSCAFG00000001120	L3MBTL2_ polycomb repressive complex 1 subunit [Source:VGNC Symbol;Acc:VGNC:42558]	ENSCAFG00000001120	ENSG00000100395	95.7567	L3MBTL2	L3MBTL2, polycomb repressive complex 1 subunit [Source:HGNC Symbol;Acc:HGNC:18594]	83746	ENSCAFP00000001579	ENSCAFT00000001714	13.1497	12.5928	12.9947	13.1432	13.6616	12.8447	13.0437	12.6249	13.483	13.0392	13.7585	12.6637	13.9147	13.8441	12.7469	12.2344	12.396	13.3645	9195.76	-0.498544	0.0854184	0.68183
ENSCAFG00000001121		ENSCAFG00000001121		ENSCAFG00000001121	ENSG00000138326	82.1429	RPS24	ribosomal protein S24 [Source:HGNC Symbol;Acc:HGNC:10411]	6229	ENSCAFP00000034694	ENSCAFT00000001715	0	0	0	0	0	0	0	0	0	0	0	0	0	0	0	0	0	0	0	0	1	1
PHF20L1	608229	ENSCAFG00000001124	PHD finger protein 20 like 1 [Source:VGNC Symbol;Acc:VGNC:44486]	ENSCAFG00000001124	ENSG00000129292	92.451	PHF20L1	PHD finger protein 20 like 1 [Source:HGNC Symbol;Acc:HGNC:24280]	51105	ENSCAFP00000001584,ENSCAFP00000001582	ENSCAFT00000001722,ENSCAFT00000001720	11.7704	11.807	12.3942	13.3242	12.5994	12.0405	12.7436	11.8176	11.6339	12.8945	12.1153	12.6718	12.9399	13.2682	12.5176	12.9874	12.2625	12.4272	5970.37	0.0387544	0.903052	0.992348
EP300	474490	ENSCAFG00000001125	zinc finger CCCH-type containing 7B [Source:NCBI gene;Acc:474490]	ENSCAFG00000001125	ENSG00000100393	92.6162	EP300	E1A binding protein p300 [Source:HGNC Symbol;Acc:HGNC:3373]	2033	ENSCAFP00000001585,ENSCAFP00000001541	ENSCAFT00000001723,ENSCAFT00000001675	12.5764	11.6081	11.0899	10.3787	13.3078	13.4637	13.8498	11.4153	12.896	13.7616	13.5831	12.9513	14.0711	14.1396	14.2025	12.3247	13.3226	13.322	9615.88	0.25013	0.627584	0.992348
KLHL3	481523	ENSCAFG00000001126	kelch like family member 3 [Source:VGNC Symbol;Acc:VGNC:42463]	ENSCAFG00000001126	ENSG00000146021	96.4286	KLHL3	kelch like family member 3 [Source:HGNC Symbol;Acc:HGNC:6354]	26249	ENSCAFP00000001588,ENSCAFP00000001586	ENSCAFT00000001726,ENSCAFT00000001724	9.99758	6.62054	10.0045	9.77118	9.29657	10.4979	10.5803	7.60083	10.8377	11.5903	9.79011	11.732	11.7683	10.8881	10.1815	10.4412	10.6677	9.38268	1457.41	-0.299478	0.59244	0.992348
TG	482047	ENSCAFG00000001128	thyroglobulin [Source:VGNC Symbol;Acc:VGNC:47306]	ENSCAFG00000001128	ENSG00000042832	78.9283	TG	thyroglobulin [Source:HGNC Symbol;Acc:HGNC:11764]	7038	ENSCAFP00000001589,ENSCAFP00000037811	ENSCAFT00000001727,ENSCAFT00000043599	5.3383	5.17676	2.75296	6.21917	6.42601	8.08304	6.77102	5.38652	4.45171	4.65867	3.21661	4.54344	8.54109	6.52021	5.51913	6.88135	5.59932	5.61813	80.7477	-0.342852	0.607417	0.992348
ENSCAFG00000001129		ENSCAFG00000001129		ENSCAFG00000001129							ENSCAFT00000001729	0	0	0	3.58796	0.900872	0	2.19637	0	0	0	0	0	2.22877	0	0	0	0	0	1.0646	-0.59552	0.440401	0.992348
ITPR3	481746	ENSCAFG00000001130	inositol 1_4_5-trisphosphate receptor type 3 [Source:VGNC Symbol;Acc:VGNC:42159]	ENSCAFG00000001130	ENSG00000096433	97.4138	ITPR3	inositol 1,4,5-trisphosphate receptor type 3 [Source:HGNC Symbol;Acc:HGNC:6182]	3710	ENSCAFP00000001606	ENSCAFT00000001745	12.1769	9.95303	9.182	8.32519	8.58609	10.4054	10.0886	8.14163	8.59741	11.6516	10.0242	9.97058	11.4835	10.5862	11.0695	11.4809	11.518	10.1855	1598.39	0.619369	0.271647	0.925976
SLA	608259	ENSCAFG00000001131	Src like adaptor [Source:VGNC Symbol;Acc:VGNC:46202]	ENSCAFG00000001131	ENSG00000155926	92.7536	SLA	Src like adaptor [Source:HGNC Symbol;Acc:HGNC:10902]	6503	ENSCAFP00000001590	ENSCAFT00000001728	12.1553	14.3188	11.2709	9.43058	12.653	11.8681	11.4671	12.2903	11.5149	12.4676	14.3906	13.415	13.8178	13.2786	13.3822	13.427	12.5828	13.3002	8302.15	0.223943	0.686389	0.992348
HNRNPA0	481524	ENSCAFG00000001132	heterogeneous nuclear ribonucleoprotein A0 [Source:VGNC Symbol;Acc:VGNC:51722]	ENSCAFG00000001132	ENSG00000177733	97.7419	HNRNPA0	heterogeneous nuclear ribonucleoprotein A0 [Source:HGNC Symbol;Acc:HGNC:5030]	10949	ENSCAFP00000001592	ENSCAFT00000001730	12.6493	10.9738	11.237	10.6352	10.6251	11.995	11.5391	12.3258	11.6608	10.6301	10.5324	11.1148	10.9263	10.1942	12.419	10.0781	12.2001	12.1401	2978.19	0.51172	0.236108	0.900326
WISP1		ENSCAFG00000001133	WNT1 inducible signaling pathway protein 1 [Source:VGNC Symbol;Acc:VGNC:48414]	ENSCAFG00000001133	ENSG00000104415	88.5559	WISP1	WNT1 inducible signaling pathway protein 1 [Source:HGNC Symbol;Acc:HGNC:12769]	8840	ENSCAFP00000001594,ENSCAFP00000039808	ENSCAFT00000001732,ENSCAFT00000048758	10.8554	8.53779	11.3492	10.2819	8.39862	8.4523	10.7905	8.64164	10.1404	8.62713	9.32146	5.8784	11.9862	11.1556	5.64882	11.4326	11.4948	12.5081	1611.39	1.00241	0.14142	0.796651
XPNPEP3	481237	ENSCAFG00000001134	X-prolyl aminopeptidase 3 [Source:VGNC Symbol;Acc:VGNC:48459]	ENSCAFG00000001134	ENSG00000196236	92.8994	XPNPEP3	X-prolyl aminopeptidase 3 [Source:HGNC Symbol;Acc:HGNC:28052]	63929	ENSCAFP00000001595	ENSCAFT00000001733	11.6651	11.4671	12.4757	12.4225	12.3365	11.8199	12.9709	11.7228	12.6003	12.5672	12.5747	12.2281	13.2049	12.6544	12.139	12.3045	12.4564	12.1875	5353.36	-0.135813	0.628036	0.992348
ENSCAFG00000001135		ENSCAFG00000001135		ENSCAFG00000001135						ENSCAFP00000032940	ENSCAFT00000001739	0	0	0	0	0	0	0	0	0	0	0	0	0	0	0	0	0	0	0	0	1	1
EPB41L2	484127	ENSCAFG00000001136	erythrocyte membrane protein band 4.1 like 2 [Source:VGNC Symbol;Acc:VGNC:40394]	ENSCAFG00000001136	ENSG00000079819	81.0345	EPB41L2	erythrocyte membrane protein band 4.1 like 2 [Source:HGNC Symbol;Acc:HGNC:3379]	2037	ENSCAFP00000001601	ENSCAFT00000001740	13.2973	11.2819	13.5593	13.7261	11.9167	13.7157	12.3304	12.4759	11.9503	13.2348	12.3494	11.2986	13.4553	10.1898	12.1968	13.7506	12.0645	13.1466	7327.28	0.141951	0.773988	0.992348
DNAJB7	474495	ENSCAFG00000001137	DnaJ heat shock protein family (Hsp40) member B7 [Source:VGNC Symbol;Acc:VGNC:54523]	ENSCAFG00000001137	ENSG00000172404	77.9935	DNAJB7	DnaJ heat shock protein family (Hsp40) member B7 [Source:HGNC Symbol;Acc:HGNC:24986]	150353	ENSCAFP00000001600	ENSCAFT00000001738	5.43327	4.81017	5.20481	6.18314	7.00537	7.23173	7.42259	5.69387	6.40139	7.38279	5.84331	6.04283	7.0433	7.9734	6.60909	8.00288	6.19674	5.28029	104.958	0.161194	0.751257	0.992348
ENSCAFG00000001138		ENSCAFG00000001138		ENSCAFG00000001138	ENSG00000111801	36.3095	BTN3A3	butyrophilin subfamily 3 member A3 [Source:HGNC Symbol;Acc:HGNC:1140]	10384	ENSCAFP00000001623	ENSCAFT00000001763	0	2.68053	0	8.49645	0.900872	0	0	0	0	7.51827	0	2.82518	5.4088	3.99857	0	4.95417	14.0249	0	961.616	2.18171	0.00758115	0.247415
ST13	607960	ENSCAFG00000001139	ST13_ Hsp70 interacting protein [Source:VGNC Symbol;Acc:VGNC:54548]	ENSCAFG00000001139	ENSG00000100380	89.5674	ST13	ST13, Hsp70 interacting protein [Source:HGNC Symbol;Acc:HGNC:11343]	6767	ENSCAFP00000001603	ENSCAFT00000001742	14.2481	14.6439	15.0978	14.5573	14.5721	14.4913	15.0123	14.5274	14.862	14.7731	14.4098	14.2205	15.5521	14.5548	14.3892	14.8535	14.54	14.7969	26797.9	-0.0663747	0.769833	0.992348
MYOT	100855693	ENSCAFG00000001140	myotilin [Source:VGNC Symbol;Acc:VGNC:51746]	ENSCAFG00000001140	ENSG00000120729	92.986	MYOT	myotilin [Source:HGNC Symbol;Acc:HGNC:12399]	9499	ENSCAFP00000001610	ENSCAFT00000001749	7.4913	4.58475	9.02789	9.6411	7.1087	5.83261	7.99262	7.63326	8.01254	7.14027	7.42541	8.50453	7.03319	7.97845	7.58881	6.96735	7.92435	7.10288	231.68	-0.464529	0.382603	0.980912
NDRG1	482049	ENSCAFG00000001141	N-myc downstream regulated 1 [Source:NCBI gene;Acc:482049]	ENSCAFG00000001141	ENSG00000104419	96.6146	NDRG1	N-myc downstream regulated 1 [Source:HGNC Symbol;Acc:HGNC:7679]	10397	ENSCAFP00000001608	ENSCAFT00000001747	14.7779	16.6574	17.14	15.6653	13.5247	14.165	15.6769	15.8607	14.2931	15.7804	14.184	16.136	15.0905	15.5193	14.9313	17.2012	14.4254	17.2541	59942.7	0.731228	0.174442	0.840657
SLC25A17	474498	ENSCAFG00000001142	solute carrier family 25 member 17 [Source:VGNC Symbol;Acc:VGNC:46296]	ENSCAFG00000001142	ENSG00000100372	96.4169	SLC25A17	solute carrier family 25 member 17 [Source:HGNC Symbol;Acc:HGNC:10987]	10478	ENSCAFP00000001614	ENSCAFT00000001753	11.3163	10.9032	11.1274	10.1598	11.7498	11.6615	11.2694	11.1215	11.7676	11.4768	11.7306	11.4147	12.1804	12.0081	11.0278	10.6755	11.6891	11.4334	2790.23	-0.232995	0.425487	0.992348
MCHR1	403563	ENSCAFG00000001143	melanin concentrating hormone receptor 1 [Source:VGNC Symbol;Acc:VGNC:43076]	ENSCAFG00000001143	ENSG00000128285	90.0277	MCHR1	melanin concentrating hormone receptor 1 [Source:HGNC Symbol;Acc:HGNC:4479]	2847	ENSCAFP00000030916,ENSCAFP00000001617	ENSCAFT00000035631,ENSCAFT00000001756	4.87997	1.23434	2.75296	3.06178	4.55747	3.92784	0.779597	2.43676	3.73765	3.26419	3.91679	4.7749	4.79354	4.68256	3.13159	2.36117	9.7822	3.84894	61.2473	3.18296	2.36775e-05	0.00563059
ENSCAFG00000001144		ENSCAFG00000001144		ENSCAFG00000001144	ENSG00000163530	54.2208	DPPA2	developmental pluripotency associated 2 [Source:HGNC Symbol;Acc:HGNC:19197]	151871	ENSCAFP00000030386	ENSCAFT00000001757	0	0	4.89263	0	1.45122	0.917402	2.89721	0	2.74314	4.70269	2.57957	2.33857	4.41145	2.84196	1.44644	4.29428	3.09365	0	7.32677	-0.0672228	0.936735	0.994619
TRIM11	482205	ENSCAFG00000001145	tripartite motif containing 11 [Source:VGNC Symbol;Acc:VGNC:47804]	ENSCAFG00000001145	ENSG00000154370	91.453	TRIM11	tripartite motif containing 11 [Source:HGNC Symbol;Acc:HGNC:16281]	81559	ENSCAFP00000001637	ENSCAFT00000001778	11.9884	12.1192	11.4029	12.3769	10.8141	11.4381	10.6294	12.6141	11.339	10.3963	10.7101	10.0747	10.4052	10.2114	11.8415	10.5195	11.4202	11.684	2741.72	0.0313479	0.942657	0.995771
PKD2L2	100855705	ENSCAFG00000001146	polycystin 2 like 2_ transient receptor potential cation channel [Source:VGNC Symbol;Acc:VGNC:44602]	ENSCAFG00000001146	ENSG00000078795	88.0645	PKD2L2	polycystin 2 like 2, transient receptor potential cation channel [Source:HGNC Symbol;Acc:HGNC:9012]	27039	ENSCAFP00000001620	ENSCAFT00000001760	6.54962	2.95674	6.42088	7.07828	6.45482	5.96165	7.2016	6.56685	7.44091	7.57266	6.83069	8.06509	6.90589	6.49223	7.57582	6.40585	6.62899	6.98205	119.61	0.0650816	0.88902	0.992348
AKAP7	484128	ENSCAFG00000001147	A-kinase anchoring protein 7 [Source:VGNC Symbol;Acc:VGNC:37760]	ENSCAFG00000001147	ENSG00000118507	76.8546	AKAP7	A-kinase anchoring protein 7 [Source:HGNC Symbol;Acc:HGNC:377]	9465	ENSCAFP00000001622	ENSCAFT00000001762	10.8229	7.00176	10.7724	11.1638	10.6525	11.1753	11.1227	10.7559	10.2195	11.1497	10.6056	11.2211	10.9534	10.5679	10.3832	10.6159	11.7701	10.4677	1809.44	0.134244	0.751496	0.992348
ST3GAL1	482050	ENSCAFG00000001148	ST3 beta-galactoside alpha-2_3-sialyltransferase 1 [Source:VGNC Symbol;Acc:VGNC:46850]	ENSCAFG00000001148	ENSG00000008513	88.5965	ST3GAL1	ST3 beta-galactoside alpha-2,3-sialyltransferase 1 [Source:HGNC Symbol;Acc:HGNC:10862]	6482	ENSCAFP00000001634	ENSCAFT00000001774	10.5738	13.2616	11.5455	10.2453	11.7881	12.2205	11.9686	11.17	12.4084	12.4972	12.4486	12.6348	12.1267	13.2895	12.4258	12.1782	11.5963	12.2231	4767.56	-0.0991007	0.814986	0.992348
ENSCAFG00000001149	102156614	ENSCAFG00000001149	cathepsin L1 [Source:NCBI gene;Acc:102156614]	ENSCAFG00000001149	ENSG00000136943	81.982	CTSV	cathepsin V [Source:HGNC Symbol;Acc:HGNC:2538]	1515	ENSCAFP00000001630	ENSCAFT00000001770	12.9516	13.261	11.922	11.0879	12.8726	13.1664	13.2561	13.7438	12.5069	13.4496	13.8895	13.8185	13.2588	14.4353	11.6715	11.0719	13.304	11.6905	8966.29	-1.03888	0.0198274	0.393357
FAM13B	100855720	ENSCAFG00000001152	family with sequence similarity 13 member B [Source:VGNC Symbol;Acc:VGNC:40597]	ENSCAFG00000001152	ENSG00000031003	91.4647	FAM13B	family with sequence similarity 13 member B [Source:HGNC Symbol;Acc:HGNC:1335]	51306	ENSCAFP00000001644,ENSCAFP00000001642	ENSCAFT00000001786,ENSCAFT00000001784	10.697	10.2604	10.2707	10.3218	11.1068	11.5106	11.8673	10.5578	11.8938	12.7088	12.0067	12.6671	12.566	11.5737	13.1746	10.8294	11.7319	11.2451	3493.12	0.334399	0.486418	0.992348
MKL1	481238	ENSCAFG00000001154	megakaryoblastic leukemia (translocation) 1 [Source:NCBI gene;Acc:481238]	ENSCAFG00000001154	ENSG00000196588	90.3017	MKL1	megakaryoblastic leukemia (translocation) 1 [Source:HGNC Symbol;Acc:HGNC:14334]	57591	ENSCAFP00000001647	ENSCAFT00000001789	13.0627	11.3403	11.406	11.8309	11.4175	12.5725	11.9931	11.3208	11.4847	12.1374	12.0049	11.1832	12.4251	11.5223	13.1152	11.3809	12.7004	12.3353	4364.35	0.544	0.123049	0.767622
ZFAT	482051	ENSCAFG00000001159	zinc finger and AT-hook domain containing [Source:VGNC Symbol;Acc:VGNC:48604]	ENSCAFG00000001159	ENSG00000066827	86.967	ZFAT	zinc finger and AT-hook domain containing [Source:HGNC Symbol;Acc:HGNC:19899]	57623	ENSCAFP00000001650,ENSCAFP00000001651	ENSCAFT00000001793,ENSCAFT00000001794	10.6208	11.7171	10.587	9.37976	11.2889	10.4446	10.4926	10.7005	10.2966	11.1109	9.39442	10.2192	9.95683	10.6246	9.84238	10.9391	10.3074	11.5919	1626.12	0.190323	0.615435	0.992348
OBSCN		ENSCAFG00000001161	obscurin_ cytoskeletal calmodulin and titin-interacting RhoGEF [Source:VGNC Symbol;Acc:VGNC:49693]	ENSCAFG00000001161	ENSG00000154358	76.2842	OBSCN	obscurin, cytoskeletal calmodulin and titin-interacting RhoGEF [Source:HGNC Symbol;Acc:HGNC:15719]	84033	ENSCAFP00000001649,ENSCAFP00000035951	ENSCAFT00000001792,ENSCAFT00000050108	8.38011	5.12177	6.58084	9.8849	5.4427	7.53109	6.69322	10.4897	6.82026	7.17974	6.25727	9.44911	7.48312	7.86849	8.76747	7.67069	8.7298	6.69408	320.815	-0.149315	0.821673	0.992348
WNT8A	100855884	ENSCAFG00000001162	Wnt family member 8A [Source:VGNC Symbol;Acc:VGNC:48429]	ENSCAFG00000001162	ENSG00000061492	87.8531	WNT8A	Wnt family member 8A [Source:HGNC Symbol;Acc:HGNC:12788]	7478	ENSCAFP00000001653	ENSCAFT00000001796	0	0	0	0	0	0	0	0	0.962887	0	0.871531	3.0182	0	0	0.897372	0	5.68635	0.838984	3.39036	2.04576	0.0207	0.400824
ENSCAFG00000001165		ENSCAFG00000001165		ENSCAFG00000001165						ENSCAFP00000001657	ENSCAFT00000001800	2.22354	0	1.95252	0	0	2.85219	3.26301	0	2.26208	1.35898	2.36402	1.01043	0	2.43486	3.13159	3.21346	4.31044	2.30566	4.17323	1.47139	0.0487218	0.547404
KHDRBS3	475106	ENSCAFG00000001166	KH RNA binding domain containing_ signal transduction associated 3 [Source:VGNC Symbol;Acc:VGNC:42337]	ENSCAFG00000001166	ENSG00000131773	97.1098	KHDRBS3	KH RNA binding domain containing, signal transduction associated 3 [Source:HGNC Symbol;Acc:HGNC:18117]	10656	ENSCAFP00000001665	ENSCAFT00000001808	8.80693	3.98914	6.70512	6.9976	7.50972	6.47545	4.89074	5.78331	3.73765	6.58021	1.80273	2.33857	4.64199	3.63906	5.43532	6.17748	8.4068	3.27451	91.8641	0.337746	0.654215	0.992348
IBA57		ENSCAFG00000001167	IBA57_ iron-sulfur cluster assembly [Source:VGNC Symbol;Acc:VGNC:41851]	ENSCAFG00000001167	ENSG00000181873	77.0492	IBA57	IBA57, iron-sulfur cluster assembly [Source:HGNC Symbol;Acc:HGNC:27302]	200205	ENSCAFP00000001666	ENSCAFT00000001809	10.5378	10.3028	8.98767	9.42288	8.19169	10.1675	7.70618	10.3959	8.97751	7.99172	8.70263	8.25911	7.89986	7.26196	9.90473	7.86885	9.58537	9.54686	639.267	0.0953726	0.85587	0.992348
ENSCAFG00000001168	100685453	ENSCAFG00000001168	40S ribosomal protein S24-like [Source:NCBI gene;Acc:100685453]	ENSCAFG00000001168						ENSCAFP00000001668	ENSCAFT00000001811	0.939298	0	1.28407	2.70321	2.41575	0.917402	1.95107	2.43676	1.53526	0.833916	0.871531	0	0.942483	0	1.84318	2.84935	0	0	1.86656	0.212168	0.797771	0.992348
ENSCAFG00000001170		ENSCAFG00000001170		ENSCAFG00000001170							ENSCAFT00000001810	0	0	0	0	0	0	0	1.68128	1.94397	0	0	0	0	0	0	0	4.19645	0.838984	1.28764	1.21221	0.133969	0.78421
SGSM3	481239	ENSCAFG00000001172	small G protein signaling modulator 3 [Source:VGNC Symbol;Acc:VGNC:46106]	ENSCAFG00000001172	ENSG00000100359	92.4101	SGSM3	small G protein signaling modulator 3 [Source:HGNC Symbol;Acc:HGNC:25228]	27352	ENSCAFP00000001678	ENSCAFT00000001822	12.6951	11.6519	12.8572	13.1136	11.5881	12.1857	11.8129	11.9663	12.5605	11.5614	12.1338	11.255	11.8837	12.0068	11.7375	11.941	12.258	11.9175	4525.53	-0.206425	0.499844	0.992348
FAM135B	482054	ENSCAFG00000001173	family with sequence similarity 135 member B [Source:VGNC Symbol;Acc:VGNC:40595]	ENSCAFG00000001173	ENSG00000147724	81.0209	FAM135B	family with sequence similarity 135 member B [Source:HGNC Symbol;Acc:HGNC:28029]	51059	ENSCAFP00000001671	ENSCAFT00000001815	0	0	1.28407	6.50839	8.00463	7.13471	0	0	2.26208	0.833916	0	0	0	5.03259	0	0	3.32824	0	15.5457	-0.909717	0.301852	0.939996
GUK1	475178	ENSCAFG00000001174	guanylate kinase 1 [Source:NCBI gene;Acc:475178]	ENSCAFG00000001174	ENSG00000143774	66.1417	GUK1	guanylate kinase 1 [Source:HGNC Symbol;Acc:HGNC:4693]	2987	ENSCAFP00000001672	ENSCAFT00000001816	13.7281	14.0796	14.4678	15.4322	12.9545	13.9622	12.3356	14.2423	13.1547	12.0431	13.2264	12.4061	11.9046	12.6558	12.6676	12.508	12.6515	13.3274	11881.5	-0.790043	0.111304	0.741784
MRPL55	607317	ENSCAFG00000001176	mitochondrial ribosomal protein L55 [Source:NCBI gene;Acc:607317]	ENSCAFG00000001176	ENSG00000162910	73.3871	MRPL55	mitochondrial ribosomal protein L55 [Source:HGNC Symbol;Acc:HGNC:16686]	128308	ENSCAFP00000033690	ENSCAFT00000038029	12.2158	12.3617	12.271	13.9221	11.7388	12.2186	10.6598	13.2763	11.4006	10.3879	11.447	10.2687	10.4639	9.85151	10.9922	9.99866	11.4254	11.39	3838.24	-0.91853	0.0947851	0.704776
C14H1orf35	607351	ENSCAFG00000001177	chromosome 14 C1orf35 homolog [Source:VGNC Symbol;Acc:VGNC:52492]	ENSCAFG00000001177	ENSG00000143793	72.093	C1orf35	chromosome 1 open reading frame 35 [Source:HGNC Symbol;Acc:HGNC:19032]	79169	ENSCAFP00000001675	ENSCAFT00000001819	12.054	11.6961	12.1825	13.5987	10.8341	12.2618	10.425	12.6864	11.0752	10.0117	10.5104	8.9396	9.54806	8.7783	11.2179	9.39975	11.0643	10.3304	2895.72	-0.875097	0.146574	0.804531
COL22A1	482056	ENSCAFG00000001178	collagen type XXII alpha 1 chain [Source:VGNC Symbol;Acc:VGNC:39468]	ENSCAFG00000001178	ENSG00000169436	88.9914	COL22A1	collagen type XXII alpha 1 chain [Source:HGNC Symbol;Acc:HGNC:22989]	169044	ENSCAFP00000001679,ENSCAFP00000041403	ENSCAFT00000001823,ENSCAFT00000044169	6.18135	4.21611	3.03144	0	5.00984	5.83261	4.85546	2.70438	3.63116	3.98803	4.13685	0	7.21425	4.28613	4.32039	6.13564	7.63268	7.1275	47.2464	1.43079	0.0531829	0.568726
WNT3A		ENSCAFG00000001179	Wnt family member 3A [Source:HGNC Symbol;Acc:HGNC:15983]	ENSCAFG00000001179	ENSG00000154342	95.5172	WNT3A	Wnt family member 3A [Source:HGNC Symbol;Acc:HGNC:15983]	89780	ENSCAFP00000001681	ENSCAFT00000001825	0	0	0	0	0	0	3.86951	2.43676	0	0	0	0	0	0.911823	0	0	0	3.38757	1.57653	0.207391	0.787082	0.992348
[truncated: 29,144 more rows]
