# Supplementary material for: Transcriptome Analysis of Canine Histiocytic Sarcoma Tumors and Cell Lines Reveals Multiple Targets for Therapy
Source: Cancers (Basel). 2025 Mar 12;17(6):954. doi: 10.3390/cancers17060954 (PMC11940154; doi:10.3390/cancers17060954)
Supplement: Supplementary file 1 [file cancers-17-00954-s001.zip › Table S11 Drug assay data in HS cell lines for the aurora kinase inhibitors AT9283 and BI847325 in combination with trametinib at varying doses.xlsx]

## Sheet: Sheet1
Table S11: Drug assay data in HS cell lines for the aurora kinase inhibtors AT9283 and BI847325 in combination with trametinib at varying doses
Combination	AT9283 (nM)	Trametinib (nM)	ratio	BD	DH82	OD
1	1.56	0.78	2:1	0.52	0.25	0.67
2	3.13	1.56	2:1	0.35	0.27	0.52
3	6.25	3.13	2:1	0.75	2.6	0.94
4	12.5	6.25	2:1	0.58	1.61	0.89
5	25	12.5	2:1	0.84	0.93	0.51
6	50	25	2:1	1.27	1.28	0.84
7	1.56	1.56	1:2	0.68	0.39	1.51
8	3.13	3.13	1:2	0.58	0.47	0.83
9	6.25	6.25	1:1	0.62	0.67	0.75
10	12.5	12.5	1:1	0.52	0.74	0.51
11	25	25	1:1	1.16	0.67	0.58
12	1.56	3.13	1:2	0.66	0.93	1.29
13	3.13	6.25	1:2	0.53	0.66	0.77
14	6.25	12.5	1:2	0.77	1.01	0.86
15	12.5	25	1:2	0.74	0.93	0.52
16	1.56	6.25	1:4	0.53	0.35	0.52
17	3.13	12.5	1:4	0.77	0.5	0.57
18	6.25	25	1:4	0.74	0.69	0.64
Combination	BI847325 (nM)	Trametinib (nM)	ratio	BD	DH82	OD
1	0.78	0.78	1:1	1.23	0.75	0.52
2	1.56	1.56	1:1	0.21	0.33	0.46
3	3.13	3.13	1:1	0.56	0.38	0.81
4	6.25	6.25	1:1	0.51	0.46	0.77
5	12.5	12.5	1:1	0.63	0.92	0.97
6	25	25	1:1	0.87	1.68	1.64
7	0.78	1.56	1:2	0.53	0.39	0.66
8	1.56	3.13	1:2	0.43	0.33	0.51
9	3.13	6.25	1:2	0.27	0.39	0.61
10	6.25	12.5	1:2	0.33	0.33	0.43
11	12.5	25	1:2	0.74	0.76	1.06
12	0.78	3.13	1:4	0.66	0.72	0.81
13	1.56	6.25	1:4	0.53	0.6	1.03
14	3.13	12.5	1:4	0.48	0.52	0.98
15	6.25	25	1:4	0.63	0.44	0.94
16	0.78	6.25	1:8	0.39	0.18	0.67
17	1.56	12.5	1:8	0.44	0.23	0.71
18	3.13	25	1:8	0.21	0.26	0.86
