# Supplementary material for: Transcriptome Analysis of Canine Histiocytic Sarcoma Tumors and Cell Lines Reveals Multiple Targets for Therapy
Source: Cancers (Basel). 2025 Mar 12;17(6):954. doi: 10.3390/cancers17060954 (PMC11940154; doi:10.3390/cancers17060954)
Supplement: Supplementary file 1 [file cancers-17-00954-s001.zip › Table S3 IPA canonical pathway analysis of RNA sequencing from HS tumor samples.xlsx]

## Sheet: Sheet0
Table S3: IPA canonical pathway analysis of RNA sequencing from HS tumor samples. Direction of the Z-score indicates predicted upregulation (positive) or downregulation (negative).
Ingenuity Canonical Pathways	-log(p-value)	Ratio	z-score
Molecular Mechanisms of Cancer	15.5	0.133	-5.807
Kinetochore Metaphase Signaling Pathway	14.5	0.3	2.117
Mitotic Metaphase and Anaphase	12.8	0.2	5.105
Mitotic Prometaphase	12	0.207	4.938
Breast Cancer Regulation by Stathmin1	11.7	0.136	-4.249
Cell Cycle Checkpoints	11	0.176	6.351
RHO GTPases Activate Formins	10.6	0.23	3.889
Cellular Effects of Sildenafil (Viagra)	9.59	0.122	1.746
CREB Signaling in Neurons	8.85	0.124	-5.821
S100 Family Signaling Pathway	8.52	0.114	-4.69
G-Protein Coupled Receptor Signaling	8.43	0.117	-4.638
Cardiac Hypertrophy Signaling (Enhanced)	8.35	0.125	-4.621
Neutrophil degranulation	8.29	0.13	-1.524
Serotonin Receptor Signaling	8.14	0.13	-4.481
G alpha (i) signalling events	8.1	0.159	-1.718
Class A/1 (Rhodopsin-like receptors)	7.29	0.142	-1.938
Phagosome Formation	6.67	0.109	-4.503
IL-27 Signaling Pathway	6.33	0.188	0.408
Thrombin Signaling	6.3	0.151	-2.683
Protein Kinase A Signaling	6.28	0.124	-1.761
Pathogen Induced Cytokine Storm Signaling Pathway	6.09	0.127	-1.021
RAR Activation	6.08	0.121	-1.941
Cardiac β-adrenergic Signaling	6.05	0.161	0
Adrenergic Receptor Signaling Pathway (Enhanced)	5.57	0.15	-2.191
Mitotic Roles of Polo-Like Kinase	5.16	0.224	2.111
Nitric Oxide Signaling in the Cardiovascular System	5.13	0.175	-1.606
RHO GTPase cycle	5.13	0.113	-2.1
ID1 Signaling Pathway	5.07	0.144	-0.928
BBSome Signaling Pathway	5.06	0.11	-3.883
Mitotic G1 phase and G1/S transition	5.04	0.168	2.837
Hepatic Cholestasis	5.04	0.139	-1.976
Sperm Motility	4.99	0.132	-3.051
DNA damage-induced 14-3-3σ Signaling	4.97	0.261	-1.155
Estrogen Receptor Signaling	4.93	0.115	-3.162
Regulation of mitotic cell cycle	4.85	0.193	3.638
Cachexia Signaling Pathway	4.74	0.117	-1.982
CXCR4 Signaling	4.69	0.149	-2.183
Actin Cytoskeleton Signaling	4.66	0.131	-0.447
GPVI-mediated activation cascade	4.61	0.286	-1.265
cAMP-mediated signaling	4.55	0.131	-2.449
P2Y Purinergic Receptor Signaling Pathway	4.43	0.158	-3.357
Cyclins and Cell Cycle Regulation	4.39	0.186	2.138
Dopamine-DARPP32 Feedback in cAMP Signaling	4.37	0.14	-2.837
Senescence Pathway	4.35	0.12	-2.058
Kinesins	4.31	0.213	1.387
Role of Pattern Recognition Receptors in Recognition of Bacteria and Viruses	4.3	0.147	-1.941
IL-8 Signaling	4.28	0.133	-2.985
Role of Osteoblasts in Rheumatoid Arthritis Signaling Pathway	4.27	0.127	0
GPCR-Mediated Nutrient Sensing in Enteroendocrine Cells	4.18	0.161	-3.153
RHO GTPases activate CIT	4.16	0.368	-1.89
Pancreatic Secretion Signaling Pathway	4.13	0.125	-4.017
Hepatic Fibrosis Signaling Pathway	4.09	0.108	-1.441
Cardiac Hypertrophy Signaling	4.08	0.123	-3.545
Sphingosine-1-phosphate Signaling	4.08	0.158	-2.324
G alpha (q) signalling events	3.99	0.138	-0.408
Gap Junction Signaling	3.94	0.114	-0.493
LXR/RXR Activation	3.93	0.154	1
Pulmonary Healing Signaling Pathway	3.88	0.131	-1.177
Mitotic G2-G2/M phases	3.88	0.131	3.138
STAT3 Pathway	3.85	0.148	-3
Role of NFAT in Cardiac Hypertrophy	3.79	0.125	-2.711
Gαs Signaling	3.79	0.151	-3.051
Regulation of the Epithelial Mesenchymal Transition by Growth Factors Pathway	3.73	0.13	-2.132
White Adipose Tissue Browning Pathway	3.72	0.145	-3.578
Leukocyte Extravasation Signaling	3.69	0.13	-1.877
IL-12 Signaling and Production in Macrophages	3.66	0.123	-1.512
Dilated Cardiomyopathy Signaling Pathway	3.66	0.14	0.258
Semaphorin Neuronal Repulsive Signaling Pathway	3.66	0.14	0.471
Acetylcholine Receptor Signaling Pathway	3.66	0.129	-3
Endothelin-1 Signaling	3.66	0.129	-1.877
α-Adrenergic Signaling	3.63	0.156	-2.646
Neutrophil Extracellular Trap Signaling Pathway	3.6	0.105	-1.234
Apelin Endothelial Signaling Pathway	3.59	0.142	-1.941
Interleukin-4 and Interleukin-13 signaling	3.59	0.155	-0.243
FAK Signaling	3.57	0.0861	-5.406
RHOGDI Signaling	3.55	0.123	1.069
HIF1α Signaling	3.53	0.124	-1
Opioid Signaling Pathway	3.52	0.114	-2.449
Eicosanoid Signaling	3.52	0.114	-3.182
Atherosclerosis Signaling	3.48	0.143	0.943
Semaphorin interactions	3.47	0.188	-0.577
IL-15 Production	3.46	0.146	-1.886
Colorectal Cancer Metastasis Signaling	3.43	0.114	-1.964
Inhibition of Matrix Metalloproteases	3.43	0.231	0
Tumor Microenvironment Pathway	3.4	0.128	1.46
L1CAM interactions	3.37	0.144	-1.414
Glioma Signaling	3.37	0.144	-1.897
DHCR24 Signaling Pathway	3.32	0.139	-0.229
Th2 Pathway	3.32	0.139	-0.728
Gαq Signaling	3.32	0.129	-2.183
14-3-3-mediated Signaling	3.29	0.142	-1.732
Platelet homeostasis	3.29	0.163	-1.604
TP53 Regulates Transcription of Cell Cycle Genes	3.29	0.204	1.265
Mitochondrial translation	3.28	0.156	3.873
Signaling by Rho Family GTPases	3.21	0.112	-0.688
Estrogen-mediated S-phase Entry	3.21	0.269	1.134
NF-κB Activation by Viruses	3.19	0.167	-2.887
Natural Killer Cell Signaling	3.15	0.121	-3.128
Transcriptional regulation of granulopoiesis	3.14	0.196	-2.121
Retinoic acid Mediated Apoptosis Signaling	3.14	0.183	-1.667
Apelin Cardiomyocyte Signaling Pathway	3.14	0.152	-2.324
Oxytocin Signaling Pathway	3.14	0.11	-2.335
Multiple Sclerosis Signaling Pathway	3.13	0.117	-1.569
Hematoma Resolution Signaling Pathway	3.13	0.112	-0.186
FXR/RXR Activation	3.13	0.123	0.209
Integrin signaling	3.1	0.259	-2.646
Relaxin Signaling	3.05	0.129	-2.111
Neuropathic Pain Signaling in Dorsal Horn Neurons	3.05	0.149	-1.807
Superpathway of Inositol Phosphate Compounds	3.04	0.114	-1.706
Crosstalk between Dendritic Cells and Natural Killer Cells	3.04	0.154	-2.309
eNOS Signaling	3.02	0.128	-2.357
NAFLD Signaling Pathway	3.01	0.115	-0.784
CCR3 Signaling in Eosinophils	3.01	0.134	-1.897
Production of Nitric Oxide and Reactive Oxygen Species in Macrophages	3	0.12	-1.706
Melatonin Signaling	2.99	0.167	-2.887
RHO GTPases activate PAKs	2.96	0.286	-1.633
Pancreatic Adenocarcinoma Signaling	2.9	0.135	-0.333
WNT/SHH Axonal Guidance Signaling Pathway	2.87	0.128	-0.688
Hereditary Breast Cancer Signaling	2.86	0.13	-0.471
Pyridoxal 5'-phosphate Salvage Pathway	2.84	0.169	-0.302
Parkinson's Signaling Pathway	2.84	0.104	-1.768
Small Cell Lung Cancer Signaling	2.81	0.146	0.378
Huntington's Disease Signaling	2.78	0.106	-2.828
Cardiac conduction	2.75	0.131	-1.5
Osteoarthritis Pathway	2.74	0.11	0.447
Erythropoietin Signaling Pathway	2.74	0.119	-0.655
G alpha (z) signalling events	2.74	0.188	-1
Rap1 signalling	2.73	0.312	-2.236
Integrin Signaling	2.73	0.113	-1.414
PI3K/AKT Signaling	2.73	0.115	-1
Insulin Secretion Signaling Pathway	2.7	0.105	-3.53
Orexin Signaling Pathway	2.69	0.109	-3.138
IL-7 Signaling Pathway	2.68	0.154	-1.265
Nucleosome assembly	2.67	0.184	3
Renin-Angiotensin Signaling	2.67	0.132	-2.309
ERK/MAPK Signaling	2.65	0.112	-1.606
S Phase	2.63	0.14	1.941
ATM Signaling	2.63	0.14	-0.832
Th1 Pathway	2.63	0.131	-1.5
AMPK Signaling	2.59	0.107	-2
G alpha (12/13) signalling events	2.59	0.15	-1.155
Endocannabinoid Cancer Inhibition Pathway	2.55	0.122	1.291
Insulin processing	2.54	0.24	-1.633
Neurovascular Coupling Signaling Pathway	2.53	0.108	-2.2
Nuclear Cytoskeleton Signaling Pathway	2.52	0.109	0.408
RAC Signaling	2.5	0.124	-0.632
Apoptotic execution phase	2.49	0.173	-1
Netrin Signaling	2.48	0.116	-2.236
Oncogene Induced Senescence	2.48	0.206	0
GP6 Signaling Pathway	2.45	0.126	-2.324
Non-Small Cell Lung Cancer Signaling	2.44	0.138	-0.816
Sertoli Cell-Germ Cell Junction Signaling Pathway (Enhanced)	2.43	0.106	-1.4
Glioma Invasiveness Signaling	2.43	0.151	-1.667
TR/RXR Activation	2.42	0.125	-1
RAF/MAP kinase cascade	2.42	0.103	-1.347
Neuregulin Signaling	2.41	0.128	-2.53
G Beta Gamma Signaling	2.39	0.124	-2.84
Phototransduction Pathway	2.37	0.167	1.667
RHO GTPases Activate ROCKs	2.37	0.263	-2.236
Virus Entry via Endocytic Pathways	2.37	0.127	-1.807
Effects of PIP2 hydrolysis	2.36	0.222	-2.449
Gluconeogenesis I	2.36	0.222	0.816
Chronic Myeloid Leukemia Signaling	2.35	0.101	-0.756
Synthesis of DNA	2.34	0.126	3.873
Signaling by PTK6	2.32	0.164	-1
Sensory processing of sound by outer hair cells of the cochlea	2.32	0.164	-1
Salvage Pathways of Pyrimidine Ribonucleotides	2.32	0.134	0.277
GNRH Signaling	2.32	0.11	-3.207
HMGB1 Signaling	2.31	0.114	-1.897
Leptin Signaling in Obesity	2.29	0.145	-1
Role of Macrophages, Fibroblasts and Endothelial Cells in Rheumatoid Arthritis	2.29	0.0961	-2.694
HGF Signaling	2.29	0.121	-2.333
Interleukin-2 family signaling	2.28	0.174	-2.121
IL-23 Signaling Pathway	2.28	0.174	-1.414
SUMOylation of intracellular receptors	2.28	0.214	-1.633
RHO GTPases activate PKNs	2.28	0.214	-1.633
Sertoli Cell-Sertoli Cell Junction Signaling	2.27	0.103	-1.4
G alpha (s) signalling events	2.25	0.117	-2.183
Trafficking and processing of endosomal TLR	2.24	0.308	1
Guanosine Nucleotides Degradation III	2.24	0.308	-1
Role of Tissue Factor in Cancer	2.23	0.106	-1.279
VDR/RXR Activation	2.21	0.141	0.707
CLEAR Signaling Pathway	2.2	0.0982	0.378
TNFR2 non-canonical NF-kB pathway	2.18	0.147	1.265
3-phosphoinositide Biosynthesis	2.18	0.105	-1.213
Role of CHK Proteins in Cell Cycle Checkpoint Control	2.16	0.155	-0.378
Regulation of Cellular Mechanics by Calpain Protease	2.16	0.133	-2.236
Synaptic Long Term Depression	2.14	0.106	-3.578
HEY1 Signaling Pathway	2.14	0.112	0
Role of JAK1 and JAK3 in γc Cytokine Signaling	2.14	0.145	-1.265
Beta-catenin independent WNT signaling	2.14	0.127	-0.577
Docosahexaenoic Acid (DHA) Signaling	2.12	0.1	-3
Metabolism of water-soluble vitamins and cofactors	2.12	0.153	1.667
Urate Biosynthesis/Inosine 5'-phosphate Degradation	2.12	0.286	-1
Adrenomedullin signaling pathway	2.12	0.106	-2.236
MHC class II antigen presentation	2.11	0.119	0.775
Integration of energy metabolism	2.1	0.126	-1.265
Regulation of Actin-based Motility by Rho	2.08	0.122	-0.632
HOTAIR Regulatory Pathway	2.08	0.11	0
Endocannabinoid Developing Neuron Pathway	2.08	0.118	-1.265
ILK Signaling	2.07	0.104	-2
Netrin-1 signaling	2.06	0.16	-2.828
HER-2 Signaling in Breast Cancer	2.06	0.101	-1.877
Signaling by ROBO receptors	2.05	0.121	0.535
ERBB Signaling	2.05	0.129	-1.897
Growth Hormone Signaling	2.05	0.141	-2.53
Corticotropin Releasing Hormone Signaling	2.05	0.112	-3.153
PI Metabolism	2.05	0.134	-1.508
Gαi Signaling	2.05	0.114	-0.707
CDX Gastrointestinal Cancer Signaling Pathway	2.04	0.104	-0.218
Factors Promoting Cardiogenesis in Vertebrates	2.02	0.111	-3.873
Role of Osteoclasts in Rheumatoid Arthritis Signaling Pathway	2.01	0.0942	-1.512
Transport of bile salts and organic acids, metal ions and amine compounds	2.01	0.133	-0.302
Cell Cycle: G2/M DNA Damage Checkpoint Regulation	2.01	0.157	-1.89
Response of EIF2AK1 (HRI) to heme deficiency	2	0.267	2
WNK Renal Signaling Pathway	2	0.123	-2.309
Extracellular matrix organization	2	0.123	-1.941
IL-2 Signaling	1.98	0.145	-2.121
LPS/IL-1 Mediated Inhibition of RXR Function	1.97	0.0973	-0.333
Regulation of RUNX2 expression and activity	1.97	0.137	1.897
Extra-nuclear estrogen signaling	1.97	0.137	-1.265
fMLP Signaling in Neutrophils	1.96	0.115	-2.333
UVB-Induced MAPK Signaling	1.96	0.154	-2.121
Intrinsic Prothrombin Activation Pathway	1.95	0.167	0.816
Glutaminergic Receptor Signaling Pathway (Enhanced)	1.95	0.0923	-3.651
Class B/2 (Secretin family receptors)	1.95	0.125	-1.732
IL-1 Signaling	1.95	0.125	-2
3-phosphoinositide Degradation	1.93	0.103	-1.291
Telomerase Signaling	1.93	0.12	-1.897
Thrombopoietin Signaling	1.93	0.143	-2.121
Synaptic Long Term Potentiation	1.93	0.114	-2.673
Response to elevated platelet cytosolic Ca2+	1.93	0.114	0.258
Activation of the pre-replicative complex	1.92	0.182	2.449
Glycogen metabolism	1.92	0.208	-2.236
Vasopressin regulates renal water homeostasis via Aquaporins	1.9	0.163	-1.134
Adenosine Nucleotides Degradation II	1.9	0.25	-1
Ovarian Cancer Signaling	1.89	0.108	-0.378
Glioblastoma Multiforme Signaling	1.88	0.105	-2.496
Aryl Hydrocarbon Receptor Signaling	1.87	0.107	2.324
Transcriptional Regulation by E2F6	1.86	0.176	0.816
Mitochondrial Dysfunction	1.86	0.0901	-2.335
Angiopoietin Signaling	1.85	0.132	0
Macropinocytosis Signaling	1.85	0.132	-1.89
IL-33 Signaling Pathway	1.85	0.103	-1.147
Glycerophospholipid biosynthesis	1.85	0.121	-1.732
O-linked glycosylation	1.84	0.117	-2.496
Oxytocin in Brain Signaling Pathway	1.82	0.101	-1.789
D-myo-inositol-5-phosphate Metabolism	1.82	0.101	-1.291
SNARE Signaling Pathway	1.82	0.11	-2.84
Antiproliferative Role of Somatostatin Receptor 2	1.81	0.13	-0.447
Interleukin-10 signaling	1.79	0.156	1.134
GPER1 signaling	1.79	0.156	-1.134
Hedgehog 'off' state	1.78	0.115	0.632
Collagen biosynthesis and modifying enzymes	1.77	0.134	1.667
CD40 Signaling	1.77	0.134	-0.707
Macrophage Classical Activation Signaling Pathway	1.76	0.101	-0.243
Role of JAK family kinases in IL-6-type Cytokine Signaling	1.74	0.127	-0.632
Transcriptional regulation by the AP-2 (TFAP2) family of transcription factors	1.74	0.167	-0.816
Gustation Pathway	1.74	0.0985	-2.183
Macrophage Alternative Activation Signaling Pathway	1.74	0.1	-2.065
CDK5 Signaling	1.72	0.113	0
PIP3 activates AKT signaling	1.71	0.107	-2.84
CGAS-STING Signaling Pathway	1.71	0.107	0.775
NAD Salvage Pathway II	1.7	0.185	-0.447
Glycolysis I	1.7	0.185	0.447
MAPK6/MAPK4 signaling	1.69	0.12	0
Cell Cycle: G1/S Checkpoint Regulation	1.69	0.13	-1.134
Interleukin-1 family signaling	1.68	0.109	0
Actin Nucleation by ARP-WASP Complex	1.66	0.118	-0.447
Cohesin Chromatin Regulation Pathway	1.66	0.0931	0.229
PPARα/RXRα Activation	1.65	0.0979	0.832
Circadian Clock	1.64	0.136	-2.121
Metabolism of polyamines	1.64	0.136	2.121
Xenobiotic Metabolism General Signaling Pathway	1.64	0.105	-1.807
Xenobiotic Metabolism PXR Signaling Pathway	1.63	0.0974	-0.229
Purine Nucleotides Degradation II (Aerobic)	1.63	0.211	-1
Neuroinflammation Signaling Pathway	1.63	0.0883	-0.626
Cholecystokinin/Gastrin-mediated Signaling	1.61	0.109	-2.714
D-myo-inositol (1,4,5,6)-Tetrakisphosphate Biosynthesis	1.61	0.0984	-0.832
D-myo-inositol (3,4,5,6)-tetrakisphosphate Biosynthesis	1.61	0.0984	-0.832
Visual phototransduction	1.6	0.133	1.414
GABA receptor activation	1.6	0.133	-0.707
Ribonucleotide Reductase Signaling Pathway	1.59	0.0994	0.243
TNFs bind their physiological receptors	1.58	0.172	-0.447
PEDF Signaling	1.57	0.119	-1.667
Wound Healing Signaling Pathway	1.57	0.0913	-1.46
Collagen degradation	1.57	0.131	0.707
Assembly of collagen fibrils and other multimeric structures	1.57	0.131	1.414
LPS-stimulated MAPK Signaling	1.54	0.118	-2.121
IL-17 Signaling	1.53	0.0963	-0.943
WNT/β-catenin Signaling	1.52	0.0977	0.258
Signaling by CSF3 (G-CSF)	1.52	0.167	-1.342
p53 Signaling	1.51	0.112	-0.333
Protein folding	1.51	0.112	0.905
FGF Signaling	1.51	0.116	-0.632
Endocannabinoid Neuronal Synapse Pathway	1.5	0.101	-1.508
Ephrin Receptor Signaling	1.49	0.0941	-1.897
Transcriptional Regulation by MECP2	1.49	0.127	0
RHOA Signaling	1.48	0.105	0.302
DAG and IP3 signaling	1.48	0.146	-0.816
GPCR-Mediated Integration of Enteroendocrine Signaling Exemplified by an L Cell	1.48	0.12	-0.378
RHO GTPases activate IQGAPs	1.46	0.161	0.447
Cristae formation	1.46	0.161	2.236
PTEN Signaling	1.45	0.0993	1.897
Chondroitin Sulfate Biosynthesis (Late Stages)	1.44	0.132	-1.89
TCR signaling	1.44	0.103	-0.277
GABAergic Receptor Signaling Pathway (Enhanced)	1.43	0.101	0.535
Ephrin A Signaling	1.43	0.101	-0.535
ERB2-ERBB3 Signaling	1.42	0.123	-0.816
TREM1 Signaling	1.42	0.117	0.333
RHO GTPases Activate NADPH Oxidases	1.42	0.182	-2
Calcium Signaling	1.41	0.0909	-0.905
G-protein beta:gamma signalling	1.41	0.156	0.447
Smooth Muscle Contraction	1.39	0.14	-1.633
Aggrephagy	1.39	0.14	0
IL-6 Signaling	1.37	0.101	-0.905
Interleukin-3, Interleukin-5 and GM-CSF signaling	1.36	0.127	-2.646
Lymphotoxin β Receptor Signaling	1.36	0.127	-1.89
Ceramide Signaling	1.36	0.11	-1
Acute Myeloid Leukemia Signaling	1.36	0.11	-1.134
Activation of Matrix Metalloproteinases	1.36	0.152	0.447
Signal amplification	1.36	0.152	-0.447
IL-3 Signaling	1.36	0.114	-2.121
Signaling by Retinoic Acid	1.35	0.136	-1.633
Histidine Degradation VI	1.35	0.174	-1
Autism Signaling Pathway	1.34	0.0844	-1.279
Cell surface interactions at the vascular wall	1.33	0.09	-1.606
Cell Cycle Control of Chromosomal Replication	1.33	0.125	2.646
ERBB4 Signaling	1.32	0.118	-1.89
Fc Epsilon RI Signaling	1.32	0.102	-2.714
Gap junction trafficking and regulation	1.31	0.147	0.447
Acute Phase Response Signaling	1.31	0.0919	-1.414
Aldosterone Signaling in Epithelial Cells	1.3	0.093	-3.051
Growth hormone receptor signaling	1.29	0.167	-2
Pulmonary Fibrosis Idiopathic Signaling Pathway	1.29	0.0828	-0.962
Sensory processing of sound by inner hair cells of the cochlea	1.29	0.116	-2.121
Paxillin Signaling	1.28	0.103	0
PD-1, PD-L1 cancer immunotherapy pathway	1.28	0.103	1.897
Estrogen-Dependent Breast Cancer Signaling	1.27	0.11	-1.633
Oxytocin in Spinal Neurons Signaling Pathway	1.27	0.143	-1.342
Coagulation System	1.27	0.143	-0.447
GM-CSF Signaling	1.26	0.114	-1.134
Prolactin Signaling	1.26	0.105	-2.121
Synaptogenesis Signaling Pathway	1.25	0.0825	-1.528
NOD1/2 Signaling Pathway	1.24	0.0899	-0.728
Heme signaling	1.23	0.128	1
FLT3 Signaling	1.22	0.139	-1.342
Activation of NMDA receptors and postsynaptic events	1.21	0.107	0.707
VEGF Family Ligand-Receptor Interactions	1.21	0.107	-2.121
Inhibition of ARE-Mediated mRNA Degradation Pathway	1.21	0.092	-1.508
Integrin cell surface interactions	1.19	0.106	-0.333
Miscellaneous transport and binding events	1.19	0.154	-1
Sleep REM Signaling Pathway	1.18	0.0991	0.302
Melanocyte Development and Pigmentation Signaling	1.18	0.102	-1.89
DNA Methylation and Transcriptional Repression Signaling	1.18	0.102	0.378
UVA-Induced MAPK Signaling	1.18	0.102	-1.633
NCAM signaling for neurite out-growth	1.16	0.115	-2.646
Chondroitin Sulfate Biosynthesis	1.16	0.115	-1.89
PFKFB4 Signaling Pathway	1.16	0.122	-2.449
Xenobiotic Metabolism CAR Signaling Pathway	1.15	0.0876	-0.243
ATF4 activates genes in response to endoplasmic reticulum stress	1.14	0.148	1
Melanoma Signaling	1.13	0.12	0.447
ROBO SLIT Signaling Pathway	1.13	0.0945	0
Prostate Cancer Signaling	1.12	0.0965	0.302
Role of Chondrocytes in Rheumatoid Arthritis Signaling Pathway	1.12	0.0922	-0.277
Androgen Signaling	1.11	0.0888	-1.667
Activin Inhibin Signaling Pathway	1.11	0.0853	-1.414
Electron transport, ATP synthesis, and heat production by uncoupling proteins	1.11	0.0938	2.887
Dermatan Sulfate Biosynthesis	1.1	0.111	-1.89
Regulation of TP53 Expression and Degradation	1.1	0.128	0.447
Sleep NREM Signaling Pathway	1.1	0.0957	0.905
Transcriptional regulation by RUNX2	1.1	0.118	2.449
UVC-Induced MAPK Signaling	1.1	0.118	-2.236
CDP-diacylglycerol Biosynthesis I	1.09	0.143	-1
IL-13 Signaling Pathway	1.08	0.0948	-1.508
Mitochondrial protein import	1.07	0.109	2.646
Potassium Channels	1.07	0.0971	0.632
Sumoylation Pathway	1.07	0.0971	1.414
Opioid Signalling	1.07	0.1	-0.333
PAK Signaling	1.06	0.094	0
Apoptosis Signaling	1.05	0.0962	0.333
Human Embryonic Stem Cell Pluripotency	1.04	0.0846	-2.183
EGR2 and SOX10-mediated initiation of Schwann cell myelination	1.04	0.138	-1
Apelin Adipocyte Signaling Pathway	1.04	0.0989	0.447
Autophagy	1.02	0.0829	-0.728
Degradation of the extracellular matrix	1.02	0.106	1.134
Renal Cell Carcinoma Signaling	1.02	0.101	-0.447
Activation of kainate receptors upon glutamate binding	1	0.133	0
Phosphatidylglycerol Biosynthesis II (Non-plastidic)	1	0.133	-1
Role of p14/p19ARF in Tumor Suppression	1	0.133	0
Regulation of TP53 Activity through Phosphorylation	0.998	0.0968	0.333
Role of BRCA1 in DNA Damage Response	0.993	0.1	1.134
Fcγ Receptor-mediated Phagocytosis in Macrophages and Monocytes	0.976	0.0957	-1.667
HSP90 chaperone cycle for steroid hormone receptors in the presence of ligand	0.973	0.109	-0.816
Chemokine Signaling	0.969	0.0988	0.378
Toll-like Receptor Cascades	0.962	0.129	0
Signaling by SCF-KIT	0.96	0.116	-1.342
Assembly and cell surface presentation of NMDA receptors	0.96	0.116	-0.447
NLR signaling pathways	0.945	0.107	0
Triacylglycerol Biosynthesis	0.945	0.107	-1.633
EGF Signaling	0.945	0.107	-1.633
Retinoid metabolism and transport	0.928	0.114	1.342
Thrombin signalling through proteinase activated receptors (PARs)	0.924	0.125	1
Adipogenesis pathway	0.908	0.0863	-1.155
Carboxyterminal post-translational modifications of tubulin	0.897	0.111	-0.447
IL-10 Signaling	0.895	0.0844	-0.277
Translocation of SLC2A4 (GLUT4) to the plasma membrane	0.894	0.0986	-0.378
Insulin Receptor Signaling	0.891	0.0857	-0.905
RUNX1 regulates megakaryocyte differentiation and platelet function	0.891	0.103	-2.236
Ion channel transport	0.891	0.082	-1.807
Necroptosis Signaling Pathway	0.879	0.0839	-0.277
Ephrin B Signaling	0.871	0.0972	-2.236
tRNA Splicing	0.868	0.109	1
Apelin Pancreas Signaling Pathway	0.868	0.109	-0.447
Oxidative Stress Induced Senescence	0.861	0.093	-0.707
Role of Hypercytokinemia/hyperchemokinemia in the Pathogenesis of Influenza	0.861	0.093	1.414
Triglyceride metabolism	0.852	0.118	-1
Senescence-Associated Secretory Phenotype (SASP)	0.849	0.0959	1.134
SPINK1 Pancreatic Cancer Pathway	0.84	0.1	0
Immunoregulatory interactions between a Lymphoid and a non-Lymphoid cell	0.831	0.0792	-2.5
Metabolism of steroid hormones	0.819	0.114	1
IL-9 Signaling	0.819	0.114	-1
C-type lectin receptors (CLRs)	0.814	0.0828	1.732
Deubiquitination	0.813	0.076	1.342
DNA Damage Bypass	0.812	0.104	1.342
nNOS Signaling in Skeletal Muscle Cells	0.812	0.104	-1.342
Cilium Assembly	0.806	0.0784	2.324
Caveolar-mediated Endocytosis Signaling	0.805	0.0933	-1.134
Cytoprotection by HMOX1	0.793	0.0968	-0.447
Plasma lipoprotein assembly, remodeling, and clearance	0.785	0.0921	1.134
DNA Replication Pre-Initiation	0.783	0.0865	3
Immunogenic Cell Death Signaling Pathway	0.782	0.0889	1.414
MSP-RON Signaling in Macrophages Pathway	0.771	0.084	0
Dermatan Sulfate Biosynthesis (Late Stages)	0.76	0.1	-1.342
Transcriptional Regulatory Network in Embryonic Stem Cells	0.752	0.0793	-0.832
ABRA Signaling Pathway	0.746	0.087	-2.121
Role of PKR in Interferon Induction and Antiviral Response	0.733	0.0809	-0.707
RAB geranylgeranylation	0.727	0.0923	-0.816
PXR/RXR Activation	0.727	0.0923	-0.816
Thyroid Cancer Signaling	0.725	0.0886	-0.378
Pyroptosis Signaling Pathway	0.711	0.0851	0
EPH-Ephrin signaling	0.711	0.0851	0
Interferon gamma signaling	0.711	0.0851	-2.121
Glucose metabolism	0.707	0.0875	0.378
WNT/Ca+ pathway	0.706	0.0909	-0.816
Type II Diabetes Mellitus Signaling	0.702	0.0784	-2.121
Formation of Fibrin Clot (Clotting Cascade)	0.701	0.103	-1
NGF-stimulated transcription	0.701	0.103	0
mTOR Signaling	0.69	0.0748	-1.941
Regulation of Apoptosis	0.688	0.0943	2.236
Signaling by TGF-beta Receptor Complex	0.688	0.0943	-0.447
MSP-RON Signaling in Cancer Cells Pathway	0.678	0.0786	-0.905
FLT3 Signaling in Hematopoietic Progenitor Cells	0.671	0.0854	-1.633
Oxidative Phosphorylation	0.656	0.0804	2.333
MicroRNA Biogenesis Signaling Pathway	0.654	0.0749	0
Intra-Golgi and retrograde Golgi-to-ER traffic	0.645	0.0739	0.775
Intrinsic Pathway for Apoptosis	0.644	0.0909	-1.342
Meiotic synapsis	0.644	0.0909	-0.447
Transcriptional regulation of white adipocyte differentiation	0.636	0.0833	-0.378
DAP12 interactions	0.624	0.0952	-2
April Mediated Signaling	0.624	0.0952	-2
Hedgehog 'on' state	0.604	0.0814	1.134
CD27 Signaling in Lymphocytes	0.604	0.0877	-0.447
CNTF Signaling	0.604	0.0877	-1
B Cell Activating Factor Signaling	0.601	0.093	-2
Amyotrophic Lateral Sclerosis Signaling	0.6	0.0776	-1.633
PDGF Signaling	0.588	0.0805	0
Phase I - Functionalization of compounds	0.586	0.0784	-2.121
COPI-mediated anterograde transport	0.586	0.0784	-1.414
PI3K Cascade	0.579	0.0909	0
Elastic fibre formation	0.579	0.0909	-1
SUMOylation of transcription cofactors	0.579	0.0909	-2
TP53 Regulates Transcription of Cell Death Genes	0.579	0.0909	0
Collagen chain trimerization	0.579	0.0909	0
Telomere Maintenance	0.576	0.0822	2.449
ERK5 Signaling	0.56	0.0811	-1.342
Transport of inorganic cations/anions and amino acids/oligopeptides	0.558	0.0769	1.414
Mouse Embryonic Stem Cell Pluripotency	0.558	0.0769	-1.89
Arachidonic acid metabolism	0.557	0.0889	0
Coronavirus Replication Pathway	0.557	0.0889	0
Sirtuin Signaling Pathway	0.551	0.0687	-1.604
NIK-->noncanonical NF-kB signaling	0.547	0.0833	2.236
GADD45 Signaling	0.547	0.0833	-2.236
Triacylglycerol Degradation	0.547	0.0833	0
NAD Signaling Pathway	0.544	0.0728	-0.905
Cellular response to hypoxia	0.544	0.08	2.449
Transcriptional regulation by RUNX1	0.533	0.0724	1.265
TCF dependent signaling in response to WNT	0.531	0.0704	0
Factors involved in megakaryocyte development and platelet production	0.529	0.0769	-1.134
RANK Signaling in Osteoclasts	0.529	0.0769	-1.89
Regulation of eIF4 and p70S6K Signaling	0.525	0.0707	-0.816
Myelination Signaling Pathway	0.519	0.0673	-1.279
PPAR Signaling	0.519	0.0748	-0.378
Reelin Signaling in Neurons	0.517	0.0725	-1.414
Degradation of beta-catenin by the destruction complex	0.516	0.0761	2.236
Role of JAK2 in Hormone-like Cytokine Signaling	0.513	0.0806	-1.342
Regulation of Insulin-like Growth Factor (IGF) transport and uptake by IGFBPs	0.5	0.0726	1.667
Neurotrophin/TRK Signaling	0.498	0.0769	-1
Meiotic recombination	0.498	0.0833	2
Signaling by MET	0.484	0.0759	-0.816
Mitochondrial biogenesis	0.481	0.0781	-2.236
NRF2-mediated Oxidative Stress Response	0.476	0.0675	-1.897
Epithelial Adherens Junction Signaling	0.472	0.0696	1.508
Hedgehog ligand biogenesis	0.465	0.0769	2.236
Activation of IRF by Cytosolic Pattern Recognition Receptors	0.465	0.0769	1.342
Signaling by ERBB2	0.462	0.08	-1
NR1H2 and NR1H3-mediated signaling	0.462	0.08	1
MYC Mediated Apoptosis Signaling	0.462	0.08	-1
HDR through Homologous Recombination (HRR) or Single Strand Annealing (SSA)	0.459	0.0714	2.828
Activation of anterior HOX genes in hindbrain during early embryogenesis	0.457	0.0741	-0.816
Role of PI3K/AKT Signaling in the Pathogenesis of Influenza	0.45	0.0758	-0.447
TNFR1 Signaling	0.445	0.0784	-1
JAK/STAT Signaling	0.444	0.0732	-0.447
Antioxidant Action of Vitamin C	0.437	0.0702	1.633
Ferroptosis Signaling Pathway	0.426	0.0687	1
Heparan Sulfate Biosynthesis (Late Stages)	0.418	0.0714	-1.342
Phospholipases	0.408	0.0725	-1
SPINK1 General Cancer Pathway	0.408	0.0725	-1
ABC-family proteins mediated transport	0.406	0.0693	1.89
Regulation of lipid metabolism by PPARalpha	0.386	0.0672	-2.449
Deadenylation-dependent mRNA decay	0.383	0.0727	0
Sphingolipid metabolism	0.383	0.069	-1.633
Stearate Biosynthesis I (Animals)	0.383	0.0704	-1
NGF Signaling	0.376	0.0667	-1.89
p38 MAPK Signaling	0.376	0.0667	-1.414
TP53 Regulates Metabolic Genes	0.372	0.0682	2.449
DNA Damage/Telomere Stress Induced Senescence	0.369	0.0714	-1
Folate Signaling Pathway	0.369	0.0714	1
IGF-1 Signaling	0.364	0.0667	-1.342
Amyloid fiber formation	0.358	0.0685	-1.342
Neuroprotective Role of THOP1 in Alzheimer's Disease	0.358	0.0656	0
trans-Golgi Network Vesicle Budding	0.347	0.0676	-0.447
Cargo recognition for clathrin-mediated endocytosis	0.345	0.0654	-1.89
Post-translational protein phosphorylation	0.345	0.0654	1.134
Iron uptake and transport	0.343	0.069	2
KEAP1-NFE2L2 pathway	0.341	0.0659	1.633
Heparan Sulfate Biosynthesis	0.341	0.0659	-1.342
Role of NANOG in Mammalian Embryonic Stem Cell Pluripotency	0.34	0.0645	-1
Signaling by VEGF	0.336	0.0648	-1.89
Signaling by ERBB4	0.33	0.0678	-1
DNA Double Strand Break Response	0.33	0.0678	1
Pre-NOTCH Expression and Processing	0.325	0.0658	-1.342
GDNF Family Ligand-Receptor Interactions	0.325	0.0658	-1
Protein Sorting Signaling Pathway	0.31	0.0618	-2.111
Neddylation	0.305	0.061	1.807
Toll-like Receptor Signaling	0.304	0.0641	-1
Transcriptional regulation by RUNX3	0.294	0.0625	0.816
Death Receptor Signaling	0.294	0.0625	-0.816
Clathrin-mediated endocytosis	0.292	0.0615	-1.414
Glycosaminoglycan metabolism	0.285	0.0625	-1.342
IL-17A Signaling in Fibroblasts	0.285	0.0625	0.447
TGF-β Signaling	0.285	0.0619	-1
Gα12/13 Signaling	0.27	0.0602	-0.378
p75 NTR receptor-mediated signalling	0.26	0.06	-0.816
IL-17A Signaling in Airway Cells	0.245	0.0597	-1
Chaperone Mediated Autophagy Signaling Pathway	0	0.0394	-1
ISGylation Signaling Pathway	0	0.0463	-0.447
Microautophagy Signaling Pathway	0	0.0563	2.236
NFKBIE Signaling Pathway	0	0.029	-1.941
Complement cascade	0	0.0519	1.134
DDX58/IFIH1-mediated induction of interferon-alpha/beta	0	0.0506	0
Signaling by NTRK1 (TRKA)	0	0.0494	-1
Fcgamma receptor (FCGR) dependent phagocytosis	0	0.0255	-2
Generic Transcription Pathway	0	0.0397	-2.668
RNA Polymerase II Transcription	0	0.0403	-0.816
Binding and Uptake of Ligands by Scavenger Receptors	0	0.0446	1.342
Fc epsilon receptor (FCERI) signaling	0	0.0583	-0.577
Cellular response to heat stress	0	0.0412	0
Costimulation by the CD28 family	0	0.0513	0
Cell junction organization	0	0.0435	-1
Nucleotide Excision Repair	0	0.0412	1
Keratinization	0	0.0327	0.378
PTEN Regulation	0	0.0467	2.449
Mitotic Prophase	0	0.0583	1.633
Processing of Capped Intron-Containing Pre-mRNA	0	0.0209	0.816
RAB GEFs exchange GTP for GDP on RABs	0	0.0449	0
ESR-mediated signaling	0	0.0508	-2.236
Signaling by NOTCH4	0	0.0482	2
Interferon alpha/beta signaling	0	0.0563	-1
Response of EIF2AK4 (GCN2) to amino acid deficiency	0	0.0388	2
Class I MHC mediated antigen processing and presentation	0	0.056	2.4
Signaling by the B Cell Receptor (BCR)	0	0.0529	0.333
Histone Modification Signaling Pathway	0	0.0271	0
Role of NFAT in Regulation of the Immune Response	0	0.0251	-2.668
FcγRIIB Signaling in B Lymphocytes	0	0.0169	-1.342
CCR5 Signaling in Macrophages	0	0.0401	-2.449
Calcium-induced T Lymphocyte Apoptosis	0	0.0261	-2.646
CTLA4 Signaling in Cytotoxic T Lymphocytes	0	0.0345	1.789
CD28 Signaling in T Helper Cells	0	0.0309	-2.714
IL-15 Signaling	0	0.019	-1.897
Dendritic Cell Maturation	0	0.047	-1.706
ICOS-ICOSL Signaling in T Helper Cells	0	0.0394	-2.496
Lipid Antigen Presentation by CD1	0	0.012	-2.236
Type I Diabetes Mellitus Signaling	0	0.0236	-2
p70S6K Signaling	0	0.0311	-2.183
G Protein Signaling Mediated by Tubby	0	0.0299	-3.051
Communication between Innate and Adaptive Immune Cells	0	0.0204	-0.277
CDC42 Signaling	0	0.0417	-0.577
EIF2 Signaling	0	0.0261	-1.342
Phospholipase C Signaling	0	0.033	-3.13
Regulation of IL-2 Expression in Activated and Anergic T Lymphocytes	0	0.0238	-2.111
NUR77 Signaling in T Lymphocytes	0	0.0253	-2.121
PKCθ Signaling in T Lymphocytes	0	0.0358	-2.714
Antiproliferative Role of TOB in T Cell Signaling	0	0.0211	-1
OX40 Signaling Pathway	0	0.0188	0
PI3K Signaling in B Lymphocytes	0	0.0238	-2.111
TEC Kinase Signaling	0	0.0536	-3
SAPK/JNK Signaling	0	0.0339	-2.53
Protein Ubiquitination Pathway	0	0.0476	1.941
IL-4 Signaling	0	0.0347	-1.789
B Cell Receptor Signaling	0	0.0284	-2.84
NF-κB Signaling	0	0.0525	-3.674
VEGF Signaling	0	0.0505	-1
T Cell Receptor Signaling	0	0.0357	-2.837
Th17 Activation Pathway	0	0.0289	-1.667
T Cell Exhaustion Signaling Pathway	0	0.037	0.258
Systemic Lupus Erythematosus in T Cell Signaling Pathway	0	0.0467	-2.2
Systemic Lupus Erythematosus in B Cell Signaling Pathway	0	0.0484	-3.212
BEX2 Signaling Pathway	0	0.0488	-1
Coronavirus Pathogenesis Pathway	0	0.0588	-0.577
Role of MAPK Signaling in Promoting the Pathogenesis of Influenza	0	0.0351	1
