# Supplementary material for: Transcriptome Analysis of Canine Histiocytic Sarcoma Tumors and Cell Lines Reveals Multiple Targets for Therapy
Source: Cancers (Basel). 2025 Mar 12;17(6):954. doi: 10.3390/cancers17060954 (PMC11940154; doi:10.3390/cancers17060954)
Supplement: Supplementary file 1 [file cancers-17-00954-s001.zip › Table S4 IPA upstream regulator analysis of RNA sequencing from HS tumor samples.xlsx]

## Sheet: Sheet0
Table S4: IPA upstream regulator analysis of RNA sequencing from HS tumor samples. Direction of the Z-score indicates predicted activation (positive) or inhibition (negative).
Upstream Regulator	Expr Log Ratio	Molecule Type	Predicted Activation State	Activation z-score	p-value of overlap	Mechanistic Network
beta-estradiol		chemical - endogenous mammalian	Activated	2.616	3.49e-40	783 (20)
TGFB1	-0.076	growth factor		-0.966	1.63e-38	663 (16)
lipopolysaccharide		chemical drug		0.872	1.25e-34	688 (16)
dexamethasone		chemical drug		-1.957	6.54e-34	701 (17)
tetradecanoylphorbol acetate		chemical drug		0.477	1.92e-30	626 (16)
TNF	1.433	cytokine		1.433	4.06e-26	640 (16)
medroxyprogesterone acetate		chemical drug		-0.942	4.57e-26	688 (17)
TP53	-0.515	transcription regulator	Inhibited	-3.979	6.58e-26	572 (21)
VEGF (family)		group		0.603	1.22e-25	602 (19)
IMMUNOGLOBULIN (complex)		complex		0.151	1.52e-24	661 (16)
l-asparaginase		biologic drug	Inhibited	-5.089	1.46e-23
KRAS	-0.685	enzyme	Activated	2.672	1.5e-23	562 (17)
HGF	-1.245	growth factor		0.872	3.56e-23	612 (22)
CKAP2L	2.655	other	Activated	5.014	4.93e-23
TBX3		transcription regulator	Activated	4.211	1.59e-22
IL6		cytokine		-0.289	2.42e-22	462 (16)
CEBPB	1.297	transcription regulator	Activated	5.39	6.64e-22	532 (20)
CSF2	-0.905	cytokine	Activated	3.763	9.19e-22	639 (15)
AGT		growth factor	Activated	2.708	2.52e-21	655 (19)
ESR1	-2.115	ligand-dependent nuclear receptor		1.578	3.48e-21	680 (21)
IL1B	-1.417	cytokine		1.551	4.31e-21	624 (15)
Eldr		other	Activated	5.26	1.35e-20
LDLR		transporter		-0.961	1.59e-20	459 (19)
IFNG	1.363	cytokine		0.217	3.59e-20	464 (13)
PCLAF	2.009	other	Activated	4.47	2.23e-19	368 (11)
tretinoin		chemical drug	Inhibited	-2.839	2.36e-19	712 (19)
progesterone		chemical - endogenous mammalian		-0.637	3.28e-19	642 (19)
IL4		cytokine		1.241	4.19e-19	476 (14)
IL2	-3.096	cytokine		-1.92	7.64e-19	464 (18)
IL10	3.568	cytokine		-1.082	2.06e-18	577 (19)
PGR	0.144	ligand-dependent nuclear receptor		-1.284	4.35e-18	733 (21)
AHR	-1.567	ligand-dependent nuclear receptor		-1.961	8.59e-18	670 (21)
CDKN2A	1.265	other	Inhibited	-3.56	1.01e-17	521 (22)
8-bromo-cAMP		chemical reagent		-0.206	2.05e-17	715 (22)
TCF3		transcription regulator	Inhibited	-3.464	4.47e-17	456 (15)
camptothecin		chemical drug		1.344	1.13e-16	342 (13)
torkinib		chemical drug	Inhibited	-4.724	3.11e-16	612 (23)
aflatoxin B1		chemical - endogenous non-mammalian	Activated	4.731	3.15e-16
NR1H3	2.423	ligand-dependent nuclear receptor		-0.149	4.96e-16	624 (27)
ID3	-2.086	transcription regulator		0.79	6.24e-16	570 (23)
PTEN	-1.172	phosphatase	Inhibited	-3.466	9.29e-16	585 (17)
aspirin		chemical drug		1.946	2.18e-15	672 (18)
SP1		transcription regulator		0.302	4.3e-15	600 (24)
ERBB2	-1.896	kinase	Activated	3.16	5.32e-15	533 (19)
BHLHE40	-0.33	transcription regulator		0.713	8.05e-15	552 (22)
ESR2	-5.457	ligand-dependent nuclear receptor		1.182	9.04e-15	664 (18)
dextran sulfate		chemical drug		0.43	1.34e-14	549 (16)
prostaglandin E2		chemical - endogenous mammalian		-1.609	1.39e-14	620 (18)
ZBTB17	0.185	transcription regulator			2e-14	486 (19)
IL15		cytokine		-0.155	2.19e-14	461 (20)
E2F4		transcription regulator	Inhibited	-2.138	3.14e-14	445 (10)
TNFSF13B	-0.401	cytokine		-1.625	3.22e-14	490 (17)
JUN		transcription regulator		0.377	6.66e-14	624 (19)
GATA1	-3.507	transcription regulator	Inhibited	-3.769	9.4e-14	469 (22)
mir-21 (includes others)		microRNA		-0.189	1.16e-13	375 (14)
CDKN1A		kinase		-1.808	1.19e-13	457 (16)
ID2		transcription regulator		-0.676	2.23e-13	532 (21)
TBX21	-3.557	transcription regulator		0.353	2.79e-13	445 (18)
E2F1	1.91	transcription regulator	Activated	2.167	3.51e-13	407 (16)
IKZF1	-1.993	transcription regulator		0.859	4.64e-13	605 (18)
SMARCA4	0.565	transcription regulator	Inhibited	-2.883	6.25e-13	662 (24)
IL5	0.765	cytokine		-0.696	6.73e-13	398 (15)
NFKB (complex)		complex	Activated	2.171	8.36e-13	467 (17)
ARID1A	-1.298	transcription regulator		0.254	8.52e-13	651 (21)
genistein		chemical drug		0.665	1.09e-12	590 (17)
CG (complex)		complex		-1.113	1.17e-12	706 (22)
RARA	-1.674	ligand-dependent nuclear receptor	Activated	2.583	1.85e-12	444 (18)
SP3		transcription regulator		-0.472	2.11e-12	585 (21)
tetrachlorodibenzodioxin		chemical toxicant		-1.88	2.85e-12	621 (21)
calcitriol		chemical drug	Inhibited	-4.485	3.07e-12	727 (23)
SB203580		chemical drug		-0.58	3.97e-12	434 (16)
FOXM1	3.514	transcription regulator	Activated	2.746	4.04e-12	539 (21)
HISTONE H3 (family)		group		1.103	5.84e-12	613 (22)
FOXO3	-0.887	transcription regulator		-1.811	6.26e-12	581 (21)
CD3 (complex)		complex		1.41	6.42e-12	364 (18)
NRAS	-0.509	enzyme		-0.458	7.44e-12	620 (23)
PDGF-BB (complex)		complex	Activated	3.376	1.17e-11	569 (17)
RB1		transcription regulator	Inhibited	-3.033	1.46e-11	401 (15)
MITF	1.661	transcription regulator		0.986	1.64e-11	461 (12)
triptolide		chemical drug	Activated	3.212	2.06e-11	540 (17)
cyclosporin A		biologic drug		-0.31	2.41e-11	459 (16)
TNFSF11	-0.935	cytokine		0.811	2.42e-11	516 (17)
RABL6	0.623	other	Activated	4.134	2.53e-11	376 (11)
FOXO1		transcription regulator		0.122	2.7e-11	597 (25)
NFE2L2	-0.246	transcription regulator		0.591	3.05e-11	592 (18)
forskolin		chemical toxicant		-0.945	3.18e-11	596 (20)
methylselenic acid		chemical reagent		1.98	3.45e-11	675 (22)
PTGER2	1.295	G-protein coupled receptor	Activated	3.138	4.31e-11	503 (17)
TAL1		transcription regulator	Activated	2.475	6.04e-11	368 (13)
TREM1	-0.726	transmembrane receptor		0.719	6.33e-11	602 (18)
PCSK9		peptidase			6.53e-11	534 (16)
FAS		transmembrane receptor		1.356	6.62e-11	405 (16)
TP73		transcription regulator	Inhibited	-3.514	7.88e-11	545 (20)
RBL2	-2.42	other	Inhibited	-2.674	8.05e-11	400 (15)
IL33	0.355	cytokine	Activated	2.008	8.61e-11	426 (17)
TP63	-1.093	transcription regulator	Activated	2.756	8.78e-11	564 (21)
EP300		transcription regulator		-0.386	1.18e-10	491 (18)
fulvestrant		chemical drug	Inhibited	-3.271	1.18e-10	581 (20)
IRF4		transcription regulator		-1.337	1.24e-10	518 (23)
TFEB	0.301	transcription regulator	Activated	4.613	1.33e-10	291 (7)
BCR (complex)		complex		1.168	1.36e-10	433 (19)
RXRA	-1.978	ligand-dependent nuclear receptor		0.131	1.43e-10	468 (20)
NB115		chemical reagent		-1.897	2.02e-10
KLF6	-1.391	transcription regulator		0.394	2.02e-10	350 (17)
STAT3		transcription regulator		0.55	2.29e-10	609 (18)
APP	0.31	other	Activated	2.395	3e-10	543 (18)
telapristone acetate		chemical drug			3e-10	283 (8)
GNA15		enzyme			3.66e-10	542 (20)
trichostatin A		chemical drug		-0.418	3.68e-10	633 (21)
Tcf7		other		0.354	4.26e-10	529 (14)
ionomycin		chemical reagent		-0.731	4.51e-10	361 (15)
TCR (complex)		complex		-0.185	5.77e-10	464 (17)
TCF4	-0.411	transcription regulator		-0.805	5.81e-10	326 (11)
let-7 (includes others)		microRNA	Inhibited	-3.408	6.47e-10	455 (15)
RB (family)		group		-1.709	7.49e-10	386 (15)
filgrastim		biologic drug		0.155	7.91e-10
INTERFERON ALPHA (family)		group		0.415	7.93e-10	429 (16)
NFATC2		transcription regulator		-0.987	8.15e-10	432 (17)
AKT (family)		group		1.339	8.54e-10	623 (20)
LEF1	-3.463	transcription regulator		-1.572	8.87e-10	335 (12)
MMP9	3.926	peptidase		1.457	1.03e-09	600 (18)
HRAS	1.19	enzyme		0.503	1.08e-09	550 (21)
LY294002		chemical drug		-1.738	1.16e-09	578 (20)
EGF	-6.863	growth factor		1.69	1.21e-09	654 (21)
U0126		chemical drug		0.041	1.41e-09	581 (16)
CASR		G-protein coupled receptor	Activated	2.253	1.42e-09	550 (18)
NB73		chemical reagent	Inhibited	-2.231	1.44e-09
EGR3		transcription regulator		0.295	1.45e-09	463 (12)
NUPR1	1.156	transcription regulator	Inhibited	-2.5	1.49e-09	428 (12)
ERK (family)		group		0.656	1.52e-09	465 (17)
CEBPA		transcription regulator		0.392	1.65e-09	548 (23)
CCND1		transcription regulator		1.964	1.71e-09	451 (18)
rosiglitazone		chemical drug		-0.712	1.87e-09	512 (16)
COPS5	0.719	transcription regulator		-0.931	1.97e-09	606 (25)
CTNNB1	-0.853	transcription regulator		-0.283	2.1e-09	544 (15)
MYOD1		transcription regulator		0.524	2.16e-09	517 (21)
HMOX1		enzyme		-1.329	2.29e-09	550 (18)
semaxinib		chemical drug		1.543	2.38e-09	465 (22)
FOXP3	0.861	transcription regulator		-0.287	2.7e-09	455 (18)
NR3C1	-2.249	ligand-dependent nuclear receptor		-0.466	2.79e-09	527 (15)
TOR1AIP1		other	Activated	3.357	2.88e-09
PTGS2	-0.674	enzyme		-0.519	2.9e-09	554 (17)
TGFB2	-1.782	growth factor		-1.205	2.91e-09	593 (19)
NFATC1	-1.245	transcription regulator		-0.767	3.08e-09	433 (17)
EGR2	2.357	transcription regulator		-0.73	3.19e-09	566 (21)
IGG (complex)		complex		-0.16	3.6e-09	549 (20)
SPI1		transcription regulator		-1.966	3.75e-09	542 (19)
F2	4.855	peptidase		1.223	3.81e-09	541 (21)
RUNX1	0.788	transcription regulator		-1.199	4.05e-09	561 (22)
bleomycin		biologic drug		1.842	4.13e-09	649 (16)
ERK1/2 (family)		group		1.742	4.14e-09	616 (17)
triamcinolone acetonide		chemical drug		-0.173	4.3e-09	420 (13)
IL13	-3.647	cytokine		0.368	4.3e-09	528 (18)
GLI1	-2.465	transcription regulator		0.482	4.5e-09	553 (23)
CD40	2.374	transmembrane receptor	Activated	3.294	4.56e-09	480 (18)
doxorubicin		chemical drug		-1.189	4.83e-09	573 (20)
ZBTB16	-1.794	transcription regulator		-0.724	4.87e-09	550 (17)
LDB1	0.086	transcription regulator		-0.156	5.03e-09
IL21	3.26	cytokine	Inhibited	-2.366	5.13e-09	422 (19)
tacrolimus		chemical drug		-0.243	5.99e-09	584 (17)
LMO2		transcription regulator		-0.469	6.64e-09	281 (8)
MED1	-0.024	transcription regulator		0.063	6.87e-09	633 (25)
decitabine		chemical drug		-1.703	7.59e-09	617 (18)
TET2		enzyme		-1.497	7.92e-09	559 (17)
VEGFA	1.177	growth factor		0.201	8.21e-09	539 (20)
troglitazone		chemical drug		-0.391	9.29e-09	574 (18)
DNMT3A	-0.681	enzyme		-0.309	9.33e-09	402 (12)
MRTFA	-1.719	transcription regulator		-0.423	1.01e-08	530 (21)
THZ1		chemical drug		-0.942	1.06e-08	307 (7)
TGFBR2	-1.466	kinase		-0.895	1.18e-08	635 (19)
CREB1	-0.626	transcription regulator		1.112	1.25e-08	588 (22)
TAFAZZIN	0.487	enzyme		-1.882	1.31e-08	571 (21)
CD44	0.977	other		-0.835	1.31e-08	574 (21)
TOX	-1.647	transcription regulator	Activated	3.743	1.37e-08
MYC	0.041	transcription regulator	Activated	3.434	1.63e-08	557 (21)
ADRB (family)		group		-0.09	1.67e-08	546 (21)
cigarette smoke		chemical toxicant	Activated	3.406	1.72e-08	608 (17)
FGF2		growth factor		0.243	1.9e-08	632 (21)
CREBBP	0.461	transcription regulator		0.779	2.08e-08	475 (21)
fluticasone propionate		chemical drug		0.811	2.13e-08	359 (12)
miR-34a-5p (and other miRNAs w/seed GGCAGUG)		mature microRNA		0.183	2.32e-08	446 (13)
paclitaxel		chemical drug		1.522	2.39e-08	571 (17)
PPARGC1A	-3.747	transcription regulator		0.799	2.4e-08	462 (20)
IL17A		cytokine		-0.009	2.48e-08	596 (15)
5-fluoro-2-hydroxycinnamaldehyde		chemical reagent		-1.633	2.75e-08
5-fluoro-2-benzoyloxycinnamaldehyde		chemical reagent		-1.633	2.75e-08
MRTFB	-0.497	transcription regulator		-0.924	2.83e-08	278 (7)
Pam3-Cys-Ser-Lys4		chemical reagent		-0.506	2.99e-08	288 (14)
IL7	1.123	cytokine		-1.275	3.07e-08	408 (18)
IL10RA		transmembrane receptor	Inhibited	-2.16	3.5e-08	300 (11)
ARNT	-1.36	transcription regulator	Activated	2.065	3.52e-08	606 (22)
TWIST1		transcription regulator		1.614	4.41e-08	572 (25)
KLF2		transcription regulator		-1.332	5.28e-08	401 (19)
NKX2-3		transcription regulator		0.243	5.53e-08
VDR		transcription regulator		1.146	5.83e-08	602 (25)
TCL1A		transcription regulator			5.88e-08	573 (20)
GATA3		transcription regulator		-0.905	6.28e-08	563 (19)
YAP1		transcription regulator		1.193	6.35e-08	589 (19)
HDAC1	-0.744	enzyme	Inhibited	-2.478	7e-08	623 (25)
MAP2K1	0.148	kinase		1.712	7.28e-08	575 (18)
TBX2	-2.976	transcription regulator	Activated	2.828	7.44e-08	495 (15)
resiquimod		chemical drug		0.545	7.73e-08	375 (17)
HSPB1		other	Activated	2.293	7.76e-08	521 (18)
miR-146a-5p (and other miRNAs w/seed GAGAACU)		mature microRNA		-0.412	8.53e-08	520 (19)
TSC2		other	Inhibited	-2.482	8.55e-08	430 (18)
10E,12Z-octadecadienoic acid		chemical - endogenous mammalian	Activated	4.781	8.75e-08	529 (19)
APOE	1.48	transporter		-0.586	8.89e-08	502 (15)
JNK (family)		group	Activated	2.909	9.65e-08	338 (17)
CSF3		cytokine		-0.126	9.65e-08	555 (17)
BNIP3L		other	Inhibited	-3	9.73e-08
palbociclib		chemical drug		-1.338	1.01e-07	554 (21)
AGN194204		chemical drug		0.194	1.08e-07	432 (17)
IGE (complex)		complex		0.82	1.09e-07	445 (13)
HDAC (family)		group		0.601	1.3e-07	587 (21)
STAT5A	-1.121	other		-0.691	1.4e-07	615 (22)
SP600125		chemical drug		-1.668	1.48e-07	619 (17)
mifepristone		chemical drug		0.971	1.52e-07	730 (24)
ERG		transcription regulator	Inhibited	-4.19	1.53e-07	344 (9)
PD98059		chemical - kinase inhibitor		-1.692	1.55e-07	563 (18)
NTRK1	2.764	kinase		1.754	1.59e-07	547 (16)
STAT6		transcription regulator		1.635	1.61e-07	429 (17)
tamoxifen		chemical drug	Inhibited	-2.643	1.63e-07	645 (20)
fingolimod		chemical drug		-1.26	1.67e-07	479 (15)
docetaxel		chemical drug		0.884	1.68e-07	572 (24)
IL12 (complex)		complex		-1.124	1.69e-07	400 (17)
indomethacin		chemical drug		0.401	1.71e-07	614 (19)
AKT1	-0.119	kinase	Activated	3.682	1.73e-07	656 (23)
KAT6A		enzyme	Activated	2.902	1.74e-07	267 (7)
PAX3		transcription regulator		0.651	1.77e-07	372 (7)
BMP10		growth factor		0.143	1.85e-07	213 (7)
asciminib		chemical drug		0.079	1.88e-07	437 (7)
gefitinib		chemical drug		-0.734	1.89e-07	555 (20)
CD38		enzyme		0.329	1.91e-07	549 (21)
hydrogen peroxide		chemical - endogenous mammalian		-0.098	2e-07	561 (19)
FOS	1.074	transcription regulator		0.386	2.1e-07	580 (22)
KDM5B		enzyme		-1.399	2.1e-07	475 (16)
MEK (family)		group		0.39	2.12e-07	565 (20)
IL12 (family)		group		-0.667	2.15e-07	429 (19)
TNF (family)		group	Activated	3.365	2.52e-07	372 (18)
thiostrepton		chemical - endogenous non-mammalian	Inhibited	-2.327	2.52e-07	373 (6)
YY1	-0.051	transcription regulator		0.505	2.65e-07	569 (20)
PDK1		kinase	Inhibited	-3.638	2.68e-07	473 (11)
BACH2		transcription regulator		-0.407	2.68e-07	347 (14)
poly rI:rC-RNA		biologic drug	Activated	2.583	2.7e-07	459 (13)
halofuginone		chemical drug	Inhibited	-2.764	2.75e-07	346 (19)
CD5		transmembrane receptor		-1.234	2.95e-07	330 (16)
E. coli serotype 0127B8 lipopolysaccharide		chemical - endogenous non-mammalian		0.688	3.05e-07	415 (12)
IL18	-0.019	cytokine		0.104	3.11e-07	467 (16)
PPARG	0.916	ligand-dependent nuclear receptor		0.507	3.18e-07	628 (20)
HELLS	0.368	enzyme		-1.807	3.25e-07
cardiotoxin		chemical - other		-0.728	3.41e-07
ETV6-RUNX1		fusion gene/product		0.678	3.47e-07	259 (7)
CYTOKINE (family)		group		-0.271	3.57e-07	530 (22)
ATF4	0.652	transcription regulator		1.495	3.61e-07	537 (17)
phytohemagglutinin		chemical drug		-0.846	3.96e-07	570 (16)
RORA	-2.933	ligand-dependent nuclear receptor		1.657	4.01e-07	610 (21)
AR		ligand-dependent nuclear receptor		-1.061	4.1e-07	592 (20)
PRDM1	-1.383	transcription regulator		1.376	4.12e-07	472 (19)
TRPS1	0.545	transcription regulator	Inhibited	-2.673	4.15e-07	571 (12)
FOXA2		transcription regulator		0.152	4.36e-07	656 (21)
CD3E	-1.737	transmembrane receptor	Activated	2.757	4.46e-07	444 (20)
EGFR		kinase	Activated	3.009	4.5e-07	584 (19)
STAT4	-1.018	transcription regulator		-1.246	4.54e-07	531 (19)
ETS1	-3.202	transcription regulator	Inhibited	-3.468	4.57e-07	572 (22)
17-alpha-ethinylestradiol		chemical drug		1.156	4.62e-07	699 (19)
IL1 (family)		group		0.417	4.74e-07	591 (14)
GW3965		chemical reagent		-0.716	4.76e-07	630 (25)
NFYC	-0.135	transcription regulator		0.728	4.81e-07	31 (2)
PI3K (complex)		complex		1.699	4.91e-07	493 (16)
aprepitant		chemical drug		-0.093	5.23e-07
D-glucose		chemical - endogenous mammalian		-0.266	5.37e-07	681 (25)
cisplatin		chemical drug		1.893	6.29e-07	655 (21)
resveratrol		chemical drug		-1.097	6.33e-07	632 (19)
CBX5	2.289	transcription regulator	Activated	2.429	6.34e-07	206 (6)
JUNB	0.12	transcription regulator		0.575	6.74e-07	399 (15)
testosterone		chemical - endogenous mammalian		0.091	6.74e-07	738 (24)
5-O-mycolyl-beta-araf-(1->2)-5-O-mycolyl-alpha-araf-(1->1')-glycerol		chemical - endogenous non-mammalian		1.981	6.85e-07	399 (11)
H2AZ1	1.231	other	Activated	2.333	6.95e-07	200 (7)
discodermolide		chemical drug			7.18e-07	357 (7)
LIN9		other	Activated	2.964	7.26e-07
EHF	-0.208	transcription regulator		1.272	7.32e-07	297 (7)
ANGPT2	-0.163	growth factor		1.79	7.44e-07	488 (20)
TFRC		transporter		-1.147	7.57e-07
N-acetylmuramyl-L-alanyl-D-isoglutamine		chemical - endogenous non-mammalian		-0.164	7.78e-07	390 (17)
butyric acid		chemical - endogenous mammalian		-1.396	8.07e-07	637 (21)
amphetamine		chemical drug		0.128	8.23e-07	442 (17)
SOX2		transcription regulator		-0.231	8.85e-07	515 (16)
E2F3	-1.608	transcription regulator	Activated	2.996	9.44e-07	460 (19)
FLT3		kinase			9.58e-07	547 (20)
CDK4	1.65	kinase			9.88e-07	507 (17)
CNR1		G-protein coupled receptor		-1.245	9.88e-07	574 (17)
ATP-gamma-S		chemical reagent		-0.73	1.1e-06	411 (16)
docosahexaenoic acid		chemical drug	Inhibited	-2.307	1.12e-06	391 (15)
mir-146 (includes others)		microRNA		-1.436	1.13e-06	407 (16)
SAFB	0.206	other		0.577	1.14e-06	446 (7)
thioacetamide		chemical toxicant		1.598	1.15e-06	544 (11)
ITK	-3.425	kinase		-0.666	1.17e-06	436 (19)
SIX2		transcription regulator		-0.775	1.2e-06
MYBL2	3.138	transcription regulator	Activated	2.988	1.2e-06	500 (22)
ARNT2		transcription regulator		-1.095	1.2e-06
NOTCH1	-1.241	transcription regulator		0.539	1.23e-06	602 (18)
GLI2		transcription regulator		-0.287	1.26e-06	575 (24)
SYK	-1.702	kinase		1.63	1.3e-06	383 (16)
Esrra		other		0.462	1.3e-06	445 (13)
N-acetyl-L-cysteine		chemical drug		-1.397	1.38e-06	631 (18)
staurosporine		chemical drug		-0.209	1.39e-06	461 (18)
Rbx1		other		-0.258	1.48e-06	280 (7)
cantharidin		chemical drug		0.114	1.49e-06	431 (21)
4-hydroxytamoxifen		chemical drug		-0.757	1.56e-06	619 (21)
GATA2		transcription regulator		-1.536	1.6e-06	237 (7)
STK11	0.041	kinase		0.368	1.6e-06	619 (24)
LEP		growth factor		0.555	1.6e-06	674 (24)
KITLG	-2.073	growth factor		1.162	1.64e-06	508 (17)
L-triiodothyronine		chemical - endogenous mammalian		-0.412	1.68e-06	608 (24)
KLF5	-2.128	transcription regulator		1.579	1.74e-06	570 (23)
GFI1	-0.592	transcription regulator		1.887	1.82e-06	551 (16)
ETS (family)		group			1.82e-06
PRL	-6.465	other		1.928	1.86e-06	593 (23)
RELA	-0.577	transcription regulator		-0.265	1.9e-06	455 (14)
MAPT	0.338	other		1.744	1.98e-06	593 (17)
MAPK14	-1.773	kinase		-0.041	1.99e-06	604 (16)
HSF1	1.572	transcription regulator		0.118	2.13e-06	634 (21)
Brd4		other		-0.707	2.16e-06	413 (7)
trans-hydroxytamoxifen		chemical drug		-0.668	2.3e-06	570 (15)
BCR-ABL1		fusion gene/product		0.518	2.31e-06	550 (19)
AP1 (complex)		complex		1.05	2.38e-06	371 (17)
EBF1	0.146	transcription regulator		-1.016	2.45e-06	498 (23)
levodopa		chemical - endogenous mammalian		-0.201	2.45e-06	185 (5)
budesonide		chemical drug	Activated	2.562	2.52e-06	246 (7)
E2F2	-0.838	transcription regulator	Activated	2.242	2.7e-06	527 (21)
SIM1		transcription regulator		-1.502	2.94e-06
FGFR2	-3.338	kinase		-1.623	3.01e-06	491 (18)
GNAS		enzyme		1.444	3.17e-06	337 (20)
CpG oligonucleotide		chemical drug		0.978	3.17e-06	527 (14)
laquinimod		chemical drug		-0.403	3.33e-06
STUB1		enzyme		0.968	3.35e-06	678 (25)
ibrutinib		chemical drug	Inhibited	-3.281	3.39e-06	377 (19)
diethylnitrosamine		chemical toxicant		0.829	3.41e-06	491 (20)
Pick1		other		-1.342	3.59e-06
NR2F2	-1.042	ligand-dependent nuclear receptor		0.358	3.67e-06	429 (19)
E2F8		transcription regulator			3.67e-06
NFKB2	0.965	transcription regulator	Inhibited	-2.123	3.8e-06	560 (16)
NRG1	-0.245	growth factor		0.118	3.83e-06	568 (19)
cholesterol		chemical - endogenous mammalian		1.639	3.89e-06	506 (18)
IKBKB	-0.623	kinase		1.129	3.98e-06	544 (16)
FLCN	0.052	other		-1.168	3.99e-06	597 (20)
HDAC2		transcription regulator		-1.5	4.05e-06	576 (23)
NFKBIA	0.613	transcription regulator		1.099	4.23e-06	553 (15)
SLC15A4		transporter		1.923	4.53e-06	422 (7)
WNT3A		cytokine		-1.653	4.72e-06	560 (22)
APC		enzyme		0.101	4.79e-06	564 (23)
BRCA1	-0.132	transcription regulator		0.952	4.8e-06	539 (21)
selumetinib		chemical drug		-0.864	4.91e-06	437 (19)
thapsigargin		chemical toxicant		1.011	4.96e-06	337 (18)
RBL1	0.408	transcription regulator		-1.208	5.21e-06	362 (16)
TNFRSF9		transmembrane receptor	Activated	2.048	5.21e-06	558 (21)
imiquimod		chemical drug		1.034	5.27e-06	596 (16)
losartan potassium		chemical drug	Inhibited	-2.441	5.31e-06	657 (20)
EGR1	-0.254	transcription regulator		0.403	5.32e-06	663 (21)
TGF BETA (family)		group	Inhibited	-2.245	5.43e-06	580 (16)
RAD51	2.458	enzyme		0.152	5.91e-06
ILF3	0.652	transcription regulator		-1.545	5.92e-06	463 (15)
tazemetostat		chemical drug		-0.659	6.07e-06
ZFP36		transcription regulator		-1.845	6.36e-06	529 (17)
IL27RA		transmembrane receptor		0.041	6.37e-06	441 (17)
CEBPE		transcription regulator		-0.934	6.45e-06	234 (7)
seocalcitol		chemical drug		-0.179	6.45e-06	553 (25)
finerenone		chemical drug		0.378	6.55e-06	137 (4)
HNF4A	-2.016	transcription regulator		-1.466	6.59e-06	704 (28)
NGF	-0.977	growth factor		0.89	6.62e-06	567 (19)
ARVib-7		chemical reagent	Inhibited	-3.606	6.66e-06	400 (7)
ARVib-31		chemical reagent	Inhibited	-3.606	6.66e-06
LATS (family)		group		-0.359	6.66e-06	482 (13)
imipramine blue		chemical drug	Inhibited	-2.54	7.12e-06
bortezomib		chemical drug		-0.12	7.17e-06	566 (18)
GRN		growth factor	Inhibited	-2.027	7.8e-06	589 (17)
KDM1A	0.468	enzyme	Activated	3.134	7.85e-06	562 (24)
MAGI1	-1.05	enzyme		-1.706	7.93e-06
molybdenum disulfide		chemical reagent		1.706	8.29e-06
dihydrotestosterone		chemical - endogenous mammalian		0.35	8.44e-06	751 (18)
NF-Y (complex)		complex		0.254	8.64e-06
FLT3LG	-0.95	cytokine		-0.069	8.64e-06	399 (17)
SMAD4	-0.568	transcription regulator	Inhibited	-2.651	8.68e-06	621 (26)
PRKCD	-0.732	kinase		0.982	8.69e-06	543 (19)
cholecalciferol		chemical - endogenous mammalian		-0.238	8.88e-06	583 (20)
miR-520d-5p (and other miRNAs w/seed UACAAAG)		mature microRNA	Inhibited	-2	9.13e-06
phenylacetate		chemical - endogenous mammalian		-1.109	9.13e-06
RNA POLYMERASE II (complex)		complex			9.15e-06	516 (16)
METTL3	0.237	enzyme		0.906	9.41e-06	579 (18)
MMP1		other		0.107	9.49e-06	447 (16)
SNAI1		transcription regulator		0.98	9.52e-06	649 (23)
CKS1B	1.745	kinase	Activated	2.204	9.59e-06	499 (20)
SPRY2	-0.388	other		0.221	9.61e-06	565 (20)
E. coli B5 lipopolysaccharide		chemical - endogenous non-mammalian		-0.808	9.71e-06	413 (14)
SP2509		chemical reagent		0.492	9.76e-06	231 (7)
SMARCB1	0.94	transcription regulator		-1.653	1e-05	566 (22)
BRD4	-0.308	kinase		0.952	1.05e-05	511 (18)
EZH2	1.256	transcription regulator	Activated	2.112	1.07e-05	531 (21)
CEBPD		transcription regulator		-1.086	1.09e-05	587 (19)
CSF1		cytokine		1.981	1.1e-05	566 (19)
ALPHA CATENIN (family)		group		-0.383	1.11e-05	492 (15)
ethanol		chemical - endogenous mammalian		0.002	1.12e-05	419 (16)
diethylstilbestrol		chemical drug	Activated	2.155	1.13e-05	626 (17)
HSP90 (family)		group	Inhibited	-2.186	1.14e-05	589 (22)
STAT1	-0.009	transcription regulator		-0.204	1.15e-05	418 (15)
EP400	-1.928	other	Activated	2.345	1.19e-05
SN-38		biologic drug		-0.625	1.19e-05	427 (13)
GSK2816126		chemical drug		-1.106	1.2e-05	346 (12)
TLX1	-2.566	transcription regulator		1.414	1.2e-05	291 (7)
4-nitroquinoline-1-oxide		chemical toxicant	Activated	2.4	1.2e-05	357 (7)
Z-LLL-CHO		chemical - protease inhibitor		-0.197	1.25e-05	507 (19)
MCC950		chemical reagent		-1.751	1.27e-05	542 (20)
ESRRA		transcription regulator		-1.524	1.3e-05	578 (16)
E2F7		transcription regulator			1.32e-05
diclofenac		chemical drug		1.666	1.32e-05	475 (19)
sirolimus		chemical drug	Inhibited	-3.01	1.35e-05	595 (19)
TRAF2	0.145	enzyme		1.317	1.39e-05	534 (21)
tyrphostin AG490		chemical drug		-1.435	1.4e-05	634 (20)
CD2	-0.632	transmembrane receptor		0.175	1.52e-05	303 (16)
SNCA	-6.761	enzyme		1.099	1.52e-05	557 (18)
NLRP3	-0.419	enzyme		0.601	1.56e-05	508 (17)
MDM2	0.475	enzyme		1.289	1.6e-05	596 (24)
CAMP	-3.024	other		0.661	1.62e-05	532 (17)
LIPA	-0.615	enzyme		-1.673	1.64e-05	468 (13)
ELF1	-1.445	transcription regulator		-1.4	1.66e-05
MAP2K6	-0.497	kinase		-0.39	1.67e-05	529 (22)
lactacystin		chemical - protease inhibitor		-0.254	1.83e-05	575 (17)
CDK6		kinase		-1.606	1.84e-05	467 (22)
NR1H (family)		group		0.99	1.89e-05	480 (26)
TAF1D		other		1.664	1.9e-05
Salmonella enterica serotype abortus equi lipopolysaccharide		chemical toxicant		0.485	1.91e-05	573 (20)
streptozocin		chemical drug		1.683	1.92e-05	664 (23)
NFKB1	-0.381	transcription regulator	Activated	2.407	1.92e-05	505 (15)
concanavalin a		chemical drug		1.04	1.95e-05	281 (13)
tanshinone II		chemical - endogenous non-mammalian		-1.97	1.95e-05	447 (21)
TCF7		transcription regulator		-0.655	1.95e-05	127 (5)
miR-17-5p (and other miRNAs w/seed AAAGUGC)		mature microRNA		-0.488	2.03e-05	619 (23)
mir-802		microRNA	Activated	2.025	2.04e-05
NS-398		chemical reagent		-1.756	2.09e-05	491 (17)
CHUK	-0.294	kinase		1.381	2.1e-05	508 (16)
TNFRSF1A		transmembrane receptor		-0.895	2.12e-05	548 (16)
cobalt chloride		chemical reagent		1.366	2.12e-05	548 (19)
aldosterone		chemical - endogenous mammalian		-0.221	2.19e-05	601 (19)
NFYA	-0.52	transcription regulator		1.03	2.19e-05	515 (18)
FKBP10	2.407	enzyme	Inhibited	-2.496	2.22e-05
bucladesine		chemical toxicant		0.583	2.22e-05	625 (21)
OSM	1.129	cytokine		1.28	2.26e-05	517 (18)
INSR	-0.564	kinase		-0.011	2.3e-05	591 (20)
dasatinib		chemical drug		0.065	2.32e-05	419 (18)
Ca2+		chemical - endogenous mammalian		-1.195	2.33e-05	502 (19)
adavosertib		chemical drug		0.619	2.38e-05	587 (18)
HAVCR1	4.12	other		0.247	2.38e-05	286 (16)
MRGPRX3		other		-1.508	2.42e-05	286 (7)
LIPE	0.282	enzyme		-1.268	2.53e-05	362 (13)
CBFB		transcription regulator		0.477	2.54e-05	341 (14)
PIM1		kinase		-0.979	2.54e-05	526 (24)
NPC1	-1.258	transporter		-1.198	2.57e-05	574 (22)
TGFB3	-0.625	growth factor		-1.228	2.67e-05	532 (19)
HBB		other		-1	2.67e-05	578 (17)
epigallocatechin-gallate		chemical drug		-0.665	2.68e-05	584 (21)
GSK3B	0.694	kinase		-0.158	2.72e-05	605 (21)
CCM2	0.198	other		1.414	2.74e-05
DYRK1A	-1.074	kinase	Inhibited	-2.818	2.74e-05	560 (25)
CTLA4	-0.368	transmembrane receptor		-1.551	2.75e-05	400 (16)
PTPN6	-0.031	phosphatase		-1.268	2.75e-05	342 (16)
BCL11B		transcription regulator		-0.341	2.75e-05	224 (7)
(Z,E)-5-(4-ethylbenzylidine)-2-thioxothiazolidin-4-one		chemical reagent		-0.97	2.8e-05	407 (7)
LDL (complex)		complex		1.454	2.81e-05	485 (14)
MTDH	-0.554	transcription regulator		0.89	2.83e-05	583 (20)
BCL6	-2.56	transcription regulator	Inhibited	-2.172	2.84e-05	439 (15)
topiramate		chemical drug		1.732	2.93e-05
MYB	-1.012	transcription regulator		0.396	2.97e-05	472 (22)
PRKAA1	-0.851	kinase		-0.092	3.06e-05	584 (21)
carbon tetrachloride		chemical toxicant		1.475	3.31e-05	619 (15)
NR4A1	0.131	ligand-dependent nuclear receptor		-0.183	3.37e-05	653 (23)
BAMBI	-1.26	other		-0.742	3.37e-05	324 (11)
DDX5	-0.73	enzyme		1.254	3.38e-05	557 (22)
MAPK1	-0.301	kinase		0.28	3.44e-05	389 (21)
nitric oxide		chemical - endogenous mammalian		-0.542	3.47e-05	543 (21)
peptidoglycan		chemical - endogenous non-mammalian		1.483	3.48e-05	348 (13)
RRP1B		transcription regulator			3.48e-05
olaparib		chemical drug	Activated	2.429	3.48e-05	598 (23)
alefacept		biologic drug	Activated	3.45	3.56e-05
MOG		other		-0.134	3.56e-05	529 (15)
mir-145		microRNA		0.092	3.56e-05	419 (11)
valproic acid		chemical drug		-0.747	3.57e-05	600 (24)
COL4A3		other		-0.555	3.62e-05	531 (20)
CNTF	0.012	cytokine		1.777	3.85e-05	379 (20)
TCF (family)		group			3.88e-05	283 (7)
sunitinib		chemical drug		-0.011	3.93e-05	352 (17)
CCL2		other		0.865	3.93e-05	345 (18)
NOSTRIN	-2.764	transcription regulator	Activated	2.42	3.99e-05	374 (7)
stearic acid		chemical - endogenous mammalian	Activated	2.175	3.99e-05	548 (21)
KMT2D		transcription regulator		0.258	4.17e-05	312 (7)
REL	-0.502	transcription regulator		0.047	4.18e-05	490 (17)
superoxide		chemical - endogenous mammalian		1.478	4.22e-05	359 (17)
TTK	2.57	kinase		1.131	4.37e-05	357 (7)
LMB-100		biologic drug	Inhibited	-2	4.37e-05
IL25		cytokine		0.359	4.45e-05	411 (13)
CHD4		enzyme		-0.745	4.46e-05
TGM2	-0.554	enzyme	Inhibited	-2.599	4.5e-05	541 (20)
doxycycline		chemical drug		0.747	4.51e-05	572 (21)
CD200R1		other		-0.577	4.52e-05	543 (20)
SIN3A	-0.99	transcription regulator		-0.447	4.52e-05	581 (23)
GSE1		other			4.58e-05
CERK		kinase			4.58e-05	347 (9)
FGFR3		kinase		1.652	4.62e-05	377 (19)
NUP98-DDX10		fusion gene/product		1.035	4.62e-05
HIF1A	-0.549	transcription regulator		0.066	5e-05	585 (18)
RHOA	-0.014	enzyme	Activated	3.222	5.01e-05	399 (19)
AREG	-1.398	growth factor	Activated	4.071	5.12e-05	544 (21)
IPMK		kinase		-1.112	5.18e-05	182 (7)
AIP	0.489	transcription regulator		-0.13	5.18e-05
etoposide		chemical drug		0.64	5.21e-05	543 (23)
TWF1	0.414	kinase		1.604	5.21e-05
eltanexor		chemical drug	Inhibited	-2.345	5.22e-05	358 (7)
ZNF768	0.475	other		1.89	5.28e-05	433 (12)
birabresib		chemical drug		-0.074	5.34e-05
VHL		transcription regulator		-0.144	5.44e-05	616 (25)
WT1		transcription regulator		-0.645	5.58e-05	573 (22)
HMOX2	0.956	enzyme		-1.82	5.63e-05
FOXA1		transcription regulator	Activated	2.125	5.65e-05	705 (28)
VPC-220010		chemical reagent		0.905	5.66e-05
LGR4		transmembrane receptor		-1.342	5.66e-05	545 (20)
EPAS1		transcription regulator		0.799	5.96e-05	553 (21)
CpG ODN 2006		chemical reagent		1.31	6e-05	397 (15)
SOD1	0.796	enzyme			6e-05	586 (20)
IL1A	1.2	cytokine		0.96	6.14e-05	600 (17)
1,1-diarylethylene-diammonium derivative		chemical reagent	Inhibited	-2.887	6.2e-05
CCL11		other		1.165	6.2e-05	528 (19)
NOTCH3		transcription regulator		0.877	6.25e-05	372 (18)
romidepsin		biologic drug		0.432	6.56e-05	567 (21)
OSCAR	-1.565	other		1.706	6.76e-05	412 (17)
CD40LG	-3.614	cytokine		-0.304	6.86e-05	400 (16)
MAP3K8	-1.309	kinase		0.295	6.88e-05	567 (18)
P38 MAPK (family)		group		0.935	6.9e-05	432 (15)
KLF1	-2.338	transcription regulator		1.756	6.9e-05	226 (7)
RXRB	-1.238	ligand-dependent nuclear receptor		-1.213	7.1e-05	290 (10)
IL27		cytokine		0.295	7.11e-05	548 (17)
mir-29 (includes others)		microRNA		0.311	7.41e-05	573 (16)
LGALS1		other		0.001	7.44e-05	510 (19)
E2F (family)		group	Activated	3.396	7.45e-05	431 (15)
MAPK8	-0.183	kinase		-0.496	7.74e-05	484 (16)
glucocorticoid		chemical drug		-1.657	7.93e-05	484 (21)
MEF2C	-0.173	transcription regulator	Inhibited	-3.032	8.06e-05	283 (11)
NEIL2		enzyme		1.091	8.16e-05	540 (13)
CISH	-0.983	other		-0.756	8.16e-05	451 (18)
isobutylmethylxanthine		chemical toxicant		-0.841	8.29e-05	669 (23)
TNFSF10		cytokine		1.37	8.44e-05	538 (21)
IKK (complex)		complex		0.849	8.66e-05	348 (17)
LMK-235		chemical reagent		-0.614	8.66e-05
PIM2	-2.475	kinase		-0.399	8.84e-05	165 (7)
PBRM1	-1.101	other		-1.964	8.92e-05
NUP98-KDM5A		fusion gene/product		0.896	8.94e-05
STAT5A/B (family)		group		0.907	9.22e-05	498 (17)
cuprizone		chemical toxicant		1.201	9.29e-05
15-deoxy-delta-12,14 -PGJ 2		chemical - endogenous mammalian		-1.688	9.53e-05	402 (16)
SALL4		transcription regulator	Activated	2.132	9.63e-05	248 (7)
cycloheximide		chemical reagent		-0.621	9.64e-05	616 (20)
PKC (family)		group		-0.383	9.67e-05	514 (21)
ATF2	-0.464	transcription regulator		0.927	9.69e-05	404 (17)
ASPSCR1-TFE3		fusion gene/product		0.5	9.69e-05
NEDD9	-2.776	other		0.839	9.73e-05	423 (15)
OGA	0.595	enzyme		1.406	9.9e-05	284 (7)
hyaluronic acid		chemical - endogenous mammalian		1.131	9.94e-05	491 (13)
1,4-bis[2-(3,5-dichloropyridyloxy)]benzene		chemical toxicant	Activated	2.388	9.94e-05	490 (11)
ADAM9	-0.16	peptidase			0.0001
NLRX1	0.564	other		0.054	0.0001	536 (15)
TXN		enzyme		-0.788	0.000101	406 (15)
SRF	-0.37	transcription regulator		-0.98	0.000103	296 (14)
Sb202190		chemical drug		0.179	0.000103	355 (19)
IGF2	-1.514	growth factor		0.458	0.000105	549 (23)
PIK3CG	-0.554	kinase		0.287	0.000105	401 (18)
IGF1	-1.406	growth factor		1.06	0.000105	634 (21)
COLLAGEN TYPE II (complex)		complex		0.632	0.00011	393 (11)
TFDP1	-0.505	transcription regulator		1.082	0.00011	382 (12)
TLR4	-0.233	transmembrane receptor		1.876	0.00011	374 (14)
ITGB3	-2.767	transmembrane receptor		1.232	0.000118	504 (18)
KRT17		other		1.195	0.000121	39 (3)
mir-223		microRNA		-1.14	0.000123	490 (20)
PRKN	0.742	enzyme		0.317	0.000123	591 (20)
3-aminobenzamide		chemical toxicant		-1.195	0.000124	488 (21)
tamibarotene		chemical drug		-1.998	0.000124	399 (18)
niacinamide		chemical - endogenous mammalian		-0.477	0.000124	556 (24)
ELK1	-0.087	transcription regulator		0	0.000125	407 (20)
nelfinavir		chemical drug		1.29	0.000125
rottlerin		chemical drug		-1.703	0.000125	375 (16)
CH-223191		chemical reagent		1.74	0.000125	298 (11)
BAY 87-2243		chemical drug		1	0.000125	275 (7)
GATA (family)		group			0.000125
pentanoic acid		chemical - endogenous mammalian		-0.849	0.000125
metformin		chemical drug		0.036	0.000128	656 (27)
COMMD3-BMI1		other		0	0.000134
TRIB3		kinase		-1.27	0.000134	418 (21)
prednisolone		chemical drug		0.282	0.000136	528 (19)
CALCA	-4.068	other		-0.655	0.000136	434 (18)
OICR-9429		chemical reagent	Inhibited	-2.441	0.000136
costunolide		chemical - endogenous non-mammalian		1.633	0.000136	325 (14)
vatalanib		chemical drug		-1.706	0.000136	510 (16)
GAB2	0.209	other	Inhibited	-2.12	0.000138	571 (18)
IRF1	-0.633	transcription regulator		-1.236	0.000142	374 (13)
pioglitazone		chemical drug		-1.025	0.000142	454 (21)
NPM1	0.457	transcription regulator		-0.041	0.000143	547 (22)
FOXC1		transcription regulator		0.853	0.000143	365 (12)
everolimus		chemical drug		-0.718	0.000144	539 (22)
BAX	0.768	transporter		1.226	0.000144	500 (22)
cordycepin		chemical drug		-0.469	0.000144	612 (23)
HTT		transcription regulator		1.455	0.000145	650 (26)
POU5F1		transcription regulator		-0.538	0.000148	588 (18)
KCNJ2	-2.435	ion channel	Inhibited	-2.846	0.000152
RBPJ	0.446	transcription regulator		0.315	0.000156	545 (22)
methotrexate		chemical drug		-0.258	0.000156	489 (17)
infliximab		biologic drug		-1.387	0.000158
TREM2	2.28	transmembrane receptor		0.11	0.000158	519 (21)
sphingosine-1-phosphate		chemical - endogenous mammalian		0.158	0.000162	526 (17)
FOXC2	0.439	transcription regulator		0.885	0.000162	386 (17)
ACTL6A	0.357	other		1.89	0.000162	447 (11)
chrysotile asbestos		chemical toxicant	Activated	2.588	0.000162	506 (11)
INSULIN (family)		group	Activated	2.375	0.000163	602 (20)
TGFA		growth factor		0.12	0.000163	723 (22)
diphenyleneiodonium		chemical reagent	Inhibited	-2.145	0.000163	480 (18)
pevonedistat		chemical drug		-0.486	0.000163	618 (19)
GSTA4	-0.401	enzyme			0.000166
EYA4		phosphatase			0.000166
proTAME		chemical reagent			0.000166
raffinose		chemical - endogenous mammalian			0.000166
SIAH2		transcription regulator	Inhibited	-2.425	0.000168	389 (11)
Tnfsf9		other		-0.518	0.000169	455 (14)
Ro41-5253		chemical reagent		1.301	0.000169	316 (12)
RAC1	-0.148	enzyme		0.786	0.000169	568 (19)
FSH (complex)		complex		0.376	0.00017	710 (19)
SREBF1	1.151	transcription regulator		1.417	0.00017	441 (21)
7-(4-fluorobenzylamino)-1,3,4,8-tetrahydropyrrolo[4,3,2-de]quinolin-8(1H)-one		chemical reagent	Inhibited	-2.236	0.000175	357 (7)
F2R		G-protein coupled receptor		-1.801	0.000176	579 (18)
NCOA3		transcription regulator		0.925	0.000176	722 (21)
KDM3B	-0.458	enzyme		-0.832	0.000182
SHC1	0.072	other		1.561	0.000182	287 (14)
RASSF1	-0.214	other		0.581	0.000183	587 (23)
nocodazole		chemical reagent		0.548	0.000183	563 (21)
SSTR2		G-protein coupled receptor		-0.087	0.000184	353 (15)
KIT	-3.033	transmembrane receptor			0.000184	537 (21)
JUND	-0.065	transcription regulator		1	0.000186	477 (21)
simvastatin		chemical drug		-1.533	0.000188	515 (19)
GATA6		transcription regulator		-0.997	0.000191	613 (20)
vorinostat		chemical drug	Inhibited	-2.526	0.000192	674 (22)
MYD88		other	Activated	2.695	0.000196	440 (14)
NEUROG1		transcription regulator		-0.577	0.000196
sulindac		chemical drug			0.000196	578 (24)
NFAT (family)		group		-0.809	0.000197	415 (19)
BMP6		growth factor	Activated	2.415	0.000197	576 (26)
pembrolizumab		biologic drug		-1.117	0.000197	193 (6)
NR3C2	-1.048	ligand-dependent nuclear receptor		0.345	0.000201	532 (19)
KMT2A		enzyme		-0.541	0.000205	264 (8)
HOXA9	5.016	other		-0.958	0.000206
okadaic acid		chemical toxicant	Activated	2.576	0.000207	461 (18)
RUNX1-RUNX1T1		fusion gene/product		-0.816	0.000207	211 (7)
MPT0B291		chemical reagent	Inhibited	-2.802	0.000208
MAPK11		kinase		0.16	0.000208	429 (20)
NCOR2		transcription regulator		-0.18	0.000209	606 (21)
IFI16		other		0.713	0.000211	630 (19)
hydrazine		chemical toxicant			0.000213
alvocidib		chemical drug		-0.471	0.000213	583 (26)
ATF3	1.737	transcription regulator		1.547	0.00022	608 (23)
TRAF3	0.507	enzyme		-0.679	0.00022	369 (16)
MAPK3	-0.663	kinase		1.461	0.00022	470 (19)
HGS	0.329	other		-0.378	0.000227	563 (17)
ELK4		transcription regulator			0.000227	190 (7)
IL2RG	0.995	transmembrane receptor		-0.093	0.000228	384 (18)
CD274	2.588	transmembrane receptor		0.859	0.000229	498 (17)
tributyltin		chemical reagent		0.775	0.000229
DIO3		enzyme		0	0.000237
raloxifene		chemical drug		-1.168	0.000237	621 (20)
GPER1	-2.197	G-protein coupled receptor		1.582	0.000239	746 (23)
mir-181 (includes others)		microRNA		1.272	0.00024	512 (21)
CLOCK	0.784	transcription regulator		-0.139	0.000249
KAT2A		enzyme		1.841	0.000253	525 (15)
wortmannin		chemical drug	Inhibited	-2.163	0.000255	578 (22)
LH (complex)		complex		1.193	0.000259	629 (23)
JQ1		chemical reagent		-0.11	0.000261	526 (19)
RORC	-2.935	ligand-dependent nuclear receptor		-1.425	0.000261	286 (7)
IHH		enzyme		-0.731	0.000262
IDO1	0.716	enzyme		0.881	0.000262	630 (23)
BATF		transcription regulator		-0.317	0.000262	430 (21)
EWSR1	-0.115	other		-1.572	0.000262
CX3CL1	-1.403	cytokine		-0.147	0.000263	565 (21)
TCF20	-0.441	transcription regulator		1.155	0.000264
BRAF		kinase			0.000266	552 (19)
heparin		chemical - endogenous mammalian		-1.227	0.000272	606 (23)
enalapril		biologic drug		0.543	0.000272	572 (16)
PARP1		enzyme		-1.086	0.000273	428 (13)
ciglitazone		chemical drug		-0.991	0.000273	547 (21)
ETS2		transcription regulator		-0.419	0.000274	579 (21)
NFKB (family)		group	Activated	2.001	0.000274	537 (19)
E. coli B4 lipopolysaccharide		chemical toxicant		0.536	0.000275	388 (14)
celecoxib		chemical drug		-0.521	0.000278	523 (18)
EDN1	-0.633	cytokine		-0.639	0.000279	655 (24)
NFATC (family)		group			0.000279
P2RY4		G-protein coupled receptor		1	0.000279	283 (7)
LGK-974		chemical drug	Activated	2	0.000279
IFNGR1	0.022	transmembrane receptor		-0.577	0.00028	464 (16)
SORL1		transporter		-0.426	0.00028	336 (7)
LTA	0.034	cytokine		0.47	0.000281	578 (18)
Srgn		other		-0.711	0.000283	330 (7)
OGDH		enzyme	Inhibited	-2.236	0.000286
MSLN		other			0.000286
CCNT1	-0.773	transcription regulator			0.000286	457 (16)
dehydrocostus lactone		chemical - endogenous non-mammalian		-0.117	0.000286	264 (7)
LOXL1		enzyme		0.728	0.000287	261 (10)
Cyp2c23		enzyme		0.988	0.000287
LOXL2		other			0.000287	188 (7)
PAX5	-2.369	transcription regulator		-0.295	0.000293
6-hydroxydopamine		chemical toxicant	Activated	2.082	0.000293	517 (20)
PRAME		other		0.478	0.000301	242 (7)
DNMT3B		enzyme		0.538	0.000305	361 (12)
kainic acid		chemical toxicant		1.055	0.000305	301 (16)
NAMPT		cytokine		-0.338	0.000305	532 (18)
SRC	1.328	kinase		1.092	0.000306	519 (19)
MAFB		transcription regulator		0.958	0.000309	223 (7)
silibinin		chemical drug	Inhibited	-2.389	0.000312	530 (22)
tyrphostin AG 1478		chemical drug	Inhibited	-2.12	0.000312	520 (17)
mir-154 (includes others)		microRNA		1.457	0.000319	567 (21)
MAPK9	-0.335	kinase		0.599	0.000328	425 (16)
fluoromethyl 2,2-difluoro-1-(trifluoromethyl)vinyl ether		chemical toxicant	Activated	2.804	0.000333
CSF (family)		group		0	0.000339
AIRE		transcription regulator	Inhibited	-2.138	0.000341	280 (7)
TYK2		kinase		-1.54	0.000341	387 (16)
NFATC3		transcription regulator		0.134	0.000351	234 (10)
TFAP2C	-3.169	transcription regulator		-0.565	0.000355	600 (19)
PPARA	-1.749	ligand-dependent nuclear receptor		0.539	0.00036	649 (20)
EIF4E	0.19	translation regulator		1.403	0.000361	552 (19)
chenodeoxycholic acid		chemical - endogenous mammalian		1.974	0.000367	402 (18)
cephaloridine		chemical drug	Activated	2.853	0.000367
EML4-ALK		fusion gene/product		-0.248	0.000367	254 (9)
IRF2BP2		transcription regulator	Activated	2.01	0.00037
dimethyl n-oxalyl-glycine		chemical reagent		-0.549	0.000373	561 (21)
N-COR (family)		group		-0.808	0.000377	563 (24)
KDM6A	-1.333	other		0.282	0.000382	294 (7)
LAPTM5	-0.592	other		0.847	0.000382	332 (15)
SIRT1	-0.913	transcription regulator		-1.716	0.000383	552 (21)
KLF4		transcription regulator		-1.127	0.000383	631 (26)
PTX3		other		-0.235	0.000386	534 (17)
THRA	-0.937	ligand-dependent nuclear receptor		-0.208	0.000386	564 (23)
MMP14	1.648	peptidase		-1.492	0.000389	470 (18)
RXRG	2.96	ligand-dependent nuclear receptor	Inhibited	-2.333	0.000389	258 (7)
ADORA2A	-2.278	G-protein coupled receptor		0.608	0.000391	506 (23)
RRP15		other			0.000392
L2HGDH	-0.353	enzyme	Inhibited	-2.621	0.000392
E2F5		transcription regulator			0.000392
CD28	-1.371	transmembrane receptor		0.002	0.000398	413 (18)
C3AR1	1.903	G-protein coupled receptor		0.501	0.000398	577 (17)
JAK3	-0.647	kinase		-0.146	0.000398	464 (24)
INPP5D		phosphatase		-0.348	0.000403	510 (17)
lactic acid		chemical - endogenous mammalian		0.979	0.000407	565 (18)
IL4R		transmembrane receptor	Inhibited	-2.157	0.000409	397 (16)
SATB1	-2.768	transcription regulator	Activated	2.462	0.000412
pirinixic acid		chemical toxicant	Activated	3.533	0.000414	658 (22)
ZBED6		transcription regulator		1.342	0.000414
EZR	-1.06	other		-1.277	0.000414	518 (18)
ETV5		transcription regulator		1.303	0.000415	418 (7)
TGFBR1	-1.317	kinase		0.758	0.000415	625 (20)
PKA (complex)		complex		0.839	0.000426	414 (17)
CHI3L1	4.86	enzyme	Activated	2.236	0.000437	208 (10)
S-nitroso-N-acetyl-DL-penicillamine		chemical reagent		1.494	0.000443	530 (20)
RBM47	-0.102	other		-0.218	0.000443
ARL4D	2.341	enzyme	Activated	2.236	0.000444
MFN1	-0.692	enzyme			0.000444
PIM3		kinase		-1.498	0.000444
cyclophosphamide		chemical drug		0.541	0.000447	519 (15)
USP22		peptidase		1.393	0.000456	327 (13)
IDH1	1.232	enzyme		0	0.000456	536 (21)
PSMB11	5.347	peptidase		1.698	0.000457	273 (7)
FASN		enzyme		-1.062	0.00046	551 (24)
LDHA	1.258	enzyme		0.816	0.00046	296 (10)
INSIG1	-0.797	other		0.545	0.000462	238 (9)
Foxp1		other		0.863	0.000465	267 (7)
ONECUT1		transcription regulator			0.00047	329 (7)
ZBTB10		transcription regulator		0.541	0.000478	289 (11)
THZ531		chemical drug		0.471	0.000486
fenofibrate		chemical drug		0.591	0.000497	618 (23)
MECP2	-0.503	transcription regulator		0.477	0.000503	580 (18)
NFAT (complex)		complex		-0.452	0.000505
CCR2	-2.853	G-protein coupled receptor		-0.401	0.00051	281 (17)
NOTCH4		transcription regulator		-0.853	0.000511
CBX3	-0.354	transcription regulator		-0.156	0.000511	505 (20)
prostaglandin D2		chemical - endogenous mammalian		-0.954	0.000513	363 (14)
PIK3CA	-0.626	kinase			0.000516	571 (21)
IGM (complex)		complex			0.000525	291 (15)
KLF11	-0.874	transcription regulator		-1.474	0.000532	387 (13)
PON2	-0.4	enzyme			0.000534
RBX1	-0.468	other		1	0.000534	563 (19)
KCNJ10	2.131	ion channel	Activated	2.449	0.000546
CCND3	-0.991	kinase			0.000546	399 (16)
FDI6		chemical reagent	Inhibited	-2.449	0.000546	374 (8)
ICOS	-1.53	transmembrane receptor		-1.405	0.00055	458 (19)
miR-1-3p (and other miRNAs w/seed GGAAUGU)		mature microRNA		-0.321	0.000552
SERPINE2		other		-1.463	0.000556	535 (17)
BMPR1A	-1.357	kinase		-1.825	0.000563	453 (12)
alitretinoin		chemical drug	Inhibited	-2.281	0.000564	635 (26)
PLCG2	-0.727	enzyme		1.341	0.000581	572 (16)
MYO6		other		-1.387	0.000581
TNFRSF1B	-0.459	transmembrane receptor		0.017	0.000581	383 (16)
cyclic AMP		chemical - endogenous mammalian		-0.636	0.000594	557 (25)
HOXD10	3.949	transcription regulator		-1.508	0.000598	128 (7)
SIX1	2.309	transcription regulator		0	0.000605	361 (11)
IL6R	-1.884	transmembrane receptor	Activated	2.02	0.000612	505 (17)
trinitrobenzenesulfonic acid		chemical reagent		1.126	0.000612	426 (15)
spironolactone		chemical drug		0.385	0.000624	549 (17)
FBXL6		enzyme		1.238	0.000626	457 (7)
MDM4	-0.883	transcription regulator		1.455	0.000626	406 (14)
2,4-dinitrofluorobenzene		chemical toxicant		0.915	0.000626	436 (15)
eplerenone		chemical drug		0	0.000626	587 (18)
IRF8	-0.93	transcription regulator		1.868	0.000636	512 (19)
axitinib		chemical drug			0.000638	207 (7)
VSX2		transcription regulator			0.000638
GCN1	0.245	translation regulator			0.000638
ARSA	0.933	enzyme			0.000638
BARX1		transcription regulator			0.000638
CXCL9		cytokine			0.000638	364 (18)
mianserin		chemical drug			0.000638
TNFSF4	4.641	cytokine		-1.012	0.000641	521 (21)
phorbol 12,13-didecanoate		chemical toxicant		-1.254	0.000641	516 (20)
EIF2AK4	0.591	kinase		1.456	0.000642	38 (3)
MFAP5	-2.624	other		-1.929	0.000642
carbamazepine		chemical drug	Activated	2.105	0.000642	339 (15)
hydrocortisone		chemical - endogenous mammalian		-0.5	0.000658	717 (21)
SMOC2		other	Activated	2.236	0.00066
PEMT	1.808	enzyme		-1.154	0.00066	488 (12)
SKIC2	0.797	enzyme	Inhibited	-2.333	0.000662
miR-92a-3p (and other miRNAs w/seed AUUGCAC)		mature microRNA		-0.181	0.000662	375 (7)
cilostazol		chemical drug		-1.782	0.000662	494 (22)
beta-carotene		chemical - endogenous mammalian		-0.333	0.000662	257 (7)
PAX6	0.775	transcription regulator		-0.186	0.000662
PDCD1		transmembrane receptor		0.302	0.000678	400 (17)
capsaicin		chemical drug		0.959	0.000678	565 (17)
IL1R1	-0.691	transmembrane receptor		1.188	0.000678	560 (16)
PI3K (family)		group		1.781	0.000682	549 (22)
RELB		transcription regulator		-0.363	0.00069	446 (18)
SMARCA5		transcription regulator		1.213	0.000724	236 (7)
TMPRSS2-ERG		fusion gene/product		-0.791	0.000724
IGF2BP2		translation regulator		0.869	0.000729
NAE1	0.398	enzyme		0.64	0.000729	358 (7)
CHEK1		kinase		0.896	0.000729	358 (14)
miR-293-5p (and other miRNAs w/seed CUCAAAC)		mature microRNA		-0.128	0.000729
NUP98-NSD1		fusion gene/product		1	0.000729
MDL 73811		chemical reagent		-1.633	0.000729	291 (7)
miR-145-5p (and other miRNAs w/seed UCCAGUU)		mature microRNA		1.391	0.000733	580 (16)
epinephrine		chemical - endogenous mammalian		-0.366	0.000733	604 (21)
PPARD	1.085	ligand-dependent nuclear receptor		0.112	0.000736	513 (18)
TRAP1		enzyme		-1.521	0.000759
MAX	0.111	transcription regulator		0.761	0.000759
manganese		chemical - endogenous mammalian		0.682	0.000759	533 (24)
PLP1	-5.961	other			0.00076	436 (18)
ADGRE2	-6.267	other		-0.707	0.00076
4-(2-aminoethyl)benzenesulfonylfluoride		chemical - protease inhibitor		-0.707	0.00076	453 (18)
TRIM38		enzyme		0.883	0.000763	539 (16)
THPO		cytokine	Inhibited	-2.089	0.000763	466 (20)
CDX2		transcription regulator		0.795	0.000763	337 (11)
lipoteichoic acid		chemical - endogenous non-mammalian		0.34	0.000767	358 (14)
STING1	0.976	ion channel		0.128	0.000783	524 (19)
C5		cytokine	Activated	3.031	0.000791	403 (15)
CREB (family)		group		0.259	0.000805	507 (17)
trans-cinnamaldehyde		chemical drug		-1.134	0.000806	383 (9)
S100A6		transporter		1.134	0.000806	357 (7)
BAP1		peptidase		1.271	0.000806	511 (13)
GABARAPL2	-1.892	other		1.134	0.000806
hemozoin		chemical - endogenous non-mammalian		0.431	0.000806	493 (18)
lithium chloride		chemical drug	Inhibited	-2.819	0.000817	653 (23)
NGEF		other		0.277	0.00082
POU4F2	1.896	transcription regulator	Inhibited	-2.496	0.00082
ALKBH5	0.094	enzyme			0.000823
ciprofloxacin		chemical drug		-1.455	0.000823
bisindolylmaleimide I		chemical drug		-1.826	0.000823	593 (22)
NCOA1		transcription regulator		0.532	0.000829	721 (26)
PRKAG3		kinase			0.00083
LYN		kinase		-0.258	0.000842	458 (18)
RNF5	-0.626	enzyme		-1.127	0.000843
HMGA1	1.288	other		-0.43	0.000864	602 (23)
SMPD1	-0.729	enzyme		-1.342	0.000864	395 (15)
E. coli lipopolysaccharide		chemical - endogenous non-mammalian		1.799	0.000866	369 (18)
topotecan		chemical drug		0.336	0.000871	541 (22)
RNF2	-0.403	transcription regulator		-1.348	0.000886	510 (14)
HDAC3	-0.302	transcription regulator		0	0.000902	649 (23)
nitrofen		chemical toxicant	Activated	2.138	0.000917
FOXF1		transcription regulator		-1.669	0.000917
PRKCQ	-2.839	kinase		0.338	0.000917	340 (18)
nicotinic acid		chemical - endogenous mammalian	Inhibited	-2.204	0.000917	583 (16)
ABL2	2.108	kinase		0.594	0.00092	260 (7)
SHOX		transcription regulator			0.00092
MLLT3	-2.149	transcription regulator			0.00092
MPL		transmembrane receptor			0.00092	467 (17)
racemic flurbiprofen		chemical drug			0.00092	508 (17)
1,1-bis(3'-indolyl)-1-(4-trifluoromethyl-phenyl)methane		chemical reagent		-0.132	0.00092	231 (7)
sivelestat		chemical drug		1	0.00092
MERTK		kinase		0.923	0.000922	421 (18)
benzyl isothiocyanate		chemical - endogenous non-mammalian		-1.134	0.000922	553 (23)
urethane		chemical toxicant		1.486	0.000922	542 (17)
metribolone		chemical reagent	Activated	2.33	0.00093	600 (22)
MET	-1.211	kinase		1.327	0.000937	454 (20)
DDIT3	1.854	transcription regulator		0.357	0.000942	512 (19)
IL3		cytokine		1.281	0.000942	353 (14)
CD209	7.466	other		0.015	0.000945	480 (16)
EDNRA	-2.127	transmembrane receptor		0.447	0.000945	442 (15)
formoterol		chemical drug		-1.964	0.000945	419 (14)
asiatic acid		chemical reagent		-1.715	0.000945	415 (12)
dacinostat		chemical drug		-0.861	0.000956	546 (23)
CCBE1	-2.265	other			0.000956
TNFSF9		cytokine		-1.673	0.000956	476 (17)
SUV39H1	0.445	enzyme		0.728	0.000956	344 (15)
batimastat		chemical - protease inhibitor		-1.665	0.000956	565 (19)
miR-199a-5p (and other miRNAs w/seed CCAGUGU)		mature microRNA	Activated	2.388	0.000976
NOD2	-2.029	other		1.772	0.000976	337 (15)
ZNF217		transcription regulator		-0.333	0.000976
STAT3/STAT3 (complex)		complex		0.419	0.000997	535 (19)
LTBR		transmembrane receptor		0.711	0.000997	430 (14)
EBI3	3.287	cytokine		1.555	0.000997	394 (18)
LLGL2		other		-1.134	0.001
R-WIN 55,212		chemical reagent		-0.711	0.001	528 (18)
FADD		other		1.054	0.00102	476 (18)
GSKJ4		chemical reagent	Inhibited	-3.051	0.00102
PRKCA		kinase		0.646	0.00103	492 (19)
RAF1	-0.466	kinase		0.671	0.00105	540 (21)
PTGER4	-1.654	G-protein coupled receptor		-1.442	0.00105	420 (14)
ZC3H12A	-0.387	enzyme		0.067	0.00106	466 (19)
nicotine		chemical drug		-0.122	0.00107	498 (17)
FYN	-1.402	kinase		-0.277	0.00108	340 (20)
HDAC6	0.129	transcription regulator	Activated	2.777	0.00108	417 (18)
DPP4		peptidase		0.595	0.00108	489 (23)
TCF7L2		transcription regulator	Inhibited	-2.632	0.00109	599 (21)
SETBP1	-1.283	transcription regulator			0.0011
cerivastatin		chemical drug		-1.869	0.0011	409 (15)
NSUN6	0.173	enzyme		-0.707	0.0011
TGS1		enzyme		0.113	0.0011
HAVCR2		other	Activated	2.149	0.0011	513 (15)
IL17RA		transmembrane receptor		0	0.0011	581 (23)
ELAVL1	0.322	other		0.475	0.0011	560 (25)
DMD	-1.586	other		-1.118	0.00111
VIP		other		-1.088	0.00112	362 (13)
NFYB	0.177	transcription regulator		-0.849	0.00112	31 (2)
PD173074		chemical reagent	Inhibited	-3.065	0.00114	244 (9)
L-methionine		chemical - endogenous mammalian		-1.172	0.00114	546 (21)
HDAC5	-0.054	transcription regulator		-1.066	0.00114	266 (10)
LRRFIP2	0.086	other			0.00114	229 (7)
FBXO32		enzyme		-1.311	0.00114
meds433		chemical reagent		-1.069	0.00114
LCN2	1.917	transporter		-1.223	0.00114	512 (17)
CD276		other		-1.177	0.00114	559 (23)
NRIP1		transcription regulator		-0.066	0.00114	683 (16)
salicylic acid		chemical drug		-0.741	0.00115	320 (13)
estrogen		chemical drug		0.248	0.00115	645 (20)
quercetin		chemical drug		-1.752	0.0012	379 (17)
RIGI	0.621	enzyme		0.704	0.00122	391 (18)
GABARAP	0.133	transporter		1.134	0.00123	57 (2)
ramipril		chemical drug		0.378	0.00123
carbenoxolone		chemical toxicant	Inhibited	-2.425	0.00123	498 (16)
PDGF-DD (complex)		complex		1.633	0.00123
PDE4 (family)		group		1.791	0.00123	407 (16)
MED12	-0.329	transcription regulator			0.00123
MBP	-1.918	other		-1.732	0.00123	602 (19)
ACTB	0.876	other		1.633	0.00123
HOXA10		transcription regulator		-0.275	0.00126
DLL4	-2.044	other		-0.308	0.00126	511 (16)
TWIST2	0.925	transcription regulator		-0.656	0.00126	348 (12)
RYBP		other			0.00126	371 (7)
TCOF1	0.882	transcription regulator		-1.91	0.00126
ATG5	0.391	enzyme		0.215	0.00126	373 (17)
NOTCH2		transcription regulator		0.263	0.00126	348 (15)
KCNE3	-2.022	ion channel			0.00129
calphostin C		chemical drug		-0.915	0.00129	426 (15)
IFN BETA (family)		group	Activated	2.699	0.0013	464 (13)
CLEC10A	-3.5	other		1.238	0.00131
ATP7B	0.097	transporter	Inhibited	-2.828	0.00131
PCMT1	0.209	enzyme		0.707	0.00131	235 (7)
INPP4B		phosphatase		-0.447	0.00131
ZFP91		transcription regulator	Inhibited	-2.236	0.00131
mir-194 (includes others)		microRNA			0.00131
OCLN	-5.81	other		-0.651	0.00131	213 (7)
T3/TR/RXR (complex)		complex		0	0.00131
Ccl2		other		-1.157	0.00131	426 (14)
SIAH1	-0.993	enzyme	Inhibited	-2	0.00131	191 (7)
RHO		G-protein coupled receptor		0.343	0.00133	156 (4)
CYP19A1		enzyme		-0.096	0.00135	597 (22)
BCL2	-0.917	transporter		-0.64	0.00135	390 (18)
miR-141-3p (and other miRNAs w/seed AACACUG)		mature microRNA	Activated	2.153	0.00138	312 (11)
GNAQ		enzyme		0.426	0.00142	624 (25)
ursodeoxycholic acid		chemical - endogenous mammalian		0.59	0.00146	582 (22)
TSLP		cytokine	Activated	2.208	0.00146	413 (20)
OVOL2	-2.485	transcription regulator		-1.187	0.00146
OLR1	2.806	transmembrane receptor		1.225	0.00146	398 (17)
MPV17L		other	Activated	2	0.00147	265 (7)
GCDH	0.547	enzyme		-1	0.00147
piroxicam		chemical drug			0.00147	468 (17)
retinol acetate		chemical drug	Inhibited	-2	0.00147
TAPI-1		chemical - protease inhibitor		0.152	0.00147	253 (9)
mir-34 (includes others)		microRNA		-0.351	0.00147	489 (25)
IL17F		cytokine		-0.366	0.00147	343 (16)
CST5		other		0	0.00148
NCOA2	-1.994	transcription regulator	Inhibited	-2.36	0.00148	566 (23)
EIF4EBP1	-1.23	translation regulator		0.963	0.0015	397 (17)
ALPHA 1 ANTITRYPSIN (family)		group			0.0015
PPAR (family)		group	Activated	2.213	0.0015	386 (17)
FC GAMMA RECEPTOR (family)		group	Activated	2.375	0.0015	359 (14)
SEMA7A		transmembrane receptor		0.816	0.0015	183 (7)
8-epi-prostaglandin F2alpha		chemical - endogenous mammalian			0.00153	331 (11)
ATPase		group			0.00153
ERM (family)		group			0.00153	166 (7)
SNHG3		other			0.00153
CARMN		other			0.00153	124 (6)
RAP1GDS1		other			0.00153
LAMP1	0.157	other			0.00153
SLC25A12	-0.787	transporter			0.00153
HOXD12		transcription regulator			0.00153
L-alpha-hydroxyglutarate		chemical - endogenous mammalian			0.00153
TIA1	-0.957	other	Activated	2.358	0.00154
CCL5	0.155	cytokine		0.47	0.00154	397 (18)
N-Ac-Leu-Leu-norleucinal		chemical - protease inhibitor		-0.862	0.00154	622 (19)
S100A8	-1.38	other		1.29	0.00154	454 (18)
NOTCH (family)		group		-0.189	0.00154	519 (16)
MAFA		transcription regulator			0.00154	216 (7)
RRAS2	-1.007	enzyme		-1.698	0.00155	231 (7)
CD80	-0.025	transmembrane receptor		-0.633	0.00155	376 (18)
CEACAM1	-4.456	other		0.478	0.00155	551 (17)
ACOD1	0.772	enzyme		-1.414	0.00155	365 (14)
CCR5	0.897	other		0.283	0.00155	302 (16)
CL 316243		chemical drug		1.731	0.00155	525 (18)
belinostat		chemical drug		1.281	0.00157	136 (5)
HCAR1	-5.431	G-protein coupled receptor		0.218	0.00157	224 (7)
RNF138		enzyme		-0.044	0.00157	231 (7)
BMPER	-2.366	other		1.767	0.00157	225 (7)
ANGPTL4		other		-1.346	0.00157
Cdkn1c		other			0.00157	368 (15)
DNMT1		enzyme		-0.148	0.0016	616 (26)
sulforafan		chemical drug	Inhibited	-2.268	0.00161	581 (21)
IFNB1	5.744	cytokine		0.432	0.00163	359 (14)
IL36G	1.263	cytokine			0.00164	532 (19)
POU2AF1	-3.068	transcription regulator		-0.554	0.00166	419 (17)
N-[N-(3,5-difluorophenacetyl-L-Ala)]-S-phenylglycine t-butyl ester		chemical - protease inhibitor		0.468	0.00166	473 (16)
PIWIL4	2.633	other	Inhibited	-2.668	0.00167
promegestone		chemical drug		-0.895	0.00168	454 (19)
mir-130 (includes others)		microRNA		1.579	0.00169	561 (16)
baicalein		chemical drug		-1.066	0.00169	415 (15)
RICTOR		other	Inhibited	-3.422	0.00169	402 (15)
brefeldin A		chemical - endogenous non-mammalian		1.129	0.00171	414 (17)
MAP2K1/2 (family)		group		1.471	0.00171	371 (19)
MAP3K14		kinase		1.684	0.00172	309 (14)
INTEGRIN (complex)		complex		0.247	0.00178	541 (24)
A1BG		other			0.00178
IL13RA2	-3.136	transmembrane receptor		0.739	0.00178	391 (16)
EN1		transcription regulator		-1.387	0.00178
DAB2IP		other		0	0.00178	531 (17)
HOXB4		transcription regulator		-0.447	0.00178
bosutinib		chemical drug		-0.555	0.00178
cucurbitacin B		chemical - endogenous non-mammalian	Inhibited	-2.19	0.00178	368 (13)
26S PROTEASOME (complex)		complex		0.307	0.00179	683 (19)
PITX2	0.779	transcription regulator		-1.838	0.00179
TCF12	-0.46	transcription regulator		-0.409	0.00179	132 (4)
interferon beta-1a		biologic drug			0.0018	279 (12)
TO-901317		chemical reagent		-0.122	0.00181	612 (19)
SPNS2		transporter		-1.912	0.00182	413 (7)
BMS-690514		chemical drug		-1.134	0.00182	480 (10)
CDK (family)		group		-0.225	0.00182	479 (18)
AKT3	-0.73	kinase		-0.152	0.00182	597 (22)
UPF2	-0.232	other		1.709	0.00182
UXT	1.11	transcription regulator		-1.404	0.00182	380 (7)
vitamin A		chemical - endogenous mammalian		-1.068	0.00182	239 (7)
SFLLRN (PAR1-activator)		chemical reagent		0	0.00182
PRKCI	-0.436	kinase		-0.277	0.00182	550 (19)
PAX5-ELN		fusion gene/product	Inhibited	-2.121	0.00182
PIN1	0.84	enzyme		-0.202	0.0019	613 (26)
homocysteine		chemical - endogenous mammalian	Activated	2.196	0.00192	414 (20)
THRB	0.186	ligand-dependent nuclear receptor	Inhibited	-2.111	0.00192	477 (21)
NR4A3		ligand-dependent nuclear receptor		-0.266	0.00192	542 (21)
lovastatin		chemical drug		-0.136	0.00193	580 (21)
TYROBP	0.071	transmembrane receptor		0.113	0.00194	363 (15)
FUS		transcription regulator	Activated	2	0.00194	346 (5)
ABCB4		other		-0.942	0.00195	515 (19)
S100A9	-5.584	other		1.482	0.00196	525 (23)
L-tryptophan		chemical - endogenous mammalian		-1.412	0.00197	305 (13)
CHCHD10	2.167	other			0.00197
EIF2A	0.024	translation regulator			0.00197	474 (13)
lenalidomide		chemical drug	Inhibited	-2.101	0.002	407 (17)
SB-431542		chemical reagent		-0.189	0.002	518 (23)
ruxolitinib		chemical drug		-0.093	0.00201	543 (15)
PDGFB	-0.147	growth factor	Activated	2.802	0.00207	314 (16)
FLI1	-1.689	transcription regulator		-0.91	0.00207	305 (13)
NQO1		enzyme		0.618	0.00207	555 (22)
morphine		chemical drug		0.47	0.00208	576 (20)
androgen		chemical drug		0.211	0.00209	564 (23)
diphtheria toxin		chemical - endogenous non-mammalian		0	0.00211
SP110		other		-0.243	0.00211
ATM	-0.762	kinase		0.426	0.00211	570 (25)
TPH1		enzyme		0.653	0.00211
HEY2		transcription regulator		1.406	0.00213
TERT		enzyme		1.301	0.00216	401 (22)
rituximab		biologic drug		1.741	0.00218	319 (16)
CALCINEURIN A (family)		group		-0.294	0.00218	526 (21)
NFKB-RELA (complex)		complex		0.735	0.00218
GABARAPL1	-0.95	other		1.134	0.00218
ROCK1		kinase		0.114	0.00218	553 (20)
IL9		cytokine		-1.32	0.00219	109 (3)
INHA		growth factor		-1.828	0.0022	227 (7)
TASP1	-0.412	peptidase		1.934	0.0022
FLVCR1		transporter	Inhibited	-2	0.0022
Fcor		enzyme			0.0022	444 (12)
TXK	-2.144	kinase		0.283	0.0022	580 (22)
ST3-Hel2A-2		chemical reagent		1.007	0.0022	339 (14)
CNB-001		chemical reagent		1.982	0.0022
sphingomyelin		chemical - endogenous mammalian		0	0.0022	266 (7)
vemurafenib		chemical drug		-0.056	0.00223	500 (21)
ASCL1		transcription regulator		0.082	0.00227	263 (7)
panobinostat		chemical drug		-1.068	0.00231	468 (21)
PRKD1		kinase		1.584	0.00231	608 (21)
Map3k7		other		0.484	0.00231	511 (15)
BHLHA15		transcription regulator	Inhibited	-2	0.00235
IRX5		transcription regulator			0.00235
carbonyl cyanide p-(trifluoromethoxy)phenylhydrazone		chemical reagent		0.108	0.00235	200 (9)
cerulenin		chemical drug		0.577	0.00235	560 (20)
CD24		other		-0.707	0.00241	322 (11)
arachidonic acid		chemical - endogenous mammalian		-0.655	0.00241	515 (20)
plumbagin		chemical drug		-0.946	0.00244	466 (18)
EIF4B	-0.033	translation regulator		-0.816	0.00244
ZNF710	-0.559	transcription regulator			0.00244
SPRY1	-0.648	other		-1.353	0.00244	509 (15)
CDN1163		chemical reagent		-0.128	0.00244	209 (7)
ATP		chemical - endogenous mammalian		1.532	0.00245	464 (17)
ID1	-1.509	transcription regulator		0.571	0.00247	592 (22)
FGF1		growth factor		1.776	0.00247	599 (19)
ESTROGEN RECEPTOR (family)		group		0.036	0.00248	687 (21)
CYLD		transcription regulator		0.491	0.00248	449 (15)
IGF2BP1	27.67	translation regulator		0.138	0.00248
CYBB	0.74	enzyme		1.48	0.00248	427 (14)
fasudil		chemical drug		-0.256	0.00248	463 (15)
corticosterone		chemical - endogenous mammalian		-0.239	0.00248	627 (23)
entinostat		chemical drug		0.933	0.00252	520 (18)
TSC22D3	-2.504	transcription regulator		0.611	0.00255	494 (16)
CHD8	-0.8	enzyme		0.905	0.00258	271 (7)
G PROTEIN ALPHA I (family)		group	Activated	2.72	0.00258	324 (16)
Bvht		other		-1.508	0.00258
AHCY		enzyme		-1.463	0.00258	184 (7)
JAG1	-0.65	growth factor		0.39	0.00258	605 (23)
sulindac sulfide		chemical drug		1.722	0.00258	390 (10)
mycophenolic acid		chemical drug		0.311	0.00258	541 (23)
HEY1	-1.63	transcription regulator	Activated	2.186	0.0026	262 (7)
THBS4	6.103	other		1.134	0.0026	191 (7)
bile acid		chemical - endogenous mammalian		0.6	0.0026
ACTIVIN (family)		group		0.931	0.00266	420 (20)
glutamine		chemical - endogenous mammalian		-1.214	0.00267	615 (23)
RUNX2		transcription regulator		0.392	0.00267	545 (23)
T-5224		chemical reagent		-0.839	0.00267
SPP1		cytokine		0.649	0.00275	490 (18)
NR4A2	-0.213	ligand-dependent nuclear receptor		-0.589	0.00276	391 (16)
tributyrin		chemical drug		-0.102	0.00278
IL32		cytokine		1.221	0.00278	329 (15)
TXNIP	-1.37	other		0.869	0.00278	564 (25)
PNPLA2		enzyme		-0.77	0.00285	565 (20)
FOXL2		transcription regulator		1.103	0.00285	264 (11)
FEV		transcription regulator	Inhibited	-2.875	0.00285
KCNIP3	0.683	transcription regulator		-0.094	0.00286	272 (12)
MEF2D	-0.403	transcription regulator	Inhibited	-2.178	0.00286	264 (7)
estriol		chemical - endogenous mammalian		0.707	0.00287	576 (19)
SLC6A4	-9.956	transporter		-0.164	0.00287
ZNF106	-0.56	other		-1.414	0.00287
MEOX2		transcription regulator		0.146	0.00287
lapatinib		chemical drug	Inhibited	-2.157	0.00287	646 (23)
honokiol		chemical - endogenous non-mammalian		1.387	0.00287	419 (15)
tanespimycin		chemical drug		0.581	0.00288	518 (17)
HDL (complex)		complex		0.104	0.0029	461 (16)
S1PR4	-4.664	G-protein coupled receptor		-1	0.0029
ITGA2B/ITGB3 (complex)		complex			0.00293	341 (14)
methyl 4-(adenin-9-yl)-2-hydroxybutanoate		chemical reagent			0.00293	292 (10)
KCNK2	4.78	ion channel			0.00293
KMT2E		enzyme			0.00293	290 (7)
CHD5		enzyme			0.00293
KMT2C		transcription regulator			0.00293
AQP11	1.434	transporter			0.00293
PFKP		kinase			0.00293
ACOT13	0.799	enzyme			0.00293
ZMYND10	-0.364	other			0.00293
RALB	-0.758	enzyme			0.00293	357 (7)
HAS1		enzyme			0.00293	435 (7)
UTRN	-2.697	transmembrane receptor			0.00293
ASH2L	-0.586	transcription regulator			0.00293	257 (7)
SNCG	-0.205	other			0.00293	575 (21)
LHX6	-2.117	transcription regulator			0.00293
carboxymethylflavin		chemical - endogenous mammalian			0.00293	260 (7)
formylmethylflavin		chemical - endogenous non-mammalian			0.00293	260 (7)
SF1	-0.559	transcription regulator			0.00293
berzosertib		chemical drug			0.00293	207 (7)
JWH-015		chemical reagent			0.00293	449 (17)
lumichrome		chemical - endogenous non-mammalian			0.00293	260 (7)
NDUFA13		enzyme	Inhibited	-2.219	0.00299	533 (20)
INT-767		chemical drug		-0.808	0.00299	312 (7)
gemcitabine		chemical drug		-0.456	0.00302	558 (20)
purvalanol A		chemical reagent			0.00303	290 (7)
myo-inositol		chemical - endogenous mammalian			0.00303
ticagrelor		chemical drug			0.00303
UPK3A	-3.242	other			0.00303
ZNF366		transcription regulator			0.00303	213 (7)
TBX4	-4.014	transcription regulator			0.00303
PLK (family)		group			0.00303	408 (17)
AKNA		transcription regulator			0.00303
1-(3-C-ethynylribopentofuranosyl)cytosine		chemical drug			0.00303
CC 401		chemical drug			0.00303
ARHGEF7	-0.358	other			0.00303	425 (11)
SLC32A1		transporter			0.00303
DBX1		transcription regulator			0.00303
PTPN4	-1.712	phosphatase			0.00303
COMP	-0.493	other			0.00303
CDC23	-0.143	enzyme			0.00303	30 (3)
CYP24A1		enzyme			0.00303	448 (13)
RP11_598D141		other			0.00303
NRIR		other			0.00303
iberdomide		chemical drug			0.00303
GSK2578215A		chemical drug			0.00303
NSC 663284		chemical reagent			0.00303	330 (7)
procaterol		chemical drug			0.00303
GNF-5		chemical drug			0.00303
particulate matter		chemical reagent		1.067	0.00305	327 (7)
TFEC	2.002	transcription regulator			0.00305
DUSP10	1.578	phosphatase		0.188	0.00305	466 (21)
PTGIS		enzyme		-0.555	0.00305	313 (12)
CSF3R	-5.99	transmembrane receptor			0.00305	208 (7)
PCDH10		other		-0.447	0.00305
NEDD4L	-0.834	enzyme		1.901	0.00305	253 (8)
pomalidomide		chemical drug		0.808	0.00305	437 (12)
leucine		chemical - endogenous mammalian		-1.092	0.00308	463 (22)
CCN2	-0.767	growth factor		0.353	0.00311	583 (15)
SMAD3	-0.506	transcription regulator		1.849	0.00311	600 (21)
carboplatin		chemical drug	Activated	2.529	0.00312	488 (18)
acetate		chemical - endogenous mammalian		-0.426	0.00312	468 (16)
mir-27 (includes others)		microRNA		-1.311	0.00313	559 (21)
miR-21-5p (and other miRNAs w/seed AGCUUAU)		mature microRNA		1.547	0.00313	308 (14)
SMAD7		transcription regulator		0.223	0.00316	515 (21)
RPTOR	0.165	other		-0.392	0.00316	576 (22)
L-histidine		chemical - endogenous mammalian		-0.433	0.00316	607 (22)
2-pentadecyl-2-oxazoline		chemical reagent		-1.131	0.00316
GADD45G	0.355	other		-1.698	0.00316
pentylenetetrazol		chemical drug		0.747	0.00316
linoleic acid		chemical - endogenous mammalian		-0.872	0.00318	612 (23)
PRO-INFLAMMATORY CYTOKINE (family)		group		1.941	0.00318	463 (20)
PLG	8.946	peptidase		-0.799	0.00318	359 (19)
SOX11		transcription regulator	Inhibited	-2.467	0.00323	276 (7)
IFNA2		cytokine		0.054	0.00327	499 (19)
platelet activating factor		chemical - endogenous mammalian		1.766	0.00329	480 (18)
EPHB4	-1.656	kinase	Inhibited	-2.333	0.00329
mir-150 (includes others)		microRNA		-0.034	0.00331
Hbb-b2		enzyme		-1.195	0.00331	239 (7)
KIN001-043		chemical drug		-1.495	0.00331	620 (21)
TNFSF12	0.797	cytokine	Activated	2.249	0.00335	440 (18)
ADCYAP1		other		-0.145	0.00336	653 (24)
CLDN7	-1.288	other	Activated	3.359	0.00339	288 (5)
NKX2-1		transcription regulator		-0.975	0.00348
CYLD-AS1		other	Activated	3.162	0.00349
BMI1		transcription regulator		0.293	0.00349	490 (15)
E2F6	-0.147	transcription regulator		-0.896	0.00349	322 (9)
D-galactosamine		chemical - endogenous mammalian		1.551	0.00349	473 (16)
isotretinoin		biologic drug		-1.634	0.00352	596 (21)
NC410		biologic drug		-0.577	0.0036
ORAI1	-0.117	other		-0.158	0.0036	625 (22)
RNASE2		other	Activated	2.1	0.00362	289 (13)
ARL6IP1	-0.759	other		-0.478	0.00362	328 (7)
IKZF2	-0.947	transcription regulator		-0.816	0.00362
LILRB4		other		1.134	0.00362	485 (17)
FOSB	1.134	transcription regulator		-0.737	0.00362	309 (14)
SU6656		chemical toxicant		-1.134	0.00362	427 (12)
CDK1	2.801	kinase		0.681	0.00364	571 (21)
coomassie brilliant blue G-250		chemical drug	Inhibited	-2.449	0.00364	327 (11)
linolenic acid		chemical - endogenous mammalian		-0.742	0.00364	408 (17)
fluocinolone acetonide		chemical drug		-0.333	0.00372
tetrabromobisphenol A		chemical toxicant		-0.333	0.00372	569 (22)
hexachlorobenzene		chemical toxicant		1.782	0.00372
BIRC5	1.702	other		1.732	0.00372	580 (22)
uric acid		chemical - endogenous mammalian		-1.333	0.00387	515 (18)
adenine		chemical - endogenous mammalian		0.762	0.00388	191 (7)
mannitol		chemical - endogenous mammalian		1.408	0.00388	498 (14)
USP14	0.265	peptidase		-0.557	0.00388	414 (14)
PCBP2	0.56	other		1.342	0.00388	357 (7)
APOC1	4.383	transporter		-0.794	0.00388	509 (16)
vadimezan		chemical drug		0.91	0.00388	454 (16)
RAF (family)		group		-1.532	0.00389	595 (23)
SFTPA1		other	Inhibited	-2.03	0.00389	320 (15)
H89		chemical drug		1.468	0.00391	445 (17)
eicosapentaenoic acid		chemical drug		-0.7	0.00392	357 (17)
HISTONE H4 (family)		group			0.00402	636 (25)
HDAC4		transcription regulator		0.526	0.00402	377 (20)
GATA4	0.957	transcription regulator		-0.758	0.00412
CDH1	-2.53	other	Inhibited	-2.311	0.00414	574 (18)
SPHK1	1.368	kinase		0.66	0.00419	363 (19)
PTPRJ		phosphatase		-0.788	0.00419	392 (18)
MNT		transcription regulator		1.414	0.00419
ETV4	2.385	transcription regulator		-0.243	0.00423	415 (7)
NEUROG2	7.894	transcription regulator			0.00423
FKBP5	0.688	enzyme		1.026	0.00423	648 (16)
PAK1		kinase	Activated	2.423	0.00423	520 (22)
bryostatin 1		chemical drug		0.263	0.00423	471 (17)
dicarbethoxydihydrocollidine		chemical toxicant			0.00423
EOMES	-1.013	transcription regulator		-1.026	0.0043
KDM3A	0.028	transcription regulator		0.78	0.00435	223 (7)
AMBRA1		other		-1.414	0.00435	453 (12)
CASZ1		enzyme		-0.29	0.00435
MLX		transcription regulator		-1.134	0.00435	350 (7)
CDK2	0.317	kinase		0.87	0.00435	362 (15)
herbimycin		chemical drug		-1.452	0.00435	380 (21)
dimethylnitrosamine		chemical toxicant		1.026	0.00435	423 (14)
ABL1/2 (family)		group		0.106	0.00437	358 (7)
dovitinib		chemical drug			0.00437	236 (9)
HSD11B2		enzyme		0.254	0.00437	393 (17)
MSI1		other		0.53	0.00437
TIGIT		other		-0.283	0.00437	413 (14)
LAMA2		other	Inhibited	-2	0.00437	474 (13)
PTGER1		G-protein coupled receptor		1.982	0.00437	475 (14)
AC0072782		other		0.152	0.00437
KT5720		chemical drug		1	0.00437	182 (7)
ACLY	0.618	enzyme		1.071	0.00437
evodiamine		chemical - endogenous non-mammalian		0.115	0.00437	501 (22)
NFAT5		transcription regulator		-0.162	0.00442	555 (26)
mibolerone		chemical drug	Activated	2.324	0.00446
WNT5A	-1.783	growth factor		0.897	0.00448	459 (18)
PLX5622		chemical drug		-0.97	0.00453
MIF		cytokine		-1.136	0.00459	344 (16)
FBXW7	-0.402	enzyme		-1.132	0.00464	576 (25)
FOXO4	-1.169	transcription regulator		-0.613	0.00465	531 (19)
DUSP1		phosphatase		-1.253	0.00467	417 (16)
FGFR1	0.314	kinase		1.405	0.00467	565 (21)
galactosylceramide-alpha		chemical reagent		0.28	0.00471	391 (20)
1810019D21Rik		other		1	0.00471
LRP6	-0.274	transmembrane receptor		1.499	0.00471	390 (19)
MAP2K7	-0.543	kinase		0.371	0.00471	336 (18)
ZAP70		kinase		-1.725	0.00471	296 (13)
PELP1		other		0.447	0.00478	356 (12)
TNFAIP3	0.621	enzyme		-1.014	0.00481	294 (16)
BCL2L1	-0.245	other		0.095	0.00481	548 (19)
caffeine		chemical drug		-0.98	0.00481	538 (21)
ALDOSE REDUCTASE (family)		group	Activated	2.19	0.00486	549 (21)
GPR39		G-protein coupled receptor		1.477	0.00486	252 (7)
RNASE1		other	Activated	2.213	0.00486
BID	-0.397	other		1.342	0.00486	579 (12)
CCR6		G-protein coupled receptor		-0.243	0.00486	452 (22)
DSP		other		-1.342	0.00486	265 (7)
ADM2	-2.705	other		-0.555	0.00486	253 (7)
KLRC4-KLRK1/KLRK1	-3.237	other		-0.6	0.00486
PCDH11Y		other		-0.555	0.00486	265 (7)
butaprost		chemical drug	Inhibited	-2.156	0.00486	538 (19)
GJA1		transporter		-1.815	0.00492	461 (22)
NRP1	0.018	transmembrane receptor		-1.964	0.00492	523 (21)
IRAK3		kinase	Inhibited	-2.018	0.00492	563 (16)
PAK2		kinase		-1.134	0.00492	384 (17)
L-kynurenine		chemical - endogenous mammalian			0.00492
SCGB3A2		other			0.00492
ETV2	0.299	transcription regulator			0.00492
RELL1	-1.069	other			0.00492
APC (complex)		complex			0.00492	272 (5)
GNE	-1.12	kinase			0.00492
CCNA2	2.327	other			0.00492	447 (18)
mir-329 (includes others)		microRNA			0.00492
APAF1	-1.518	other			0.00492
TDO2		enzyme			0.00492
TBXA2R	-1.098	G-protein coupled receptor			0.00492	233 (7)
TMPO	0.012	other			0.00492
GUCY2F		kinase			0.00492
THOC1	0.895	transcription regulator			0.00492
CTH		enzyme			0.00492	269 (7)
KMT2B		transcription regulator			0.00492
LY2090314		chemical drug			0.00492	264 (7)
phytoestrogen		chemical drug			0.00492
DDT		chemical toxicant			0.00492	375 (11)
papaverine		chemical drug			0.00492	224 (7)
Hbb-b1		transporter		-0.365	0.00495	416 (7)
mir-19 (includes others)		microRNA		1.145	0.00495
XAV939		chemical reagent		-1.319	0.00495	326 (11)
S100A4		other		1.591	0.00495	508 (20)
THBS1		other		0.683	0.00495	580 (22)
SCD	0.254	other		-1.125	0.00497	622 (23)
GW9662		chemical reagent		0.752	0.00502	589 (21)
NCOR1	0.605	transcription regulator		-1.949	0.00504	499 (23)
L-cystine		chemical - endogenous mammalian		-1.571	0.00519	226 (7)
BGN		other		0.156	0.00522
SMARCC1	-0.331	transcription regulator		-1.982	0.00522
oxazolone		chemical reagent		0.963	0.00522	239 (11)
obeticholic acid		chemical drug		-0.384	0.00528	394 (14)
MEN1		transcription regulator		-0.545	0.00528	520 (20)
MAPKAPK2		kinase	Activated	2.078	0.00528	350 (15)
CADM1	0.595	other			0.00528
PRMT1	0.554	enzyme		-0.785	0.00529	558 (25)
MTOR		kinase		0.267	0.00532	558 (17)
LIN28B		other		-0.156	0.00533	259 (7)
ELOVL3		enzyme		1.265	0.00533
MAP2K3		kinase		0.864	0.00533	460 (19)
CBFA2T3		transcription regulator		-0.67	0.00533
emodin		chemical drug		-1.633	0.00533	523 (21)
PDLIM2	-1.052	other		0.577	0.0054
TLR (family)		group	Activated	2.259	0.00541	358 (19)
ZIC2		transcription regulator		1.212	0.00546
EPO		cytokine		0.1	0.00551	467 (18)
IL23 (complex)		complex		-1.142	0.00562	533 (21)
SKP2	0.003	other		0.298	0.00562	453 (18)
FCGR2B		other		0	0.00562	355 (17)
IRAK1	0.791	kinase		0.516	0.00562	330 (16)
thalidomide		chemical drug		0	0.00562	622 (16)
U73122		chemical reagent		-0.822	0.00562	564 (19)
etanercept		biologic drug		-1.912	0.00568	582 (19)
OMA1		peptidase	Activated	2.621	0.00568
DCAF1		kinase		-0.555	0.00568	515 (11)
LAMP2	2.27	other		-1.793	0.00568	618 (22)
enterotoxin B		biologic drug		1.076	0.0057	560 (12)
KLF3	-0.589	transcription regulator	Activated	2.944	0.00583
TFAP2A		transcription regulator		-0.9	0.00585	591 (23)
5'-methylthioadenosine		chemical - endogenous mammalian	Inhibited	-2	0.00586	203 (7)
L-lysine		chemical - endogenous mammalian		-1.067	0.00586	474 (16)
chondroitin sulfate A		chemical - endogenous mammalian			0.00586	478 (13)
COUP-TF (family)		group			0.00586	177 (7)
USP28		peptidase		0.025	0.00586	471 (11)
BMS-754807		chemical drug	Inhibited	-2	0.00586
dabrafenib		chemical drug		0	0.00586
TYR	5.444	enzyme	Inhibited	-2	0.00586
TNPO3	0.427	other		-1	0.00586
alectinib		chemical drug		-1.067	0.00586	223 (7)
cytochalasin B		chemical toxicant		-0.577	0.00586	544 (23)
hormone		chemical drug			0.00586	441 (7)
GSK3368715		chemical drug		1	0.00586	328 (7)
noscapine		chemical drug		-1.067	0.00586	515 (18)
G PROTEIN ALPHA (family)		group		-0.577	0.00588
5-azacytidine		chemical drug		0.603	0.00589	517 (20)
CDK4/6 (family)		group		0.849	0.00589	106 (7)
GNB1	0.414	enzyme		1.067	0.0059	212 (6)
TET3	0.065	enzyme		-1.134	0.00591	118 (6)
GW501516		chemical drug		0.104	0.00591	542 (20)
RET	-1.199	kinase		0.359	0.00595	530 (20)
kynurenine		chemical - endogenous mammalian		0.44	0.00601	512 (16)
MAPK12		kinase		0.562	0.00601	436 (19)
RYK	0.775	kinase		0.447	0.00601
STMN1	1.276	other			0.00601	388 (7)
sertraline		chemical drug		1.4	0.00601	215 (7)
agmatine		chemical - endogenous mammalian		0.776	0.00601
CASPASE (family)		group		-0.218	0.00617	561 (20)
TNF RECEPTOR (family)		group		0.861	0.00617	370 (17)
NUCLEAR FACTOR 1 (family)		group			0.00617
CLEC7A	-1.212	transmembrane receptor		-0.355	0.00617	356 (17)
IDR-1002		chemical reagent		0.816	0.00617
PTPN22	-3.139	phosphatase		0.632	0.00617	361 (18)
citarinostat		chemical drug		-1.633	0.00617
zymosan		chemical - endogenous non-mammalian		-0.185	0.00624	330 (19)
WNT1		cytokine		-0.544	0.00625	606 (23)
SOX9	-1.961	transcription regulator		-0.556	0.00625	271 (7)
zeaxanthin dipalmitate		chemical - endogenous non-mammalian		-0.5	0.00625
SOX17		transcription regulator		-0.956	0.00635	453 (10)
RABGEF1	-0.568	enzyme		-1.51	0.00635	296 (10)
NRL	1.216	transcription regulator		1.141	0.00635
TET1		enzyme		0.02	0.00639
DYSF		other		0.977	0.00639
LCK	-2.546	kinase		-1.132	0.0065	458 (21)
rebemadlin		chemical reagent		-0.797	0.00653	542 (19)
sodium chloride		chemical - endogenous mammalian		-0.069	0.00653	456 (17)
DCLK1	1.819	kinase		-1.369	0.00653	209 (7)
TFAP2B	1.408	transcription regulator		-0.581	0.00653
tempol		chemical drug		-1.091	0.00653	458 (16)
crizotinib		chemical drug		-1.222	0.00657	486 (23)
temozolomide		chemical drug		0.603	0.00657	449 (21)
SLC40A1	-1.749	transporter		1	0.00667
DKK1		growth factor		1.703	0.00682	574 (25)
vidutolimod		chemical drug		1.772	0.0069
imatinib		chemical drug	Inhibited	-3.702	0.00693	545 (21)
PPP3CA	-0.657	phosphatase		-0.64	0.00693	374 (18)
POU2F2	-0.662	transcription regulator		-0.137	0.00693	22 (2)
PC-SPES		chemical drug			0.00693
IL1RN	-0.536	cytokine		-0.706	0.00699	389 (15)
SERPINB7		other		-0.535	0.00699
IRS1		enzyme		-0.822	0.00712	451 (19)
folic acid		chemical - endogenous mammalian		0.241	0.00712	524 (21)
inosine		chemical - endogenous mammalian	Activated	2.121	0.00715
JAK2	0.178	kinase		1.664	0.00716	533 (18)
4-phenylbutyric acid		chemical - endogenous mammalian		-1.2	0.00725	505 (18)
HISTONE H2A (family)		group			0.00725
GAS6		growth factor		1.039	0.00725	534 (19)
PFKFB3		enzyme	Activated	2.415	0.00725	600 (20)
HSPB8		kinase		0.728	0.00725	482 (17)
LTB4R		G-protein coupled receptor		-0.728	0.00725	456 (18)
lipid A		chemical toxicant		1.712	0.0073	566 (16)
vismodegib		chemical drug		-1.354	0.0073
DEF6		other		-1.231	0.00734	331 (21)
PINK1		kinase		-0.555	0.00734	416 (11)
TD139		chemical drug		-1.342	0.00734
uranyl nitrate		chemical toxicant		0.437	0.00744
caffeic acid phenethyl ester		chemical drug		-0.131	0.00744	488 (16)
puromycin aminonucleoside		chemical reagent		0.757	0.00744	226 (7)
Cdc42		other		0.905	0.00744
dopamine		chemical - endogenous mammalian		0.59	0.00747	397 (18)
IL23A	-1.731	cytokine		-1.091	0.00747	509 (18)
mir-25 (includes others)		microRNA		0.218	0.00747
ASXL1		transcription regulator		0	0.00747	234 (7)
HSPA9		other		-0.57	0.00747	392 (17)
RGS1		enzyme		1.89	0.00747	210 (7)
PSEN1	-0.629	peptidase		-1.757	0.00748	521 (18)
gentamicin		chemical drug		1.175	0.0075	402 (16)
ROR2		kinase			0.00752	346 (7)
tolfenamic acid		chemical drug			0.00756	251 (7)
handle region peptide HRP		chemical reagent			0.00756	158 (7)
CIZ1	0.369	transporter			0.00756
IL23R	-0.235	transmembrane receptor			0.00756	376 (20)
CD82		other			0.00756	383 (19)
GLA	1.487	enzyme			0.00756
PSAP		other			0.00756	342 (6)
LPA		other			0.00756
TBL1X	-0.128	other			0.00756	316 (14)
COTI-2		chemical drug			0.00756	402 (12)
ciclopirox olamine		chemical drug			0.00756	275 (7)
xestospongin C		chemical - endogenous non-mammalian			0.00756	540 (18)
ingenol mebutate		chemical drug			0.00756
theaflavin		chemical - endogenous non-mammalian			0.00756	212 (7)
P1,P4-Di(adenosine-5') tetraphosphate		chemical - endogenous mammalian			0.00756	176 (4)
COLLAGEN TYPE VI (complex)		complex			0.00756
GSTP1	0.835	other			0.00757
sorbitol		chemical - endogenous mammalian		-0.934	0.00764
CRTC3		other		-1.944	0.00764
MYO1C	-0.652	enzyme		1	0.00764
CHRNA1	-0.69	transmembrane receptor		0.686	0.00764	384 (16)
YWHAQ	-0.119	other		-0.762	0.00764
mir-365 (includes others)		microRNA		1	0.00764
NEDD8	0.881	enzyme		1	0.00764	281 (11)
GLUL	-0.834	enzyme		-1.131	0.00764
NPPC		other	Inhibited	-2	0.00764
POLDIP2	0.6	other		1.091	0.00764
PTGS2OS2		other		0	0.00764
DEK		transcription regulator		-1.98	0.00764
UNC1999		chemical reagent			0.00764
FITC		chemical reagent			0.00764
ginkgolide B		chemical drug		1.067	0.00764	352 (19)
deferoxamine		chemical drug		0.559	0.00768	393 (17)
adenosine		chemical - endogenous mammalian		1.647	0.00785	605 (20)
CDK9	-0.085	kinase		1.254	0.00785	503 (19)
EGLN1		enzyme		-0.552	0.00785	541 (19)
prexasertib		chemical drug		1.265	0.00785	367 (12)
SERPINA6		other			0.00789	666 (13)
RAS (family)		group		1.211	0.00798	530 (19)
NFIC	1.72	transcription regulator		0.105	0.00798
trametinib		chemical drug		0.786	0.00801	437 (18)
BCOR		transcription regulator	Inhibited	-2.449	0.00803	10 (2)
CD86	0.601	transmembrane receptor		-0.633	0.00803	408 (16)
CLIC4		ion channel		0	0.00803
TLR2		transmembrane receptor		0.548	0.00815	315 (17)
PRKD (family)		group		-0.488	0.00846	492 (18)
ST6GAL1	-2.309	enzyme		1.709	0.00846
hymecromone		chemical drug		-1	0.00846	317 (13)
LAMA4	-0.222	enzyme		0.943	0.00848	265 (7)
PRKDC		kinase		1.454	0.00851	556 (17)
PHACTR1	-1.744	other		1.219	0.00851
PRELP	-1.299	other			0.00851
AS1842856		chemical reagent		0.24	0.00851	265 (7)
WBP2	-0.531	transcription regulator	Inhibited	-2.229	0.00852
RIPK2	0.783	kinase		1.194	0.00852	516 (12)
berberine		chemical drug		-0.978	0.00852	408 (18)
INS		other		0.339	0.00858	702 (25)
minoxidil		chemical drug			0.00875	308 (7)
GEBR-7b		chemical reagent			0.00875
WAY-262611		chemical reagent			0.00875
MK-8722		chemical reagent			0.00875
perindoprilat		chemical drug			0.00875
2,5-dimethylcelecoxib		chemical reagent			0.00875
gallocyanine		chemical - endogenous non-mammalian			0.00875
DCPIB		chemical reagent			0.00875	211 (7)
SLC4A5	-0.194	transporter			0.00875
ZNF219		transcription regulator			0.00875
MAGEA11		other			0.00875	356 (13)
SKAP1	-2.356	kinase			0.00875
GLDN		other			0.00875
LRRC8E	-1.049	ion channel			0.00875	186 (7)
PTPMT1	0.902	phosphatase			0.00875
SAPCD2		other			0.00875	84 (5)
Mir124a-1hg		other			0.00875
TMEM208	0.574	other			0.00875
DNTTIP2		other			0.00875
PDCD11	0.378	other			0.00875
ADAMTS9		peptidase			0.00875
GELATINASE (family)		group			0.00875
cucurbitacin E		chemical - endogenous non-mammalian			0.00875	330 (7)
ASNS	4.112	enzyme			0.00875
PAG1	-0.427	other			0.00875	223 (7)
NRCAM		other			0.00875
MYH11	-5.664	other			0.00875
ARIH1		enzyme			0.00875	163 (7)
ERCC6	-0.466	transcription regulator			0.00875
COL6A2		other			0.00875
glycosylated somatostatin derivative smsDX		chemical reagent			0.00875
ATP2B4	-1.993	transporter			0.00875
IPI-549		chemical drug			0.00875
2,5-di-tert-butylhydroquinone		chemical toxicant			0.00875
CGP 12177		chemical reagent			0.00875
N-ethylmaleimide		chemical reagent			0.00875
albendazole		chemical drug			0.00875
K ATP CHANNEL (complex)		complex			0.00875
DL-threo-dihydrosphingosine		chemical - kinase inhibitor			0.00875
ropivacaine		chemical drug			0.00875
NSC63002		chemical - kinase inhibitor			0.00875
NSC43067		chemical - kinase inhibitor			0.00875
NSC269621		chemical - kinase inhibitor			0.00875
4-amino-6-hydrazino-7-beta-D-ribofuranosyl-7H-pyrrolo[2,3-d]-pyrimidine-5-carboxamide		chemical reagent			0.00875	264 (7)
CN585		chemical reagent			0.00875
MitoBloCK-6		chemical drug			0.00875
KMT2A-MLLT3		fusion gene/product			0.00875
HTH-01-015		chemical drug			0.00875	486 (12)
RK-33		chemical reagent			0.00875
R-etodolac		chemical drug			0.00875
phosphorothioate oligodeoxynucleotide		chemical - other			0.00875
cannabinol		chemical - endogenous mammalian			0.00875	401 (14)
vancomycin		biologic drug		1.005	0.00877
Irgm1		enzyme	Inhibited	-3.44	0.0088	64 (2)
chloroquine		chemical drug		-1.066	0.0088	553 (17)
PIK3R1	-0.648	kinase		1.304	0.00881	499 (16)
LGR5		transmembrane receptor		-0.447	0.00886
HNF1A-AS1		other	Activated	2.236	0.00886
volasertib		chemical drug	Inhibited	-2.219	0.00886	421 (13)
EIF4G1		translation regulator	Activated	2.236	0.00886	220 (4)
SAFB2		other		-0.447	0.00886
WFS1		enzyme		-0.447	0.00886
LCAT		enzyme		0.555	0.00886	288 (12)
TNFAIP8		other		1.342	0.00886
12-(3-adamantan-1-yl-ureido) dodecanoic acid		chemical reagent		0.447	0.00894	233 (7)
actinomycin D		biologic drug		-1.174	0.00897	615 (18)
isoproterenol		chemical drug	Activated	2.52	0.00897	599 (22)
ABCG1		transporter		-0.113	0.00898	430 (19)
PF543		chemical drug		0	0.00898
methylprednisolone		chemical drug		0.7	0.00926	525 (19)
HMG20A		transcription regulator	Activated	3.592	0.00926	399 (7)
ZBTB20		transcription regulator		1.394	0.00942	258 (7)
CUX1	-0.534	transcription regulator		-0.265	0.00942	438 (17)
FOLR1	-1.18	transporter			0.0095
CD 437		chemical drug		-1.307	0.00952
pilocarpine		chemical drug			0.00965	219 (7)
soloxolone methyl		chemical reagent		0	0.00975
CCN6		growth factor		0.878	0.00975	193 (7)
double-stranded DNA		chemical - endogenous mammalian		1.924	0.00975	252 (13)
IGFBP7	0.348	transporter		-1.091	0.00975	517 (24)
ITGB5	0.005	other	Activated	2	0.00975	489 (21)
mir-320 (includes others)		microRNA		1.122	0.00975
baricitinib		chemical drug		-1	0.00975	224 (9)
MEL T1		chemical - kinase inhibitor		1	0.00975
concanamycin A		chemical drug		0.339	0.00975	362 (19)
sanglifehrin A		chemical reagent		-1.177	0.00975	280 (13)
rebamipide		chemical drug		0	0.00975	450 (15)
pemetrexed		chemical drug		1.71	0.0098	414 (15)
RAB7A	0.234	enzyme		-0.408	0.00986	489 (12)
TSPO	-0.565	transmembrane receptor		0.707	0.00986
LMNA	2.36	other		-1.212	0.00999	521 (22)
FGF10	2.139	growth factor		-0.761	0.01
DCN	0.193	other		-0.123	0.01
salirasib		chemical drug		0.29	0.01
nitrofurantoin		chemical drug	Activated	2.066	0.0102
GPR174	-1.949	G-protein coupled receptor		-0.577	0.0102
GUCY1B1	-2.248	enzyme		-1	0.0103
ZFPM1		transcription regulator			0.0103
TLR9	-2.022	transmembrane receptor		1.543	0.0103
CHROMR		other		1.565	0.0103
taurodeoxycholic acid		chemical - endogenous mammalian		-0.323	0.0104
GnRH analog		biologic drug		-0.186	0.0106
ITGA1	-0.044	other			0.0106
NT5E		phosphatase		1	0.0106
SMARCE1	0.942	transcription regulator		-1.342	0.0106
BLK		kinase	Activated	2.164	0.0106
IKZF4	-0.711	transcription regulator		0.277	0.0106
SULT1E1		other		0.447	0.0106
SB 290157		chemical reagent		-0.277	0.0106
ERBB3		kinase		1	0.0107
Bay 11-7082		chemical - kinase inhibitor		-0.121	0.0107
ganglioside GD3		chemical - endogenous mammalian			0.0109
APC/APC2 (family)		group			0.0109
L-TYPE CALCIUM CHANNEL (complex)		complex			0.0109
HOXA6	-1.516	transcription regulator			0.0109
DNAJA2		enzyme			0.0109
SPTAN1	-1.603	other			0.0109
scutellarin		chemical - endogenous non-mammalian			0.0109
idelalisib		chemical drug			0.0109
SLC18A2	-3.532	transporter			0.0109
PITX3		transcription regulator			0.0109
GSTM5		other			0.0109
MTLN		other			0.0109
UBQLN1	0.779	other			0.0109
SRPK1		kinase			0.0109
ATF7	0.196	transcription regulator			0.0109
NEK6	0.097	kinase			0.0109
SMARCC2	-0.529	transcription regulator			0.0109
CD99		other			0.0109
XCL1		other			0.0109
SJN 2511		chemical drug			0.0109
CAPN1		peptidase			0.0109
scriptaid		chemical reagent			0.0109
ammonium trichloro(dioxoethylene-O,O'-)tellurate		chemical drug			0.0109
anethole		chemical - endogenous non-mammalian			0.0109
AH 6809		chemical reagent			0.0109
PD 168393		chemical drug			0.0109
SHR2554		chemical drug			0.0109
artemisinin		chemical drug			0.0109
CDKN1B	-1.503	other		1.287	0.0109
thymoquinone		chemical drug			0.0109
COLLAGEN(S) (complex)		complex		1.982	0.0109
CARM1		enzyme			0.0109
PTGS1	-3.887	enzyme		-0.765	0.0109
ibuprofen		chemical drug		0.391	0.0109
C3		peptidase		-0.114	0.011
HSP70 (family)		group		-0.297	0.0112
COP1	0.062	other		-1.373	0.0112
minocycline		chemical drug		0.213	0.0112
CARD9	1.563	other		-0.64	0.0113
GATA2-AS1		other			0.0113
TLN1	-0.767	other		0.128	0.0113
HIF1A-AS2		other	Activated	2.429	0.0113
ITGAM		transmembrane receptor		0.832	0.0113
HOXC8		transcription regulator		-1.067	0.0113
deoxycorticosterone acetate/potassium chloride/sodium chloride		chemical reagent		0	0.0113
SQSTM1		transcription regulator		0.2	0.0119
MMP12	3.331	peptidase		0.555	0.0119
cytarabine		chemical drug		1.159	0.0119
PDX1		transcription regulator		0.323	0.012
TCF7L1		transcription regulator		1.961	0.0121
sorafenib		chemical drug		-0.383	0.0122
levothyroxine		chemical - endogenous mammalian		-1.125	0.0122
mitomycin C		chemical drug		1.093	0.0122
HIF1 (complex)		complex		1.767	0.0122
SOX4		transcription regulator		-0.26	0.0122
PURPL		other	Activated	2	0.0122
IL1RAP	-1.655	transmembrane receptor		-1	0.0122
COL6A1		other		0.18	0.0122
oligomycin		chemical - endogenous non-mammalian			0.0122
decursin		chemical - endogenous non-mammalian		-1	0.0122
zearalenone		chemical toxicant			0.0122
hexarelin		chemical toxicant		-1.117	0.0122
eflornithine		chemical drug		-1.911	0.0123
IL22		other		0.259	0.0123
NKX3-1		transcription regulator			0.0123
STEAP3	0.981	transporter		1.414	0.0123
mir-24 (includes others)		microRNA		-0.647	0.0123
DETA-NONOate		chemical reagent		0.659	0.0123
ADAM10	-0.983	peptidase		-1.414	0.0124
beta-galactosidase		group			0.0125
BAHCC1		other		-0.447	0.0125
TNFRSF10A		other	Activated	2.236	0.0125
MAP3K3	-1.538	kinase			0.0125
PD184352		chemical drug		1.109	0.0125
KN-62		chemical drug		-0.13	0.0125
SHH	-4.398	peptidase	Inhibited	-2.403	0.0126
STRA8	0.492	other		1.633	0.0129
PTPN2	1.346	phosphatase		0.655	0.0129
miR-221-3p (and other miRNAs w/seed GCUACAU)		mature microRNA		0.781	0.0129
miR-24-3p (and other miRNAs w/seed GGCUCAG)		mature microRNA		-1.237	0.0129
CFI-402257		chemical drug		1.408	0.0129
mir-155		microRNA		1.055	0.013
DLX1	4.279	transcription regulator		-0.378	0.0131
fenamic acid		chemical reagent		1.706	0.0131
3,3'-diindolylmethane		chemical drug		-0.42	0.0131
GCN2iB		chemical drug	Activated	2.728	0.0131
USF1		transcription regulator	Inhibited	-2.186	0.0131
UQCC3	1.061	other			0.0131
estradiol benzoate		chemical drug		-1.552	0.0133
captopril		chemical drug	Activated	2.547	0.0133
palmitic acid		chemical - endogenous mammalian		1.452	0.0136
CD14		transmembrane receptor	Activated	2.602	0.0136
RGS10	2.335	enzyme			0.0136
ACVR1	0.552	kinase		1.181	0.0137
ARG1	0.722	enzyme		0.398	0.0137
KEAP1	0.506	other		1.091	0.0137
RAG1		enzyme			0.0137
ACOX1	-0.414	enzyme		-0.087	0.0139
OGT	-1.435	enzyme		1.737	0.0139
BTK	0.04	kinase	Activated	2.356	0.014
calcimycin		chemical reagent	Activated	2.392	0.014
arsenite		chemical toxicant		1.051	0.014
RPL13A	-0.037	other		1.069	0.014
BMP4	-3.271	growth factor		-1.926	0.0141
bisphenol A		chemical - endogenous mammalian		-0.753	0.0141
GPD1		enzyme			0.0141
FGF21	3.841	growth factor		-0.994	0.0144
MACROH2A1	0.451	other		1.238	0.0144
WWTR1	-1.711	transcription regulator		1.294	0.0145
HSPA5		enzyme		-0.158	0.0147
THYROID HORMONE RECEPTOR (family)		group		-1.103	0.0147
PROCR	-0.726	other	Inhibited	-2.2	0.0147
SLC2A4	-1.706	transporter		-1.473	0.0147
LTBP1		other		1.172	0.0147
AP2 (family)		group		-0.849	0.0147
CASP3	-0.97	peptidase		0.946	0.0147
IL20		cytokine		1.342	0.0147
PML-RARA		fusion gene/product		0.861	0.0147
CPT1B		enzyme		-1.161	0.0148
histamine		chemical - endogenous mammalian		1.188	0.0149
microcin J25		chemical - endogenous non-mammalian			0.0149
ABCB10		transporter			0.0149
ARNTL/CLOCK (complex)		complex			0.0149
HXL131		chemical reagent			0.0149
ANKRD17	-0.395	other			0.0149
SLC17A7	4.519	transporter			0.0149
TLR2/3/4/9 (family)		group			0.0149
EBF4		transcription regulator			0.0149
ULK3		kinase			0.0149
nirogacestat		chemical drug			0.0149
IL10RB	-0.161	transmembrane receptor			0.0149
GRK6	-1.574	kinase			0.0149
NMNAT1	1.041	enzyme			0.0149
SDC2		other			0.0149
DDOST		enzyme			0.0149
F13B		enzyme			0.0149
TNKS	-0.79	enzyme			0.0149
SLC6A1		transporter			0.0149
CXCL13	-3.975	cytokine			0.0149
PEA15		transporter			0.0149
alpha-santalol		chemical reagent			0.0149
3-chloro-2-(4-hydroxyphenyl)indazol-5-ol		chemical reagent			0.0149
acetazolamide		chemical drug			0.0149
farglitazar		chemical drug			0.0149
P85 PIK3R (family)		group			0.015
KLK4	0.132	peptidase			0.015
FNIP1	-0.926	other		0.371	0.015
C-21		chemical drug		-0.298	0.015
TRAF5	-1.697	transporter		-0.218	0.015
PDGFRA	-0.974	kinase			0.015
GPI	2.008	enzyme		-0.167	0.015
ATXN7	-0.892	other			0.015
P2RX4	2.663	ion channel		1	0.015
TNFRSF12A	2.834	transmembrane receptor		-0.577	0.015
infigratinib		chemical drug		1	0.015
EFNB2	-3.04	kinase		-1.929	0.015
GAB1		other		1.184	0.015
3-hydroxybutyric acid		chemical - endogenous mammalian		0.152	0.015
zinc protoporphyrin IX		chemical - endogenous mammalian		1.067	0.015
vinorelbine		chemical drug		-1.067	0.015
32-134D		chemical reagent		-0.832	0.015
CAT	-1.176	enzyme		-1.22	0.015
CLEC11A		growth factor		0.187	0.015
telmisartan		chemical drug		0.447	0.015
PTH	-0.153	other		0.261	0.0152
ZMPSTE24	0.055	peptidase		-0.915	0.0153
PROC	1.489	peptidase	Inhibited	-2.033	0.0153
CASP4	1.621	other		-0.522	0.0153
TOB1	-0.281	transcription regulator		-0.239	0.0153
acetovanillone		chemical drug		-1.195	0.0153
miR-124-3p (and other miRNAs w/seed AAGGCAC)		mature microRNA		1.77	0.0154
mir-182		microRNA		1.827	0.0156
apigenin		chemical - endogenous non-mammalian		-0.97	0.0159
geldanamycin		chemical drug		1.409	0.0161
SOS (family)		group			0.0161
SLC25A13	-0.729	transporter			0.0164
RANBP3L	-2.588	other		1.414	0.0166
ITGAV		transmembrane receptor		1.809	0.0166
CASP8	-2.048	peptidase		-0.245	0.0166
BAPTA-AM		chemical reagent		-0.788	0.0166
CAB39L	-0.898	kinase		1.802	0.0167
deferasirox		chemical drug		0	0.0167
siponimod		chemical drug		0.816	0.0167
ALDH2		enzyme		-1.237	0.0167
KRT14	-1.472	other			0.0167
SUMO3		other		-0.243	0.0167
IL12A	-0.576	cytokine		0.109	0.0167
OTUB1		other		0.117	0.0167
SRSF1	-0.812	other		-1.601	0.0168
PF4		cytokine		0.411	0.0168
choline plasmalogens		chemical - endogenous mammalian			0.0169
8-(3-chlorostyryl)caffeine		chemical reagent			0.0169
imidazole ketone erastin		chemical reagent			0.0169
chondroitin sulfate B		chemical - endogenous mammalian			0.0169
colfosceril palmitate		chemical - endogenous mammalian			0.0169
PH755		chemical reagent			0.0169
nanoISD		chemical reagent			0.0169
sphinx31		chemical drug			0.0169
NDUFB2	1.034	enzyme			0.0169
ENPP7		enzyme			0.0169
CCDC137		other			0.0169
GSDMB		other			0.0169
SEMA4A		other			0.0169
CARMN		other			0.0169
HMX2	-5.762	transcription regulator			0.0169
navitoclax		chemical drug			0.0169
TRDN		other			0.0169
GFRA1	-2.802	transmembrane receptor			0.0169
COL6A3	1.026	other			0.0169
CSH1/CSH2		other			0.0169
UBE2K	0.838	transcription regulator			0.0169
SYNJ1	-0.435	phosphatase			0.0169
riociguat		chemical drug			0.0169
miR-149-3p (and other miRNAs w/seed GGGAGGG)		mature microRNA			0.0169
FH535		chemical reagent			0.0169
miR-660-3p (miRNAs w/seed CCUCCUG)		mature microRNA			0.0169
GBP1	1.075	other			0.0169
AXIN2	-1.59	other			0.0169
GPX2	-1.073	enzyme			0.0169
CD151		other			0.0169
BRPF1	0.1	transcription regulator			0.0169
LSM1	-0.059	other			0.0169
CACNA1S	-3.412	ion channel			0.0169
GP1BA	-5.386	transmembrane receptor			0.0169
YWHAE	0.11	other			0.0169
S3I-1757		chemical reagent			0.0169
GLUD1		enzyme			0.0169
STARD3	0.298	transporter			0.0169
IL20RA		transmembrane receptor			0.0169
PLCD4		enzyme			0.0169
HSPH1		other			0.0169
SCIN		other			0.0169
ZSCAN4		transcription regulator			0.0169
Pou3f1		other			0.0169
SPRR3		other			0.0169
1-[2,3-bis(furan-2-yl)quinoxalin-6-yl]-3-(4-bromophenyl)urea		chemical reagent			0.0169
BUB1B	2.305	kinase			0.0169
PSAT1		enzyme			0.0169
EIF4A1	1.147	translation regulator			0.0169
AZD-1208		chemical drug			0.0169
KYP-2047		chemical reagent			0.0169
2',3',4'-trihydroxyflavone		chemical reagent			0.0169
p38 MAP kinase inhibitor		chemical drug			0.0169
guanabenz		chemical drug			0.0169
KP-SD-1		chemical drug			0.0169
pyridoxal phosphate		chemical - endogenous mammalian			0.0169
nizatidine		chemical drug			0.0169
phentolamine		chemical drug			0.0169
MS645		chemical reagent			0.0169
C25-140		chemical reagent			0.0169
5R,11R-diethyl-5,6,11,12-tetrahydrochrysene-2,8-diol		chemical reagent			0.0169
eriodictyol		chemical - endogenous mammalian			0.0169
GRL-0617		chemical - protease inhibitor			0.0169
N-butyldeoxynojirimycin		chemical drug			0.0169
karenitecin		chemical drug			0.0169
mir-10 (includes others)		microRNA	Activated	2.486	0.0169
GNA14	-1.979	enzyme			0.017
FANCC	-0.064	other			0.017
BANF1	0.828	other		1.354	0.017
NR5A2	-2.03	ligand-dependent nuclear receptor		-0.643	0.0171
TERC		other			0.0171
PDPK1		kinase		1.387	0.0171
2-(4-acetoxyphenyl)-2-chloro-N-methylethylamine		chemical reagent		-0.391	0.0171
TICAM2	0.012	other		0.109	0.0171
PLD1		enzyme		0.434	0.0171
LPCAT3	1.424	enzyme		0.447	0.0171
LRPAP1		other		0.521	0.0171
PLA2R1		transmembrane receptor		1.387	0.0171
NFIX	-0.533	transcription regulator			0.0171
ADA	-0.388	enzyme	Inhibited	-2.211	0.0171
ZNF507	-2.464	transcription regulator		0.562	0.0171
SCGB1A1	-5.861	cytokine		-1.264	0.0171
JAK inhibitor I		chemical drug		-0.447	0.0171
arotinoid acid		chemical toxicant		-0.514	0.0171
geranylgeranyl pyrophosphate		chemical - endogenous mammalian		1	0.0171
PRKAA2		kinase		0.399	0.0175
MAVS	-0.769	other		0.854	0.0178
KLF15	-2.422	transcription regulator		0.743	0.0179
hydroxyurea		chemical drug		0.786	0.018
MEF2A	0.317	transcription regulator		-0.589	0.0182
3,4,5,3',4'-pentachlorobiphenyl		chemical toxicant		-0.518	0.0182
IL1R (family)		group		1.937	0.0182
LPL	3.283	enzyme		-1.206	0.0182
IGFBP2		other		-0.766	0.0182
APOA1	5.508	transporter		-1.624	0.0182
IRF6	-4.012	transcription regulator		-0.447	0.0182
bafilomycin A1		chemical drug		-1.195	0.0182
valsartan		chemical drug	Inhibited	-2.182	0.0182
CYCLIN E (family)		group		1.192	0.0182
FGFR (family)		group		-0.422	0.0182
PADI4		enzyme		-0.254	0.0182
YOD1	-0.813	enzyme		-0.308	0.0182
GRK2		kinase		1	0.0182
GPR132		G-protein coupled receptor		-1.131	0.0182
DAG1	-0.093	transmembrane receptor		0.686	0.0182
STC1	0.991	kinase		-1	0.0182
(-)-arctigenin		chemical reagent		-0.359	0.0182
CBX1	0.12	transcription regulator			0.0182
CIC		transcription regulator		-1.091	0.0182
MXI1	-1.424	transcription regulator		-1.964	0.0182
CHEK2	1.876	kinase		0.218	0.0182
NUDT21	0.041	other		-0.762	0.0182
MAPKAPK3		kinase		-1	0.0182
BAY 61-3606		chemical drug		-1.091	0.0182
monensin		chemical - endogenous non-mammalian			0.0182
PS-1145		chemical drug		-0.218	0.0182
3-deazaneplanocin		chemical drug		0.213	0.0184
SOX1		transcription regulator		1.414	0.0184
BCL3		transcription regulator		-0.586	0.0184
VCP	0.284	enzyme			0.0184
NOS2	-0.854	enzyme		1.54	0.0185
TNFSF13	0.142	cytokine		-0.447	0.0189
SFRP4		transmembrane receptor		-0.152	0.0189
YWHAZ		enzyme		-1	0.0189
SOST		other		1.4	0.0189
CXCR3	0.589	G-protein coupled receptor		-0.13	0.0189
fish oils		chemical drug		0	0.0189
IL24		cytokine		0.035	0.0189
H2AX	2.154	transcription regulator		-0.694	0.0189
HOXA3	-2.446	transcription regulator	Activated	2.621	0.0189
hydroxypropyl-beta-cyclodextrin		chemical drug		-0.302	0.0191
I-BRD9		chemical reagent			0.0197
HPI-1		chemical reagent			0.0197
PARP14	-0.096	enzyme			0.0197
indisulam		chemical drug			0.0197
MYO1B	-0.996	other			0.0197
miR-382-5p (miRNAs w/seed AAGUUGU)		mature microRNA			0.0197
mir-449 (includes others)		microRNA			0.0197
SCNN1B	-4.096	ion channel			0.0197
LGALS7/LGALS7B	6.351	other			0.0197
MEOX1	2.633	transcription regulator			0.0197
TBX1		transcription regulator			0.0197
COPS8	0.117	other			0.0197
SIX4	-2.061	transcription regulator			0.0197
ATF5		transcription regulator			0.0197
CKS2	2.686	kinase			0.0197
[truncated: 806 more rows]
