# Supplementary material for: Transcriptome Analysis of Canine Histiocytic Sarcoma Tumors and Cell Lines Reveals Multiple Targets for Therapy
Source: Cancers (Basel). 2025 Mar 12;17(6):954. doi: 10.3390/cancers17060954 (PMC11940154; doi:10.3390/cancers17060954)
Supplement: Supplementary file 1 [file cancers-17-00954-s001.zip › Table S5 Differential gene expression data for comparison between HS cell lines and cell strain control.xlsx]

## Sheet: HS_BD_OD_PJ_RNAseq_HS vs Normal
Table S5: Differential gene expression data for comparison between HS cell lines and cell strain control. Expression fold change values are log2 transformed.
Symbol	GeneID	Alias	Description	ensembl_gene_id	hsapiens_homolog_ensembl_gene	hsapiens_homolog_perc_id	hgnc_symbol	Human_description	Human_entrez_geneid	ensembl_peptide_ids	ensembl_transcript_ids	DC3F9_unstim cells	BD cells	OD cells	PJ cells	baseMean	log2FoldChange	pvalue	padj
ENPP1	100856150	ENSCAFG00000000001	ectonucleotide pyrophosphatase/phosphodiesterase 1 [Source:VGNC Symbol;Acc:VGNC:40374]	ENSCAFG00000000001	ENSG00000197594	86.7904	ENPP1	ectonucleotide pyrophosphatase/phosphodiesterase 1 [Source:HGNC Symbol;Acc:HGNC:3356]	5167	ENSCAFP00000000001	ENSCAFT00000000001	2.5653	1.36671	9.63695	5.45418	211.13	3.51967	0.0370142	0.275016
ENSCAFG00000000002		ENSCAFG00000000002		ENSCAFG00000000002						ENSCAFP00000041865	ENSCAFT00000000003	0	0	0	0	0	0	1	1
PARD6G		ENSCAFG00000000005	par-6 family cell polarity regulator gamma [Source:VGNC Symbol;Acc:VGNC:53749]	ENSCAFG00000000005	ENSG00000178184	73.8667	PARD6G	par-6 family cell polarity regulator gamma [Source:HGNC Symbol;Acc:HGNC:16076]	84552	ENSCAFP00000000006	ENSCAFT00000000006	4.58221	3.15285	3.19168	3.54967	12.4238	-1.19895	0.332609	0.859455
ENSCAFG00000000006		ENSCAFG00000000006		ENSCAFG00000000006							ENSCAFT00000000007	0	0.839485	0	0.980856	0.440762	0.283231	0.867647	0.999458
ADNP2	100686027	ENSCAFG00000000007	ADNP homeobox 2 [Source:VGNC Symbol;Acc:VGNC:37663]	ENSCAFG00000000007	ENSG00000101544	84.9206	ADNP2	ADNP homeobox 2 [Source:HGNC Symbol;Acc:HGNC:23803]	22850	ENSCAFP00000000007	ENSCAFT00000000008	11.5648	12.0534	12.5395	12.3804	4640.2	0.752758	0.212439	0.717152
TXNL4A	476156	ENSCAFG00000000008	thioredoxin like 4A [Source:VGNC Symbol;Acc:VGNC:48019]	ENSCAFG00000000008	ENSG00000141759	99.2958	TXNL4A	thioredoxin like 4A [Source:HGNC Symbol;Acc:HGNC:30551]	10907	ENSCAFP00000000008	ENSCAFT00000000009	10.8778	11.9006	12.2699	12.1118	3766.41	1.19373	0.040558	0.292011
PQLC1	476157	ENSCAFG00000000009	PQ loop repeat containing 1 [Source:VGNC Symbol;Acc:VGNC:44935]	ENSCAFG00000000009	ENSG00000122490	84.4444	PQLC1	PQ loop repeat containing 1 [Source:HGNC Symbol;Acc:HGNC:26188]	80148	ENSCAFP00000000010	ENSCAFT00000000011	13.3535	11.7905	11.759	12.4836	5799.39	-1.25762	0.0641984	0.388091
CTDP1	476158	ENSCAFG00000000010	CTD phosphatase subunit 1 [Source:VGNC Symbol;Acc:VGNC:39692]	ENSCAFG00000000010	ENSG00000060069	77.492	CTDP1	CTD phosphatase subunit 1 [Source:HGNC Symbol;Acc:HGNC:2498]	9150	ENSCAFP00000000011	ENSCAFT00000000012	12.57	12.9217	13.049	13.6572	8807.55	0.653729	0.329415	0.856423
NFATC1	483925	ENSCAFG00000000011	nuclear factor of activated T cells 1 [Source:VGNC Symbol;Acc:VGNC:43766]	ENSCAFG00000000011	ENSG00000131196	78.5335	NFATC1	nuclear factor of activated T cells 1 [Source:HGNC Symbol;Acc:HGNC:7775]	4772	ENSCAFP00000031585,ENSCAFP00000000012	ENSCAFT00000036234,ENSCAFT00000000013	13.8024	12.8093	12.7673	12.5695	8627.68	-1.05819	0.0599371	0.371164
ATP9B	483926	ENSCAFG00000000012	ATPase phospholipid transporting 9B (putative) [Source:NCBI gene;Acc:483926]	ENSCAFG00000000012	ENSG00000166377	92.1534	ATP9B	ATPase phospholipid transporting 9B (putative) [Source:HGNC Symbol;Acc:HGNC:13541]	374868	ENSCAFP00000043154,ENSCAFP00000037539,ENSCAFP00000000013	ENSCAFT00000042968,ENSCAFT00000046825,ENSCAFT00000000014	12.8537	12.059	12.3279	12.2587	5426.66	-0.619197	0.27464	0.794796
SALL3		ENSCAFG00000000013	spalt like transcription factor 3 [Source:VGNC Symbol;Acc:VGNC:49643]	ENSCAFG00000000013	ENSG00000256463	81.7138	SALL3	spalt like transcription factor 3 [Source:HGNC Symbol;Acc:HGNC:10527]	27164	ENSCAFP00000000016	ENSCAFT00000000017	1.40032	0	0	0.980856	0.653308	-0.809168	0.633753	0.989626
ENSCAFG00000000014		ENSCAFG00000000014		ENSCAFG00000000014						ENSCAFP00000038795	ENSCAFT00000000021	1.40032	0	1.31	0.980856	1.02316	-0.414636	0.819429	0.999458
GALR1	483928	ENSCAFG00000000015	galanin receptor 1 [Source:VGNC Symbol;Acc:VGNC:41100]	ENSCAFG00000000015	ENSG00000166573	90.5983	GALR1	galanin receptor 1 [Source:HGNC Symbol;Acc:HGNC:4132]	2587	ENSCAFP00000000020	ENSCAFT00000000022	10.3474	0	7.96313	10.1939	680.172	-0.693411	0.707953	0.995142
MBP	476160	ENSCAFG00000000016	myelin basic protein [Source:VGNC Symbol;Acc:VGNC:53736]	ENSCAFG00000000016	ENSG00000197971	55.3633	MBP	myelin basic protein [Source:HGNC Symbol;Acc:HGNC:6925]	4155	ENSCAFP00000000023,ENSCAFP00000000022	ENSCAFT00000000025,ENSCAFT00000000024	11.6996	11.0811	10.9106	11.3735	2516.65	-0.550175	0.361239	0.886455
ZNF236	483929	ENSCAFG00000000017	zinc finger protein 236 [Source:VGNC Symbol;Acc:VGNC:48678]	ENSCAFG00000000017	ENSG00000130856	88.152	ZNF236	zinc finger protein 236 [Source:HGNC Symbol;Acc:HGNC:13028]	7776	ENSCAFP00000000026	ENSCAFT00000000028	11.2904	11.2879	12.2287	11.7441	3307.64	0.494938	0.48305	0.965538
ZNF516	483930	ENSCAFG00000000019	zinc finger protein 516 [Source:VGNC Symbol;Acc:VGNC:48746]	ENSCAFG00000000019	ENSG00000101493	77.6419	ZNF516	zinc finger protein 516 [Source:HGNC Symbol;Acc:HGNC:28990]	9658	ENSCAFP00000036000,ENSCAFP00000000030	ENSCAFT00000047374,ENSCAFT00000000033	12.0112	11.3185	11.6615	12.0483	3538.15	-0.294668	0.65336	0.993092
TSHZ1		ENSCAFG00000000020	teashirt zinc finger homeobox 1 [Source:VGNC Symbol;Acc:VGNC:47903]	ENSCAFG00000000020	ENSG00000179981	88.2682	TSHZ1	teashirt zinc finger homeobox 1 [Source:HGNC Symbol;Acc:HGNC:10669]	10194	ENSCAFP00000031768	ENSCAFT00000036397	11.7825	12.2425	12.0499	10.7222	3573.5	0.0264389	0.975236	0.999458
ZADH2	476162	ENSCAFG00000000021	zinc binding alcohol dehydrogenase domain containing 2 [Source:VGNC Symbol;Acc:VGNC:48511]	ENSCAFG00000000021	ENSG00000180011	90.1857	ZADH2	zinc binding alcohol dehydrogenase domain containing 2 [Source:HGNC Symbol;Acc:HGNC:28697]	284273	ENSCAFP00000000032	ENSCAFT00000000035	11.4721	11.3616	11.8092	11.764	3133.63	0.181406	0.763962	0.99602
ZNF407	476164	ENSCAFG00000000022	zinc finger protein 407 [Source:NCBI gene;Acc:476164]	ENSCAFG00000000022	ENSG00000215421	75.9358	ZNF407	zinc finger protein 407 [Source:HGNC Symbol;Acc:HGNC:19904]	55628	ENSCAFP00000000034	ENSCAFT00000000037	11.6839	12.1114	12.3198	12.4571	4611.5	0.603945	0.29596	0.819195
CNDP1	476165	ENSCAFG00000000024	carnosine dipeptidase 1 [Source:VGNC Symbol;Acc:VGNC:39391]	ENSCAFG00000000024	ENSG00000150656	84.585	CNDP1	carnosine dipeptidase 1 [Source:HGNC Symbol;Acc:HGNC:20675]	84735	ENSCAFP00000000036	ENSCAFT00000000039	6.45777	5.94918	6.62411	5.00703	69.1201	-0.421841	0.672975	0.994871
FAM69C		ENSCAFG00000000025	family with sequence similarity 69 member C [Source:VGNC Symbol;Acc:VGNC:53716]	ENSCAFG00000000025	ENSG00000187773	57.1142	FAM69C	family with sequence similarity 69 member C [Source:HGNC Symbol;Acc:HGNC:31729]	125704	ENSCAFP00000000040	ENSCAFT00000000043	0	2.05577	0	1.55938	1.27623	0.762679	0.654951	0.993536
CYB5A	476167	ENSCAFG00000000026	cytochrome b5 type A (microsomal) [Source:NCBI gene;Acc:476167]	ENSCAFG00000000026	ENSG00000166347	75	CYB5A	cytochrome b5 type A [Source:HGNC Symbol;Acc:HGNC:2570]	1528	ENSCAFP00000000041	ENSCAFT00000000044	13.539	13.2979	14.0387	13.9835	13749.2	0.262297	0.695138	0.995142
ENSCAFG00000000027		ENSCAFG00000000027		ENSCAFG00000000027						ENSCAFP00000000042	ENSCAFT00000000045	3.64122	3.85	4.86338	3.42443	15.6856	0.495519	0.702546	0.995142
TIMM21	476170	ENSCAFG00000000028	translocase of inner mitochondrial membrane 21 [Source:VGNC Symbol;Acc:VGNC:49031]	ENSCAFG00000000028	ENSG00000075336	77.459	TIMM21	translocase of inner mitochondrial membrane 21 [Source:HGNC Symbol;Acc:HGNC:25010]	29090	ENSCAFP00000000043	ENSCAFT00000000046	11.8005	12.2024	12.4037	12.7636	5162.11	0.655758	0.290305	0.812941
FBXO15		ENSCAFG00000000029	F-box protein 15 [Source:VGNC Symbol;Acc:VGNC:40763]	ENSCAFG00000000029	ENSG00000141665	73.2809	FBXO15	F-box protein 15 [Source:HGNC Symbol;Acc:HGNC:13617]	201456	ENSCAFP00000000044,ENSCAFP00000038841	ENSCAFT00000000047,ENSCAFT00000049738	3.43797	7.83511	7.633	7.48523	153.216	4.10969	8.21e-07	4.35e-05
ENSCAFG00000000030		ENSCAFG00000000030		ENSCAFG00000000030							ENSCAFT00000000048	7.86927	7.56734	7.70125	7.83814	214.11	-0.15876	0.804989	0.999458
NETO1	100855585	ENSCAFG00000000031	neuropilin and tolloid like 1 [Source:VGNC Symbol;Acc:VGNC:43748]	ENSCAFG00000000031	ENSG00000166342	97.3734	NETO1	neuropilin and tolloid like 1 [Source:HGNC Symbol;Acc:HGNC:13823]	81832	ENSCAFP00000000045	ENSCAFT00000000049	0	0	0	0	0	0	1	1
CBLN2	483936	ENSCAFG00000000032	cerebellin 2 precursor [Source:VGNC Symbol;Acc:VGNC:38762]	ENSCAFG00000000032	ENSG00000141668	90.2062	CBLN2	cerebellin 2 precursor [Source:HGNC Symbol;Acc:HGNC:1544]	147381	ENSCAFP00000000046	ENSCAFT00000000050	0	3.59117	0	0	2.76294	0.868872	0.61544	0.989626
ENSCAFG00000000033		ENSCAFG00000000033		ENSCAFG00000000033	ENSG00000109919	75.1634	MTCH2	mitochondrial carrier 2 [Source:HGNC Symbol;Acc:HGNC:17587]	23788	ENSCAFP00000038229	ENSCAFT00000000051	11.4754	11.8379	11.4239	11.4678	3020.97	0.110431	0.853925	0.999458
ENSCAFG00000000034		ENSCAFG00000000034		ENSCAFG00000000034							ENSCAFT00000000052	0	0	0	0	0	0	1	1
ENSCAFG00000000035		ENSCAFG00000000035		ENSCAFG00000000035							ENSCAFT00000000053	0	0	0	0.980856	0.243409	-0.00679603	0.996804	0.999458
SOCS6	100856303	ENSCAFG00000000036	suppressor of cytokine signaling 6 [Source:NCBI gene;Acc:100856303]	ENSCAFG00000000036	ENSG00000170677	94.5794	SOCS6	suppressor of cytokine signaling 6 [Source:HGNC Symbol;Acc:HGNC:16833]	9306	ENSCAFP00000043038	ENSCAFT00000000054	12.4966	12.1186	11.8797	12.8451	5337	-0.148754	0.837345	0.999458
RTTN	483940	ENSCAFG00000000037	rotatin [Source:VGNC Symbol;Acc:VGNC:45800]	ENSCAFG00000000037	ENSG00000176225	85.2135	RTTN	rotatin [Source:HGNC Symbol;Acc:HGNC:18654]	25914	ENSCAFP00000000048	ENSCAFT00000000055	10.4709	12.3021	12.2065	12.3917	4141.27	1.78939	0.00135369	0.0249679
CD226	609196	ENSCAFG00000000038	CD226 molecule [Source:VGNC Symbol;Acc:VGNC:38940]	ENSCAFG00000000038	ENSG00000150637	64.5646	CD226	CD226 molecule [Source:HGNC Symbol;Acc:HGNC:16961]	10666	ENSCAFP00000039866,ENSCAFP00000000049	ENSCAFT00000047983,ENSCAFT00000000056	7.38024	5.36667	5.89328	4.60687	71.9157	-1.89002	0.0417348	0.296736
DOK6		ENSCAFG00000000039	docking protein 6 [Source:VGNC Symbol;Acc:VGNC:40060]	ENSCAFG00000000039	ENSG00000206052	97.7778	DOK6	docking protein 6 [Source:HGNC Symbol;Acc:HGNC:28301]	220164	ENSCAFP00000031589	ENSCAFT00000036237	3.20132	2.52016	3.19168	5.17196	14.0305	0.753978	0.616035	0.989626
CCDC102B		ENSCAFG00000000040	coiled-coil domain containing 102B [Source:VGNC Symbol;Acc:VGNC:38776]	ENSCAFG00000000040	ENSG00000150636	75.5245	CCDC102B	coiled-coil domain containing 102B [Source:HGNC Symbol;Acc:HGNC:26295]	79839	ENSCAFP00000000053	ENSCAFT00000000060	2.5653	3.59117	4.70873	4.21144	14.6615	1.57335	0.234747	0.745276
ENSCAFG00000000041		ENSCAFG00000000041		ENSCAFG00000000041							ENSCAFT00000000061	0	0.839485	0	0	0.197353	-0.00679603	0.996804	0.999458
ENSCAFG00000000042		ENSCAFG00000000042		ENSCAFG00000000042							ENSCAFT00000000062	3.97786	4.75759	3.68204	4.60687	19.0024	0.412328	0.728814	0.995374
TMX3	476176	ENSCAFG00000000043	thioredoxin related transmembrane protein 3 [Source:VGNC Symbol;Acc:VGNC:47644]	ENSCAFG00000000043	ENSG00000166479	91.3907	TMX3	thioredoxin related transmembrane protein 3 [Source:HGNC Symbol;Acc:HGNC:24718]	54495	ENSCAFP00000000054	ENSCAFT00000000063	12.7318	13.5369	13.2166	13.6042	10163.8	0.711907	0.224548	0.728684
ENSCAFG00000000044		ENSCAFG00000000044		ENSCAFG00000000044	ENSG00000239672	82.2368	NME1	NME/NM23 nucleoside diphosphate kinase 1 [Source:HGNC Symbol;Acc:HGNC:7849]	4830	ENSCAFP00000037528	ENSCAFT00000000065	0	2.70617	0.798842	0.980856	1.8098	1.34319	0.46766	0.959782
ENSCAFG00000000045		ENSCAFG00000000045		ENSCAFG00000000045							ENSCAFT00000000064	0	5.70906	6.10963	6.53172	52.7216	5.74745	0.000157362	0.0042906
DSEL		ENSCAFG00000000047	dermatan sulfate epimerase like [Source:VGNC Symbol;Acc:VGNC:40104]	ENSCAFG00000000047	ENSG00000171451	94.4262	DSEL	dermatan sulfate epimerase like [Source:HGNC Symbol;Acc:HGNC:18144]	92126	ENSCAFP00000030802	ENSCAFT00000000067	3.81934	0	0	5.17196	12.0419	-0.0827319	0.964538	0.999458
ENSCAFG00000000048		ENSCAFG00000000048		ENSCAFG00000000048							ENSCAFT00000000068	0	0	0	0	0	0	1	1
ENSCAFG00000000049		ENSCAFG00000000049		ENSCAFG00000000049							ENSCAFT00000000070	2.09734	2.05577	1.31	2.55291	3.19611	-0.0402392	0.981426	0.999458
ENSCAFG00000000051		ENSCAFG00000000051		ENSCAFG00000000051							ENSCAFT00000000071	0	0	0	0	0	0	1	1
CDH19	483948	ENSCAFG00000000052	cadherin 19 [Source:VGNC Symbol;Acc:VGNC:39027]	ENSCAFG00000000052	ENSG00000071991	87.6623	CDH19	cadherin 19 [Source:HGNC Symbol;Acc:HGNC:1758]	28513	ENSCAFP00000000059	ENSCAFT00000000075	0	0	2.23221	0	0.924629	0.621615	0.71545	0.995142
ENSCAFG00000000054		ENSCAFG00000000054		ENSCAFG00000000054							ENSCAFT00000000073	7.13304	7.76354	7.03549	7.24711	159.191	0.24005	0.748535	0.995374
CDH7	483949	ENSCAFG00000000056	cadherin 7 [Source:VGNC Symbol;Acc:VGNC:39034]	ENSCAFG00000000056	ENSG00000081138	89.3349	CDH7	cadherin 7 [Source:HGNC Symbol;Acc:HGNC:1766]	1005	ENSCAFP00000000060	ENSCAFT00000000076	0	0	0	0	0	0	1	1
SERPINB8	607205	ENSCAFG00000000058	serpin family B member 8 [Source:VGNC Symbol;Acc:VGNC:53976]	ENSCAFG00000000058	ENSG00000166401	83.4225	SERPINB8	serpin family B member 8 [Source:HGNC Symbol;Acc:HGNC:8952]	5271	ENSCAFP00000000062	ENSCAFT00000000078	13.4245	13.7166	4.82625	14.2216	10896.4	-0.0127709	0.9937	0.999458
SERPINB2	609604	ENSCAFG00000000059	serpin family B member 2 [Source:VGNC Symbol;Acc:VGNC:46030]	ENSCAFG00000000059	ENSG00000197632	77.4038	SERPINB2	serpin family B member 2 [Source:HGNC Symbol;Acc:HGNC:8584]	5055	ENSCAFP00000000067	ENSCAFT00000000083	7.29243	15.485	15.8031	16.3116	46130.4	8.29915	2.24e-33	6.76e-30
ITGA7	481097	ENSCAFG00000000060	integrin subunit alpha 7 [Source:VGNC Symbol;Acc:VGNC:42129]	ENSCAFG00000000060	ENSG00000135424	84.5318	ITGA7	integrin subunit alpha 7 [Source:HGNC Symbol;Acc:HGNC:6143]	3679	ENSCAFP00000000073,ENSCAFP00000000074	ENSCAFT00000000089,ENSCAFT00000000090	14.3507	11.0599	13.3445	13.3712	11005.2	-1.32097	0.198548	0.695278
ENSCAFG00000000061	106557465	ENSCAFG00000000061	biogenesis of lysosomal organelles complex 1 subunit 1 [Source:NCBI gene;Acc:106557465]	ENSCAFG00000000061	ENSG00000135441	97.6	BLOC1S1	biogenesis of lysosomal organelles complex 1 subunit 1 [Source:HGNC Symbol;Acc:HGNC:4200]	2647	ENSCAFP00000000082	ENSCAFT00000000098	12.6227	11.9382	11.9647	12.1122	4662.82	-0.601709	0.280003	0.799554
ENSCAFG00000000062		ENSCAFG00000000062		ENSCAFG00000000062	ENSG00000206073	62.4096	SERPINB4	serpin family B member 4 [Source:HGNC Symbol;Acc:HGNC:10570]	6318	ENSCAFP00000000091	ENSCAFT00000000107	0	3.27553	0.798842	2.77438	3.81626	2.09862	0.257944	0.775215
RDH5	481098	ENSCAFG00000000063	retinol dehydrogenase 5 [Source:VGNC Symbol;Acc:VGNC:45454]	ENSCAFG00000000063	ENSG00000135437	90.566	RDH5	retinol dehydrogenase 5 [Source:HGNC Symbol;Acc:HGNC:9940]	5959	ENSCAFP00000000084	ENSCAFT00000000100	10.3365	10.2127	10.699	10.3951	1371.16	0.110168	0.85738	0.999458
CD63	474391	ENSCAFG00000000064	CD63 molecule [Source:VGNC Symbol;Acc:VGNC:38967]	ENSCAFG00000000064	ENSG00000135404	89.916	CD63	CD63 molecule [Source:HGNC Symbol;Acc:HGNC:1692]	967	ENSCAFP00000000096	ENSCAFT00000000112	16.9413	15.127	14.96	15.0958	57128.7	-1.83667	0.000878697	0.0176801
GDF11	606826	ENSCAFG00000000065	growth differentiation factor 11 [Source:VGNC Symbol;Acc:VGNC:41159]	ENSCAFG00000000065	ENSG00000135414	93.4028	GDF11	growth differentiation factor 11 [Source:HGNC Symbol;Acc:HGNC:4216]	10220	ENSCAFP00000000098,ENSCAFP00000038378	ENSCAFT00000000114,ENSCAFT00000048026	5.64927	7.67157	10.4804	10.4772	776.031	3.87425	0.000676194	0.0144105
VPS4B	607306	ENSCAFG00000000066	vacuolar protein sorting 4 homolog B [Source:VGNC Symbol;Acc:VGNC:48293]	ENSCAFG00000000066	ENSG00000119541	96.3964	VPS4B	vacuolar protein sorting 4 homolog B [Source:HGNC Symbol;Acc:HGNC:10895]	9525	ENSCAFP00000000100	ENSCAFT00000000116	13.6179	13.2408	13.7462	14.0855	13343.3	0.109698	0.871555	0.999458
KDSR	609655	ENSCAFG00000000067	3-ketodihydrosphingosine reductase [Source:VGNC Symbol;Acc:VGNC:53728]	ENSCAFG00000000067	ENSG00000119537	88.6076	KDSR	3-ketodihydrosphingosine reductase [Source:HGNC Symbol;Acc:HGNC:4021]	2531	ENSCAFP00000000101	ENSCAFT00000000117	12.0558	11.8543	12.252	12.0895	4297.96	0.0181948	0.975254	0.999458
BCL2	403416	ENSCAFG00000000068	BCL2_ apoptosis regulator [Source:VGNC Symbol;Acc:VGNC:54274]	ENSCAFG00000000068	ENSG00000171791	82.9493	BCL2	BCL2, apoptosis regulator [Source:HGNC Symbol;Acc:HGNC:990]	596	ENSCAFP00000037976,ENSCAFP00000000102	ENSCAFT00000046240,ENSCAFT00000000118	12.7202	12.1667	11.0024	11.8062	4243.55	-0.942652	0.212895	0.717537
ENSCAFG00000000069		ENSCAFG00000000069		ENSCAFG00000000069	ENSG00000135392	85.4582	DNAJC14	DnaJ heat shock protein family (Hsp40) member C14 [Source:HGNC Symbol;Acc:HGNC:24581]	85406	ENSCAFP00000000105	ENSCAFT00000000121	10.7086	10.4073	10.5765	10.2411	1441.16	-0.286481	0.624012	0.989626
PHLPP1	476179	ENSCAFG00000000070	PH domain and leucine rich repeat protein phosphatase 1 [Source:VGNC Symbol;Acc:VGNC:44504]	ENSCAFG00000000070	ENSG00000081913	83.7176	PHLPP1	PH domain and leucine rich repeat protein phosphatase 1 [Source:HGNC Symbol;Acc:HGNC:20610]	23239	ENSCAFP00000000107	ENSCAFT00000000123	9.40547	11.6747	10.5187	10.9825	1858.41	1.65598	0.0306477	0.243146
ENSCAFG00000000071	489926	ENSCAFG00000000071	ORMDL sphingolipid biosynthesis regulator 2 [Source:NCBI gene;Acc:489926]	ENSCAFG00000000071	ENSG00000123353	97.3856	ORMDL2	ORMDL sphingolipid biosynthesis regulator 2 [Source:HGNC Symbol;Acc:HGNC:16037]	29095	ENSCAFP00000000108	ENSCAFT00000000124	12.1193	12.3068	11.9421	11.8732	4299.52	-0.0640126	0.915057	0.999458
ENSCAFG00000000072	606845	ENSCAFG00000000072	transmembrane protein 198-like [Source:NCBI gene;Acc:606845]	ENSCAFG00000000072						ENSCAFP00000000109	ENSCAFT00000000125	11.9681	10.5402	8.91894	11.5156	2225.84	-1.18365	0.260479	0.778177
ZCCHC2		ENSCAFG00000000073	zinc finger CCHC-type containing 2 [Source:VGNC Symbol;Acc:VGNC:48569]	ENSCAFG00000000073	ENSG00000141664	91.1991	ZCCHC2	zinc finger CCHC-type containing 2 [Source:HGNC Symbol;Acc:HGNC:22916]	54877	ENSCAFP00000000110	ENSCAFT00000000126	12.7258	12.7478	12.8847	12.7772	7057.86	0.0769072	0.889162	0.999458
MMP19	606853	ENSCAFG00000000074	matrix metallopeptidase 19 [Source:VGNC Symbol;Acc:VGNC:43279]	ENSCAFG00000000074	ENSG00000123342	75.3954	MMP19	matrix metallopeptidase 19 [Source:HGNC Symbol;Acc:HGNC:7165]	4327	ENSCAFP00000000111	ENSCAFT00000000127	10.3726	10.2903	8.14	9.33438	875.411	-0.804063	0.412231	0.926465
TNFRSF11A	483957	ENSCAFG00000000075	TNF receptor superfamily member 11a [Source:VGNC Symbol;Acc:VGNC:47654]	ENSCAFG00000000075	ENSG00000141655	70.7883	TNFRSF11A	TNF receptor superfamily member 11a [Source:HGNC Symbol;Acc:HGNC:11908]	8792	ENSCAFP00000000112,ENSCAFP00000038733	ENSCAFT00000000128,ENSCAFT00000049213	10.9855	11.9362	12.9579	12.7373	5181.76	1.55571	0.0327093	0.253992
PYM1	481101	ENSCAFG00000000076	PYM homolog 1_ exon junction complex associated factor [Source:VGNC Symbol;Acc:VGNC:45228]	ENSCAFG00000000076	ENSG00000170473	93.1034	PYM1	PYM homolog 1, exon junction complex associated factor [Source:HGNC Symbol;Acc:HGNC:30258]	84305	ENSCAFP00000000113	ENSCAFT00000000129	10.6742	10.5225	10.0279	10.7856	1477.53	-0.189474	0.776807	0.999458
DGKA	100855691	ENSCAFG00000000078	diacylglycerol kinase alpha [Source:VGNC Symbol;Acc:VGNC:39915]	ENSCAFG00000000078	ENSG00000065357	93.188	DGKA	diacylglycerol kinase alpha [Source:HGNC Symbol;Acc:HGNC:2849]	1606	ENSCAFP00000000114	ENSCAFT00000000131	12.6347	12.0442	10.4349	11.9337	3968.81	-0.944362	0.282453	0.801881
KIAA1468	476181	ENSCAFG00000000079	KIAA1468 [Source:VGNC Symbol;Acc:VGNC:42368]	ENSCAFG00000000079	ENSG00000134444	95.0536	KIAA1468	KIAA1468 [Source:HGNC Symbol;Acc:HGNC:29289]	57614	ENSCAFP00000000117	ENSCAFT00000000134	11.4927	11.7497	11.9729	12.4566	3990.51	0.57874	0.377714	0.900625
PMEL	481102	ENSCAFG00000000080	premelanosome protein [Source:VGNC Symbol;Acc:VGNC:44730]	ENSCAFG00000000080	ENSG00000185664	72.6389	PMEL	premelanosome protein [Source:HGNC Symbol;Acc:HGNC:10880]	6490	ENSCAFP00000000115	ENSCAFT00000000132	4.76731	5.127	4.11049	5.13246	27.6322	0.087897	0.935399	0.999458
ENSCAFG00000000081		ENSCAFG00000000081		ENSCAFG00000000081							ENSCAFT00000000136	2.09734	4.79909	3.91211	5.13246	19.5627	2.45483	0.0627386	0.382833
CDK2	100855704	ENSCAFG00000000082	cyclin dependent kinase 2 [Source:VGNC Symbol;Acc:VGNC:39051]	ENSCAFG00000000082	ENSG00000123374	98.9933	CDK2	cyclin dependent kinase 2 [Source:HGNC Symbol;Acc:HGNC:1771]	1017	ENSCAFP00000000121	ENSCAFT00000000140	8.36876	11.5507	11.9361	11.6365	2607.2	3.26258	4.74e-08	3.24e-06
PIGN	476182	ENSCAFG00000000083	phosphatidylinositol glycan anchor biosynthesis class N [Source:VGNC Symbol;Acc:VGNC:44538]	ENSCAFG00000000083	ENSG00000197563	84.1772	PIGN	phosphatidylinositol glycan anchor biosynthesis class N [Source:HGNC Symbol;Acc:HGNC:8967]	23556	ENSCAFP00000039282,ENSCAFP00000000119	ENSCAFT00000046346,ENSCAFT00000000137	11.6386	12.6365	12.6889	13.0459	6152.96	1.13314	0.0569728	0.359669
CDH20	483959	ENSCAFG00000000086	Canis lupus familiaris cadherin 20 (CDH20)_ mRNA. [Source:RefSeq mRNA;Acc:NM_001286988]	ENSCAFG00000000086	ENSG00000101542	97.1286	CDH20	cadherin 20 [Source:HGNC Symbol;Acc:HGNC:1760]	28316	ENSCAFP00000000122	ENSCAFT00000000141	0	0.839485	0	0	0.197353	-0.00679603	0.996804	0.999458
RAB5B	474394	ENSCAFG00000000087	RAB5B_ member RAS oncogene family [Source:VGNC Symbol;Acc:VGNC:45292]	ENSCAFG00000000087	ENSG00000111540	100	RAB5B	RAB5B, member RAS oncogene family [Source:HGNC Symbol;Acc:HGNC:9784]	5869	ENSCAFP00000000123	ENSCAFT00000000142	12.1664	11.5774	11.5637	11.3945	3342.02	-0.637237	0.255132	0.771479
SUOX	481103	ENSCAFG00000000088	sulfite oxidase [Source:VGNC Symbol;Acc:VGNC:46988]	ENSCAFG00000000088	ENSG00000139531	69.8413	SUOX	sulfite oxidase [Source:HGNC Symbol;Acc:HGNC:11460]	6821	ENSCAFP00000000124	ENSCAFT00000000143	13.0628	11.9166	11.0907	11.6383	4446.74	-1.42514	0.0353516	0.266942
ENSCAFG00000000089		ENSCAFG00000000089		ENSCAFG00000000089						ENSCAFP00000000125	ENSCAFT00000000144	0	0	0	0	0	0	1	1
MC4R	483961	ENSCAFG00000000090	melanocortin 4 receptor [Source:VGNC Symbol;Acc:VGNC:43067]	ENSCAFG00000000090	ENSG00000166603	95.7831	MC4R	melanocortin 4 receptor [Source:HGNC Symbol;Acc:HGNC:6932]	4160	ENSCAFP00000000126	ENSCAFT00000000145	0	0	0	0	0	0	1	1
CCBE1	610092	ENSCAFG00000000093	collagen and calcium binding EGF domains 1 [Source:VGNC Symbol;Acc:VGNC:38775]	ENSCAFG00000000093	ENSG00000183287	83.6186	CCBE1	collagen and calcium binding EGF domains 1 [Source:HGNC Symbol;Acc:HGNC:29426]	147372	ENSCAFP00000000129	ENSCAFT00000000149	0	0	0	0	0	0	1	1
LMAN1	476186	ENSCAFG00000000094	lectin_ mannose binding 1 [Source:VGNC Symbol;Acc:VGNC:42706]	ENSCAFG00000000094	ENSG00000074695	89.5753	LMAN1	lectin, mannose binding 1 [Source:HGNC Symbol;Acc:HGNC:6631]	3998	ENSCAFP00000000133	ENSCAFT00000000153	15.2062	13.5498	13.8635	14.0031	20278.9	-1.35252	0.022907	0.20052
CPLX4	612922	ENSCAFG00000000096	complexin 4 [Source:NCBI gene;Acc:612922]	ENSCAFG00000000096	ENSG00000166569	91.0112	CPLX4	complexin 4 [Source:HGNC Symbol;Acc:HGNC:24330]	339302	ENSCAFP00000000134	ENSCAFT00000000154	0	0	0	0	0	0	1	1
ERBB3	481105	ENSCAFG00000000097	erb-b2 receptor tyrosine kinase 3 [Source:VGNC Symbol;Acc:VGNC:54147]	ENSCAFG00000000097	ENSG00000065361	93.9806	ERBB3	erb-b2 receptor tyrosine kinase 3 [Source:HGNC Symbol;Acc:HGNC:3431]	2065	ENSCAFP00000000139	ENSCAFT00000000159	9.47692	5.89279	7.92412	8.21897	327.211	-1.68481	0.105422	0.512465
RAX		ENSCAFG00000000098	retina and anterior neural fold homeobox [Source:VGNC Symbol;Acc:VGNC:53758]	ENSCAFG00000000098	ENSG00000134438	71.6012	RAX	retina and anterior neural fold homeobox [Source:HGNC Symbol;Acc:HGNC:18662]	30062	ENSCAFP00000000135	ENSCAFT00000000155	0	0	0	0	0	0	1	1
GRP	610154	ENSCAFG00000000099	gastrin releasing peptide [Source:VGNC Symbol;Acc:VGNC:53721]	ENSCAFG00000000099	ENSG00000134443	68.2432	GRP	gastrin releasing peptide [Source:HGNC Symbol;Acc:HGNC:4605]	2922	ENSCAFP00000000137	ENSCAFT00000000157	0	0.839485	1.98507	0	0.937056	0.627167	0.713031	0.995142
SEC11C	404003	ENSCAFG00000000100	SEC11 homolog C_ signal peptidase complex subunit [Source:VGNC Symbol;Acc:VGNC:45961]	ENSCAFG00000000100	ENSG00000166562	98.9583	SEC11C	SEC11 homolog C, signal peptidase complex subunit [Source:HGNC Symbol;Acc:HGNC:23400]	90701	ENSCAFP00000000138	ENSCAFT00000000158	14.7979	14.2847	13.9229	13.307	18526.1	-0.871385	0.219348	0.723184
ENSCAFG00000000101	610160	ENSCAFG00000000101	O-acyltransferase like protein-like [Source:NCBI gene;Acc:610160]	ENSCAFG00000000101						ENSCAFP00000000140	ENSCAFT00000000160	0	2.05577	0	0	0.789411	0.548651	0.747506	0.995374
ENSCAFG00000000102	474396	ENSCAFG00000000102	proliferation-associated 2G4 [Source:NCBI gene;Acc:474396]	ENSCAFG00000000102	ENSG00000257411	36.5482				ENSCAFP00000000143	ENSCAFT00000000163	14.4587	15.5215	15.6966	15.5569	42714.7	1.1093	0.0449235	0.310713
ZNF532		ENSCAFG00000000103	zinc finger protein 532 [Source:VGNC Symbol;Acc:VGNC:48755]	ENSCAFG00000000103	ENSG00000074657	94.1538	ZNF532	zinc finger protein 532 [Source:HGNC Symbol;Acc:HGNC:30940]	55205	ENSCAFP00000000142	ENSCAFT00000000162	4.93134	10.1308	9.43593	4.82078	467.143	3.50592	0.0128785	0.135728
ZC3H10	481106	ENSCAFG00000000104	zinc finger CCCH-type containing 10 [Source:VGNC Symbol;Acc:VGNC:48550]	ENSCAFG00000000104	ENSG00000135482	97.0115	ZC3H10	zinc finger CCCH-type containing 10 [Source:HGNC Symbol;Acc:HGNC:25893]	84872	ENSCAFP00000000145	ENSCAFT00000000165	9.57941	10.2213	8.96451	9.41066	783.752	0.0464039	0.953888	0.999458
MALT1	476188	ENSCAFG00000000105	MALT1 paracaspase [Source:VGNC Symbol;Acc:VGNC:42936]	ENSCAFG00000000105	ENSG00000172175	92.2368	MALT1	MALT1 paracaspase [Source:HGNC Symbol;Acc:HGNC:6819]	10892	ENSCAFP00000043022,ENSCAFP00000000146	ENSCAFT00000047112,ENSCAFT00000000166	11.0201	11.3676	10.8244	10.7761	2070.48	-0.00468783	0.994207	0.999458
ENSCAFG00000000106		ENSCAFG00000000106		ENSCAFG00000000106							ENSCAFT00000000168	1.40032	0.839485	2.79028	2.55291	3.3037	0.765518	0.667862	0.994871
ALPK2	483966	ENSCAFG00000000107	alpha kinase 2 [Source:VGNC Symbol;Acc:VGNC:37816]	ENSCAFG00000000107	ENSG00000198796	62.7423	ALPK2	alpha kinase 2 [Source:HGNC Symbol;Acc:HGNC:20565]	115701	ENSCAFP00000000148	ENSCAFT00000000169	3.64122	5.47306	4.62472	4.13355	23.7793	1.13088	0.341439	0.86823
ESYT1		ENSCAFG00000000108	extended synaptotagmin 1 [Source:VGNC Symbol;Acc:VGNC:40483]	ENSCAFG00000000108	ENSG00000139641	77.634	ESYT1	extended synaptotagmin 1 [Source:HGNC Symbol;Acc:HGNC:29534]	23344	ENSCAFP00000000149,ENSCAFP00000036079	ENSCAFT00000000170,ENSCAFT00000045762	13.2843	13.0624	12.4065	12.7581	7720.74	-0.501825	0.4304	0.936517
SMARCC2	481107	ENSCAFG00000000109	SWI/SNF related_ matrix associated_ actin dependent regulator of chromatin subfamily c member 2 [Source:VGNC Symbol;Acc:VGNC:46536]	ENSCAFG00000000109	ENSG00000139613	95.3297	SMARCC2	SWI/SNF related, matrix associated, actin dependent regulator of chromatin subfamily c member 2 [Source:HGNC Symbol;Acc:HGNC:11105]	6601	ENSCAFP00000000152	ENSCAFT00000000173	14.0832	13.4931	13.6943	13.6088	13657.7	-0.471118	0.396483	0.9138
MYL6B	606992	ENSCAFG00000000110	myosin light chain 6B [Source:VGNC Symbol;Acc:VGNC:43546]	ENSCAFG00000000110	ENSG00000196465	93.7799	MYL6B	myosin light chain 6B [Source:HGNC Symbol;Acc:HGNC:29823]	140465	ENSCAFP00000000155	ENSCAFT00000000176	8.20206	7.97747	7.28852	8.36245	256.993	-0.250091	0.749067	0.995374
RNF41	607044	ENSCAFG00000000111	ring finger protein 41 [Source:VGNC Symbol;Acc:VGNC:45670]	ENSCAFG00000000111	ENSG00000181852	100	RNF41	ring finger protein 41 [Source:HGNC Symbol;Acc:HGNC:18401]	10193	ENSCAFP00000000162	ENSCAFT00000000183	12.3935	11.2411	11.0149	11.3124	3102.36	-1.16995	0.0413991	0.295413
ENSCAFG00000000112		ENSCAFG00000000112		ENSCAFG00000000112	ENSG00000139540	72.9805	SLC39A5	solute carrier family 39 member 5 [Source:HGNC Symbol;Acc:HGNC:20502]	283375	ENSCAFP00000000163,ENSCAFP00000036646	ENSCAFT00000000184,ENSCAFT00000049074	7.80726	7.37493	9.1222	7.86248	293.989	0.474508	0.619266	0.989626
ANKRD52	481109	ENSCAFG00000000113	ankyrin repeat domain 52 [Source:VGNC Symbol;Acc:VGNC:37908]	ENSCAFG00000000113	ENSG00000139645	99.4089	ANKRD52	ankyrin repeat domain 52 [Source:HGNC Symbol;Acc:HGNC:26614]	283373	ENSCAFP00000000164	ENSCAFT00000000185	12.5966	12.8192	12.6105	12.663	6539.04	0.101352	0.856128	0.999458
CS	474403	ENSCAFG00000000115	citrate synthase [Source:VGNC Symbol;Acc:VGNC:49800]	ENSCAFG00000000115	ENSG00000062485	95.2991	CS	citrate synthase [Source:HGNC Symbol;Acc:HGNC:2422]	1431	ENSCAFP00000000167	ENSCAFT00000000188	15.2385	15.1066	14.913	15.0286	34552	-0.215259	0.697625	0.995142
NEDD4L	476189	ENSCAFG00000000116	neural precursor cell expressed_ developmentally down-regulated 4-like_ E3 ubiquitin protein ligase [Source:VGNC Symbol;Acc:VGNC:43721]	ENSCAFG00000000116	ENSG00000049759	97.6067	NEDD4L	neural precursor cell expressed, developmentally down-regulated 4-like, E3 ubiquitin protein ligase [Source:HGNC Symbol;Acc:HGNC:7728]	23327	ENSCAFP00000000179,ENSCAFP00000038102	ENSCAFT00000000200,ENSCAFT00000045031	11.9219	11.62	12.6187	12.4188	4697.21	0.343323	0.635301	0.989626
ENSCAFG00000000118	111089958	ENSCAFG00000000118	canopy FGF signaling regulator 2 [Source:NCBI gene;Acc:111089958]	ENSCAFG00000000118	ENSG00000257727	89.8936	CNPY2	canopy FGF signaling regulator 2 [Source:HGNC Symbol;Acc:HGNC:13529]	10330	ENSCAFP00000000169	ENSCAFT00000000190	13.4416	12.8741	12.973	12.6695	8295.97	-0.583024	0.306332	0.831294
PAN2	474404	ENSCAFG00000000119	poly(A) specific ribonuclease subunit PAN2 [Source:VGNC Symbol;Acc:VGNC:54530]	ENSCAFG00000000119	ENSG00000135473	97.5793	PAN2	poly(A) specific ribonuclease subunit PAN2 [Source:HGNC Symbol;Acc:HGNC:20074]	9924	ENSCAFP00000000176,ENSCAFP00000037097	ENSCAFT00000000197,ENSCAFT00000047857	13.5216	12.7011	12.4074	11.9807	6972.32	-1.09355	0.0929917	0.477911
IL23A	481110	ENSCAFG00000000120	interleukin 23 subunit alpha [Source:VGNC Symbol;Acc:VGNC:41972]	ENSCAFG00000000120	ENSG00000110944	86.5285	IL23A	interleukin 23 subunit alpha [Source:HGNC Symbol;Acc:HGNC:15488]	51561	ENSCAFP00000000177	ENSCAFT00000000198	7.65127	8.2523	7.38744	7.55411	214.331	0.125695	0.869464	0.999458
ENSCAFG00000000121	481111	ENSCAFG00000000121	signal transducer and activator of transcription 2 [Source:NCBI gene;Acc:481111]	ENSCAFG00000000121	ENSG00000170581	85.8645	STAT2	signal transducer and activator of transcription 2 [Source:HGNC Symbol;Acc:HGNC:11363]	6773	ENSCAFP00000000180	ENSCAFT00000000201	14.3664	12.6451	13.3311	12.8157	11259.2	-1.36131	0.0367981	0.274066
APOF		ENSCAFG00000000122	apolipoprotein F [Source:VGNC Symbol;Acc:VGNC:38003]	ENSCAFG00000000122	ENSG00000175336	67.7083	APOF	apolipoprotein F [Source:HGNC Symbol;Acc:HGNC:615]	319	ENSCAFP00000038837	ENSCAFT00000000202	6.0571	4.37402	4.5355	6.48544	49.0278	-0.525063	0.663894	0.994871
ATP8B1	476190	ENSCAFG00000000123	ATPase phospholipid transporting 8B1 [Source:VGNC Symbol;Acc:VGNC:38288]	ENSCAFG00000000123	ENSG00000081923	94	ATP8B1	ATPase phospholipid transporting 8B1 [Source:HGNC Symbol;Acc:HGNC:3706]	5205	ENSCAFP00000000182	ENSCAFT00000000203	11.5443	13.5657	7.99694	12.5702	5361.07	0.859863	0.539768	0.982683
TIMELESS	481112	ENSCAFG00000000124	timeless circadian regulator [Source:VGNC Symbol;Acc:VGNC:47375]	ENSCAFG00000000124	ENSG00000111602	87.0173	TIMELESS	timeless circadian regulator [Source:HGNC Symbol;Acc:HGNC:11813]	8914	ENSCAFP00000000185,ENSCAFP00000036053	ENSCAFT00000000206,ENSCAFT00000045728	13.0534	12.4713	12.8145	13.2322	7750.27	-0.174564	0.791834	0.999458
NARS	607631	ENSCAFG00000000125	asparaginyl-tRNA synthetase [Source:VGNC Symbol;Acc:VGNC:43625]	ENSCAFG00000000125	ENSG00000134440	93.2021	NARS	asparaginyl-tRNA synthetase [Source:HGNC Symbol;Acc:HGNC:7643]	4677	ENSCAFP00000000186	ENSCAFT00000000207	13.8193	14.5884	15.0498	14.7523	25151.1	0.964128	0.106093	0.514124
FECH	610360	ENSCAFG00000000126	ferrochelatase [Source:VGNC Symbol;Acc:VGNC:40815]	ENSCAFG00000000126	ENSG00000066926	85.5792	FECH	ferrochelatase [Source:HGNC Symbol;Acc:HGNC:3647]	2235	ENSCAFP00000000188	ENSCAFT00000000209	12.4551	11.9896	11.8269	11.2165	3922.49	-0.716331	0.285329	0.806656
ONECUT2	483967	ENSCAFG00000000127	one cut homeobox 2 [Source:VGNC Symbol;Acc:VGNC:53747]	ENSCAFG00000000127	ENSG00000119547	98.3713	ONECUT2	one cut homeobox 2 [Source:HGNC Symbol;Acc:HGNC:8139]	9480	ENSCAFP00000000189	ENSCAFT00000000210	0	0.839485	4.4404	0.980856	5.61869	2.08765	0.261049	0.778601
MIP		ENSCAFG00000000128	major intrinsic protein of lens fiber [Source:VGNC Symbol;Acc:VGNC:43241]	ENSCAFG00000000128	ENSG00000135517	93.9394	MIP	major intrinsic protein of lens fiber [Source:HGNC Symbol;Acc:HGNC:7103]	4284	ENSCAFP00000000190	ENSCAFT00000000211	4.93134	3.27553	4.11049	4.13355	17.7554	-0.975806	0.402882	0.920008
ST8SIA3		ENSCAFG00000000129	ST8 alpha-N-acetyl-neuraminide alpha-2_8-sialyltransferase 3 [Source:VGNC Symbol;Acc:VGNC:53994]	ENSCAFG00000000129	ENSG00000177511	76.0246	ST8SIA3	ST8 alpha-N-acetyl-neuraminide alpha-2,8-sialyltransferase 3 [Source:HGNC Symbol;Acc:HGNC:14269]	51046	ENSCAFP00000000191	ENSCAFT00000000212	0	0	0	0	0	0	1	1
SPRYD4	481113	ENSCAFG00000000130	SPRY domain containing 4 [Source:VGNC Symbol;Acc:VGNC:46769]	ENSCAFG00000000130	ENSG00000176422	87.9227	SPRYD4	SPRY domain containing 4 [Source:HGNC Symbol;Acc:HGNC:27468]	283377	ENSCAFP00000000192	ENSCAFT00000000213	8.93546	10.0833	9.39213	9.79755	783.075	0.82275	0.215141	0.719514
GLS2	100686499	ENSCAFG00000000131	glutaminase 2 [Source:VGNC Symbol;Acc:VGNC:41277]	ENSCAFG00000000131	ENSG00000135423	95.6811	GLS2	glutaminase 2 [Source:HGNC Symbol;Acc:HGNC:29570]	27165	ENSCAFP00000000194	ENSCAFT00000000215	5.44723	6.17087	6.81628	7.2191	93.3411	1.28883	0.139633	0.596944
ENSCAFG00000000132		ENSCAFG00000000132		ENSCAFG00000000132	ENSG00000111229	99.4382	ARPC3	actin related protein 2/3 complex subunit 3 [Source:HGNC Symbol;Acc:HGNC:706]	10094	ENSCAFP00000039938	ENSCAFT00000000216	11.6453	10.8132	11.5781	11.1581	2585.25	-0.414126	0.534199	0.980251
WDR7	476191	ENSCAFG00000000133	WD repeat domain 7 [Source:VGNC Symbol;Acc:VGNC:48383]	ENSCAFG00000000133	ENSG00000091157	96.9799	WDR7	WD repeat domain 7 [Source:HGNC Symbol;Acc:HGNC:13490]	23335	ENSCAFP00000000201,ENSCAFP00000000199	ENSCAFT00000000223,ENSCAFT00000000221	14.9262	14.0828	13.8491	14.0814	20143.3	-0.896307	0.1113	0.527773
RBMS2	481115	ENSCAFG00000000134	RNA binding motif single stranded interacting protein 2 [Source:VGNC Symbol;Acc:VGNC:45428]	ENSCAFG00000000134	ENSG00000076067	93.3661	RBMS2	RNA binding motif single stranded interacting protein 2 [Source:HGNC Symbol;Acc:HGNC:9909]	5939	ENSCAFP00000000195	ENSCAFT00000000217	10.1492	6.96506	6.75832	10.4362	687.576	-0.908256	0.504865	0.967157
BAZ2A	481116	ENSCAFG00000000135	bromodomain adjacent to zinc finger domain 2A [Source:VGNC Symbol;Acc:VGNC:38391]	ENSCAFG00000000135	ENSG00000076108	90.6819	BAZ2A	bromodomain adjacent to zinc finger domain 2A [Source:HGNC Symbol;Acc:HGNC:962]	11176	ENSCAFP00000000198,ENSCAFP00000037599	ENSCAFT00000000220,ENSCAFT00000049267	13.8955	13.5953	14.0222	14.1588	15635.3	0.0478469	0.938384	0.999458
ENSCAFG00000000136	403669	ENSCAFG00000000136	ATP synthase F1 subunit beta [Source:NCBI gene;Acc:403669]	ENSCAFG00000000136	ENSG00000110955	96.2049	ATP5F1B	ATP synthase F1 subunit beta [Source:HGNC Symbol;Acc:HGNC:830]	506	ENSCAFP00000000202	ENSCAFT00000000224	16.3674	15.9917	16.2847	16.1678	75789.3	-0.209289	0.711539	0.995142
TXNL1	483970	ENSCAFG00000000137	thioredoxin like 1 [Source:VGNC Symbol;Acc:VGNC:48018]	ENSCAFG00000000137	ENSG00000091164	99.308	TXNL1	thioredoxin like 1 [Source:HGNC Symbol;Acc:HGNC:12436]	9352	ENSCAFP00000000205,ENSCAFP00000041475	ENSCAFT00000000227,ENSCAFT00000044624	13.742	13.8908	14.3118	14.0441	16529.1	0.341801	0.561679	0.989626
TCF4	403949	ENSCAFG00000000140	transcription factor 4 [Source:VGNC Symbol;Acc:VGNC:47197]	ENSCAFG00000000140	ENSG00000196628	98.4985	TCF4	transcription factor 4 [Source:HGNC Symbol;Acc:HGNC:11634]	6925	ENSCAFP00000042733,ENSCAFP00000000209	ENSCAFT00000048913,ENSCAFT00000000232	10.7599	12.0134	10.9315	11.5132	2685.09	0.760088	0.303615	0.827832
NACA	474408	ENSCAFG00000000141	nascent polypeptide associated complex subunit alpha [Source:NCBI gene;Acc:474408]	ENSCAFG00000000141						ENSCAFP00000000207,ENSCAFP00000042188,ENSCAFP00000037389	ENSCAFT00000000230,ENSCAFT00000048075,ENSCAFT00000049849	14.3832	15.163	15.3712	15.3494	35545.8	0.89332	0.109159	0.522137
ENSCAFG00000000142		ENSCAFG00000000142		ENSCAFG00000000142	ENSG00000198056	91.0828	PRIM1	DNA primase subunit 1 [Source:HGNC Symbol;Acc:HGNC:9369]	5557	ENSCAFP00000000208	ENSCAFT00000000231	9.22355	11.9403	11.5517	11.7987	2772.06	2.48416	2.61e-05	0.000922387
HSD17B6	481118	ENSCAFG00000000143	hydroxysteroid 17-beta dehydrogenase 6 [Source:VGNC Symbol;Acc:VGNC:41808]	ENSCAFG00000000143	ENSG00000025423	80.4416	HSD17B6	hydroxysteroid 17-beta dehydrogenase 6 [Source:HGNC Symbol;Acc:HGNC:23316]	8630	ENSCAFP00000000212	ENSCAFT00000000235	9.57941	8.51455	7.93724	8.8804	460.782	-1.04421	0.152339	0.625313
CCDC68	483973	ENSCAFG00000000144	coiled-coil domain containing 68 [Source:VGNC Symbol;Acc:VGNC:38851]	ENSCAFG00000000144	ENSG00000166510	82.9851	CCDC68	coiled-coil domain containing 68 [Source:HGNC Symbol;Acc:HGNC:24350]	80323	ENSCAFP00000000211,ENSCAFP00000000210	ENSCAFT00000000234,ENSCAFT00000000233	0	0	0	0	0	0	1	1
RAB27B	483974	ENSCAFG00000000145	RAB27B_ member RAS oncogene family [Source:VGNC Symbol;Acc:VGNC:45268]	ENSCAFG00000000145	ENSG00000041353	96.789	RAB27B	RAB27B, member RAS oncogene family [Source:HGNC Symbol;Acc:HGNC:9767]	5874	ENSCAFP00000000213	ENSCAFT00000000237	1.40032	1.36671	1.98507	1.55938	2.03113	0.243818	0.893006	0.999458
C1H18orf54	476192	ENSCAFG00000000147	chromosome 1 C18orf54 homolog [Source:VGNC Symbol;Acc:VGNC:52506]	ENSCAFG00000000147	ENSG00000166845	78.6517	C18orf54	chromosome 18 open reading frame 54 [Source:HGNC Symbol;Acc:HGNC:13796]	162681	ENSCAFP00000000214	ENSCAFT00000000238	9.9932	11.306	11.3108	10.8038	1968.77	1.13253	0.0702811	0.408386
RDH16	474409	ENSCAFG00000000148	retinol dehydrogenase 16 [Source:VGNC Symbol;Acc:VGNC:52599]	ENSCAFG00000000148	ENSG00000139547	57.5472	RDH16	retinol dehydrogenase 16 [Source:HGNC Symbol;Acc:HGNC:29674]	8608	ENSCAFP00000000221	ENSCAFT00000000245	5.21222	4.31802	2.62712	4.28533	19.6735	-1.17394	0.352284	0.879863
STARD6	476193	ENSCAFG00000000149	StAR related lipid transfer domain containing 6 [Source:VGNC Symbol;Acc:VGNC:46886]	ENSCAFG00000000149	ENSG00000174448	77.7778	STARD6	StAR related lipid transfer domain containing 6 [Source:HGNC Symbol;Acc:HGNC:18066]	147323	ENSCAFP00000000215	ENSCAFT00000000239	9.2432	9.61779	9.4543	9.2283	672.243	0.194002	0.749437	0.995374
POLI	100683243	ENSCAFG00000000150	DNA polymerase iota [Source:VGNC Symbol;Acc:VGNC:44784]	ENSCAFG00000000150	ENSG00000101751	87.1795	POLI	DNA polymerase iota [Source:HGNC Symbol;Acc:HGNC:9182]	11201	ENSCAFP00000000218	ENSCAFT00000000242	9.74293	10.0653	10.6001	10.0032	1125.68	0.490235	0.452402	0.951935
ENSCAFG00000000153		ENSCAFG00000000153		ENSCAFG00000000153							ENSCAFT00000000247	9.37016	9.68712	9.50218	9.66541	754.83	0.244474	0.673211	0.994871
TAC3	607315	ENSCAFG00000000155	tachykinin 3 [Source:VGNC Symbol;Acc:VGNC:47062]	ENSCAFG00000000155	ENSG00000166863	69.6	TAC3	tachykinin 3 [Source:HGNC Symbol;Acc:HGNC:11521]	6866	ENSCAFP00000000224	ENSCAFT00000000249	0	4.71486	6.98584	5.05007	45.7852	5.15281	0.00123859	0.0232201
MYO1A	607315	ENSCAFG00000000156	myosin IA [Source:VGNC Symbol;Acc:VGNC:43560]	ENSCAFG00000000156	ENSG00000166866	89.4332	MYO1A	myosin IA [Source:HGNC Symbol;Acc:HGNC:7595]	4640	ENSCAFP00000000228,ENSCAFP00000036654	ENSCAFT00000000253,ENSCAFT00000048971	4.85165	8.31086	9.15813	7.11148	263.005	3.30371	0.00118324	0.0224253
DCC		ENSCAFG00000000157	DCC netrin 1 receptor [Source:VGNC Symbol;Acc:VGNC:39799]	ENSCAFG00000000157	ENSG00000187323	97.463	DCC	DCC netrin 1 receptor [Source:HGNC Symbol;Acc:HGNC:2701]	1630	ENSCAFP00000040969,ENSCAFP00000000229	ENSCAFT00000045423,ENSCAFT00000000254	1.40032	0	0	0	0.409899	-1.13787	0.502429	0.965538
HSD17B4	474630	ENSCAFG00000000158	hydroxysteroid 17-beta dehydrogenase 4 [Source:VGNC Symbol;Acc:VGNC:41807]	ENSCAFG00000000158	ENSG00000133835	81.1671	HSD17B4	hydroxysteroid 17-beta dehydrogenase 4 [Source:HGNC Symbol;Acc:HGNC:5213]	3295	ENSCAFP00000000234,ENSCAFP00000000236	ENSCAFT00000000259,ENSCAFT00000000261	14.4938	13.1666	12.6079	12.9569	11613.9	-1.52181	0.0133815	0.139444
NEMP1	607350	ENSCAFG00000000159	nuclear envelope integral membrane protein 1 [Source:VGNC Symbol;Acc:VGNC:43742]	ENSCAFG00000000159	ENSG00000166881	80.7054	NEMP1	nuclear envelope integral membrane protein 1 [Source:HGNC Symbol;Acc:HGNC:29001]	23306	ENSCAFP00000000231	ENSCAFT00000000256	12.6855	13.4038	14.2679	13.3211	11845.7	1.00307	0.172902	0.656321
NAB2	481122	ENSCAFG00000000160	NGFI-A binding protein 2 [Source:VGNC Symbol;Acc:VGNC:43601]	ENSCAFG00000000160	ENSG00000166886	98.0952	NAB2	NGFI-A binding protein 2 [Source:HGNC Symbol;Acc:HGNC:7627]	4665	ENSCAFP00000000235	ENSCAFT00000000260	12.0535	11.2039	11.2425	11.6671	3070.14	-0.648451	0.288974	0.811185
MEX3C		ENSCAFG00000000162	mex-3 RNA binding family member C [Source:VGNC Symbol;Acc:VGNC:43185]	ENSCAFG00000000162	ENSG00000176624	78.0998	MEX3C	mex-3 RNA binding family member C [Source:HGNC Symbol;Acc:HGNC:28040]	51320	ENSCAFP00000000237,ENSCAFP00000039143	ENSCAFT00000000262,ENSCAFT00000043498	12.6369	13.1339	13.2983	12.7611	8092.31	0.432263	0.480518	0.965538
STAT6	100142679	ENSCAFG00000000163	signal transducer and activator of transcription 6 [Source:VGNC Symbol;Acc:VGNC:46892]	ENSCAFG00000000163	ENSG00000166888	91.8246	STAT6	signal transducer and activator of transcription 6 [Source:HGNC Symbol;Acc:HGNC:11368]	6778	ENSCAFP00000000244	ENSCAFT00000000269	14.9285	14.6673	14.7452	14.6794	27725.1	-0.225679	0.67935	0.994871
SMAD4	476196	ENSCAFG00000000164	SMAD family member 4 [Source:VGNC Symbol;Acc:VGNC:46521]	ENSCAFG00000000164	ENSG00000141646	98.913	SMAD4	SMAD family member 4 [Source:HGNC Symbol;Acc:HGNC:6770]	4089	ENSCAFP00000000241	ENSCAFT00000000266	11.4255	11.2345	11.5549	11.6112	2823.26	0.0493148	0.933303	0.999458
TNFAIP8	481428	ENSCAFG00000000165	TNF alpha induced protein 8 [Source:VGNC Symbol;Acc:VGNC:47652]	ENSCAFG00000000165	ENSG00000145779	87.7358	TNFAIP8	TNF alpha induced protein 8 [Source:HGNC Symbol;Acc:HGNC:17260]	25816	ENSCAFP00000000242,ENSCAFP00000037186	ENSCAFT00000000267,ENSCAFT00000049811	11.8899	12.3198	10.2796	10.1782	2826.27	-0.546536	0.606815	0.989626
ELAC1	476197	ENSCAFG00000000166	elaC ribonuclease Z 1 [Source:NCBI gene;Acc:476197]	ENSCAFG00000000166	ENSG00000141642	94.7658	ELAC1	elaC ribonuclease Z 1 [Source:HGNC Symbol;Acc:HGNC:14197]	55520	ENSCAFP00000000243	ENSCAFT00000000268	10.4166	10.8314	10.3581	10.7155	1544.74	0.225837	0.711342	0.995142
DMXL1	474631	ENSCAFG00000000167	Dmx like 1 [Source:VGNC Symbol;Acc:VGNC:40006]	ENSCAFG00000000167	ENSG00000172869	94.0244	DMXL1	Dmx like 1 [Source:HGNC Symbol;Acc:HGNC:2937]	1657	ENSCAFP00000000248	ENSCAFT00000000273	14.8548	14.118	13.049	13.6632	17213.5	-1.13325	0.120878	0.552446
ME2	476198	ENSCAFG00000000168	malic enzyme 2 [Source:VGNC Symbol;Acc:VGNC:43110]	ENSCAFG00000000168	ENSG00000082212	91.6096	ME2	malic enzyme 2 [Source:HGNC Symbol;Acc:HGNC:6984]	4200	ENSCAFP00000000245	ENSCAFT00000000270	13.05	13.1859	13.1999	12.0917	7892.38	-0.133609	0.861913	0.999458
MRO	483979	ENSCAFG00000000169	maestro [Source:VGNC Symbol;Acc:VGNC:43369]	ENSCAFG00000000169	ENSG00000134042	76.6129	MRO	maestro [Source:HGNC Symbol;Acc:HGNC:24121]	83876	ENSCAFP00000037093,ENSCAFP00000000250	ENSCAFT00000046010,ENSCAFT00000000275	0	0	1.31	0	0.369852	0.223024	0.895524	0.999458
MC2R	100855756	ENSCAFG00000000170	melanocortin 2 receptor [Source:VGNC Symbol;Acc:VGNC:43066]	ENSCAFG00000000170	ENSG00000185231	90.8475	MC2R	melanocortin 2 receptor [Source:HGNC Symbol;Acc:HGNC:6930]	4158	ENSCAFP00000000251	ENSCAFT00000000276	0	0	0	0	0	0	1	1
MC5R	483981	ENSCAFG00000000171	melanocortin 5 receptor [Source:VGNC Symbol;Acc:VGNC:43068]	ENSCAFG00000000171	ENSG00000176136	86.1538	MC5R	melanocortin 5 receptor [Source:HGNC Symbol;Acc:HGNC:6933]	4161	ENSCAFP00000000252	ENSCAFT00000000277	0	0	0.798842	0	0.184926	-0.00679603	0.996804	0.999458
ENSCAFG00000000172	476200	ENSCAFG00000000172	RNA guanine-7 methyltransferase [Source:NCBI gene;Acc:476200]	ENSCAFG00000000172	ENSG00000101654	87.2385	RNMT	RNA guanine-7 methyltransferase [Source:HGNC Symbol;Acc:HGNC:10075]	8731	ENSCAFP00000000253	ENSCAFT00000000278	11.8924	11.858	12.1694	12.1096	4133.84	0.155614	0.78674	0.999458
FAM210A	476201	ENSCAFG00000000173	family with sequence similarity 210 member A [Source:VGNC Symbol;Acc:VGNC:40657]	ENSCAFG00000000173	ENSG00000177150	86.4469	FAM210A	family with sequence similarity 210 member A [Source:HGNC Symbol;Acc:HGNC:28346]	125228	ENSCAFP00000000256	ENSCAFT00000000281	10.1801	10.4181	10.554	9.98525	1260.34	0.154177	0.807351	0.999458
ENSCAFG00000000175		ENSCAFG00000000175		ENSCAFG00000000175	ENSG00000169570	81.0714	DTWD2	DTW domain containing 2 [Source:HGNC Symbol;Acc:HGNC:19334]	285605	ENSCAFP00000041650,ENSCAFP00000000258	ENSCAFT00000042967,ENSCAFT00000000283	6.28653	8.59627	7.1601	7.67589	202.149	1.55697	0.083081	0.450937
ENSCAFG00000000176		ENSCAFG00000000176		ENSCAFG00000000176	ENSG00000204576	81.8182	PRR3	proline rich 3 [Source:HGNC Symbol;Acc:HGNC:21149]	80742	ENSCAFP00000039795	ENSCAFT00000000284	0	1.36671	0	0	0.394706	0.24305	0.886225	0.999458
ENSCAFG00000000177		ENSCAFG00000000177		ENSCAFG00000000177							ENSCAFT00000000285	4.12068	5.25181	3.98131	4.05121	20.9676	0.401612	0.740686	0.995374
LRP1	481124	ENSCAFG00000000178	LDL receptor related protein 1 [Source:VGNC Symbol;Acc:VGNC:42771]	ENSCAFG00000000178	ENSG00000123384	98.4815	LRP1	LDL receptor related protein 1 [Source:HGNC Symbol;Acc:HGNC:6692]	4035	ENSCAFP00000039944,ENSCAFP00000000266	ENSCAFT00000049824,ENSCAFT00000000295	19.0622	17.6176	18.1092	18.104	328247	-1.07044	0.0806094	0.443591
ENSCAFG00000000183		ENSCAFG00000000183		ENSCAFG00000000183							ENSCAFT00000000291	4.47992	4.83943	4.33859	3.7716	20.2084	-0.0899534	0.937797	0.999458
MOXD1	483986	ENSCAFG00000000184	monooxygenase DBH like 1 [Source:VGNC Symbol;Acc:VGNC:43329]	ENSCAFG00000000184	ENSG00000079931	89.4309	MOXD1	monooxygenase DBH like 1 [Source:HGNC Symbol;Acc:HGNC:21063]	26002	ENSCAFP00000000263	ENSCAFT00000000292	0	1.75199	2.93684	2.55291	3.47344	2.22624	0.228093	0.734942
STX7	483987	ENSCAFG00000000185	syntaxin 7 [Source:VGNC Symbol;Acc:VGNC:46958]	ENSCAFG00000000185	ENSG00000079950	92.7203	STX7	syntaxin 7 [Source:HGNC Symbol;Acc:HGNC:11442]	8417	ENSCAFP00000000264	ENSCAFT00000000293	13.7597	14.1915	13.6924	13.2777	13936.2	0.00891655	0.989788	0.999458
TAAR5	483989	ENSCAFG00000000187	trace amine associated receptor 5 [Source:VGNC Symbol;Acc:VGNC:47059]	ENSCAFG00000000187	ENSG00000135569	87.8338	TAAR5	trace amine associated receptor 5 [Source:HGNC Symbol;Acc:HGNC:30236]	9038	ENSCAFP00000000267	ENSCAFT00000000296	0	0	0	0	0	0	1	1
ENSCAFG00000000188		ENSCAFG00000000188		ENSCAFG00000000188	ENSG00000112299	74.2857	VNN1	vanin 1 [Source:HGNC Symbol;Acc:HGNC:12705]	8876	ENSCAFP00000031360	ENSCAFT00000036032	0	0	0.798842	0	0.184926	-0.00679603	0.996804	0.999458
SLC18B1	611318	ENSCAFG00000000189	solute carrier family 18 member B1 [Source:VGNC Symbol;Acc:VGNC:46258]	ENSCAFG00000000189	ENSG00000146409	84.6491	SLC18B1	solute carrier family 18 member B1 [Source:HGNC Symbol;Acc:HGNC:21573]	116843	ENSCAFP00000000269,ENSCAFP00000042619	ENSCAFT00000000298,ENSCAFT00000045372	8.74461	10.4478	7.15262	6.96176	522.137	0.314482	0.814026	0.999458
RPS12	476206	ENSCAFG00000000190	ribosomal protein S12 [Source:VGNC Symbol;Acc:VGNC:45730]	ENSCAFG00000000190	ENSG00000112306	100	RPS12	ribosomal protein S12 [Source:HGNC Symbol;Acc:HGNC:10385]	6206	ENSCAFP00000000270	ENSCAFT00000000299	15.0196	16.1076	15.3218	15.7784	50245.7	0.726793	0.273692	0.794307
ENSCAFG00000000191		ENSCAFG00000000191		ENSCAFG00000000191							ENSCAFT00000000301	5.00685	5.49848	3.98131	5.84476	36.6561	0.270083	0.814482	0.999458
SEMA6A	481432	ENSCAFG00000000192	semaphorin 6A [Source:VGNC Symbol;Acc:VGNC:46001]	ENSCAFG00000000192	ENSG00000092421	95.7282	SEMA6A	semaphorin 6A [Source:HGNC Symbol;Acc:HGNC:10738]	57556	ENSCAFP00000000278	ENSCAFT00000000309	0	2.05577	3.83942	4.21144	8.49944	3.17699	0.0732185	0.418592
ENSCAFG00000000193		ENSCAFG00000000193		ENSCAFG00000000193							ENSCAFT00000000302	0	0.839485	1.98507	0	0.937056	0.627167	0.713031	0.995142
INHBC	607422	ENSCAFG00000000194	inhibin subunit beta C [Source:VGNC Symbol;Acc:VGNC:42023]	ENSCAFG00000000194	ENSG00000175189	82.0513	INHBC	inhibin subunit beta C [Source:HGNC Symbol;Acc:HGNC:6068]	3626	ENSCAFP00000000274	ENSCAFT00000000305	1.40032	0.839485	2.93684	0	2.27158	0.27672	0.881652	0.999458
SHMT2	607458	ENSCAFG00000000195	serine hydroxymethyltransferase 2 [Source:VGNC Symbol;Acc:VGNC:46151]	ENSCAFG00000000195	ENSG00000182199	86.4407	SHMT2	serine hydroxymethyltransferase 2 [Source:HGNC Symbol;Acc:HGNC:10852]	6472	ENSCAFP00000000282	ENSCAFT00000000313	13.346	14.9424	14.9494	15.1841	27690.3	1.64397	0.00357409	0.0535402
EYA4	483991	ENSCAFG00000000196	EYA transcriptional coactivator and phosphatase 4 [Source:VGNC Symbol;Acc:VGNC:40539]	ENSCAFG00000000196	ENSG00000112319	94.2029	EYA4	EYA transcriptional coactivator and phosphatase 4 [Source:HGNC Symbol;Acc:HGNC:3522]	2070	ENSCAFP00000041774,ENSCAFP00000042409,ENSCAFP00000000283	ENSCAFT00000046541,ENSCAFT00000045886,ENSCAFT00000000314	2.09734	4.13567	0.798842	2.77438	6.60959	0.832074	0.628728	0.989626
COMMD10	474635	ENSCAFG00000000197	COMM domain containing 10 [Source:VGNC Symbol;Acc:VGNC:39492]	ENSCAFG00000000197	ENSG00000145781	92.5743	COMMD10	COMM domain containing 10 [Source:HGNC Symbol;Acc:HGNC:30201]	51397	ENSCAFP00000034564	ENSCAFT00000038803	12.0865	11.0978	10.496	11.2521	2604.99	-1.06676	0.110648	0.525611
ARL14EPL	100683384	ENSCAFG00000000198	ADP ribosylation factor like GTPase 14 effector protein like [Source:VGNC Symbol;Acc:VGNC:54271]	ENSCAFG00000000198	ENSG00000268223	80.9211	ARL14EPL	ADP ribosylation factor like GTPase 14 effector protein like [Source:HGNC Symbol;Acc:HGNC:44201]	644100	ENSCAFP00000000281	ENSCAFT00000000312	0	0	0	0	0	0	1	1
LVRN	481434	ENSCAFG00000000199	laeverin [Source:VGNC Symbol;Acc:VGNC:42870]	ENSCAFG00000000199	ENSG00000172901	80.4436	LVRN	laeverin [Source:HGNC Symbol;Acc:HGNC:26904]	206338	ENSCAFP00000000290	ENSCAFT00000000321	0	0.839485	4.82625	2.77438	8.50007	2.67097	0.143251	0.604901
NDUFA4L2	607407	ENSCAFG00000000200	NDUFA4_ mitochondrial complex associated like 2 [Source:VGNC Symbol;Acc:VGNC:43688]	ENSCAFG00000000200	ENSG00000185633	91.954	NDUFA4L2	NDUFA4, mitochondrial complex associated like 2 [Source:HGNC Symbol;Acc:HGNC:29836]	56901	ENSCAFP00000000288	ENSCAFT00000000319	0	2.87092	3.5964	2.77438	5.81317	2.8981	0.106288	0.514635
STAC3	481125	ENSCAFG00000000201	SH3 and cysteine rich domain 3 [Source:VGNC Symbol;Acc:VGNC:46872]	ENSCAFG00000000201	ENSG00000185482	96.1432	STAC3	SH3 and cysteine rich domain 3 [Source:HGNC Symbol;Acc:HGNC:28423]	246329	ENSCAFP00000000292,ENSCAFP00000038416	ENSCAFT00000000323,ENSCAFT00000044629	9.04699	9.21203	9.39213	9.30581	605.702	0.252145	0.665855	0.994871
ENSCAFG00000000202		ENSCAFG00000000202		ENSCAFG00000000202							ENSCAFT00000000326	0	0.839485	0	0	0.197353	-0.00679603	0.996804	0.999458
AP3S1	607494	ENSCAFG00000000203	adaptor related protein complex 3 subunit sigma 1 [Source:VGNC Symbol;Acc:VGNC:37967]	ENSCAFG00000000203	ENSG00000177879	100	AP3S1	adaptor related protein complex 3 subunit sigma 1 [Source:HGNC Symbol;Acc:HGNC:2013]	1176	ENSCAFP00000000293,ENSCAFP00000037120	ENSCAFT00000000324,ENSCAFT00000044793	12.836	12.5231	12.3108	12.0453	5625.28	-0.515829	0.389985	0.910154
ATG12	474636	ENSCAFG00000000204	autophagy related 12 [Source:VGNC Symbol;Acc:VGNC:38216]	ENSCAFG00000000204	ENSG00000145782	79.7546	ATG12	autophagy related 12 [Source:HGNC Symbol;Acc:HGNC:588]	9140	ENSCAFP00000000294,ENSCAFP00000000295	ENSCAFT00000000325,ENSCAFT00000000327	11.2704	10.4098	10.0011	10.6053	1602.3	-0.883835	0.163448	0.642721
TCF21	483993	ENSCAFG00000000205	transcription factor 21 [Source:VGNC Symbol;Acc:VGNC:47193]	ENSCAFG00000000205	ENSG00000118526	67.0498	TCF21	transcription factor 21 [Source:HGNC Symbol;Acc:HGNC:11632]	6943	ENSCAFP00000042723,ENSCAFP00000000296	ENSCAFT00000048871,ENSCAFT00000000328	0	0	0.798842	0	0.184926	-0.00679603	0.996804	0.999458
CDO1	474637	ENSCAFG00000000206	cysteine dioxygenase type 1 [Source:VGNC Symbol;Acc:VGNC:39075]	ENSCAFG00000000206	ENSG00000129596	93	CDO1	cysteine dioxygenase type 1 [Source:HGNC Symbol;Acc:HGNC:1795]	1036	ENSCAFP00000000297	ENSCAFT00000000329	5.55178	7.17665	7.27481	7.38795	127.483	1.68469	0.0179951	0.171369
TBPL1	476209	ENSCAFG00000000207	TATA-box binding protein like 1 [Source:NCBI gene;Acc:476209]	ENSCAFG00000000207						ENSCAFP00000000300	ENSCAFT00000000332	8.96889	9.86863	9.97053	9.61614	805.006	0.835523	0.163818	0.643316
TMED7	481436	ENSCAFG00000000209	transmembrane p24 trafficking protein 7 [Source:NCBI gene;Acc:481436]	ENSCAFG00000000209	ENSG00000251201	85.6098	TMED7-TICAM2	TMED7-TICAM2 readthrough [Source:HGNC Symbol;Acc:HGNC:33945]	100302736	ENSCAFP00000042978,ENSCAFP00000000299	ENSCAFT00000043593,ENSCAFT00000000331	12.3781	11.9811	11.6599	11.9817	4160.54	-0.483807	0.405206	0.921638
FEM1C	481437	ENSCAFG00000000210	fem-1 homolog C [Source:VGNC Symbol;Acc:VGNC:51719]	ENSCAFG00000000210	ENSG00000145780	95.6971	FEM1C	fem-1 homolog C [Source:HGNC Symbol;Acc:HGNC:16933]	56929	ENSCAFP00000000301	ENSCAFT00000000333	10.8715	11.6334	10.289	11.5535	2325.74	0.382727	0.641753	0.99007
ENSCAFG00000000211		ENSCAFG00000000211		ENSCAFG00000000211	ENSG00000147853	78.8546	AK3	adenylate kinase 3 [Source:HGNC Symbol;Acc:HGNC:17376]	50808	ENSCAFP00000000302	ENSCAFT00000000334	0	0	0	0	0	0	1	1
SLC2A12	483994	ENSCAFG00000000212	solute carrier family 2 member 12 [Source:VGNC Symbol;Acc:VGNC:46339]	ENSCAFG00000000212	ENSG00000146411	88.4365	SLC2A12	solute carrier family 2 member 12 [Source:HGNC Symbol;Acc:HGNC:18067]	154091	ENSCAFP00000000305	ENSCAFT00000000338	0	0	0	0	0	0	1	1
ENSCAFG00000000213		ENSCAFG00000000213		ENSCAFG00000000213							ENSCAFT00000000335	1.40032	3.15285	2.79028	0.980856	4.10624	1.01915	0.561651	0.989626
CCDC112		ENSCAFG00000000214	coiled-coil domain containing 112 [Source:VGNC Symbol;Acc:VGNC:38781]	ENSCAFG00000000214	ENSG00000164221	88	CCDC112	coiled-coil domain containing 112 [Source:HGNC Symbol;Acc:HGNC:28599]	153733	ENSCAFP00000000304	ENSCAFT00000000337	11.3323	10.9117	10.5361	10.4189	1838.66	-0.675279	0.272034	0.792212
R3HDM2	474412	ENSCAFG00000000215	R3H domain containing 2 [Source:NCBI gene;Acc:474412]	ENSCAFG00000000215	ENSG00000179912	90.746	R3HDM2	R3H domain containing 2 [Source:HGNC Symbol;Acc:HGNC:29167]	22864	ENSCAFP00000000311,ENSCAFP00000040395,ENSCAFP00000040188	ENSCAFT00000000344,ENSCAFT00000047978,ENSCAFT00000048795	13.6353	13.9668	13.9176	13.7192	14423	0.230971	0.681333	0.995142
PGGT1B	481440	ENSCAFG00000000216	protein geranylgeranyltransferase type I subunit beta [Source:VGNC Symbol;Acc:VGNC:44459]	ENSCAFG00000000216	ENSG00000164219	97.878	PGGT1B	protein geranylgeranyltransferase type I subunit beta [Source:HGNC Symbol;Acc:HGNC:8895]	5229	ENSCAFP00000000308	ENSCAFT00000000341	9.96034	9.8366	9.62078	10.4772	1029.83	0.0627296	0.929343	0.999458
SGK1	403647	ENSCAFG00000000217	serum/glucocorticoid regulated kinase 1 [Source:VGNC Symbol;Acc:VGNC:46097]	ENSCAFG00000000217	ENSG00000118515	96.3878	SGK1	serum/glucocorticoid regulated kinase 1 [Source:HGNC Symbol;Acc:HGNC:10810]	6446	ENSCAFP00000000309,ENSCAFP00000037727	ENSCAFT00000000342,ENSCAFT00000046374	10.884	13.0255	13.2792	13.2329	7448.07	2.24506	7.23e-05	0.00221898
TRIM36	474639	ENSCAFG00000000219	tripartite motif containing 36 [Source:VGNC Symbol;Acc:VGNC:47817]	ENSCAFG00000000219	ENSG00000152503	95.3361	TRIM36	tripartite motif containing 36 [Source:HGNC Symbol;Acc:HGNC:16280]	55521	ENSCAFP00000000313	ENSCAFT00000000346	10.0094	11.2824	10.4076	11.1074	1770.53	0.934492	0.182121	0.671392
KCNN2	474640	ENSCAFG00000000220	potassium calcium-activated channel subfamily N member 2 [Source:VGNC Symbol;Acc:VGNC:42285]	ENSCAFG00000000220	ENSG00000080709	66.98	KCNN2	potassium calcium-activated channel subfamily N member 2 [Source:HGNC Symbol;Acc:HGNC:6291]	3781	ENSCAFP00000000318	ENSCAFT00000000351	8.17776	9.69264	2.44313	0.980856	280.124	-0.0380358	0.982762	0.999458
ALDH8A1	476210	ENSCAFG00000000221	aldehyde dehydrogenase 8 family member A1 [Source:VGNC Symbol;Acc:VGNC:37790]	ENSCAFG00000000221	ENSG00000118514	87.269	ALDH8A1	aldehyde dehydrogenase 8 family member A1 [Source:HGNC Symbol;Acc:HGNC:15471]	64577	ENSCAFP00000042040,ENSCAFP00000000320	ENSCAFT00000042959,ENSCAFT00000000353	7.48957	7.6827	7.92851	8.07534	223.63	0.403171	0.540257	0.982916
GLI1	481126	ENSCAFG00000000223	GLI family zinc finger 1 [Source:VGNC Symbol;Acc:VGNC:41256]	ENSCAFG00000000223	ENSG00000111087	91.2217	GLI1	GLI family zinc finger 1 [Source:HGNC Symbol;Acc:HGNC:4317]	2735	ENSCAFP00000000319	ENSCAFT00000000352	6.771	7.537	7.70637	8.21897	199.438	1.04238	0.153251	0.627211
YTHDC2	474641	ENSCAFG00000000224	YTH domain containing 2 [Source:VGNC Symbol;Acc:VGNC:48504]	ENSCAFG00000000224	ENSG00000047188	95.4215	YTHDC2	YTH domain containing 2 [Source:HGNC Symbol;Acc:HGNC:24721]	64848	ENSCAFP00000000324,ENSCAFP00000042850	ENSCAFT00000000357,ENSCAFT00000046695	12.5575	12.4399	11.8193	12.2347	5003.37	-0.359561	0.568814	0.989626
ENSCAFG00000000225	474413	ENSCAFG00000000225	Rho GTPase activating protein 9 [Source:NCBI gene;Acc:474413]	ENSCAFG00000000225	ENSG00000123329	92.5729	ARHGAP9	Rho GTPase activating protein 9 [Source:HGNC Symbol;Acc:HGNC:14130]	64333	ENSCAFP00000000325	ENSCAFT00000000358	11.0052	11.7782	12.0091	11.9699	3424.25	0.895918	0.11297	0.532234
HBS1L	476211	ENSCAFG00000000226	HBS1 like translational GTPase [Source:VGNC Symbol;Acc:VGNC:41612]	ENSCAFG00000000226	ENSG00000112339	91.6788	HBS1L	HBS1 like translational GTPase [Source:HGNC Symbol;Acc:HGNC:4834]	10767	ENSCAFP00000000327	ENSCAFT00000000360	12.987	12.5994	13.2548	12.777	7778.52	-0.0801195	0.90099	0.999458
TMED9	481444	ENSCAFG00000000228	transmembrane p24 trafficking protein 9 [Source:NCBI gene;Acc:481444]	ENSCAFG00000000228	ENSG00000184840	91.2863	TMED9	transmembrane p24 trafficking protein 9 [Source:HGNC Symbol;Acc:HGNC:24878]	54732	ENSCAFP00000000331	ENSCAFT00000000364	13.747	12.7749	12.3942	12.9817	8556.42	-0.981262	0.11475	0.536684
MARS	474414	ENSCAFG00000000229	methionyl-tRNA synthetase [Source:VGNC Symbol;Acc:VGNC:43027]	ENSCAFG00000000229	ENSG00000166986	94.3207	MARS	methionyl-tRNA synthetase [Source:HGNC Symbol;Acc:HGNC:6898]	4141	ENSCAFP00000000332	ENSCAFT00000000365	11.6438	12.6029	12.2295	12.3264	4838.75	0.732405	0.210641	0.714582
MYB	483995	ENSCAFG00000000230	MYB proto-oncogene_ transcription factor [Source:VGNC Symbol;Acc:VGNC:43518]	ENSCAFG00000000230	ENSG00000118513	92.5295	MYB	MYB proto-oncogene, transcription factor [Source:HGNC Symbol;Acc:HGNC:7545]	4602	ENSCAFP00000000330	ENSCAFT00000000363	7.30744	4.57851	7.84742	7.78818	157.411	-7.94e-05	0.999949	0.999976
B4GALT7		ENSCAFG00000000231	beta-1_4-galactosyltransferase 7 [Source:HGNC Symbol;Acc:HGNC:930]	ENSCAFG00000000231	ENSG00000027847	80	B4GALT7	beta-1,4-galactosyltransferase 7 [Source:HGNC Symbol;Acc:HGNC:930]	11285	ENSCAFP00000000333,ENSCAFP00000041889	ENSCAFT00000000366,ENSCAFT00000049375	12.0789	11.216	10.4364	11.2029	2610.97	-1.04642	0.128473	0.568704
DCTN2	474415	ENSCAFG00000000233	dynactin subunit 2 [Source:VGNC Symbol;Acc:VGNC:39817]	ENSCAFG00000000233	ENSG00000175203	96.2779	DCTN2	dynactin subunit 2 [Source:HGNC Symbol;Acc:HGNC:2712]	10540	ENSCAFP00000000335	ENSCAFT00000000369	14.1166	12.6113	13.2426	13.3661	11066.5	-0.974335	0.143764	0.605796
AHI1	476212	ENSCAFG00000000234	Abelson helper integration site 1 [Source:NCBI gene;Acc:476212]	ENSCAFG00000000234	ENSG00000135541	80.3905	AHI1	Abelson helper integration site 1 [Source:HGNC Symbol;Acc:HGNC:21575]	54806	ENSCAFP00000000339	ENSCAFT00000000373	14.2016	13.7016	12.0892	13.7361	12540.6	-0.799964	0.370099	0.893643
N4BP3	481446	ENSCAFG00000000235	NEDD4 binding protein 3 [Source:VGNC Symbol;Acc:VGNC:43598]	ENSCAFG00000000235	ENSG00000145911	89.0311	N4BP3	NEDD4 binding protein 3 [Source:HGNC Symbol;Acc:HGNC:29852]	23138	ENSCAFP00000000336	ENSCAFT00000000370	8.06746	3.27553	6.93441	5.00703	107.101	-1.98897	0.131212	0.575227
RMND5B	474643	ENSCAFG00000000236	required for meiotic nuclear division 5 homolog B [Source:VGNC Symbol;Acc:VGNC:45611]	ENSCAFG00000000236	ENSG00000145916	97.201	RMND5B	required for meiotic nuclear division 5 homolog B [Source:HGNC Symbol;Acc:HGNC:26181]	64777	ENSCAFP00000000341	ENSCAFT00000000375	13.174	12.6844	12.3636	13.0661	7416.45	-0.42699	0.509887	0.970018
ENSCAFG00000000237		ENSCAFG00000000237		ENSCAFG00000000237						ENSCAFP00000036642	ENSCAFT00000000374	5.27466	5.83411	5.89328	6.97298	69.2052	0.998876	0.299933	0.823234
KIF5A	474416	ENSCAFG00000000238	kinesin family member 5A [Source:VGNC Symbol;Acc:VGNC:42407]	ENSCAFG00000000238	ENSG00000155980	99.031	KIF5A	kinesin family member 5A [Source:HGNC Symbol;Acc:HGNC:6323]	3798	ENSCAFP00000000353,ENSCAFP00000040917	ENSCAFT00000000388,ENSCAFT00000046518	10.2459	10.2516	9.94261	9.16364	996.731	-0.375384	0.616835	0.989626
PDE7B	483996	ENSCAFG00000000239	phosphodiesterase 7B [Source:VGNC Symbol;Acc:VGNC:44364]	ENSCAFG00000000239	ENSG00000171408	92.2737	PDE7B	phosphodiesterase 7B [Source:HGNC Symbol;Acc:HGNC:8792]	27115	ENSCAFP00000000344	ENSCAFT00000000378	9.96034	10.2185	9.13744	11.1131	1240.47	0.381362	0.685899	0.995142
NHP2	474644	ENSCAFG00000000240	NHP2 ribonucleoprotein [Source:VGNC Symbol;Acc:VGNC:43803]	ENSCAFG00000000240	ENSG00000145912	94.1176	NHP2	NHP2 ribonucleoprotein [Source:HGNC Symbol;Acc:HGNC:14377]	55651	ENSCAFP00000000342	ENSCAFT00000000376	12.4809	12.7427	11.8213	12.8775	5927.66	0.0667378	0.928414	0.999458
HNRNPAB		ENSCAFG00000000241	heterogeneous nuclear ribonucleoprotein A/B [Source:HGNC Symbol;Acc:HGNC:5034]	ENSCAFG00000000241	ENSG00000197451	90.1515	HNRNPAB	heterogeneous nuclear ribonucleoprotein A/B [Source:HGNC Symbol;Acc:HGNC:5034]	3182	ENSCAFP00000000343	ENSCAFT00000000377	11.9097	13.5095	13.134	13.6442	9324.34	1.49306	0.0140786	0.144583
PHYKPL	481448	ENSCAFG00000000242	5-phosphohydroxy-L-lysine phospho-lyase [Source:VGNC Symbol;Acc:VGNC:51757]	ENSCAFG00000000242	ENSG00000175309	84.3683	PHYKPL	5-phosphohydroxy-L-lysine phospho-lyase [Source:HGNC Symbol;Acc:HGNC:28249]	85007	ENSCAFP00000000346,ENSCAFP00000036650	ENSCAFT00000000381,ENSCAFT00000050045	10.8421	10.5584	10.4387	10.3645	1511.49	-0.377097	0.505414	0.967464
MTFR2		ENSCAFG00000000244	mitochondrial fission regulator 2 [Source:VGNC Symbol;Acc:VGNC:43470]	ENSCAFG00000000244	ENSG00000146410	66.6667	MTFR2	mitochondrial fission regulator 2 [Source:HGNC Symbol;Acc:HGNC:21115]	113115	ENSCAFP00000042592,ENSCAFP00000000345	ENSCAFT00000047077,ENSCAFT00000000380	8.02268	12.3375	12.5173	12.1118	3930.06	4.19814	2e-12	3.42e-10
BCLAF1	483999	ENSCAFG00000000245	BCL2 associated transcription factor 1 [Source:VGNC Symbol;Acc:VGNC:38415]	ENSCAFG00000000245	ENSG00000029363	98.3713	BCLAF1	BCL2 associated transcription factor 1 [Source:HGNC Symbol;Acc:HGNC:16863]	9774	ENSCAFP00000030955,ENSCAFP00000000348	ENSCAFT00000035671,ENSCAFT00000000383	14.4444	14.9251	15.2422	14.9313	30850.6	0.581506	0.31408	0.838971
COL23A1	607556	ENSCAFG00000000246	collagen type XXIII alpha 1 chain [Source:VGNC Symbol;Acc:VGNC:51705]	ENSCAFG00000000246	ENSG00000050767	76.2452	COL23A1	collagen type XXIII alpha 1 chain [Source:HGNC Symbol;Acc:HGNC:22990]	91522	ENSCAFP00000041451,ENSCAFP00000000351	ENSCAFT00000049928,ENSCAFT00000000386	4.25062	0	1.98507	0.980856	5.492	-2.55339	0.152032	0.625159
MAP7	476214	ENSCAFG00000000247	microtubule associated protein 7 [Source:VGNC Symbol;Acc:VGNC:42987]	ENSCAFG00000000247	ENSG00000135525	85.5014	MAP7	microtubule associated protein 7 [Source:HGNC Symbol;Acc:HGNC:6869]	9053	ENSCAFP00000000354	ENSCAFT00000000389	11.6803	10.0948	9.55562	11.0661	1816.97	-1.23208	0.149121	0.618422
CLK4	474645	ENSCAFG00000000248	CDC like kinase 4 [Source:VGNC Symbol;Acc:VGNC:39349]	ENSCAFG00000000248	ENSG00000113240	98.1289	CLK4	CDC like kinase 4 [Source:HGNC Symbol;Acc:HGNC:13659]	57396	ENSCAFP00000000360	ENSCAFT00000000395	11.893	11.4497	11.05	11.3851	2847.79	-0.572664	0.33416	0.861832
PIP4K2C	474417	ENSCAFG00000000249	phosphatidylinositol-5-phosphate 4-kinase type 2 gamma [Source:VGNC Symbol;Acc:VGNC:44572]	ENSCAFG00000000249	ENSG00000166908	97.1591	PIP4K2C	phosphatidylinositol-5-phosphate 4-kinase type 2 gamma [Source:HGNC Symbol;Acc:HGNC:23786]	79837	ENSCAFP00000000356	ENSCAFT00000000391	13.9311	12.9244	12.7312	12.0147	8581.73	-1.27629	0.0684511	0.402994
ARHGEF25	607485	ENSCAFG00000000250	Rho guanine nucleotide exchange factor 25 [Source:VGNC Symbol;Acc:VGNC:38081]	ENSCAFG00000000250	ENSG00000240771	90.6301	ARHGEF25	Rho guanine nucleotide exchange factor 25 [Source:HGNC Symbol;Acc:HGNC:30275]	115557	ENSCAFP00000000358	ENSCAFT00000000393	8.00437	4.37402	7.67538	8.06488	186.427	-0.562431	0.656775	0.994612
MAP3K5	476215	ENSCAFG00000000251	mitogen-activated protein kinase kinase kinase 5 [Source:VGNC Symbol;Acc:VGNC:42975]	ENSCAFG00000000251	ENSG00000197442	96.5593	MAP3K5	mitogen-activated protein kinase kinase kinase 5 [Source:HGNC Symbol;Acc:HGNC:6857]	4217	ENSCAFP00000000362	ENSCAFT00000000397	11.588	11.6015	12.1543	11.8314	3596.13	0.284121	0.645857	0.991092
SLC26A10	481128	ENSCAFG00000000252	solute carrier family 26 member 10 [Source:VGNC Symbol;Acc:VGNC:54361]	ENSCAFG00000000252	ENSG00000135502	83.1502	SLC26A10	solute carrier family 26 member 10 [Source:HGNC Symbol;Acc:HGNC:14470]	65012	ENSCAFP00000000361,ENSCAFP00000000363	ENSCAFT00000000396,ENSCAFT00000000398	0	0	1.68666	0	0.554778	0.394728	0.816582	0.999458
PEX7	484000	ENSCAFG00000000253	peroxisomal biogenesis factor 7 [Source:VGNC Symbol;Acc:VGNC:44438]	ENSCAFG00000000253	ENSG00000112357	92.5697	PEX7	peroxisomal biogenesis factor 7 [Source:HGNC Symbol;Acc:HGNC:8860]	5191	ENSCAFP00000000364	ENSCAFT00000000399	11.9079	11.2997	10.8066	11.3841	2705.78	-0.701859	0.26585	0.785152
B4GALNT1	481129	ENSCAFG00000000255	beta-1_4-N-acetyl-galactosaminyltransferase 1 [Source:VGNC Symbol;Acc:VGNC:38345]	ENSCAFG00000000255	ENSG00000135454	78.5374	B4GALNT1	beta-1,4-N-acetyl-galactosaminyltransferase 1 [Source:HGNC Symbol;Acc:HGNC:4117]	2583	ENSCAFP00000000366	ENSCAFT00000000401	7.26193	3.27553	9.57534	4.82078	237.581	0.598482	0.709652	0.995142
SLC35D3	100856033	ENSCAFG00000000256	solute carrier family 35 member D3 [Source:VGNC Symbol;Acc:VGNC:46372]	ENSCAFG00000000256	ENSG00000182747	90.0709	SLC35D3	solute carrier family 35 member D3 [Source:HGNC Symbol;Acc:HGNC:15621]	340146	ENSCAFP00000000365	ENSCAFT00000000400	0	3.49344	8.35733	6.59121	108.157	5.39549	0.000777327	0.0160823
IL20RA	484002	ENSCAFG00000000257	interleukin 20 receptor subunit alpha [Source:VGNC Symbol;Acc:VGNC:41965]	ENSCAFG00000000257	ENSG00000016402	72.043	IL20RA	interleukin 20 receptor subunit alpha [Source:HGNC Symbol;Acc:HGNC:6003]	53832	ENSCAFP00000000368	ENSCAFT00000000403	0	1.36671	2.79028	1.55938	2.36093	1.71687	0.356492	0.881917
IL22RA2	100856046	ENSCAFG00000000258	interleukin 22 receptor subunit alpha 2 [Source:VGNC Symbol;Acc:VGNC:41971]	ENSCAFG00000000258	ENSG00000164485	80.8696	IL22RA2	interleukin 22 receptor subunit alpha 2 [Source:HGNC Symbol;Acc:HGNC:14901]	116379	ENSCAFP00000000373,ENSCAFP00000043040	ENSCAFT00000000408,ENSCAFT00000049327	6.87543	9.28687	7.12995	6.76916	246.796	1.1714	0.312584	0.837576
OS9	474419	ENSCAFG00000000259	OS9_ endoplasmic reticulum lectin [Source:VGNC Symbol;Acc:VGNC:44148]	ENSCAFG00000000259	ENSG00000135506	87.7429	OS9	OS9, endoplasmic reticulum lectin [Source:HGNC Symbol;Acc:HGNC:16994]	10956	ENSCAFP00000000377,ENSCAFP00000000376	ENSCAFT00000000412,ENSCAFT00000000411	15.2583	14.7782	14.7184	14.5532	29571.3	-0.5588	0.316804	0.842574
IFNGR1	100856077	ENSCAFG00000000260	interferon gamma receptor 1 [Source:VGNC Symbol;Acc:VGNC:41880]	ENSCAFG00000000260	ENSG00000027697	60.4211	IFNGR1	interferon gamma receptor 1 [Source:HGNC Symbol;Acc:HGNC:5439]	3459	ENSCAFP00000000378	ENSCAFT00000000413	14.6509	13.8401	15.6706	14.614	29405	0.235678	0.796613	0.999458
RPA3		ENSCAFG00000000261	replication protein A3 [Source:VGNC Symbol;Acc:VGNC:45704]	ENSCAFG00000000261	ENSG00000106399	87.6033	RPA3	replication protein A3 [Source:HGNC Symbol;Acc:HGNC:10291]	6119	ENSCAFP00000000375	ENSCAFT00000000410	6.70452	6.29209	6.1849	7.07026	96.449	-0.127809	0.879192	0.999458
ENSCAFG00000000262	481450	ENSCAFG00000000262	cOR1X2 olfactory receptor family 1 subfamily X-like [Source:NCBI gene;Acc:481450]	ENSCAFG00000000262						ENSCAFP00000000381	ENSCAFT00000000417	0	0	0	0	0	0	1	1
ENSCAFG00000000263		ENSCAFG00000000263		ENSCAFG00000000263						ENSCAFP00000000379	ENSCAFT00000000414	1.40032	1.36671	2.79028	2.29117	3.25765	0.782361	0.656161	0.994424
OLIG3	484005	ENSCAFG00000000265	oligodendrocyte transcription factor 3 [Source:VGNC Symbol;Acc:VGNC:44119]	ENSCAFG00000000265	ENSG00000177468	98.5294	OLIG3	oligodendrocyte transcription factor 3 [Source:HGNC Symbol;Acc:HGNC:18003]	167826	ENSCAFP00000000380	ENSCAFT00000000416	0	0	0	0	0	0	1	1
TNFAIP3	484006	ENSCAFG00000000267	TNF alpha induced protein 3 [Source:VGNC Symbol;Acc:VGNC:47650]	ENSCAFG00000000267	ENSG00000118503	90.2532	TNFAIP3	TNF alpha induced protein 3 [Source:HGNC Symbol;Acc:HGNC:11896]	7128	ENSCAFP00000000383	ENSCAFT00000000421	14.2119	13.4515	13.4903	13.8839	14199.6	-0.574111	0.338533	0.865932
PROP1	474647	ENSCAFG00000000268	PROP paired-like homeobox 1 [Source:VGNC Symbol;Acc:VGNC:45014]	ENSCAFG00000000268	ENSG00000175325	78.7611	PROP1	PROP paired-like homeobox 1 [Source:HGNC Symbol;Acc:HGNC:9455]	5626	ENSCAFP00000000382	ENSCAFT00000000419	0	0	0	0	0	0	1	1
ENSCAFG00000000271		ENSCAFG00000000271		ENSCAFG00000000271	ENSG00000221888	51.7572	OR1C1	olfactory receptor family 1 subfamily C member 1 [Source:HGNC Symbol;Acc:HGNC:8182]	26188	ENSCAFP00000000387	ENSCAFT00000000425	0	0	0	0	0	0	1	1
ARFGEF3	484007	ENSCAFG00000000272	ARFGEF family member 3 [Source:VGNC Symbol;Acc:VGNC:38037]	ENSCAFG00000000272	ENSG00000112379	92.9288	ARFGEF3	ARFGEF family member 3 [Source:HGNC Symbol;Acc:HGNC:21213]	57221	ENSCAFP00000042958,ENSCAFP00000000385	ENSCAFT00000044681,ENSCAFT00000000423	8.53741	12.4882	10.0987	11.1112	2355.43	2.75707	0.0078895	0.0960407
AGAP2	481130	ENSCAFG00000000273	ArfGAP with GTPase domain_ ankyrin repeat and PH domain 2 [Source:NCBI gene;Acc:481130]	ENSCAFG00000000273	ENSG00000135439	91.3534	AGAP2	ArfGAP with GTPase domain, ankyrin repeat and PH domain 2 [Source:HGNC Symbol;Acc:HGNC:16921]	116986	ENSCAFP00000039026,ENSCAFP00000036400,ENSCAFP00000000396,ENSCAFP00000041139	ENSCAFT00000047785,ENSCAFT00000045338,ENSCAFT00000000434,ENSCAFT00000044042	11.9035	12.0762	12.2975	11.7575	4160.4	0.152669	0.80359	0.999458
HEBP2	100856214	ENSCAFG00000000274	heme binding protein 2 [Source:VGNC Symbol;Acc:VGNC:41640]	ENSCAFG00000000274	ENSG00000051620	82	HEBP2	heme binding protein 2 [Source:HGNC Symbol;Acc:HGNC:15716]	23593	ENSCAFP00000000386	ENSCAFT00000000424	7.19893	11.3655	8.92334	8.91573	937.451	2.6948	0.0195795	0.180766
NHSL1	100856148	ENSCAFG00000000275	NHS like 1 [Source:VGNC Symbol;Acc:VGNC:43805]	ENSCAFG00000000275	ENSG00000135540	77.9412	NHSL1	NHS like 1 [Source:HGNC Symbol;Acc:HGNC:21021]	57224	ENSCAFP00000036585,ENSCAFP00000036136,ENSCAFP00000000388	ENSCAFT00000043400,ENSCAFT00000045214,ENSCAFT00000000426	9.65177	12.7108	12.5817	13.1202	5634.6	3.08036	7.16e-07	3.84e-05
CCDC28A	476220	ENSCAFG00000000277	coiled-coil domain containing 28A [Source:VGNC Symbol;Acc:VGNC:38830]	ENSCAFG00000000277	ENSG00000024862	76.7606	CCDC28A	coiled-coil domain containing 28A [Source:HGNC Symbol;Acc:HGNC:21098]	25901	ENSCAFP00000000395	ENSCAFT00000000433	12.0502	10.3271	9.78219	9.70297	1808.89	-2.02089	0.00192506	0.032931
TSPAN31	403676	ENSCAFG00000000278	tetraspanin 31 [Source:VGNC Symbol;Acc:VGNC:47920]	ENSCAFG00000000278	ENSG00000135452	85	TSPAN31	tetraspanin 31 [Source:HGNC Symbol;Acc:HGNC:10539]	6302	ENSCAFP00000000398	ENSCAFT00000000436	11.3514	9.63365	10.7747	10.7944	1732.76	-0.819422	0.297256	0.820862
REPS1	476221	ENSCAFG00000000279	RALBP1 associated Eps domain containing 1 [Source:VGNC Symbol;Acc:VGNC:53759]	ENSCAFG00000000279	ENSG00000135597	94.3325	REPS1	RALBP1 associated Eps domain containing 1 [Source:HGNC Symbol;Acc:HGNC:15578]	85021	ENSCAFP00000030388,ENSCAFP00000030389	ENSCAFT00000035160,ENSCAFT00000035161	14.7158	14.1508	13.5641	14.296	19330.2	-0.657291	0.318224	0.844097
CDK4	481131	ENSCAFG00000000280	cyclin dependent kinase 4 [Source:VGNC Symbol;Acc:VGNC:39054]	ENSCAFG00000000280	ENSG00000135446	97.0297	CDK4	cyclin dependent kinase 4 [Source:HGNC Symbol;Acc:HGNC:1773]	1019	ENSCAFP00000000402	ENSCAFT00000000440	12.7692	13.7293	13.9898	13.7814	12726.8	1.0436	0.0647806	0.389961
ABRACL	476222	ENSCAFG00000000281	ABRA C-terminal like [Source:VGNC Symbol;Acc:VGNC:37483]	ENSCAFG00000000281	ENSG00000146386	98.7654	ABRACL	ABRA C-terminal like [Source:HGNC Symbol;Acc:HGNC:21230]	58527	ENSCAFP00000000400	ENSCAFT00000000438	13.353	13.1991	13.706	13.672	11570	0.18518	0.763101	0.99602
HECA	476223	ENSCAFG00000000282	hdc homolog_ cell cycle regulator [Source:VGNC Symbol;Acc:VGNC:41641]	ENSCAFG00000000282	ENSG00000112406	96.9095	HECA	hdc homolog, cell cycle regulator [Source:HGNC Symbol;Acc:HGNC:21041]	51696	ENSCAFP00000000401	ENSCAFT00000000439	11.4452	12.1326	10.4931	10.8893	2653.14	-0.0897264	0.920585	0.999458
TXLNB	476224	ENSCAFG00000000283	taxilin beta [Source:VGNC Symbol;Acc:VGNC:48007]	ENSCAFG00000000283	ENSG00000164440	79.5058	TXLNB	taxilin beta [Source:HGNC Symbol;Acc:HGNC:21617]	167838	ENSCAFP00000000403	ENSCAFT00000000441	5.00685	2.30657	0.798842	1.55938	9.44658	-3.08772	0.0402803	0.290247
CITED2	484010	ENSCAFG00000000285	Cbp/p300 interacting transactivator with Glu/Asp rich carboxy-terminal domain 2 [Source:VGNC Symbol;Acc:VGNC:39284]	ENSCAFG00000000285	ENSG00000164442	94.8718	CITED2	Cbp/p300 interacting transactivator with Glu/Asp rich carboxy-terminal domain 2 [Source:HGNC Symbol;Acc:HGNC:1987]	10370	ENSCAFP00000035991	ENSCAFT00000000443	11.0371	12.6171	11.7957	12.973	4993.81	1.438	0.0585254	0.365852
CYP27B1	481133	ENSCAFG00000000287	cytochrome P450 family 27 subfamily B member 1 [Source:VGNC Symbol;Acc:VGNC:50343]	ENSCAFG00000000287	ENSG00000111012	88.3858	CYP27B1	cytochrome P450 family 27 subfamily B member 1 [Source:HGNC Symbol;Acc:HGNC:2606]	1594	ENSCAFP00000000406	ENSCAFT00000000446	3.81934	8.98812	9.04551	7.22849	299.073	4.46276	1.52e-05	0.000575669
ENSCAFG00000000288		ENSCAFG00000000288		ENSCAFG00000000288							ENSCAFT00000000445	3.81934	4.67083	3.83942	3.13571	14.6731	0.183873	0.888419	0.999458
ENSCAFG00000000289		ENSCAFG00000000289		ENSCAFG00000000289							ENSCAFT00000000447	2.5653	4.06938	2.93684	4.35563	11.7093	1.2311	0.381412	0.904039
METTL1	607590	ENSCAFG00000000290	methyltransferase like 1 [Source:VGNC Symbol;Acc:VGNC:43169]	ENSCAFG00000000290	ENSG00000037897	90.3766	METTL1	methyltransferase like 1 [Source:HGNC Symbol;Acc:HGNC:7030]	4234	ENSCAFP00000000407	ENSCAFT00000000448	10.8613	11.5197	10.9725	11.2721	2318.67	0.3991	0.518812	0.972616
ENSCAFG00000000291		ENSCAFG00000000291		ENSCAFG00000000291							ENSCAFT00000000450	4.36982	5.52345	4.28485	3.28728	22.9817	0.251967	0.846743	0.999458
ENSCAFG00000000293		ENSCAFG00000000293		ENSCAFG00000000293	ENSG00000123297	80.6854	TSFM	Ts translation elongation factor, mitochondrial [Source:HGNC Symbol;Acc:HGNC:12367]	10102	ENSCAFP00000000409,ENSCAFP00000000408	ENSCAFT00000000451,ENSCAFT00000000449	11.7959	11.9544	12.1465	12.4083	4372.49	0.375767	0.529296	0.978236
NMBR	611644	ENSCAFG00000000294	neuromedin B receptor [Source:VGNC Symbol;Acc:VGNC:43855]	ENSCAFG00000000294	ENSG00000135577	89.7436	NMBR	neuromedin B receptor [Source:HGNC Symbol;Acc:HGNC:7843]	4829	ENSCAFP00000000410	ENSCAFT00000000452	0	4.37402	3.19168	1.55938	7.45482	2.87402	0.111049	0.527379
VTA1	612830	ENSCAFG00000000295	vesicle trafficking 1 [Source:VGNC Symbol;Acc:VGNC:48314]	ENSCAFG00000000295	ENSG00000009844	95.4248	VTA1	vesicle trafficking 1 [Source:HGNC Symbol;Acc:HGNC:20954]	51534	ENSCAFP00000000413	ENSCAFT00000000455	11.9898	12.3669	12.6638	12.3506	5264.23	0.466178	0.420671	0.932387
ADGRG6	484013	ENSCAFG00000000296	adhesion G protein-coupled receptor G6 [Source:VGNC Symbol;Acc:VGNC:37648]	ENSCAFG00000000296	ENSG00000112414	88.7866	ADGRG6	adhesion G protein-coupled receptor G6 [Source:HGNC Symbol;Acc:HGNC:13841]	57211	ENSCAFP00000000416	ENSCAFT00000000458	9.40547	13.3415	8.10941	8.55401	2926.59	1.86967	0.222047	0.726086
AVIL	474420	ENSCAFG00000000297	advillin [Source:VGNC Symbol;Acc:VGNC:38315]	ENSCAFG00000000297	ENSG00000135407	90.0735	AVIL	advillin [Source:HGNC Symbol;Acc:HGNC:14188]	10677	ENSCAFP00000000421	ENSCAFT00000000466	7.23077	6.27748	8.49384	6.04949	162.626	0.145839	0.901039	0.999458
HIVEP2	484014	ENSCAFG00000000300	human immunodeficiency virus type I enhancer binding protein 2 [Source:NCBI gene;Acc:484014]	ENSCAFG00000000300	ENSG00000010818	92.3203	HIVEP2	human immunodeficiency virus type I enhancer binding protein 2 [Source:HGNC Symbol;Acc:HGNC:4921]	3097	ENSCAFP00000000417	ENSCAFT00000000460	10.9797	12.419	9.51098	12.4688	3472.46	0.868811	0.444331	0.946541
AIG1	611677	ENSCAFG00000000303	androgen induced 1 [Source:VGNC Symbol;Acc:VGNC:37740]	ENSCAFG00000000303	ENSG00000146416	90.7258	AIG1	androgen induced 1 [Source:HGNC Symbol;Acc:HGNC:21607]	51390	ENSCAFP00000000419	ENSCAFT00000000463	10.8928	10.9322	10.4349	10.7704	1745.57	-0.161222	0.792117	0.999458
ENSCAFG00000000304		ENSCAFG00000000304		ENSCAFG00000000304							ENSCAFT00000000464	0	0	0	0	0	0	1	1
ADAT2		ENSCAFG00000000305	adenosine deaminase_ tRNA specific 2 [Source:VGNC Symbol;Acc:VGNC:37614]	ENSCAFG00000000305	ENSG00000189007	77.193	ADAT2	adenosine deaminase, tRNA specific 2 [Source:HGNC Symbol;Acc:HGNC:21172]	134637	ENSCAFP00000000422	ENSCAFT00000000467	9.12532	9.15124	9.52263	8.95305	588.545	0.100449	0.87655	0.999458
PEX3	484015	ENSCAFG00000000307	peroxisomal biogenesis factor 3 [Source:VGNC Symbol;Acc:VGNC:44434]	ENSCAFG00000000307	ENSG00000034693	97.319	PEX3	peroxisomal biogenesis factor 3 [Source:HGNC Symbol;Acc:HGNC:8858]	8504	ENSCAFP00000000425	ENSCAFT00000000471	11.1381	11.2988	10.8995	10.5863	2054.15	-0.174614	0.790122	0.999458
CTDSP2	481135	ENSCAFG00000000308	CTD small phosphatase 2 [Source:VGNC Symbol;Acc:VGNC:39694]	ENSCAFG00000000308	ENSG00000175215	98.155	CTDSP2	CTD small phosphatase 2 [Source:HGNC Symbol;Acc:HGNC:17077]	10106	ENSCAFP00000000428	ENSCAFT00000000474	10.8511	10.101	11.4173	10.0595	1685.89	-0.167226	0.847032	0.999458
FUCA2	484016	ENSCAFG00000000309	alpha-L-fucosidase 2 [Source:VGNC Symbol;Acc:VGNC:53717]	ENSCAFG00000000309	ENSG00000001036	84.131	FUCA2	alpha-L-fucosidase 2 [Source:HGNC Symbol;Acc:HGNC:4008]	2519	ENSCAFP00000000430	ENSCAFT00000000476	13.8787	12.8509	12.5345	12.3885	8435.09	-1.2407	0.0383258	0.281379
ATP23	474422	ENSCAFG00000000310	ATP23 metallopeptidase and ATP synthase assembly factor homolog [Source:VGNC Symbol;Acc:VGNC:38252]	ENSCAFG00000000310	ENSG00000166896	86.3071	ATP23	ATP23 metallopeptidase and ATP synthase assembly factor homolog [Source:HGNC Symbol;Acc:HGNC:29452]	91419	ENSCAFP00000038303,ENSCAFP00000000429	ENSCAFT00000049505,ENSCAFT00000000475	8.53103	9.27956	7.92412	8.15141	378.649	0.0471584	0.956638	0.999458
LRIG3	474423	ENSCAFG00000000311	leucine rich repeats and immunoglobulin like domains 3 [Source:VGNC Symbol;Acc:VGNC:42769]	ENSCAFG00000000311	ENSG00000139263	94.4444	LRIG3	leucine rich repeats and immunoglobulin like domains 3 [Source:HGNC Symbol;Acc:HGNC:30991]	121227	ENSCAFP00000000435	ENSCAFT00000000481	3.97786	2.05577	1.31	2.29117	5.82199	-1.88334	0.224185	0.72824
PHACTR2	476230	ENSCAFG00000000312	phosphatase and actin regulator 2 [Source:VGNC Symbol;Acc:VGNC:44473]	ENSCAFG00000000312	ENSG00000112419	88.9408	PHACTR2	phosphatase and actin regulator 2 [Source:HGNC Symbol;Acc:HGNC:20956]	9749	ENSCAFP00000037709,ENSCAFP00000000433	ENSCAFT00000044951,ENSCAFT00000000479	14.1075	13.0178	12.8273	13.267	10766.5	-1.0316	0.0813711	0.445444
ENSCAFG00000000314	100856412	ENSCAFG00000000314	LTV1 ribosome biogenesis factor [Source:NCBI gene;Acc:100856412]	ENSCAFG00000000314	ENSG00000135521	89.0295	LTV1	LTV1 ribosome biogenesis factor [Source:HGNC Symbol;Acc:HGNC:21173]	84946	ENSCAFP00000000438	ENSCAFT00000000484	12.6091	13.6833	14.0043	13.871	12703.5	1.21951	0.0328257	0.25465
SLC16A7	481138	ENSCAFG00000000316	solute carrier family 16 member 7 [Source:VGNC Symbol;Acc:VGNC:46245]	ENSCAFG00000000316	ENSG00000118596	80.9524	SLC16A7	solute carrier family 16 member 7 [Source:HGNC Symbol;Acc:HGNC:10928]	9194	ENSCAFP00000000441	ENSCAFT00000000487	11.7067	11.8847	11.1968	12.3898	3708.51	0.188464	0.80479	0.999458
ZC2HC1B	484017	ENSCAFG00000000317	zinc finger C2HC-type containing 1B [Source:VGNC Symbol;Acc:VGNC:48548]	ENSCAFG00000000317	ENSG00000118491	77.0642	ZC2HC1B	zinc finger C2HC-type containing 1B [Source:HGNC Symbol;Acc:HGNC:21174]	153918	ENSCAFP00000033598	ENSCAFT00000037946	4.12068	5.02576	5.89328	6.11175	43.6409	1.54255	0.130721	0.573909
PLAGL1	484018	ENSCAFG00000000318	PLAG1 like zinc finger 1 [Source:VGNC Symbol;Acc:VGNC:44639]	ENSCAFG00000000318	ENSG00000118495	91.1447	PLAGL1	PLAG1 like zinc finger 1 [Source:HGNC Symbol;Acc:HGNC:9046]	5325	ENSCAFP00000000443	ENSCAFT00000000490	11.7872	12.6734	12.0914	10.4168	3948.42	0.19393	0.844435	0.999458
SERF2	478280	ENSCAFG00000000320	small EDRK-rich factor 2 [Source:VGNC Symbol;Acc:VGNC:49647]	ENSCAFG00000000320	ENSG00000140264	97.7444	SERF2	small EDRK-rich factor 2 [Source:HGNC Symbol;Acc:HGNC:10757]	10169	ENSCAFP00000000444	ENSCAFT00000000491	11.8717	10.8383	9.74163	10.4987	1969.32	-1.38445	0.0630009	0.383656
STX11	484019	ENSCAFG00000000322	syntaxin 11 [Source:VGNC Symbol;Acc:VGNC:46950]	ENSCAFG00000000322	ENSG00000135604	82.5784	STX11	syntaxin 11 [Source:HGNC Symbol;Acc:HGNC:11429]	8676	ENSCAFP00000000446	ENSCAFT00000000493	12.4714	12.2695	11.6905	11.9876	4494.61	-0.456249	0.46281	0.956691
USP15	474424	ENSCAFG00000000323	ubiquitin specific peptidase 15 [Source:VGNC Symbol;Acc:VGNC:48180]	ENSCAFG00000000323	ENSG00000135655	98.8798	USP15	ubiquitin specific peptidase 15 [Source:HGNC Symbol;Acc:HGNC:12613]	9958	ENSCAFP00000000450,ENSCAFP00000043164	ENSCAFT00000000496,ENSCAFT00000048170	12.6347	12.9662	12.7706	13.0103	7398.98	0.278098	0.621245	0.989626
ENSCAFG00000000324		ENSCAFG00000000324		ENSCAFG00000000324							ENSCAFT00000000499	4.47992	3.27553	2.93684	3.7716	12.3282	-1.03983	0.412498	0.926505
UTRN	442965	ENSCAFG00000000326	utrophin [Source:VGNC Symbol;Acc:VGNC:48215]	ENSCAFG00000000326	ENSG00000152818	92.2494	UTRN	utrophin [Source:HGNC Symbol;Acc:HGNC:12635]	7402	ENSCAFP00000000453,ENSCAFP00000038981,ENSCAFP00000039395	ENSCAFT00000000501,ENSCAFT00000047082,ENSCAFT00000044228	13.1885	12.8847	11.068	12.1525	5898.4	-0.913616	0.309942	0.834637
ENSCAFG00000000327		ENSCAFG00000000327		ENSCAFG00000000327							ENSCAFT00000000503	5.27466	4.31802	5.7219	5.54723	38.5492	0.0379716	0.9716	0.999458
EPM2A	484022	ENSCAFG00000000329	EPM2A_ laforin glucan phosphatase [Source:VGNC Symbol;Acc:VGNC:53700]	ENSCAFG00000000329	ENSG00000112425	79.7153	EPM2A	EPM2A, laforin glucan phosphatase [Source:HGNC Symbol;Acc:HGNC:3413]	7957	ENSCAFP00000030595	ENSCAFT00000035347	10.0678	9.11267	7.84742	8.34528	544.603	-1.46497	0.0694988	0.40573
FBXO30	484023	ENSCAFG00000000330	F-box protein 30 [Source:VGNC Symbol;Acc:VGNC:40772]	ENSCAFG00000000330	ENSG00000118496	91.9571	FBXO30	F-box protein 30 [Source:HGNC Symbol;Acc:HGNC:15600]	84085	ENSCAFP00000000458	ENSCAFT00000000507	13.7997	12.1874	11.856	12.9075	7577.63	-1.35663	0.0666471	0.396445
ENSCAFG00000000331		ENSCAFG00000000331		ENSCAFG00000000331	ENSG00000132963	87.3239	POMP	proteasome maturation protein [Source:HGNC Symbol;Acc:HGNC:20330]	51371	ENSCAFP00000000459	ENSCAFT00000000508	5.0786	5.02576	5.06811	5.89283	38.8334	0.28999	0.769958	0.997037
GRM6	481452	ENSCAFG00000000332	glutamate metabotropic receptor 6 [Source:VGNC Symbol;Acc:VGNC:41513]	ENSCAFG00000000332	ENSG00000113262	94.9886	GRM6	glutamate metabotropic receptor 6 [Source:HGNC Symbol;Acc:HGNC:4598]	2916	ENSCAFP00000000460	ENSCAFT00000000509	0	0	0	0	0	0	1	1
MON2	481141	ENSCAFG00000000333	MON2 homolog_ regulator of endosome-to-Golgi trafficking [Source:VGNC Symbol;Acc:VGNC:43315]	ENSCAFG00000000333	ENSG00000061987	98.0803	MON2	MON2 homolog, regulator of endosome-to-Golgi trafficking [Source:HGNC Symbol;Acc:HGNC:29177]	23041	ENSCAFP00000038437,ENSCAFP00000000464	ENSCAFT00000048388,ENSCAFT00000000513	13.5917	13.7273	12.531	13.3653	10593.7	-0.289186	0.704533	0.995142
ADAMTS2	481453	ENSCAFG00000000334	ADAM metallopeptidase with thrombospondin type 1 motif 2 [Source:VGNC Symbol;Acc:VGNC:37598]	ENSCAFG00000000334	ENSG00000087116	90.4959	ADAMTS2	ADAM metallopeptidase with thrombospondin type 1 motif 2 [Source:HGNC Symbol;Acc:HGNC:218]	9509	ENSCAFP00000000462	ENSCAFT00000000511	8.73354	0	4.22904	3.42443	113.036	-4.53619	0.00237024	0.0390231
SHPRH	476233	ENSCAFG00000000335	SNF2 histone linker PHD RING helicase [Source:VGNC Symbol;Acc:VGNC:49029]	ENSCAFG00000000335	ENSG00000146414	92.5223	SHPRH	SNF2 histone linker PHD RING helicase [Source:HGNC Symbol;Acc:HGNC:19336]	257218	ENSCAFP00000000468	ENSCAFT00000000517	11.8874	11.7098	12.7588	12.2197	4708.64	0.38897	0.594127	0.989626
HNRNPH1	481455	ENSCAFG00000000336	heterogeneous nuclear ribonucleoprotein H1 [Source:VGNC Symbol;Acc:VGNC:51723]	ENSCAFG00000000336	ENSG00000169045	99.7722	HNRNPH1	heterogeneous nuclear ribonucleoprotein H1 [Source:HGNC Symbol;Acc:HGNC:5041]	3187	ENSCAFP00000000471	ENSCAFT00000000520	15.2427	15.8756	15.5606	16.1085	54468.6	0.605434	0.322172	0.848312
PPM1H	474425	ENSCAFG00000000337	protein phosphatase_ Mg2+/Mn2+ dependent 1H [Source:VGNC Symbol;Acc:VGNC:44868]	ENSCAFG00000000337	ENSG00000111110	96.2963	PPM1H	protein phosphatase, Mg2+/Mn2+ dependent 1H [Source:HGNC Symbol;Acc:HGNC:18583]	57460	ENSCAFP00000000473	ENSCAFT00000000522	16.1968	14.259	12.9829	14.4565	31323.3	-2.05331	0.0141893	0.145225
GRM1	484024	ENSCAFG00000000338	glutamate metabotropic receptor 1 [Source:VGNC Symbol;Acc:VGNC:41508]	ENSCAFG00000000338	ENSG00000152822	95.4812	GRM1	glutamate metabotropic receptor 1 [Source:HGNC Symbol;Acc:HGNC:4593]	2911	ENSCAFP00000000479	ENSCAFT00000000528	1.40032	4.79909	3.30399	0	9.33901	1.58032	0.382643	0.904693
AVPR1A	481142	ENSCAFG00000000339	arginine vasopressin receptor 1A [Source:VGNC Symbol;Acc:VGNC:38318]	ENSCAFG00000000339	ENSG00000166148	81.6425	AVPR1A	arginine vasopressin receptor 1A [Source:HGNC Symbol;Acc:HGNC:895]	552	ENSCAFP00000000475	ENSCAFT00000000524	0	0.839485	0	0.980856	0.440762	0.283231	0.867647	0.999458
ENSCAFG00000000340	481143	ENSCAFG00000000340	COX assembly mitochondrial protein 2 homolog [Source:NCBI gene;Acc:102155476]	ENSCAFG00000000340	ENSG00000103121	88.6076	CMC2	C-X9-C motif containing 2 [Source:HGNC Symbol;Acc:HGNC:24447]	56942	ENSCAFP00000000477	ENSCAFT00000000526	10.58	9.94571	10.8753	10.486	1456.37	-0.0917474	0.896743	0.999458
ENSCAFG00000000341		ENSCAFG00000000341		ENSCAFG00000000341	ENSG00000118600	78.4906	RXYLT1	ribitol xylosyltransferase 1 [Source:HGNC Symbol;Acc:HGNC:13530]	10329	ENSCAFP00000000480	ENSCAFT00000000529	10.7462	10.7825	10.0482	10.8007	1579.39	-0.15703	0.818618	0.999458
RUFY1	481454	ENSCAFG00000000344	RUN and FYVE domain containing 1 [Source:VGNC Symbol;Acc:VGNC:45803]	ENSCAFG00000000344	ENSG00000176783	86.1559	RUFY1	RUN and FYVE domain containing 1 [Source:HGNC Symbol;Acc:HGNC:19760]	80230	ENSCAFP00000038523,ENSCAFP00000000488	ENSCAFT00000047107,ENSCAFT00000000538	13.0894	12.9356	12.2402	12.6573	6960.95	-0.436718	0.498704	0.965538
SRGAP1	481144	ENSCAFG00000000345	SLIT-ROBO Rho GTPase activating protein 1 [Source:VGNC Symbol;Acc:VGNC:46801]	ENSCAFG00000000345	ENSG00000196935	98.895	SRGAP1	SLIT-ROBO Rho GTPase activating protein 1 [Source:HGNC Symbol;Acc:HGNC:17382]	57522	ENSCAFP00000042500,ENSCAFP00000000489	ENSCAFT00000048655,ENSCAFT00000000539	6.3459	10.2223	10.3499	11.2242	1242.32	4.13781	9.35e-08	5.95e-06
CBY3		ENSCAFG00000000347	chibby family member 3 [Source:VGNC Symbol;Acc:VGNC:51702]	ENSCAFG00000000347	ENSG00000204659	62.0408	CBY3	chibby family member 3 [Source:HGNC Symbol;Acc:HGNC:33278]	646019	ENSCAFP00000000495,ENSCAFP00000038877	ENSCAFT00000000545,ENSCAFT00000044838	1.40032	0	0	0.980856	0.653308	-0.809168	0.633753	0.989626
CANX	403908	ENSCAFG00000000348	calnexin [Source:VGNC Symbol;Acc:VGNC:38695]	ENSCAFG00000000348	ENSG00000127022	92.2689	CANX	calnexin [Source:HGNC Symbol;Acc:HGNC:1473]	821	ENSCAFP00000042695,ENSCAFP00000000498,ENSCAFP00000036920	ENSCAFT00000048458,ENSCAFT00000000548,ENSCAFT00000045938	17.1112	16.876	16.74	16.7907	121167	-0.301041	0.583219	0.989626
MAML1		ENSCAFG00000000350	mastermind like transcriptional coactivator 1 [Source:VGNC Symbol;Acc:VGNC:42939]	ENSCAFG00000000350	ENSG00000161021	84.3597	MAML1	mastermind like transcriptional coactivator 1 [Source:HGNC Symbol;Acc:HGNC:13632]	9794	ENSCAFP00000000502,ENSCAFP00000034146,ENSCAFP00000034145	ENSCAFT00000000552,ENSCAFT00000038429,ENSCAFT00000038428	12.048	11.4296	11.5989	12.3408	3819.56	-0.193775	0.787084	0.999458
C10H12orf56	100683508	ENSCAFG00000000351	chromosome 10 C12orf56 homolog [Source:VGNC Symbol;Acc:VGNC:52478]	ENSCAFG00000000351	ENSG00000185306	79.4913	C12orf56	chromosome 12 open reading frame 56 [Source:HGNC Symbol;Acc:HGNC:26967]	115749	ENSCAFP00000040762,ENSCAFP00000000500	ENSCAFT00000043053,ENSCAFT00000000550	6.40291	7.01875	7.73671	6.35424	126.35	0.703286	0.435922	0.940142
XPOT	474427	ENSCAFG00000000352	exportin for tRNA [Source:VGNC Symbol;Acc:VGNC:48465]	ENSCAFG00000000352	ENSG00000184575	98.5462	XPOT	exportin for tRNA [Source:HGNC Symbol;Acc:HGNC:12826]	11260	ENSCAFP00000000504,ENSCAFP00000039683	ENSCAFT00000000554,ENSCAFT00000048549	15.1677	15.5643	15.4116	15.3747	42832.5	0.278433	0.615729	0.989626
STXBP5	476237	ENSCAFG00000000353	syntaxin binding protein 5 [Source:VGNC Symbol;Acc:VGNC:46963]	ENSCAFG00000000353	ENSG00000164506	98.3507	STXBP5	syntaxin binding protein 5 [Source:HGNC Symbol;Acc:HGNC:19665]	134957	ENSCAFP00000000510,ENSCAFP00000000509	ENSCAFT00000000561,ENSCAFT00000000560	13.2331	12.9479	12.7126	13.265	8520.49	-0.233426	0.704283	0.995142
LTC4S	607316	ENSCAFG00000000354	leukotriene C4 synthase [Source:VGNC Symbol;Acc:VGNC:51742]	ENSCAFG00000000354	ENSG00000213316	88	LTC4S	leukotriene C4 synthase [Source:HGNC Symbol;Acc:HGNC:6719]	4056	ENSCAFP00000000503	ENSCAFT00000000553	7.8386	3.38859	3.68204	3.42443	64.737	-4.21933	7.24e-07	3.87e-05
MGAT4B	481458	ENSCAFG00000000355	mannosyl (alpha-1_3-)-glycoprotein beta-1_4-N-acetylglucosaminyltransferase_ isozyme B [Source:VGNC Symbol;Acc:VGNC:51745]	ENSCAFG00000000355	ENSG00000161013	93.0657	MGAT4B	mannosyl (alpha-1,3-)-glycoprotein beta-1,4-N-acetylglucosaminyltransferase, isozyme B [Source:HGNC Symbol;Acc:HGNC:7048]	11282	ENSCAFP00000000511	ENSCAFT00000000562	15.6453	13.9073	13.6112	14.0304	23964.5	-1.73988	0.00309789	0.0480491
TBK1	481145	ENSCAFG00000000356	TANK binding kinase 1 [Source:VGNC Symbol;Acc:VGNC:47160]	ENSCAFG00000000356	ENSG00000183735	96.7078	TBK1	TANK binding kinase 1 [Source:HGNC Symbol;Acc:HGNC:11584]	29110	ENSCAFP00000000505	ENSCAFT00000000555	13.4456	13.4289	13.8558	13.6966	12570.8	0.219619	0.709374	0.995142
ENSCAFG00000000357		ENSCAFG00000000357		ENSCAFG00000000357							ENSCAFT00000000556	1.40032	4.75759	3.98131	4.35563	15.4892	2.87858	0.0421752	0.298828
GNS	474429	ENSCAFG00000000359	glucosamine (N-acetyl)-6-sulfatase [Source:VGNC Symbol;Acc:VGNC:54150]	ENSCAFG00000000359	ENSG00000135677	97.137	GNS	glucosamine (N-acetyl)-6-sulfatase [Source:HGNC Symbol;Acc:HGNC:4422]	2799	ENSCAFP00000000512	ENSCAFT00000000563	16.5225	13.8944	14.7525	14.1855	38898.2	-2.12324	0.00202834	0.034284
SQSTM1		ENSCAFG00000000360	sequestosome 1 [Source:VGNC Symbol;Acc:VGNC:46787]	ENSCAFG00000000360	ENSG00000161011	68.1499	SQSTM1	sequestosome 1 [Source:HGNC Symbol;Acc:HGNC:11280]	8878	ENSCAFP00000000516	ENSCAFT00000000567	15.0636	13.466	13.0516	14.3465	18719.5	-1.27391	0.111103	0.527431
TBC1D30	481147	ENSCAFG00000000361	TBC1 domain family member 30 [Source:VGNC Symbol;Acc:VGNC:47146]	ENSCAFG00000000361	ENSG00000111490	90.6702	TBC1D30	TBC1 domain family member 30 [Source:HGNC Symbol;Acc:HGNC:29164]	23329	ENSCAFP00000041759,ENSCAFP00000000514	ENSCAFT00000048434,ENSCAFT00000000565	10.4525	9.91183	12.0847	10.9215	2160.95	0.725768	0.462198	0.955945
WIF1	481148	ENSCAFG00000000364	WNT inhibitory factor 1 [Source:VGNC Symbol;Acc:VGNC:48409]	ENSCAFG00000000364	ENSG00000156076	94.723	WIF1	WNT inhibitory factor 1 [Source:HGNC Symbol;Acc:HGNC:18081]	11197	ENSCAFP00000000520	ENSCAFT00000000572	5.27466	0	2.93684	0.980856	11.3354	-2.76215	0.11123	0.527753
ENSCAFG00000000365	607250	ENSCAFG00000000365	MRN complex interacting protein [Source:NCBI gene;Acc:607250]	ENSCAFG00000000365	ENSG00000161010	80.2817	MRNIP	MRN complex interacting protein [Source:HGNC Symbol;Acc:HGNC:30817]	51149	ENSCAFP00000000518	ENSCAFT00000000570	12.1607	10.8151	10.3467	11.5232	2655.47	-1.13202	0.140107	0.597909
SASH1	608649	ENSCAFG00000000366	SAM and SH3 domain containing 1 [Source:VGNC Symbol;Acc:VGNC:45871]	ENSCAFG00000000366	ENSG00000111961	88.4584	SASH1	SAM and SH3 domain containing 1 [Source:HGNC Symbol;Acc:HGNC:19182]	23328	ENSCAFP00000000523	ENSCAFT00000000575	12.3696	14.16	14.6664	13.3601	15027.6	1.70337	0.0302311	0.241278
ENPP3	474820	ENSCAFG00000000367	ectonucleotide pyrophosphatase/phosphodiesterase 3 [Source:VGNC Symbol;Acc:VGNC:40376]	ENSCAFG00000000367	ENSG00000154269	85.0457	ENPP3	ectonucleotide pyrophosphatase/phosphodiesterase 3 [Source:HGNC Symbol;Acc:HGNC:3358]	5169	ENSCAFP00000000005,ENSCAFP00000000528	ENSCAFT00000000005,ENSCAFT00000000580	11.4595	9.67742	5.06811	8.27446	993.551	-2.45914	0.0643668	0.388635
ENSCAFG00000000370	474432	ENSCAFG00000000370	transmembrane BAX inhibitor motif containing 4 [Source:NCBI gene;Acc:474432]	ENSCAFG00000000370	ENSG00000155957	88.2353	TMBIM4	transmembrane BAX inhibitor motif containing 4 [Source:HGNC Symbol;Acc:HGNC:24257]	51643	ENSCAFP00000000527	ENSCAFT00000000579	12.9369	12.2192	13.0035	11.207	5795.38	-0.578684	0.518717	0.972515
UST	476238	ENSCAFG00000000372	uronyl 2-sulfotransferase [Source:VGNC Symbol;Acc:VGNC:48207]	ENSCAFG00000000372	ENSG00000111962	90.205	UST	uronyl 2-sulfotransferase [Source:HGNC Symbol;Acc:HGNC:17223]	10090	ENSCAFP00000000525	ENSCAFT00000000577	12.1899	6.29209	11.7076	10.5697	2402.72	-1.25988	0.365639	0.889304
TAB2	484028	ENSCAFG00000000373	TGF-beta activated kinase 1 (MAP3K7) binding protein 2 [Source:VGNC Symbol;Acc:VGNC:53995]	ENSCAFG00000000373	ENSG00000055208	96.5368	TAB2	TGF-beta activated kinase 1 (MAP3K7) binding protein 2 [Source:HGNC Symbol;Acc:HGNC:17075]	23118	ENSCAFP00000000532	ENSCAFT00000000584	13.9023	13.0146	13.5411	13.565	11905.5	-0.492731	0.431017	0.936604
IRAK3	481150	ENSCAFG00000000374	interleukin 1 receptor associated kinase 3 [Source:VGNC Symbol;Acc:VGNC:54151]	ENSCAFG00000000374	ENSG00000090376	79.8058	IRAK3	interleukin 1 receptor associated kinase 3 [Source:HGNC Symbol;Acc:HGNC:17020]	11213	ENSCAFP00000000535	ENSCAFT00000000586	9.01076	10.7068	10.3043	9.18552	1007.48	1.12041	0.187442	0.678468
ZC3H12D		ENSCAFG00000000375	zinc finger CCCH-type containing 12D [Source:VGNC Symbol;Acc:VGNC:54006]	ENSCAFG00000000375	ENSG00000178199	62.6804	ZC3H12D	zinc finger CCCH-type containing 12D [Source:HGNC Symbol;Acc:HGNC:21175]	340152	ENSCAFP00000000536	ENSCAFT00000000588	7.43594	5.49848	4.66734	5.42177	70.6603	-2.10342	0.0143432	0.146303
ENSCAFG00000000376		ENSCAFG00000000376		ENSCAFG00000000376	ENSG00000167863	89.441	ATP5PD	ATP synthase peripheral stalk subunit d [Source:HGNC Symbol;Acc:HGNC:845]	10476	ENSCAFP00000042171	ENSCAFT00000000590	10.0788	10.914	10.5187	10.1734	1407.22	0.472582	0.477812	0.965538
ENSCAFG00000000377		ENSCAFG00000000377		ENSCAFG00000000377	ENSG00000167283	88.3495	ATP5MG	ATP synthase membrane subunit g [Source:HGNC Symbol;Acc:HGNC:14247]	10632	ENSCAFP00000000539	ENSCAFT00000000591	8.96416	9.49847	9.21131	9.3709	618.402	0.390951	0.511299	0.970018
HELB	608595	ENSCAFG00000000378	DNA helicase B [Source:VGNC Symbol;Acc:VGNC:41648]	ENSCAFG00000000378	ENSG00000127311	66.8722	HELB	DNA helicase B [Source:HGNC Symbol;Acc:HGNC:17196]	92797	ENSCAFP00000000540,ENSCAFP00000031011	ENSCAFT00000000592,ENSCAFT00000035720	10.3547	10.5271	10.4084	9.55209	1222.7	-0.126376	0.863056	0.999458
PPIL4		ENSCAFG00000000379	peptidylprolyl isomerase like 4 [Source:VGNC Symbol;Acc:VGNC:44857]	ENSCAFG00000000379	ENSG00000131013	91.8251	PPIL4	peptidylprolyl isomerase like 4 [Source:HGNC Symbol;Acc:HGNC:15702]	85313	ENSCAFP00000000541	ENSCAFT00000000593	12.3107	12.4175	13.1973	12.9158	6916.84	0.549047	0.409148	0.924446
MED23	474822	ENSCAFG00000000380	mediator complex subunit 23 [Source:VGNC Symbol;Acc:VGNC:43131]	ENSCAFG00000000380	ENSG00000112282	98.2495	MED23	mediator complex subunit 23 [Source:HGNC Symbol;Acc:HGNC:2372]	9439	ENSCAFP00000000544	ENSCAFT00000000597	12.8383	12.6313	12.0125	12.7168	6131.85	-0.341186	0.604325	0.989626
TBC1D9B	481460	ENSCAFG00000000381	TBC1 domain family member 9B [Source:VGNC Symbol;Acc:VGNC:47153]	ENSCAFG00000000381	ENSG00000197226	92.7049	TBC1D9B	TBC1 domain family member 9B [Source:HGNC Symbol;Acc:HGNC:29097]	23061	ENSCAFP00000037783,ENSCAFP00000000545	ENSCAFT00000046292,ENSCAFT00000000598	14.5111	13.1313	13.0074	13.5559	13148.6	-1.22425	0.0483743	0.325689
ENSCAFG00000000382		ENSCAFG00000000382		ENSCAFG00000000382							ENSCAFT00000000595	2.91808	2.05577	2.93684	4.05121	7.98788	0.28103	0.855046	0.999458
GRIP1		ENSCAFG00000000384	glutamate receptor interacting protein 1 [Source:VGNC Symbol;Acc:VGNC:41498]	ENSCAFG00000000384	ENSG00000155974	95.814	GRIP1	glutamate receptor interacting protein 1 [Source:HGNC Symbol;Acc:HGNC:18708]	23426	ENSCAFP00000038957,ENSCAFP00000000554	ENSCAFT00000044628,ENSCAFT00000000607	4.85165	5.09404	7.4559	1.55938	59.3864	1.00251	0.524817	0.974522
KATNA1	476240	ENSCAFG00000000385	katanin catalytic subunit A1 [Source:VGNC Symbol;Acc:VGNC:42216]	ENSCAFG00000000385	ENSG00000186625	97.3523	KATNA1	katanin catalytic subunit A1 [Source:HGNC Symbol;Acc:HGNC:6216]	11104	ENSCAFP00000000550	ENSCAFT00000000603	10.9738	11.9581	12.2457	11.8751	3649.68	1.03462	0.0779165	0.435534
ARG1	474823	ENSCAFG00000000386	arginase 1 [Source:VGNC Symbol;Acc:VGNC:38041]	ENSCAFG00000000386	ENSG00000118520	90.303	ARG1	arginase 1 [Source:HGNC Symbol;Acc:HGNC:663]	383	ENSCAFP00000000548,ENSCAFP00000000552	ENSCAFT00000000601,ENSCAFT00000000605	6.28653	6.49511	8.37993	8.19999	197.864	1.49947	0.131033	0.574859
LATS1	476241	ENSCAFG00000000387	large tumor suppressor kinase 1 [Source:VGNC Symbol;Acc:VGNC:42598]	ENSCAFG00000000387	ENSG00000131023	96.5395	LATS1	large tumor suppressor kinase 1 [Source:HGNC Symbol;Acc:HGNC:6514]	9113	ENSCAFP00000000561,ENSCAFP00000041999	ENSCAFT00000000614,ENSCAFT00000044921	11.8078	12.7128	12.8708	12.7203	6133.33	0.940243	0.0905149	0.471206
ENSCAFG00000000388	102154748	ENSCAFG00000000388	E3 ubiquitin-protein ligase TRIM39 [Source:NCBI gene;Acc:102154748]	ENSCAFG00000000388	ENSG00000204599	99.3852	TRIM39	tripartite motif containing 39 [Source:HGNC Symbol;Acc:HGNC:10065]	56658	ENSCAFP00000000564	ENSCAFT00000000617	9.02445	8.41463	7.06767	9.13645	388.731	-0.54791	0.574539	0.989626
ENSCAFG00000000389		ENSCAFG00000000389		ENSCAFG00000000389						ENSCAFP00000000565	ENSCAFT00000000618	2.09734	4.57851	4.11049	3.28728	12.8021	1.86097	0.186108	0.677414
NUP43	484031	ENSCAFG00000000390	nucleoporin 43 [Source:VGNC Symbol;Acc:VGNC:44055]	ENSCAFG00000000390	ENSG00000120253	95	NUP43	nucleoporin 43 [Source:HGNC Symbol;Acc:HGNC:21182]	348995	ENSCAFP00000000567	ENSCAFT00000000620	10.9994	12.7382	12.7259	12.8359	5740.33	1.72859	0.00172497	0.030172
RASGEF1C		ENSCAFG00000000391	RasGEF domain family member 1C [Source:VGNC Symbol;Acc:VGNC:45369]	ENSCAFG00000000391	ENSG00000146090	93.3761	RASGEF1C	RasGEF domain family member 1C [Source:HGNC Symbol;Acc:HGNC:27400]	255426	ENSCAFP00000000568,ENSCAFP00000036021,ENSCAFP00000039759	ENSCAFT00000000622,ENSCAFT00000048461,ENSCAFT00000047085	0	0	0	0	0	0	1	1
PCMT1	476242	ENSCAFG00000000393	protein-L-isoaspartate (D-aspartate) O-methyltransferase [Source:NCBI gene;Acc:476242]	ENSCAFG00000000393	ENSG00000120265	96.1538	PCMT1	protein-L-isoaspartate (D-aspartate) O-methyltransferase [Source:HGNC Symbol;Acc:HGNC:8728]	5110	ENSCAFP00000000571	ENSCAFT00000000625	12.7331	12.6394	12.6522	12.5363	6390.54	-0.12018	0.827278	0.999458
RPP21	474824	ENSCAFG00000000394	ribonuclease P/MRP subunit p21 [Source:VGNC Symbol;Acc:VGNC:54354]	ENSCAFG00000000394	ENSG00000241370	56.4854	RPP21	ribonuclease P/MRP subunit p21 [Source:HGNC Symbol;Acc:HGNC:21300]	79897	ENSCAFP00000000570	ENSCAFT00000000624	10.9076	11.506	10.228	10.928	1993.24	0.0682487	0.930792	0.999458
MAPK9	474652	ENSCAFG00000000395	mitogen-activated protein kinase 9 [Source:VGNC Symbol;Acc:VGNC:43004]	ENSCAFG00000000395	ENSG00000050748	99.2924	MAPK9	mitogen-activated protein kinase 9 [Source:HGNC Symbol;Acc:HGNC:6886]	5601	ENSCAFP00000000579	ENSCAFT00000000634	13.3437	12.9987	12.4591	12.5713	7573.49	-0.62973	0.309681	0.834637
GNL1	474825	ENSCAFG00000000396	G protein nucleolar 1 (putative) [Source:NCBI gene;Acc:474825]	ENSCAFG00000000396	ENSG00000204590	97.6936	GNL1	G protein nucleolar 1 (putative) [Source:HGNC Symbol;Acc:HGNC:4413]	2794	ENSCAFP00000000572	ENSCAFT00000000627	12.2357	12.0293	11.4825	12.3793	4297.1	-0.218187	0.752852	0.995374
CAND1		ENSCAFG00000000397	cullin associated and neddylation dissociated 1 [Source:VGNC Symbol;Acc:VGNC:38694]	ENSCAFG00000000397	ENSG00000111530	99.9172	CAND1	cullin associated and neddylation dissociated 1 [Source:HGNC Symbol;Acc:HGNC:30688]	55832	ENSCAFP00000000584	ENSCAFT00000000639	13.8007	14.4688	14.5992	13.7081	18785.9	0.489279	0.484487	0.965538
LRP11	100688818	ENSCAFG00000000398	LDL receptor related protein 11 [Source:VGNC Symbol;Acc:VGNC:42773]	ENSCAFG00000000398	ENSG00000120256	86.7168	LRP11	LDL receptor related protein 11 [Source:HGNC Symbol;Acc:HGNC:16936]	84918	ENSCAFP00000000573	ENSCAFT00000000626	10.8279	12.6617	11.288	12.1978	3872.91	1.26131	0.117012	0.543809
ENSCAFG00000000399		ENSCAFG00000000399		ENSCAFG00000000399	ENSG00000111981	33.0275	ULBP1	UL16 binding protein 1 [Source:HGNC Symbol;Acc:HGNC:14893]	80329	ENSCAFP00000037726,ENSCAFP00000000574	ENSCAFT00000042946,ENSCAFT00000000628	8.77193	11.3724	11.1776	10.3867	1684.81	2.1763	0.00284413	0.0450953
ENSCAFG00000000400		ENSCAFG00000000400		ENSCAFG00000000400						ENSCAFP00000000575	ENSCAFT00000000630	2.09734	1.75199	0.798842	0	1.59678	-0.817246	0.659878	0.994871
ENSCAFG00000000402	611924	ENSCAFG00000000402	protein phosphatase 1 regulatory inhibitor subunit 14C [Source:NCBI gene;Acc:611924]	ENSCAFG00000000402						ENSCAFP00000037007,ENSCAFP00000000576	ENSCAFT00000046557,ENSCAFT00000000631	3.43797	10.9496	9.30202	8.55401	747.9	5.8636	2.2e-07	1.27e-05
IYD	476244	ENSCAFG00000000404	iodotyrosine deiodinase [Source:VGNC Symbol;Acc:VGNC:42164]	ENSCAFG00000000404	ENSG00000009765	70.3448	IYD	iodotyrosine deiodinase [Source:HGNC Symbol;Acc:HGNC:21071]	389434	ENSCAFP00000000578	ENSCAFT00000000633	2.91808	4.42792	3.19168	3.28728	10.9956	0.766164	0.584643	0.989626
PLEKHG1	484035	ENSCAFG00000000405	pleckstrin homology and RhoGEF domain containing G1 [Source:VGNC Symbol;Acc:VGNC:44676]	ENSCAFG00000000405	ENSG00000120278	84.842	PLEKHG1	pleckstrin homology and RhoGEF domain containing G1 [Source:HGNC Symbol;Acc:HGNC:20884]	57480	ENSCAFP00000000583	ENSCAFT00000000638	7.337	12.8225	9.64364	11.2475	2658.15	3.90686	0.000805768	0.0165571
PPP1R10	481705	ENSCAFG00000000406	protein phosphatase 1 regulatory subunit 10 [Source:VGNC Symbol;Acc:VGNC:44876]	ENSCAFG00000000406	ENSG00000204569	95.8511	PPP1R10	protein phosphatase 1 regulatory subunit 10 [Source:HGNC Symbol;Acc:HGNC:9284]	5514	ENSCAFP00000039379,ENSCAFP00000000590	ENSCAFT00000048295,ENSCAFT00000000645	13.4344	13.3463	13.4661	13.6364	11382.6	0.0522369	0.926617	0.999458
DYRK2	481152	ENSCAFG00000000407	dual specificity tyrosine phosphorylation regulated kinase 2 [Source:VGNC Symbol;Acc:VGNC:40157]	ENSCAFG00000000407	ENSG00000127334	98.6689	DYRK2	dual specificity tyrosine phosphorylation regulated kinase 2 [Source:HGNC Symbol;Acc:HGNC:3093]	8445	ENSCAFP00000000587	ENSCAFT00000000642	10.8447	11.5507	11.2897	11.0875	2378.62	0.464531	0.440649	0.942828
IFNG	403801	ENSCAFG00000000408	interferon gamma [Source:VGNC Symbol;Acc:VGNC:41879]	ENSCAFG00000000408	ENSG00000111537	65.6627	IFNG	interferon gamma [Source:HGNC Symbol;Acc:HGNC:5438]	3458	ENSCAFP00000000588	ENSCAFT00000000643	6.22461	0	0	0.980856	18.6888	-5.97828	0.000197834	0.00520566
ENSCAFG00000000409		ENSCAFG00000000409		ENSCAFG00000000409	ENSG00000111536	65.4762	IL26	interleukin 26 [Source:HGNC Symbol;Acc:HGNC:17119]	55801	ENSCAFP00000000589	ENSCAFT00000000644	2.91808	0	3.06988	0	3.48885	-0.615397	0.736756	0.995374
IL22	481153	ENSCAFG00000000410	interleukin 22 [Source:VGNC Symbol;Acc:VGNC:41969]	ENSCAFG00000000410	ENSG00000127318	90.5028	IL22	interleukin 22 [Source:HGNC Symbol;Acc:HGNC:14900]	50616	ENSCAFP00000000592	ENSCAFT00000000647	1.40032	0	0	0	0.409899	-1.13787	0.502429	0.965538
MRPS18B	474827	ENSCAFG00000000411	mitochondrial ribosomal protein S18B [Source:VGNC Symbol;Acc:VGNC:43413]	ENSCAFG00000000411	ENSG00000204568	84.0467	MRPS18B	mitochondrial ribosomal protein S18B [Source:HGNC Symbol;Acc:HGNC:14516]	28973	ENSCAFP00000000593	ENSCAFT00000000648	12.0474	12.549	12.2393	12.7059	5434.38	0.451153	0.451416	0.951561
MDM1	474439	ENSCAFG00000000412	Mdm1 nuclear protein [Source:VGNC Symbol;Acc:VGNC:43105]	ENSCAFG00000000412	ENSG00000111554	79.6961	MDM1	Mdm1 nuclear protein [Source:HGNC Symbol;Acc:HGNC:29917]	56890	ENSCAFP00000039901,ENSCAFP00000000594	ENSCAFT00000044658,ENSCAFT00000000649	9.76485	11.4101	11.9574	10.0463	2155.4	1.46699	0.112299	0.530165
MTHFD1L	476245	ENSCAFG00000000413	methylenetetrahydrofolate dehydrogenase (NADP+ dependent) 1 like [Source:NCBI gene;Acc:476245]	ENSCAFG00000000413	ENSG00000120254	93.7788	MTHFD1L	methylenetetrahydrofolate dehydrogenase (NADP+ dependent) 1 like [Source:HGNC Symbol;Acc:HGNC:21055]	25902	ENSCAFP00000000601	ENSCAFT00000000656	12.7459	14.5813	14.2513	14.7861	19783.3	1.75993	0.00391245	0.0570834
ATAT1	477580	ENSCAFG00000000414	alpha tubulin acetyltransferase 1 [Source:VGNC Symbol;Acc:VGNC:38204]	ENSCAFG00000000414	ENSG00000137343	83.6538	ATAT1	alpha tubulin acetyltransferase 1 [Source:HGNC Symbol;Acc:HGNC:21186]	79969	ENSCAFP00000000597	ENSCAFT00000000652	10.5676	10.0749	8.77045	8.95871	881.603	-1.11615	0.183331	0.672677
ENSCAFG00000000415	608981	ENSCAFG00000000415	RAP1B_ member of RAS oncogene family [Source:NCBI gene;Acc:608981]	ENSCAFG00000000415						ENSCAFP00000000596	ENSCAFT00000000651	15.3325	14.1978	15.2744	13.7774	28430.5	-0.729721	0.393107	0.91233
C12H6orf136	474828	ENSCAFG00000000416	chromosome 12 C6orf136 homolog [Source:VGNC Symbol;Acc:VGNC:49213]	ENSCAFG00000000416	ENSG00000204564	88.4984	C6orf136	chromosome 6 open reading frame 136 [Source:HGNC Symbol;Acc:HGNC:21301]	221545	ENSCAFP00000034471	ENSCAFT00000038720	13.1905	12.489	11.5948	12.3653	5865.54	-0.953986	0.174661	0.656431
NUP107	474440	ENSCAFG00000000417	nucleoporin 107 [Source:VGNC Symbol;Acc:VGNC:44044]	ENSCAFG00000000417	ENSG00000111581	93.5135	NUP107	nucleoporin 107 [Source:HGNC Symbol;Acc:HGNC:29914]	57122	ENSCAFP00000000604	ENSCAFT00000000659	11.3185	12.9352	13.2838	12.0962	6183.31	1.46617	0.0544243	0.350465
MDM2	403693	ENSCAFG00000000418	MDM2 proto-oncogene [Source:VGNC Symbol;Acc:VGNC:43106]	ENSCAFG00000000418	ENSG00000135679	87.6984	MDM2	MDM2 proto-oncogene [Source:HGNC Symbol;Acc:HGNC:6973]	4193	ENSCAFP00000000608	ENSCAFT00000000663	15.6647	13.2551	14.2131	12.8142	21978.1	-2.00512	0.0162582	0.159542
AKAP12	476246	ENSCAFG00000000419	A-kinase anchoring protein 12 [Source:VGNC Symbol;Acc:VGNC:37754]	ENSCAFG00000000419	ENSG00000131016	67.8977	AKAP12	A-kinase anchoring protein 12 [Source:HGNC Symbol;Acc:HGNC:370]	9590	ENSCAFP00000000609	ENSCAFT00000000664	4.36982	5.36667	9.65824	5.91628	231.586	3.08709	0.0345059	0.26199
CPM		ENSCAFG00000000420	carboxypeptidase M [Source:VGNC Symbol;Acc:VGNC:54521]	ENSCAFG00000000420	ENSG00000135678	76.3587	CPM	carboxypeptidase M [Source:HGNC Symbol;Acc:HGNC:2311]	1368	ENSCAFP00000000610	ENSCAFT00000000665	16.0149	10.2766	13.2697	11.5697	20092	-3.43265	0.00263147	0.0425681
ENSCAFG00000000421		ENSCAFG00000000421		ENSCAFG00000000421						ENSCAFP00000040009,ENSCAFP00000037974	ENSCAFT00000048600,ENSCAFT00000000666	5.55178	6.67306	6.43972	5.71707	71.0904	0.745135	0.400192	0.91793
ZBTB2	484036	ENSCAFG00000000422	zinc finger and BTB domain containing 2 [Source:VGNC Symbol;Acc:VGNC:54005]	ENSCAFG00000000422	ENSG00000181472	72.3589	ZBTB2	zinc finger and BTB domain containing 2 [Source:HGNC Symbol;Acc:HGNC:20868]	57621	ENSCAFP00000000611	ENSCAFT00000000667	11.8268	11.8874	12.5251	12.4693	4745.5	0.479193	0.458042	0.954626
RMND1	476247	ENSCAFG00000000423	required for meiotic nuclear division 1 homolog [Source:VGNC Symbol;Acc:VGNC:53761]	ENSCAFG00000000423	ENSG00000155906	65.4941	RMND1	required for meiotic nuclear division 1 homolog [Source:HGNC Symbol;Acc:HGNC:21176]	55005	ENSCAFP00000000614	ENSCAFT00000000670	10.6	10.1288	10.5282	10.3919	1372	-0.234792	0.693649	0.995142
CPSF6		ENSCAFG00000000424	cleavage and polyadenylation specific factor 6 [Source:VGNC Symbol;Acc:VGNC:39577]	ENSCAFG00000000424	ENSG00000111605	100	CPSF6	cleavage and polyadenylation specific factor 6 [Source:HGNC Symbol;Acc:HGNC:13871]	11052	ENSCAFP00000000616,ENSCAFP00000038011,ENSCAFP00000040154,ENSCAFP00000036169	ENSCAFT00000000672,ENSCAFT00000046748,ENSCAFT00000043597,ENSCAFT00000048094	12.7397	13.1475	12.9609	13.0875	8146.64	0.320212	0.564297	0.989626
ARMT1	611986	ENSCAFG00000000425	acidic residue methyltransferase 1 [Source:VGNC Symbol;Acc:VGNC:38130]	ENSCAFG00000000425	ENSG00000146476	87.9819	ARMT1	acidic residue methyltransferase 1 [Source:HGNC Symbol;Acc:HGNC:17872]	79624	ENSCAFP00000000618	ENSCAFT00000000674	12.204	11.3323	11.893	11.9312	3750.22	-0.446641	0.484421	0.965538
LYZ	474442	ENSCAFG00000000426	lysozyme [Source:VGNC Symbol;Acc:VGNC:42901]	ENSCAFG00000000426	ENSG00000090382	80.4054	LYZ	lysozyme [Source:HGNC Symbol;Acc:HGNC:6740]	4069	ENSCAFP00000000619	ENSCAFT00000000675	15.9264	15.5661	15.8587	13.7991	46114.6	-0.5692	0.552522	0.989342
DHX16	481706	ENSCAFG00000000427	DEAH-box helicase 16 [Source:VGNC Symbol;Acc:VGNC:39940]	ENSCAFG00000000427	ENSG00000204560	97.2169	DHX16	DEAH-box helicase 16 [Source:HGNC Symbol;Acc:HGNC:2739]	8449	ENSCAFP00000000629	ENSCAFT00000000685	12.6152	12.9832	12.5054	12.9236	6987.82	0.198456	0.743468	0.995374
YEATS4	474443	ENSCAFG00000000428	YEATS domain containing 4 [Source:VGNC Symbol;Acc:VGNC:48483]	ENSCAFG00000000428	ENSG00000127337	99.1189	YEATS4	YEATS domain containing 4 [Source:HGNC Symbol;Acc:HGNC:24859]	8089	ENSCAFP00000000622	ENSCAFT00000000678	10.6814	11.2188	11.7316	9.64625	2055.92	0.388902	0.685079	0.995142
CCDC170	476248	ENSCAFG00000000429	coiled-coil domain containing 170 [Source:VGNC Symbol;Acc:VGNC:38809]	ENSCAFG00000000429	ENSG00000120262	82.4611	CCDC170	coiled-coil domain containing 170 [Source:HGNC Symbol;Acc:HGNC:21177]	80129	ENSCAFP00000000621	ENSCAFT00000000677	6.28653	4.91687	6.54632	8.34095	130.495	0.813928	0.521917	0.973886
ESR1	403640	ENSCAFG00000000430	estrogen receptor 1 [Source:VGNC Symbol;Acc:VGNC:40476]	ENSCAFG00000000430	ENSG00000091831	90.1007	ESR1	estrogen receptor 1 [Source:HGNC Symbol;Acc:HGNC:3467]	2099	ENSCAFP00000000624	ENSCAFT00000000680	6.9728	2.30657	1.68666	4.05121	36.5884	-3.57339	0.00597254	0.0776881
FRS2	474444	ENSCAFG00000000431	fibroblast growth factor receptor substrate 2 [Source:VGNC Symbol;Acc:VGNC:40986]	ENSCAFG00000000431	ENSG00000166225	99.2126	FRS2	fibroblast growth factor receptor substrate 2 [Source:HGNC Symbol;Acc:HGNC:16971]	10818	ENSCAFP00000000625	ENSCAFT00000000681	11.2038	10.3997	10.5056	9.28794	1446.13	-0.996103	0.20853	0.710719
CCT2	474445	ENSCAFG00000000432	chaperonin containing TCP1 subunit 2 [Source:VGNC Symbol;Acc:VGNC:38922]	ENSCAFG00000000432	ENSG00000166226	97.757	CCT2	chaperonin containing TCP1 subunit 2 [Source:HGNC Symbol;Acc:HGNC:1615]	10576	ENSCAFP00000000628	ENSCAFT00000000684	14.2538	14.8098	14.9816	14.084	24492.8	0.405211	0.561532	0.989626
GFPT2	474653	ENSCAFG00000000433	glutamine-fructose-6-phosphate transaminase 2 [Source:VGNC Symbol;Acc:VGNC:41188]	ENSCAFG00000000433	ENSG00000131459	97.654	GFPT2	glutamine-fructose-6-phosphate transaminase 2 [Source:HGNC Symbol;Acc:HGNC:4242]	9945	ENSCAFP00000000662	ENSCAFT00000000718	10.5281	5.19075	4.66734	6.28387	403.121	-4.71511	2.09e-07	1.21e-05
LRRC10	481157	ENSCAFG00000000434	leucine rich repeat containing 10 [Source:VGNC Symbol;Acc:VGNC:54525]	ENSCAFG00000000434	ENSG00000198812	79.2115	LRRC10	leucine rich repeat containing 10 [Source:HGNC Symbol;Acc:HGNC:20264]	376132	ENSCAFP00000000631	ENSCAFT00000000687	0	0	0.798842	0	0.184926	-0.00679603	0.996804	0.999458
BEST3	481158	ENSCAFG00000000435	bestrophin 3 [Source:VGNC Symbol;Acc:VGNC:38436]	ENSCAFG00000000435	ENSG00000127325	76.7964	BEST3	bestrophin 3 [Source:HGNC Symbol;Acc:HGNC:17105]	144453	ENSCAFP00000038606,ENSCAFP00000000632	ENSCAFT00000045671,ENSCAFT00000000688	0	0	0	0	0	0	1	1
RAB3IP	481159	ENSCAFG00000000436	RAB3A interacting protein [Source:VGNC Symbol;Acc:VGNC:54536]	ENSCAFG00000000436	ENSG00000127328	96.7949	RAB3IP	RAB3A interacting protein [Source:HGNC Symbol;Acc:HGNC:16508]	117177	ENSCAFP00000000636	ENSCAFT00000000692	10.6435	10.7571	10.8707	9.27667	1454.72	-0.173381	0.843816	0.999458
PPP1R18	100856242	ENSCAFG00000000437	nurim [Source:NCBI gene;Acc:100856242]	ENSCAFG00000000437	ENSG00000146112	61.6541	PPP1R18	protein phosphatase 1 regulatory subunit 18 [Source:HGNC Symbol;Acc:HGNC:29413]	107987457	ENSCAFP00000000638,ENSCAFP00000000641	ENSCAFT00000000694,ENSCAFT00000000697	15.0626	14.5086	14.1165	14.5391	24773.4	-0.644851	0.278581	0.798331
MYRFL		ENSCAFG00000000439	myelin regulatory factor like [Source:HGNC Symbol;Acc:HGNC:26316]	ENSCAFG00000000439	ENSG00000166268	85.4749	MYRFL	myelin regulatory factor like [Source:HGNC Symbol;Acc:HGNC:26316]	196446	ENSCAFP00000000642	ENSCAFT00000000698	3.43797	0.839485	0	0	2.65674	-2.52691	0.172207	0.656321
CNOT2	474446	ENSCAFG00000000441	CCR4-NOT transcription complex subunit 2 [Source:VGNC Symbol;Acc:VGNC:39413]	ENSCAFG00000000441	ENSG00000111596	100	CNOT2	CCR4-NOT transcription complex subunit 2 [Source:HGNC Symbol;Acc:HGNC:7878]	4848	ENSCAFP00000000645	ENSCAFT00000000701	12.7258	13.1954	13.6293	12.303	8468.69	0.395741	0.617289	0.989626
MDC1		ENSCAFG00000000442	mediator of DNA damage checkpoint 1 [Source:VGNC Symbol;Acc:VGNC:43098]	ENSCAFG00000000442	ENSG00000137337	63.4565	MDC1	mediator of DNA damage checkpoint 1 [Source:HGNC Symbol;Acc:HGNC:21163]	9656	ENSCAFP00000000647,ENSCAFP00000038554,ENSCAFP00000000644	ENSCAFT00000000703,ENSCAFT00000043014,ENSCAFT00000000700	13.8667	14.4908	13.9271	14.449	18974.7	0.431105	0.49144	0.965538
TUBB	474830	ENSCAFG00000000443	tubulin beta class I [Source:NCBI gene;Acc:474830]	ENSCAFG00000000443	ENSG00000196230	100	TUBB	tubulin beta class I [Source:HGNC Symbol;Acc:HGNC:20778]	203068	ENSCAFP00000000649	ENSCAFT00000000705	16.049	16.5011	15.8917	16.0611	72427.9	0.122022	0.846644	0.999458
FLOT1	474831	ENSCAFG00000000444	flotillin 1 [Source:VGNC Symbol;Acc:VGNC:40903]	ENSCAFG00000000444	ENSG00000137312	99.0632	FLOT1	flotillin 1 [Source:HGNC Symbol;Acc:HGNC:3757]	10211	ENSCAFP00000000650	ENSCAFT00000000706	15.5329	14.7043	14.4846	14.4576	29881.4	-0.956902	0.0894334	0.467089
SYNE1		ENSCAFG00000000445	spectrin repeat containing nuclear envelope protein 1 [Source:VGNC Symbol;Acc:VGNC:47027]	ENSCAFG00000000445	ENSG00000131018	91.6591	SYNE1	spectrin repeat containing nuclear envelope protein 1 [Source:HGNC Symbol;Acc:HGNC:17089]	23345	ENSCAFP00000041619,ENSCAFP00000039418,ENSCAFP00000000744,ENSCAFP00000000701	ENSCAFT00000043078,ENSCAFT00000044768,ENSCAFT00000000809,ENSCAFT00000000760	12.1954	15.1482	11.0804	13.5772	13846.7	1.59216	0.209046	0.711415
PTPRB	481162	ENSCAFG00000000446	protein tyrosine phosphatase_ receptor type B [Source:VGNC Symbol;Acc:VGNC:45183]	ENSCAFG00000000446	ENSG00000127329	87.8104	PTPRB	protein tyrosine phosphatase, receptor type B [Source:HGNC Symbol;Acc:HGNC:9665]	5787	ENSCAFP00000000663,ENSCAFP00000000661	ENSCAFT00000000719,ENSCAFT00000000717	10.2862	11.5309	8.42098	10.5762	1518.27	0.328159	0.772488	0.998139
ENSCAFG00000000447	481708	ENSCAFG00000000447	immediate early response 3 [Source:NCBI gene;Acc:481708]	ENSCAFG00000000447	ENSG00000137331	43.125	IER3	immediate early response 3 [Source:HGNC Symbol;Acc:HGNC:5392]	8870	ENSCAFP00000000653	ENSCAFT00000000709	12.2849	12.3304	12.035	12.3187	4860.48	-0.0493141	0.931653	0.999458
DDR1	100856512	ENSCAFG00000000448	discoidin domain receptor tyrosine kinase 1 [Source:NCBI gene;Acc:100856512]	ENSCAFG00000000448	ENSG00000204580	88.49	DDR1	discoidin domain receptor tyrosine kinase 1 [Source:HGNC Symbol;Acc:HGNC:2730]	780	ENSCAFP00000040968,ENSCAFP00000000658	ENSCAFT00000044691,ENSCAFT00000000714	5.82645	3.59117	4.9349	6.66227	49.1677	-0.214046	0.869884	0.999458
TSPAN8	474448	ENSCAFG00000000450	tetraspanin 8 [Source:VGNC Symbol;Acc:VGNC:47925]	ENSCAFG00000000450	ENSG00000127324	73.8397	TSPAN8	tetraspanin 8 [Source:HGNC Symbol;Acc:HGNC:11855]	7103	ENSCAFP00000000667	ENSCAFT00000000723	9.06034	0.839485	2.62712	0	134.709	-6.92119	1.91e-07	1.12e-05
ENSCAFG00000000451		ENSCAFG00000000451		ENSCAFG00000000451	ENSG00000139292	87.3874	LGR5	leucine rich repeat containing G protein-coupled receptor 5 [Source:HGNC Symbol;Acc:HGNC:4504]	8549	ENSCAFP00000000668	ENSCAFT00000000724	0	0	0	0	0	0	1	1
ZFC3H1	474449	ENSCAFG00000000453	zinc finger C3H1-type containing [Source:VGNC Symbol;Acc:VGNC:48605]	ENSCAFG00000000453	ENSG00000133858	93.9318	ZFC3H1	zinc finger C3H1-type containing [Source:HGNC Symbol;Acc:HGNC:28328]	196441	ENSCAFP00000000672	ENSCAFT00000000728	13.3122	13.1499	13.0767	11.7864	7856.94	-0.494565	0.548287	0.98727
VARS2	474833	ENSCAFG00000000454	valyl-tRNA synthetase 2_ mitochondrial [Source:VGNC Symbol;Acc:VGNC:48232]	ENSCAFG00000000454	ENSG00000137411	84.3866	VARS2	valyl-tRNA synthetase 2, mitochondrial [Source:HGNC Symbol;Acc:HGNC:21642]	57176	ENSCAFP00000032497,ENSCAFP00000000685	ENSCAFT00000037049,ENSCAFT00000000742	13.4758	13.8237	13.0538	13.7371	12011.4	0.0975627	0.884837	0.999458
THAP2	100683172	ENSCAFG00000000456	THAP domain containing 2 [Source:VGNC Symbol;Acc:VGNC:47327]	ENSCAFG00000000456	ENSG00000173451	93.4884	THAP2	THAP domain containing 2 [Source:HGNC Symbol;Acc:HGNC:20854]	83591	ENSCAFP00000000673	ENSCAFT00000000730	9.00156	9.57811	9.06557	8.06488	519.124	0.0268858	0.974926	0.999458
TMEM19		ENSCAFG00000000457	transmembrane protein 19 [Source:VGNC Symbol;Acc:VGNC:47514]	ENSCAFG00000000457	ENSG00000139291	92.9293	TMEM19	transmembrane protein 19 [Source:HGNC Symbol;Acc:HGNC:25605]	55266	ENSCAFP00000000674	ENSCAFT00000000731	11.7375	11.4679	11.2207	10.1661	2444.68	-0.653124	0.412876	0.926505
RAB21	100683312	ENSCAFG00000000458	RAB21_ member RAS oncogene family [Source:VGNC Symbol;Acc:VGNC:45261]	ENSCAFG00000000458	ENSG00000080371	88.6555	RAB21	RAB21, member RAS oncogene family [Source:HGNC Symbol;Acc:HGNC:18263]	23011	ENSCAFP00000000675	ENSCAFT00000000732	12.6343	12.5264	12.2761	11.5151	5034.98	-0.450014	0.533968	0.980251
TBC1D15	474451	ENSCAFG00000000459	TBC1 domain family member 15 [Source:VGNC Symbol;Acc:VGNC:47134]	ENSCAFG00000000459	ENSG00000121749	93.4018	TBC1D15	TBC1 domain family member 15 [Source:HGNC Symbol;Acc:HGNC:25694]	64786	ENSCAFP00000000678,ENSCAFP00000038365	ENSCAFT00000000735,ENSCAFT00000043266	13.2714	13.2161	13.4841	12.0559	8778.88	-0.221445	0.787824	0.999458
LAPTM4B	475042	ENSCAFG00000000460	lysosomal protein transmembrane 4 beta [Source:VGNC Symbol;Acc:VGNC:54319]	ENSCAFG00000000460	ENSG00000104341	67.4556	LAPTM4B	lysosomal protein transmembrane 4 beta [Source:HGNC Symbol;Acc:HGNC:13646]	55353	ENSCAFP00000000679	ENSCAFT00000000736	0	1.36671	0	0	0.394706	0.24305	0.886225	0.999458
TPH2	481165	ENSCAFG00000000462	tryptophan hydroxylase 2 [Source:VGNC Symbol;Acc:VGNC:47739]	ENSCAFG00000000462	ENSG00000139287	90.4277	TPH2	tryptophan hydroxylase 2 [Source:HGNC Symbol;Acc:HGNC:20692]	121278	ENSCAFP00000000683	ENSCAFT00000000740	4.36982	3.27553	1.68666	0	7.64444	-1.6584	0.348033	0.874637
ERICH5		ENSCAFG00000000463	glutamate rich 5 [Source:VGNC Symbol;Acc:VGNC:40456]	ENSCAFG00000000463	ENSG00000177459	57.2152	ERICH5	glutamate rich 5 [Source:HGNC Symbol;Acc:HGNC:26823]	203111	ENSCAFP00000000681,ENSCAFP00000036598,ENSCAFP00000041136	ENSCAFT00000000738,ENSCAFT00000044774,ENSCAFT00000045664	10.5504	9.09403	8.97939	9.34522	799.306	-1.36713	0.0227562	0.199452
CNOT6	481463	ENSCAFG00000000464	CCR4-NOT transcription complex subunit 6 [Source:VGNC Symbol;Acc:VGNC:39416]	ENSCAFG00000000464	ENSG00000113300	98.0251	CNOT6	CCR4-NOT transcription complex subunit 6 [Source:HGNC Symbol;Acc:HGNC:14099]	57472	ENSCAFP00000000688	ENSCAFT00000000745	12.5282	12.5348	12.936	12.8083	6711.63	0.234995	0.688691	0.995142
ENSCAFG00000000465		ENSCAFG00000000465		ENSCAFG00000000465						ENSCAFP00000000682	ENSCAFT00000000739	5.98424	5.52345	4.86338	5.13246	42.3718	-0.751427	0.409847	0.925043
POP1	481978	ENSCAFG00000000469	POP1 homolog_ ribonuclease P/MRP subunit [Source:VGNC Symbol;Acc:VGNC:44815]	ENSCAFG00000000469	ENSG00000104356	81.1523	POP1	POP1 homolog, ribonuclease P/MRP subunit [Source:HGNC Symbol;Acc:HGNC:30129]	10940	ENSCAFP00000000694,ENSCAFP00000039863	ENSCAFT00000000751,ENSCAFT00000046336	10.4692	11.5812	12.5058	13.4723	5414.65	2.10013	0.0228398	0.200067
ENSCAFG00000000470		ENSCAFG00000000470		ENSCAFG00000000470	ENSG00000168631	42.0523	MUCL3	mucin like 3 [Source:HGNC Symbol;Acc:HGNC:21666]	135656	ENSCAFP00000042371,ENSCAFP00000000689	ENSCAFT00000047683,ENSCAFT00000000746	3.43797	4.62541	5.38141	4.48671	23.9059	1.37317	0.231032	0.740486
ENSCAFG00000000471		ENSCAFG00000000471		ENSCAFG00000000471	ENSG00000204544	49.5283	MUC21	mucin 21, cell surface associated [Source:HGNC Symbol;Acc:HGNC:21661]	394263	ENSCAFP00000000690	ENSCAFT00000000747	0	0	0	0	0	0	1	1
C12H6orf15	100688132	ENSCAFG00000000472	chromosome 12 C6orf15 homolog [Source:VGNC Symbol;Acc:VGNC:54280]	ENSCAFG00000000472	ENSG00000204542	65.7895	C6orf15	chromosome 6 open reading frame 15 [Source:HGNC Symbol;Acc:HGNC:13927]	29113	ENSCAFP00000000691	ENSCAFT00000000748	0	0	0	0	0	0	1	1
TRHDE	481166	ENSCAFG00000000473	thyrotropin releasing hormone degrading enzyme [Source:VGNC Symbol;Acc:VGNC:47798]	ENSCAFG00000000473	ENSG00000072657	97.589	TRHDE	thyrotropin releasing hormone degrading enzyme [Source:HGNC Symbol;Acc:HGNC:30748]	29953	ENSCAFP00000000696	ENSCAFT00000000753	0	0.839485	0	0	0.197353	-0.00679603	0.996804	0.999458
CDSN	607062	ENSCAFG00000000474	corneodesmosin [Source:VGNC Symbol;Acc:VGNC:39082]	ENSCAFG00000000474	ENSG00000204539	77.3092	CDSN	corneodesmosin [Source:HGNC Symbol;Acc:HGNC:1802]	1041	ENSCAFP00000000693,ENSCAFP00000041928	ENSCAFT00000000750,ENSCAFT00000046793	0	0	0	0	0	0	1	1
PSORS1C2	100682937	ENSCAFG00000000475	psoriasis susceptibility 1 candidate 2 [Source:NCBI gene;Acc:100682937]	ENSCAFG00000000475	ENSG00000204538	83.8235	PSORS1C2	psoriasis susceptibility 1 candidate 2 [Source:HGNC Symbol;Acc:HGNC:17199]	170680	ENSCAFP00000000695	ENSCAFT00000000752	4.25062	5.36667	5.03594	5.76951	35.9132	1.11817	0.259938	0.778006
CCHCR1	474834	ENSCAFG00000000478	coiled-coil alpha-helical rod protein 1 [Source:VGNC Symbol;Acc:VGNC:38877]	ENSCAFG00000000478	ENSG00000204536	83.5473	CCHCR1	coiled-coil alpha-helical rod protein 1 [Source:HGNC Symbol;Acc:HGNC:13930]	54535	ENSCAFP00000000702,ENSCAFP00000039498	ENSCAFT00000000761,ENSCAFT00000046522	11.6453	11.8061	10.7637	11.4316	2820.23	-0.239918	0.742059	0.995374
KCNC2	481168	ENSCAFG00000000479	potassium voltage-gated channel subfamily C member 2 [Source:VGNC Symbol;Acc:VGNC:42237]	ENSCAFG00000000479	ENSG00000166006	95.8333	KCNC2	potassium voltage-gated channel subfamily C member 2 [Source:HGNC Symbol;Acc:HGNC:6234]	3747	ENSCAFP00000031066,ENSCAFP00000041799,ENSCAFP00000000699	ENSCAFT00000035769,ENSCAFT00000049760,ENSCAFT00000000758	0	0.839485	3.40819	0	2.60139	1.08572	0.545323	0.986254
NIPAL2		ENSCAFG00000000480	NIPA like domain containing 2 [Source:VGNC Symbol;Acc:VGNC:43816]	ENSCAFG00000000480	ENSG00000104361	89.3805	NIPAL2	NIPA like domain containing 2 [Source:HGNC Symbol;Acc:HGNC:25854]	79815	ENSCAFP00000035150	ENSCAFT00000039314	6.53632	4.47988	3.06988	3.13571	32.0794	-2.61805	0.0221223	0.195955
CAPS2	481169	ENSCAFG00000000481	calcyphosine 2 [Source:VGNC Symbol;Acc:VGNC:38710]	ENSCAFG00000000481	ENSG00000180881	66.7224	CAPS2	calcyphosine 2 [Source:HGNC Symbol;Acc:HGNC:16471]	84698	ENSCAFP00000000704	ENSCAFT00000000763	3.81934	4.83943	9.19865	2.55291	158.05	2.75463	0.0908693	0.472354
FLT4	481464	ENSCAFG00000000482	fms related tyrosine kinase 4 [Source:VGNC Symbol;Acc:VGNC:40910]	ENSCAFG00000000482	ENSG00000037280	86.4964	FLT4	fms related tyrosine kinase 4 [Source:HGNC Symbol;Acc:HGNC:3767]	2324	ENSCAFP00000000712,ENSCAFP00000036790	ENSCAFT00000000771,ENSCAFT00000047300	8.21804	2.87092	6.66675	8.91282	221.164	-0.479095	0.749467	0.995374
TCF19	474835	ENSCAFG00000000483	transcription factor 19 [Source:VGNC Symbol;Acc:VGNC:47191]	ENSCAFG00000000483	ENSG00000137310	85.4651	TCF19	transcription factor 19 [Source:HGNC Symbol;Acc:HGNC:11629]	6941	ENSCAFP00000000705	ENSCAFT00000000764	8.1023	10.9977	10.8042	11.3457	1676.57	2.88037	4.71e-06	0.000202392
STK3	475045	ENSCAFG00000000484	serine/threonine kinase 3 [Source:VGNC Symbol;Acc:VGNC:46911]	ENSCAFG00000000484	ENSG00000104375	97.7597	STK3	serine/threonine kinase 3 [Source:HGNC Symbol;Acc:HGNC:11406]	6788	ENSCAFP00000000711	ENSCAFT00000000770	10.6151	11.2728	11.648	11.0856	2355.24	0.71844	0.250574	0.765086
ENSCAFG00000000485	481709	ENSCAFG00000000485	POU class 5 homeobox 1 [Source:NCBI gene;Acc:481709]	ENSCAFG00000000485	ENSG00000204531	90.8333	POU5F1	POU class 5 homeobox 1 [Source:HGNC Symbol;Acc:HGNC:9221]	5460	ENSCAFP00000000709	ENSCAFT00000000768	0	0	0	0.980856	0.243409	-0.00679603	0.996804	0.999458
DLA88	474836	ENSCAFG00000000487	MHC class I DLA-88 [Source:NCBI gene;Acc:474836]	ENSCAFG00000000487	ENSG00000206503	69.898	HLA-A	major histocompatibility complex, class I, A [Source:HGNC Symbol;Acc:HGNC:4931]	3105	ENSCAFP00000000718,ENSCAFP00000000716	ENSCAFT00000000779,ENSCAFT00000000775	16.3237	14.0638	13.5275	11.8665	28670.4	-2.70405	0.00558631	0.0746379
KCNS2	481979	ENSCAFG00000000488	potassium voltage-gated channel modifier subfamily S member 2 [Source:VGNC Symbol;Acc:VGNC:42294]	ENSCAFG00000000488	ENSG00000156486	96.4361	KCNS2	potassium voltage-gated channel modifier subfamily S member 2 [Source:HGNC Symbol;Acc:HGNC:6301]	3788	ENSCAFP00000000715	ENSCAFT00000000774	0	0	0	0	0	0	1	1
ENSCAFG00000000489		ENSCAFG00000000489		ENSCAFG00000000489						ENSCAFP00000030707	ENSCAFT00000000815	9.10398	7.6827	7.99694	6.54682	275.169	-1.4894	0.0850229	0.454838
ENSCAFG00000000491		ENSCAFG00000000491		ENSCAFG00000000491	ENSG00000010244	93.1868	ZNF207	zinc finger protein 207 [Source:HGNC Symbol;Acc:HGNC:12998]	7756	ENSCAFP00000038516	ENSCAFT00000000777	5.78415	5.93063	6.17016	6.02813	62.3433	0.253913	0.750394	0.995374
ENSCAFG00000000492		ENSCAFG00000000492		ENSCAFG00000000492	ENSG00000204525	72.6708	HLA-C	major histocompatibility complex, class I, C [Source:HGNC Symbol;Acc:HGNC:4933]	3107	ENSCAFP00000000727	ENSCAFT00000000791	13.9739	11.0747	10.8012	9.79122	5228.42	-3.16992	5.85e-05	0.00185652
OSR2	481980	ENSCAFG00000000493	odd-skipped related transciption factor 2 [Source:VGNC Symbol;Acc:VGNC:44169]	ENSCAFG00000000493	ENSG00000164920	98.7179	OSR2	odd-skipped related transciption factor 2 [Source:HGNC Symbol;Acc:HGNC:15830]	116039	ENSCAFP00000000717	ENSCAFT00000000778	1.40032	8.43451	7.18965	7.02784	155.272	5.84439	2.22e-06	0.000103843
ENSCAFG00000000494	481468	ENSCAFG00000000494	cOR2AI2 olfactory receptor family 2 subfamily AI-like [Source:NCBI gene;Acc:481468]	ENSCAFG00000000494						ENSCAFP00000000719	ENSCAFT00000000780	0	0	0	0	0	0	1	1
ENSCAFG00000000496		ENSCAFG00000000496		ENSCAFG00000000496							ENSCAFT00000000785	10.4269	11.6319	11.7697	11.2555	2620.69	1.1099	0.0705954	0.40962
ENSCAFG00000000497	100684769	ENSCAFG00000000497	immunity-related GTPase family M protein 1 [Source:NCBI gene;Acc:100684769]	ENSCAFG00000000497	ENSG00000237693	22.293	IRGM	immunity related GTPase M [Source:HGNC Symbol;Acc:HGNC:29597]	345611	ENSCAFP00000000720	ENSCAFT00000000781	11.1897	6.3904	11.1384	7.72319	1220.28	-1.20502	0.400335	0.91793
ENSCAFG00000000498		ENSCAFG00000000498		ENSCAFG00000000498						ENSCAFP00000000722	ENSCAFT00000000784	11.0716	4.31802	10.3998	6.28387	899.242	-1.70342	0.271869	0.792078
DLA-64	474838	ENSCAFG00000000500	MHC class I DLA-64 [Source:NCBI gene;Acc:474838]	ENSCAFG00000000500	ENSG00000234745	71.1911	HLA-B	major histocompatibility complex, class I, B [Source:HGNC Symbol;Acc:HGNC:4932]	3106	ENSCAFP00000031410	ENSCAFT00000036073	17.0944	14.2375	14.8677	13.0139	49353.7	-2.69278	0.00292001	0.0460006
IFGGC1	481471	ENSCAFG00000000502	interferon-inducible GTPase 1-like [Source:NCBI gene;Acc:481471]	ENSCAFG00000000502						ENSCAFP00000032387	ENSCAFT00000036952	11.9262	6.43056	10.9645	7.19053	1529.57	-1.97671	0.169367	0.65281
MCCD1	607150	ENSCAFG00000000506	mitochondrial coiled-coil domain 1 [Source:VGNC Symbol;Acc:VGNC:43072]	ENSCAFG00000000506	ENSG00000204511	80.1724	MCCD1	mitochondrial coiled-coil domain 1 [Source:HGNC Symbol;Acc:HGNC:20668]	401250	ENSCAFP00000000729	ENSCAFT00000000793	0	0	0	0	0	0	1	1
VPS13B	481981	ENSCAFG00000000507	vacuolar protein sorting 13 homolog B [Source:VGNC Symbol;Acc:VGNC:48275]	ENSCAFG00000000507	ENSG00000132549	90.321	VPS13B	vacuolar protein sorting 13 homolog B [Source:HGNC Symbol;Acc:HGNC:2183]	157680	ENSCAFP00000038220,ENSCAFP00000000746	ENSCAFT00000043554,ENSCAFT00000000811	13.2267	12.9715	12.6759	13.0703	8189.64	-0.303462	0.604514	0.989626
DDX39B	474839	ENSCAFG00000000509	DExD-box helicase 39B [Source:VGNC Symbol;Acc:VGNC:39855]	ENSCAFG00000000509	ENSG00000198563	99.5327	DDX39B	DExD-box helicase 39B [Source:HGNC Symbol;Acc:HGNC:13917]	7919	ENSCAFP00000031897,ENSCAFP00000000732	ENSCAFT00000036511,ENSCAFT00000000797	13.5634	13.8398	13.9342	13.725	13989.4	0.26586	0.632807	0.989626
PRR16	100686740	ENSCAFG00000000510	proline rich 16 [Source:VGNC Symbol;Acc:VGNC:45041]	ENSCAFG00000000510	ENSG00000184838	92.4342	PRR16	proline rich 16 [Source:HGNC Symbol;Acc:HGNC:29654]	51334	ENSCAFP00000035850,ENSCAFP00000000731	ENSCAFT00000048082,ENSCAFT00000000795	0	0	0	0.980856	0.243409	-0.00679603	0.996804	0.999458
SRFBP1	608560	ENSCAFG00000000512	serum response factor binding protein 1 [Source:VGNC Symbol;Acc:VGNC:46800]	ENSCAFG00000000512	ENSG00000151304	78.5047	SRFBP1	serum response factor binding protein 1 [Source:HGNC Symbol;Acc:HGNC:26333]	153443	ENSCAFP00000000735,ENSCAFP00000000734	ENSCAFT00000000800,ENSCAFT00000000799	10.6742	11.6723	11.8014	12.0021	3141.24	1.12917	0.0508258	0.33554
ATP6V1G2	474840	ENSCAFG00000000513	ATPase H+ transporting V1 subunit G2 [Source:VGNC Symbol;Acc:VGNC:52107]	ENSCAFG00000000513	ENSG00000213760	96.6102	ATP6V1G2	ATPase H+ transporting V1 subunit G2 [Source:HGNC Symbol;Acc:HGNC:862]	534	ENSCAFP00000000733	ENSCAFT00000000798	5.86755	7.73709	5.74198	4.05121	84.4586	0.595292	0.656843	0.994653
LTA	607183	ENSCAFG00000000515	Canis lupus familiaris lymphotoxin alpha (LTA)_ mRNA. [Source:RefSeq mRNA;Acc:NM_001313849]	ENSCAFG00000000515	ENSG00000226979	77.451	LTA	lymphotoxin alpha [Source:HGNC Symbol;Acc:HGNC:6709]	4049	ENSCAFP00000000737	ENSCAFT00000000802	4.36982	5.127	4.39039	4.82078	25.2134	0.417867	0.694051	0.995142
TNF	403922	ENSCAFG00000000517	tumor necrosis factor [Source:VGNC Symbol;Acc:VGNC:47647]	ENSCAFG00000000517	ENSG00000232810	90.9871	TNF	tumor necrosis factor [Source:HGNC Symbol;Acc:HGNC:11892]	7124	ENSCAFP00000000739	ENSCAFT00000000804	8.84061	12.9024	13.3326	11.2857	5230.74	3.61038	0.000151041	0.0041464
ENSCAFG00000000519	474655	ENSCAFG00000000519	zinc finger protein 474 [Source:NCBI gene;Acc:474655]	ENSCAFG00000000519	ENSG00000250803	22.1978		zinc finger protein 474-like [Source:NCBI gene;Acc:100505841]	100505841	ENSCAFP00000039928,ENSCAFP00000000741	ENSCAFT00000046002,ENSCAFT00000000806	2.09734	5.25181	3.68204	3.42443	15.4883	2.05298	0.156381	0.629783
SNCAIP	481479	ENSCAFG00000000522	synuclein alpha interacting protein [Source:VGNC Symbol;Acc:VGNC:46597]	ENSCAFG00000000522	ENSG00000064692	92.0306	SNCAIP	synuclein alpha interacting protein [Source:HGNC Symbol;Acc:HGNC:11139]	9627	ENSCAFP00000000752	ENSCAFT00000000818	9.12954	0	0.798842	2.96633	141.664	-6.56338	4.55e-06	0.000196777
ENSCAFG00000000523		ENSCAFG00000000523		ENSCAFG00000000523							ENSCAFT00000000826	4.36982	5.36667	5.61708	5.24786	36.2535	1.01054	0.286664	0.808218
GLIPR1	474452	ENSCAFG00000000525	GLI pathogenesis related 1 [Source:VGNC Symbol;Acc:VGNC:41260]	ENSCAFG00000000525	ENSG00000139278	69.5167	GLIPR1	GLI pathogenesis related 1 [Source:HGNC Symbol;Acc:HGNC:17001]	11010	ENSCAFP00000000751,ENSCAFP00000039516	ENSCAFT00000000817,ENSCAFT00000044675	16.0913	14.0651	14.7435	13.5425	31579	-1.80762	0.0183287	0.17345
ENSCAFG00000000528		ENSCAFG00000000528		ENSCAFG00000000528	ENSG00000111615	81.016	KRR1	KRR1, small subunit processome component homolog [Source:HGNC Symbol;Acc:HGNC:5176]	11103	ENSCAFP00000000755	ENSCAFT00000000822	10.2223	10.8733	10.4901	9.41272	1296.57	0.148855	0.858147	0.999458
RGS22		ENSCAFG00000000529	regulator of G protein signaling 22 [Source:VGNC Symbol;Acc:VGNC:45532]	ENSCAFG00000000529	ENSG00000132554	81.8026	RGS22	regulator of G protein signaling 22 [Source:HGNC Symbol;Acc:HGNC:24499]	26166	ENSCAFP00000000757	ENSCAFT00000000824	6.7925	9.50005	8.31774	6.96176	318.669	1.64742	0.127771	0.568438
SNX2	474657	ENSCAFG00000000530	sorting nexin 2 [Source:VGNC Symbol;Acc:VGNC:46629]	ENSCAFG00000000530	ENSG00000205302	99.2537	SNX2	sorting nexin 2 [Source:HGNC Symbol;Acc:HGNC:11173]	6643	ENSCAFP00000034493	ENSCAFT00000038741	14.4504	13.9356	13.9249	14.1875	18066.1	-0.419048	0.460362	0.955551
ENSCAFG00000000532		ENSCAFG00000000532		ENSCAFG00000000532	ENSG00000053372	86.2661	MRTO4	MRT4 homolog, ribosome maturation factor [Source:HGNC Symbol;Acc:HGNC:18477]	51154	ENSCAFP00000035363	ENSCAFT00000000827	3.43797	5.52345	5.68088	5.38863	36.5066	2.02976	0.0415163	0.295746
PRRC2A	481713	ENSCAFG00000000533	proline rich coiled-coil 2A [Source:VGNC Symbol;Acc:VGNC:45052]	ENSCAFG00000000533	ENSG00000204469	90.5268	PRRC2A	proline rich coiled-coil 2A [Source:HGNC Symbol;Acc:HGNC:13918]	7916	ENSCAFP00000000801	ENSCAFT00000000874	14.9905	15.2145	15.1896	15.5119	38666	0.314455	0.585631	0.989626
SNX24		ENSCAFG00000000534	sorting nexin 24 [Source:VGNC Symbol;Acc:VGNC:51763]	ENSCAFG00000000534	ENSG00000064652	76.2162	SNX24	sorting nexin 24 [Source:HGNC Symbol;Acc:HGNC:21533]	28966	ENSCAFP00000042413,ENSCAFP00000000759	ENSCAFT00000043218,ENSCAFT00000000828	9.81298	8.64829	8.84429	9.9186	681.042	-0.532943	0.52199	0.973886
MYCT1	612005	ENSCAFG00000000535	MYC target 1 [Source:VGNC Symbol;Acc:VGNC:43530]	ENSCAFG00000000535	ENSG00000120279	85.8974	MYCT1	MYC target 1 [Source:HGNC Symbol;Acc:HGNC:23172]	80177	ENSCAFP00000042028,ENSCAFP00000000760,ENSCAFP00000037468	ENSCAFT00000048517,ENSCAFT00000000829,ENSCAFT00000043332	0	0	0	0	0	0	1	1
ENSCAFG00000000536		ENSCAFG00000000536		ENSCAFG00000000536						ENSCAFP00000038065	ENSCAFT00000000835	5.74058	2.30657	3.5964	2.55291	18.0945	-2.60933	0.0367171	0.273653
VIP	484038	ENSCAFG00000000538	vasoactive intestinal peptide [Source:VGNC Symbol;Acc:VGNC:54000]	ENSCAFG00000000538	ENSG00000146469	85.8824	VIP	vasoactive intestinal peptide [Source:HGNC Symbol;Acc:HGNC:12693]	7432	ENSCAFP00000000762	ENSCAFT00000000831	0	0	0	0	0	0	1	1
ENSCAFG00000000540		ENSCAFG00000000540		ENSCAFG00000000540							ENSCAFT00000000839	6.40291	7.5793	7.32226	7.72982	161.046	1.11732	0.107936	0.518827
CEP120	474659	ENSCAFG00000000543	centrosomal protein 120 [Source:VGNC Symbol;Acc:VGNC:39116]	ENSCAFG00000000543	ENSG00000168944	90.3727	CEP120	centrosomal protein 120 [Source:HGNC Symbol;Acc:HGNC:26690]	153241	ENSCAFP00000000774	ENSCAFT00000000846	12.3196	12.4092	11.8266	12.2005	4721.41	-0.150041	0.80957	0.999458
FBXO43	481982	ENSCAFG00000000544	F-box protein 43 [Source:VGNC Symbol;Acc:VGNC:40783]	ENSCAFG00000000544	ENSG00000156509	78.1923	FBXO43	F-box protein 43 [Source:HGNC Symbol;Acc:HGNC:28521]	286151	ENSCAFP00000000767	ENSCAFT00000000837	0	3.15285	6.31122	2.96633	23.2795	3.89968	0.0234437	0.2037
ENSCAFG00000000545		ENSCAFG00000000545		ENSCAFG00000000545							ENSCAFT00000000838	0	0	0	0	0	0	1	1
FBXO5	612020	ENSCAFG00000000547	F-box protein 5 [Source:VGNC Symbol;Acc:VGNC:40787]	ENSCAFG00000000547	ENSG00000112029	79.4183	FBXO5	F-box protein 5 [Source:HGNC Symbol;Acc:HGNC:13584]	26271	ENSCAFP00000038421,ENSCAFP00000000768	ENSCAFT00000042996,ENSCAFT00000000840	8.15304	11.9527	12.5807	11.9309	3568.64	3.90146	5.29e-09	4.25e-07
ENSCAFG00000000548		ENSCAFG00000000548		ENSCAFG00000000548	ENSG00000104450	76.9084	SPAG1	sperm associated antigen 1 [Source:HGNC Symbol;Acc:HGNC:11212]	6674	ENSCAFP00000000777	ENSCAFT00000000849	9.71506	9.11267	9.48292	8.9839	652.983	-0.491598	0.436216	0.940242
MTRF1L	484040	ENSCAFG00000000549	mitochondrial translational release factor 1 like [Source:VGNC Symbol;Acc:VGNC:53739]	ENSCAFG00000000549	ENSG00000112031	91.5966	MTRF1L	mitochondrial translational release factor 1 like [Source:HGNC Symbol;Acc:HGNC:21051]	54516	ENSCAFP00000000769	ENSCAFT00000000841	9.37729	10.2459	10.3101	10.2653	1093.91	0.876607	0.120041	0.551041
RGS17	608867	ENSCAFG00000000550	regulator of G protein signaling 17 [Source:VGNC Symbol;Acc:VGNC:45526]	ENSCAFG00000000550	ENSG00000091844	98.0952	RGS17	regulator of G protein signaling 17 [Source:HGNC Symbol;Acc:HGNC:14088]	26575	ENSCAFP00000000775	ENSCAFT00000000847	5.86755	7.0275	10.0145	8.69964	408.746	2.8303	0.0142284	0.145502
ENSCAFG00000000554	100685429	ENSCAFG00000000554	RAB_ member of RAS oncogene family like 2B [Source:NCBI gene;Acc:100685429]	ENSCAFG00000000554	ENSG00000079974	87.0968	RABL2B	RAB, member of RAS oncogene family like 2B [Source:HGNC Symbol;Acc:HGNC:9800]	11158	ENSCAFP00000000779	ENSCAFT00000000852	10.8174	10.1206	10.243	9.78008	1251.24	-0.736179	0.227325	0.733694
RNF19A	475049	ENSCAFG00000000555	ring finger protein 19A_ RBR E3 ubiquitin protein ligase [Source:VGNC Symbol;Acc:VGNC:45650]	ENSCAFG00000000555	ENSG00000034677	97.852	RNF19A	ring finger protein 19A, RBR E3 ubiquitin protein ligase [Source:HGNC Symbol;Acc:HGNC:13432]	25897	ENSCAFP00000000787	ENSCAFT00000000860	13.0278	12.4244	12.3815	12.6915	6448.75	-0.509385	0.37595	0.898961
CSNK1G3	481481	ENSCAFG00000000557	casein kinase 1 gamma 3 [Source:VGNC Symbol;Acc:VGNC:39669]	ENSCAFG00000000557	ENSG00000151292	99.5272	CSNK1G3	casein kinase 1 gamma 3 [Source:HGNC Symbol;Acc:HGNC:2456]	1456	ENSCAFP00000000799,ENSCAFP00000042546	ENSCAFT00000000872,ENSCAFT00000043830	11.767	11.4691	11.6999	11.6693	3224.92	-0.147168	0.794682	0.999458
ACR	606765	ENSCAFG00000000558	acrosin [Source:VGNC Symbol;Acc:VGNC:37526]	ENSCAFG00000000558	ENSG00000100312	71.9807	ACR	acrosin [Source:HGNC Symbol;Acc:HGNC:126]	49	ENSCAFP00000000786	ENSCAFT00000000859	0	0.839485	0.798842	0	0.382279	0.233131	0.890828	0.999458
MIOX	481189	ENSCAFG00000000561	myo-inositol oxygenase [Source:VGNC Symbol;Acc:VGNC:43240]	ENSCAFG00000000561	ENSG00000100253	75.4545	MIOX	myo-inositol oxygenase [Source:HGNC Symbol;Acc:HGNC:14522]	55586	ENSCAFP00000042119,ENSCAFP00000000796	ENSCAFT00000047866,ENSCAFT00000000869	0	1.75199	1.98507	0	1.33176	0.787494	0.644821	0.990702
ENSCAFG00000000562	484042	ENSCAFG00000000562	CNKSR family member 3 [Source:NCBI gene;Acc:484042]	ENSCAFG00000000562	ENSG00000153721	49.2222	CNKSR3	CNKSR family member 3 [Source:HGNC Symbol;Acc:HGNC:23034]	154043	ENSCAFP00000000788,ENSCAFP00000031856,ENSCAFP00000037902,ENSCAFP00000000794	ENSCAFT00000000861,ENSCAFT00000036473,ENSCAFT00000046865,ENSCAFT00000000867	10.58	11.8574	10.4487	11.2206	2255.29	0.671069	0.410513	0.925633
SNX31	607160	ENSCAFG00000000563	sorting nexin 31 [Source:VGNC Symbol;Acc:VGNC:46638]	ENSCAFG00000000563	ENSG00000174226	80.6378	SNX31	sorting nexin 31 [Source:HGNC Symbol;Acc:HGNC:28605]	169166	ENSCAFP00000033816,ENSCAFP00000000797	ENSCAFT00000038140,ENSCAFT00000000870	0	0	1.31	0	0.369852	0.223024	0.895524	0.999458
ENSCAFG00000000564	481187	ENSCAFG00000000564	protein SCO2 homolog_ mitochondrial [Source:NCBI gene;Acc:481187]	ENSCAFG00000000564	ENSG00000130489	80.0752	SCO2	SCO2, cytochrome c oxidase assembly protein [Source:HGNC Symbol;Acc:HGNC:10604]	9997	ENSCAFP00000000798	ENSCAFT00000000871	8.3971	9.62502	9.31882	8.87741	557.914	0.878768	0.199104	0.696153
ENSCAFG00000000565		ENSCAFG00000000565		ENSCAFG00000000565							ENSCAFT00000000877	6.37469	6.71702	6.86287	5.63465	87.5644	0.118861	0.896286	0.999458
ARSA	474457	ENSCAFG00000000566	arylsulfatase A [Source:NCBI gene;Acc:474457]	ENSCAFG00000000566	ENSG00000100299	88.189	ARSA	arylsulfatase A [Source:HGNC Symbol;Acc:HGNC:713]	410	ENSCAFP00000000803	ENSCAFT00000000876	14.5747	13.4653	13.1606	11.6563	12022.9	-1.52626	0.0921705	0.475816
PABPC1	612751	ENSCAFG00000000567	poly(A) binding protein cytoplasmic 1 [Source:VGNC Symbol;Acc:VGNC:51778]	ENSCAFG00000000567	ENSG00000070756	100	PABPC1	poly(A) binding protein cytoplasmic 1 [Source:HGNC Symbol;Acc:HGNC:8554]	26986	ENSCAFP00000039955,ENSCAFP00000000810	ENSCAFT00000042991,ENSCAFT00000000885	16.7834	16.7726	17.7101	17.2643	149150	0.496769	0.477601	0.965538
MAPK8IP2	481183	ENSCAFG00000000568	mitogen-activated protein kinase 8 interacting protein 2 [Source:VGNC Symbol;Acc:VGNC:43002]	ENSCAFG00000000568	ENSG00000008735	85.801	MAPK8IP2	mitogen-activated protein kinase 8 interacting protein 2 [Source:HGNC Symbol;Acc:HGNC:6883]	23542	ENSCAFP00000000806	ENSCAFT00000000880	8.54376	7.2533	7.00258	3.7716	165.91	-1.69487	0.17494	0.65689
ZNF608	481484	ENSCAFG00000000569	zinc finger protein 608 [Source:VGNC Symbol;Acc:VGNC:48774]	ENSCAFG00000000569	ENSG00000168916	93.4037	ZNF608	zinc finger protein 608 [Source:HGNC Symbol;Acc:HGNC:29238]	57507	ENSCAFP00000000807	ENSCAFT00000000881	10.9667	13.0995	11.497	10.6044	3805.34	1.03512	0.331817	0.858965
SCAF8	102153271	ENSCAFG00000000570	SR-related CTD associated factor 8 [Source:VGNC Symbol;Acc:VGNC:53973]	ENSCAFG00000000570	ENSG00000213079	95.9747	SCAF8	SR-related CTD associated factor 8 [Source:HGNC Symbol;Acc:HGNC:20959]	22828	ENSCAFP00000000804	ENSCAFT00000000878	12.262	12.8104	12.8768	13.3965	7598.82	0.766759	0.228442	0.735526
ENSCAFG00000000571		ENSCAFG00000000571		ENSCAFG00000000571							ENSCAFT00000000886	0	0	0	0	0	0	1	1
LMF2	481188	ENSCAFG00000000572	lipase maturation factor 2 [Source:VGNC Symbol;Acc:VGNC:42715]	ENSCAFG00000000572	ENSG00000100258	79.8582	LMF2	lipase maturation factor 2 [Source:HGNC Symbol;Acc:HGNC:25096]	91289	ENSCAFP00000000811,ENSCAFP00000037295	ENSCAFT00000000888,ENSCAFT00000043739	12.3745	11.2184	12.0052	10.5026	3312.55	-0.95071	0.256655	0.773464
BAG6	474842	ENSCAFG00000000575	BCL2 associated athanogene 6 [Source:VGNC Symbol;Acc:VGNC:38368]	ENSCAFG00000000575	ENSG00000204463	87.6423	BAG6	BCL2 associated athanogene 6 [Source:HGNC Symbol;Acc:HGNC:13919]	7917	ENSCAFP00000000828,ENSCAFP00000038463	ENSCAFT00000000906,ENSCAFT00000043742	14.7352	14.8957	13.9683	14.7079	25135	-0.153251	0.827744	0.999458
ENSCAFG00000000576		ENSCAFG00000000576		ENSCAFG00000000576	ENSG00000100603	89.1791	SNW1	SNW domain containing 1 [Source:HGNC Symbol;Acc:HGNC:16696]	22938	ENSCAFP00000032704	ENSCAFT00000000889	8.03175	8.89789	9.29524	9.49873	521.604	1.1832	0.0720814	0.414737
TIAM2		ENSCAFG00000000577	T cell lymphoma invasion and metastasis 2 [Source:HGNC Symbol;Acc:HGNC:11806]	ENSCAFG00000000577	ENSG00000146426	90.6204	TIAM2	T cell lymphoma invasion and metastasis 2 [Source:HGNC Symbol;Acc:HGNC:11806]	26230	ENSCAFP00000000814	ENSCAFT00000000892	6.74918	8.33222	8.58002	8.38363	285.634	1.64464	0.00976588	0.112303
ENSCAFG00000000578	607841	ENSCAFG00000000578	peptidyl-prolyl cis-trans isomerase FKBP3-like [Source:NCBI gene;Acc:607841]	ENSCAFG00000000578						ENSCAFP00000000813	ENSCAFT00000000891	3.64122	4.13567	4.5808	4.48671	18.1014	0.734155	0.52282	0.97422
ENSCAFG00000000579	606800	ENSCAFG00000000579	choline kinase beta [Source:NCBI gene;Acc:606800]	ENSCAFG00000000579	ENSG00000254413	19.9262	CHKB-CPT1B	CHKB-CPT1B readthrough (NMD candidate) [Source:HGNC Symbol;Acc:HGNC:41998]		ENSCAFP00000000816	ENSCAFT00000000894	11.065	10.4239	9.97266	9.37936	1295.72	-1.03511	0.158663	0.635048
YWHAZ	475864	ENSCAFG00000000580	tyrosine 3-monooxygenase/tryptophan 5-monooxygenase activation protein zeta [Source:NCBI gene;Acc:475864]	ENSCAFG00000000580	ENSG00000164924	100	YWHAZ	tyrosine 3-monooxygenase/tryptophan 5-monooxygenase activation protein zeta [Source:HGNC Symbol;Acc:HGNC:12855]	7534	ENSCAFP00000000820	ENSCAFT00000000898	14.4958	13.1246	13.5434	13.8955	14802	-0.910227	0.168672	0.651731
TFB1M	476253	ENSCAFG00000000581	transcription factor B1_ mitochondrial [Source:VGNC Symbol;Acc:VGNC:47288]	ENSCAFG00000000581	ENSG00000029639	86.6667	TFB1M	transcription factor B1, mitochondrial [Source:HGNC Symbol;Acc:HGNC:17037]	51106	ENSCAFP00000000817	ENSCAFT00000000895	8.30288	9.18489	9.55846	10.07	680.687	1.29802	0.0691637	0.40495
GRAMD2B	474662	ENSCAFG00000000582	GRAM domain containing 2B [Source:VGNC Symbol;Acc:VGNC:41469]	ENSCAFG00000000582	ENSG00000155324	85.8744	GRAMD2B	GRAM domain containing 2B [Source:HGNC Symbol;Acc:HGNC:24911]	65983	ENSCAFP00000036315,ENSCAFP00000000823	ENSCAFT00000049541,ENSCAFT00000000901	11.0155	13.2881	11.7525	12.069	4953.98	1.42455	0.104781	0.510311
CLDN20	608935	ENSCAFG00000000583	claudin 20 [Source:VGNC Symbol;Acc:VGNC:39317]	ENSCAFG00000000583	ENSG00000171217	88.5845	CLDN20	claudin 20 [Source:HGNC Symbol;Acc:HGNC:2042]	49861	ENSCAFP00000000819	ENSCAFT00000000897	0	2.87092	0	0	1.57882	0.816345	0.63356	0.989626
ZNF706	607293	ENSCAFG00000000584	zinc finger protein 706 [Source:VGNC Symbol;Acc:VGNC:48804]	ENSCAFG00000000584	ENSG00000120963	100	ZNF706	zinc finger protein 706 [Source:HGNC Symbol;Acc:HGNC:24992]	51123	ENSCAFP00000000821	ENSCAFT00000000899	13.4779	12.9696	12.5289	12.5004	7782.65	-0.77328	0.205577	0.70636
CPT1B	481184	ENSCAFG00000000586	carnitine palmitoyltransferase 1B [Source:VGNC Symbol;Acc:VGNC:39580]	ENSCAFG00000000586	ENSG00000205560	90.6736	CPT1B	carnitine palmitoyltransferase 1B [Source:HGNC Symbol;Acc:HGNC:2329]	1375	ENSCAFP00000000832	ENSCAFT00000000910	9.25486	10.1021	10.3847	8.8319	874.648	0.621074	0.472225	0.963317
GRHL2	481985	ENSCAFG00000000587	grainyhead like transcription factor 2 [Source:VGNC Symbol;Acc:VGNC:41477]	ENSCAFG00000000587	ENSG00000083307	95.36	GRHL2	grainyhead like transcription factor 2 [Source:HGNC Symbol;Acc:HGNC:2799]	79977	ENSCAFP00000042428,ENSCAFP00000000827,ENSCAFP00000041262	ENSCAFT00000045842,ENSCAFT00000000905,ENSCAFT00000049961	3.20132	1.75199	3.5964	4.86965	12.4743	0.585101	0.704856	0.995142
ALDH7A1	481486	ENSCAFG00000000588	aldehyde dehydrogenase 7 family member A1 [Source:VGNC Symbol;Acc:VGNC:37789]	ENSCAFG00000000588	ENSG00000164904	94.4341	ALDH7A1	aldehyde dehydrogenase 7 family member A1 [Source:HGNC Symbol;Acc:HGNC:877]	501	ENSCAFP00000000826,ENSCAFP00000037209	ENSCAFT00000000904,ENSCAFT00000047359	12.5366	12.9843	11.0231	12.1235	5146	-0.264315	0.776691	0.999458
NOX3	484046	ENSCAFG00000000589	NADPH oxidase 3 [Source:VGNC Symbol;Acc:VGNC:43904]	ENSCAFG00000000589	ENSG00000074771	86.2129	NOX3	NADPH oxidase 3 [Source:HGNC Symbol;Acc:HGNC:7890]	50508	ENSCAFP00000042481,ENSCAFP00000000844	ENSCAFT00000048405,ENSCAFT00000000923	6.4306	0.839485	3.98131	2.55291	26.4276	-3.00784	0.0383107	0.281354
PHAX	479305	ENSCAFG00000000590	phosphorylated adaptor for RNA export [Source:VGNC Symbol;Acc:VGNC:51915]	ENSCAFG00000000590	ENSG00000164902	92.033	PHAX	phosphorylated adaptor for RNA export [Source:HGNC Symbol;Acc:HGNC:10241]	51808	ENSCAFP00000000831,ENSCAFP00000042374	ENSCAFT00000000909,ENSCAFT00000048672	11.681	12.461	12.352	13.0223	5616.29	0.931014	0.155485	0.628018
TEX43	609078	ENSCAFG00000000592	testis expressed 43 [Source:VGNC Symbol;Acc:VGNC:47277]	ENSCAFG00000000592	ENSG00000196900	76.8212	TEX43	testis expressed 43 [Source:HGNC Symbol;Acc:HGNC:33767]	389320	ENSCAFP00000000833	ENSCAFT00000000911	0	2.52016	0	0.980856	1.42753	0.804625	0.637624	0.989626
LMNB1	474663	ENSCAFG00000000593	lamin B1 [Source:VGNC Symbol;Acc:VGNC:42718]	ENSCAFG00000000593	ENSG00000113368	98.1053	LMNB1	lamin B1 [Source:HGNC Symbol;Acc:HGNC:6637]	4001	ENSCAFP00000000834,ENSCAFP00000040090	ENSCAFT00000000912,ENSCAFT00000049391	10.2862	14.6097	14.2055	14.0681	15578.7	3.91121	2.62e-10	2.93e-08
MARCHF3	481488	ENSCAFG00000000594	membrane associated ring-CH-type finger 3 [Source:VGNC Symbol;Acc:VGNC:43016]	ENSCAFG00000000594	ENSG00000173926	98.8142	MARCHF3	membrane associated ring-CH-type finger 3 [Source:HGNC Symbol;Acc:HGNC:28728]	115123	ENSCAFP00000035306	ENSCAFT00000039448	4.25062	9.35802	7.34868	8.46936	297.168	4.03988	8.34e-05	0.00250714
ENSCAFG00000000595		ENSCAFG00000000595		ENSCAFG00000000595						ENSCAFP00000037758	ENSCAFT00000000915	5.39197	5.73067	6.4641	6.74317	71.6256	0.934141	0.297936	0.82135
ENSCAFG00000000596		ENSCAFG00000000596		ENSCAFG00000000596							ENSCAFT00000000918	1.40032	0.839485	1.31	0.980856	1.22051	-0.322451	0.862307	0.999458
APOM	474843	ENSCAFG00000000598	apolipoprotein M [Source:VGNC Symbol;Acc:VGNC:38008]	ENSCAFG00000000598	ENSG00000204444	86.1702	APOM	apolipoprotein M [Source:HGNC Symbol;Acc:HGNC:13916]	55937	ENSCAFP00000000845	ENSCAFT00000000924	7.65127	7.49343	7.01088	7.11148	161.12	-0.417245	0.550718	0.988308
ENSCAFG00000000600		ENSCAFG00000000600		ENSCAFG00000000600							ENSCAFT00000000926	9.92428	8.39107	8.33767	9.33655	568.345	-1.10852	0.153174	0.627211
GPANK1	481714	ENSCAFG00000000601	G-patch domain and ankyrin repeats 1 [Source:VGNC Symbol;Acc:VGNC:41361]	ENSCAFG00000000601	ENSG00000204438	84.9003	GPANK1	G-patch domain and ankyrin repeats 1 [Source:HGNC Symbol;Acc:HGNC:13920]	7918	ENSCAFP00000000846	ENSCAFT00000000927	9.99784	10.0461	9.47394	10.3322	1018.98	-0.00466835	0.994648	0.999458
RRM2B	481988	ENSCAFG00000000602	ribonucleotide reductase regulatory TP53 inducible subunit M2B [Source:VGNC Symbol;Acc:VGNC:51781]	ENSCAFG00000000602	ENSG00000048392	75.6818	RRM2B	ribonucleotide reductase regulatory TP53 inducible subunit M2B [Source:HGNC Symbol;Acc:HGNC:17296]	50484	ENSCAFP00000000854	ENSCAFT00000000935	11.977	7.56133	11.3146	8.94737	1814.18	-1.65412	0.196265	0.691505
NCAPH2	474458	ENSCAFG00000000603	non-SMC condensin II complex subunit H2 [Source:VGNC Symbol;Acc:VGNC:43644]	ENSCAFG00000000603	ENSG00000025770	73.3441	NCAPH2	non-SMC condensin II complex subunit H2 [Source:HGNC Symbol;Acc:HGNC:25071]	29781	ENSCAFP00000000851	ENSCAFT00000000932	12.6091	12.7045	12.9019	12.0516	6204.21	-0.0126965	0.985236	0.999458
CSNK2B	474844	ENSCAFG00000000604	casein kinase 2 beta [Source:NCBI gene;Acc:474844]	ENSCAFG00000000604	ENSG00000204435	64.4068	CSNK2B	casein kinase 2 beta [Source:HGNC Symbol;Acc:HGNC:2460]	1460	ENSCAFP00000033466	ENSCAFT00000037840	13.1056	13.163	12.923	13.5733	9484.2	0.135324	0.832059	0.999458
LY6G5C	403793	ENSCAFG00000000606	lymphocyte antigen 6 family member G5C [Source:VGNC Symbol;Acc:VGNC:42874]	ENSCAFG00000000606	ENSG00000204428	71.3333	LY6G5C	lymphocyte antigen 6 family member G5C [Source:HGNC Symbol;Acc:HGNC:13932]	80741	ENSCAFP00000000849	ENSCAFT00000000930	2.5653	5.73067	5.55033	5.17196	34.4831	2.83846	0.0104527	0.117018
ABHD16A	474845	ENSCAFG00000000607	abhydrolase domain containing 16A [Source:VGNC Symbol;Acc:VGNC:37464]	ENSCAFG00000000607	ENSG00000204427	96.0574	ABHD16A	abhydrolase domain containing 16A [Source:HGNC Symbol;Acc:HGNC:13921]	7920	ENSCAFP00000000853	ENSCAFT00000000934	13.2724	12.2235	11.7855	12.3851	5888.02	-1.08711	0.083209	0.451099
ARID1B		ENSCAFG00000000608	AT-rich interaction domain 1B [Source:VGNC Symbol;Acc:VGNC:53524]	ENSCAFG00000000608	ENSG00000049618	87.5948	ARID1B	AT-rich interaction domain 1B [Source:HGNC Symbol;Acc:HGNC:18040]	57492	ENSCAFP00000000859	ENSCAFT00000000940	13.0402	13.6038	12.5225	13.3859	9364.22	0.192144	0.795598	0.999458
ADM2	606919	ENSCAFG00000000609	adrenomedullin 2 [Source:VGNC Symbol;Acc:VGNC:37661]	ENSCAFG00000000609	ENSG00000128165	71.1268	ADM2	adrenomedullin 2 [Source:HGNC Symbol;Acc:HGNC:28898]	79924	ENSCAFP00000000852	ENSCAFT00000000933	0	0	0	0	0	0	1	1
ENSCAFG00000000610	481715	ENSCAFG00000000610	lymphocyte antigen 6 family member G6F [Source:NCBI gene;Acc:481715]	ENSCAFG00000000610	ENSG00000204424	80.602	LY6G6F	lymphocyte antigen 6 family member G6F [Source:HGNC Symbol;Acc:HGNC:13933]	259215	ENSCAFP00000000855	ENSCAFT00000000936	0	0	0	0	0	0	1	1
MEGF10	474665	ENSCAFG00000000611	multiple EGF like domains 10 [Source:VGNC Symbol;Acc:VGNC:43147]	ENSCAFG00000000611	ENSG00000145794	94.2609	MEGF10	multiple EGF like domains 10 [Source:HGNC Symbol;Acc:HGNC:29634]	84466	ENSCAFP00000000869,ENSCAFP00000000867	ENSCAFT00000000950,ENSCAFT00000000947	5.39197	6.29209	4.5355	10.9236	520.493	2.8977	0.0688856	0.404026
SBF1		ENSCAFG00000000612	SET binding factor 1 [Source:HGNC Symbol;Acc:HGNC:10542]	ENSCAFG00000000612	ENSG00000100241	92.1218	SBF1	SET binding factor 1 [Source:HGNC Symbol;Acc:HGNC:10542]	6305	ENSCAFP00000000866	ENSCAFT00000000948	13.2531	13.1758	13.2226	12.0486	8201.97	-0.329826	0.672636	0.994871
ENSCAFG00000000613	102154767	ENSCAFG00000000613	lymphocyte antigen 6G6e-like [Source:NCBI gene;Acc:102154767]	ENSCAFG00000000613	ENSG00000255552	62.5	LY6G6E	lymphocyte antigen 6 family member G6E [Source:HGNC Symbol;Acc:HGNC:13934]		ENSCAFP00000000858	ENSCAFT00000000939	0	0	0	0	0	0	1	1
LY6G6C	607379	ENSCAFG00000000614	lymphocyte antigen 6 family member G6C [Source:VGNC Symbol;Acc:VGNC:42875]	ENSCAFG00000000614	ENSG00000204421	88	LY6G6C	lymphocyte antigen 6 family member G6C [Source:HGNC Symbol;Acc:HGNC:13936]	80740	ENSCAFP00000000860	ENSCAFT00000000941	0	2.70617	4.4404	0	6.55939	1.84958	0.320544	0.846654
MPIG6B	607345	ENSCAFG00000000615	megakaryocyte and platelet inhibitory receptor G6b [Source:VGNC Symbol;Acc:VGNC:49683]	ENSCAFG00000000615	ENSG00000204420	74.4856	MPIG6B	megakaryocyte and platelet inhibitory receptor G6b [Source:HGNC Symbol;Acc:HGNC:13937]	80739	ENSCAFP00000039830,ENSCAFP00000000864	ENSCAFT00000045892,ENSCAFT00000000945	0	3.01876	3.76288	4.60687	10.7617	3.59757	0.0374603	0.277326
TMEM242	612140	ENSCAFG00000000616	transmembrane protein 242 [Source:VGNC Symbol;Acc:VGNC:47550]	ENSCAFG00000000616	ENSG00000215712	89.3617	TMEM242	transmembrane protein 242 [Source:HGNC Symbol;Acc:HGNC:17206]	729515	ENSCAFP00000000870	ENSCAFT00000000951	11.0178	10.796	10.7661	10.997	1908.16	-0.157345	0.782528	0.999458
DDAH2		ENSCAFG00000000617	dimethylarginine dimethylaminohydrolase 2 [Source:VGNC Symbol;Acc:VGNC:39828]	ENSCAFG00000000617	ENSG00000213722	97.2222	DDAH2	dimethylarginine dimethylaminohydrolase 2 [Source:HGNC Symbol;Acc:HGNC:2716]	23564	ENSCAFP00000000872	ENSCAFT00000000953	8.36159	8.01757	7.79553	8.66891	303.308	-0.146395	0.843762	0.999458
ZDHHC14	612148	ENSCAFG00000000618	zinc finger DHHC-type containing 14 [Source:VGNC Symbol;Acc:VGNC:48580]	ENSCAFG00000000618	ENSG00000175048	96.129	ZDHHC14	zinc finger DHHC-type containing 14 [Source:HGNC Symbol;Acc:HGNC:20341]	79683	ENSCAFP00000000877	ENSCAFT00000000958	11.135	11.6858	8.78504	9.76885	1713.21	-0.492092	0.668707	0.994871
UBR5	475055	ENSCAFG00000000619	ubiquitin protein ligase E3 component n-recognin 5 [Source:VGNC Symbol;Acc:VGNC:48092]	ENSCAFG00000000619	ENSG00000104517	99.3924	UBR5	ubiquitin protein ligase E3 component n-recognin 5 [Source:HGNC Symbol;Acc:HGNC:16806]	51366	ENSCAFP00000040958,ENSCAFP00000000890	ENSCAFT00000047363,ENSCAFT00000000972	14.7358	14.3416	14.4109	14.7717	24449.1	-0.209527	0.72516	0.995374
PPP6R2		ENSCAFG00000000620	protein phosphatase 6 regulatory subunit 2 [Source:VGNC Symbol;Acc:VGNC:44926]	ENSCAFG00000000620	ENSG00000100239	81.8664	PPP6R2	protein phosphatase 6 regulatory subunit 2 [Source:HGNC Symbol;Acc:HGNC:19253]	9701	ENSCAFP00000036966,ENSCAFP00000000882	ENSCAFT00000047715,ENSCAFT00000000964	12.7473	12.1321	12.7753	11.5323	5333.22	-0.489234	0.528265	0.977264
CLIC1	474847	ENSCAFG00000000621	chloride intracellular channel 1 [Source:NCBI gene;Acc:474847]	ENSCAFG00000000621	ENSG00000213719	94.4223	CLIC1	chloride intracellular channel 1 [Source:HGNC Symbol;Acc:HGNC:2062]	1192	ENSCAFP00000000881,ENSCAFP00000031147	ENSCAFT00000000962,ENSCAFT00000035841	14.9551	14.594	14.4907	14.9918	28023.5	-0.23963	0.694211	0.995142
PRRC1	481489	ENSCAFG00000000622	proline rich coiled-coil 1 [Source:VGNC Symbol;Acc:VGNC:45051]	ENSCAFG00000000622	ENSG00000164244	84.7619	PRRC1	proline rich coiled-coil 1 [Source:HGNC Symbol;Acc:HGNC:28164]	133619	ENSCAFP00000000878	ENSCAFT00000000959	12.7065	12.9624	12.1655	12.792	6586.74	-0.0270336	0.968027	0.999458
CTXN3	100685117	ENSCAFG00000000623	cortexin 3 [Source:VGNC Symbol;Acc:VGNC:39724]	ENSCAFG00000000623	ENSG00000205279	92.5926	CTXN3	cortexin 3 [Source:HGNC Symbol;Acc:HGNC:31110]	613212	ENSCAFP00000000879	ENSCAFT00000000960	0	0	0	0	0	0	1	1
ENSCAFG00000000624		ENSCAFG00000000624		ENSCAFG00000000624							ENSCAFT00000000963	0	2.70617	3.68204	0	4.34028	1.57756	0.395333	0.912825
ENSCAFG00000000625	100685195	ENSCAFG00000000625	coiled-coil domain containing 192 [Source:NCBI gene;Acc:100685195]	ENSCAFG00000000625	ENSG00000230561	57.551	CCDC192	coiled-coil domain containing 192 [Source:HGNC Symbol;Acc:HGNC:49566]	728586	ENSCAFP00000000880	ENSCAFT00000000961	0	0	0	0	0	0	1	1
ENSCAFG00000000626	474848	ENSCAFG00000000626	mutS homolog 5 [Source:NCBI gene;Acc:474848]	ENSCAFG00000000626	ENSG00000255152	86.6978	MSH5-SAPCD1	MSH5-SAPCD1 readthrough (NMD candidate) [Source:HGNC Symbol;Acc:HGNC:41994]		ENSCAFP00000000884,ENSCAFP00000036869	ENSCAFT00000000966,ENSCAFT00000043640	9.88979	9.08358	9.02517	9.05428	634.966	-0.816136	0.155187	0.627492
SNX9	476254	ENSCAFG00000000627	sorting nexin 9 [Source:VGNC Symbol;Acc:VGNC:46645]	ENSCAFG00000000627	ENSG00000130340	92.0608	SNX9	sorting nexin 9 [Source:HGNC Symbol;Acc:HGNC:14973]	51429	ENSCAFP00000000887,ENSCAFP00000042947	ENSCAFT00000000969,ENSCAFT00000046534	14.4855	13.9122	14.1721	13.4967	17092.7	-0.580761	0.364094	0.88804
SAPCD1	100688911	ENSCAFG00000000628	suppressor APC domain containing 1 [Source:VGNC Symbol;Acc:VGNC:45863]	ENSCAFG00000000628	ENSG00000228727	73.5632	SAPCD1	suppressor APC domain containing 1 [Source:HGNC Symbol;Acc:HGNC:13938]	401251	ENSCAFP00000033741	ENSCAFT00000038072	5.21222	5.15923	5.80059	5.21041	40.3919	0.200358	0.831299	0.999458
DENND6B	481192	ENSCAFG00000000629	DENN domain containing 6B [Source:VGNC Symbol;Acc:VGNC:54294]	ENSCAFG00000000629	ENSG00000205593	59.0034	DENND6B	DENN domain containing 6B [Source:HGNC Symbol;Acc:HGNC:32690]	414918	ENSCAFP00000000889	ENSCAFT00000000971	10.1388	10.6118	11.1964	9.46732	1435.67	0.422854	0.633656	0.989626
VWA7	607423	ENSCAFG00000000630	von Willebrand factor A domain containing 7 [Source:VGNC Symbol;Acc:VGNC:48324]	ENSCAFG00000000630	ENSG00000204396	83.802	VWA7	von Willebrand factor A domain containing 7 [Source:HGNC Symbol;Acc:HGNC:13939]	80737	ENSCAFP00000000892	ENSCAFT00000000974	7.23077	7.62617	8.09387	8.01145	218.754	0.673324	0.320097	0.846162
ENSCAFG00000000632		ENSCAFG00000000632		ENSCAFG00000000632							ENSCAFT00000000977	5.98424	7.9501	7.99276	7.62698	189.748	1.83021	0.00794812	0.0964903
ENSCAFG00000000634		ENSCAFG00000000634		ENSCAFG00000000634						ENSCAFP00000000897	ENSCAFT00000000979	1.40032	2.05577	0.798842	0	1.38424	-0.141412	0.93876	0.999458
VARS	481716	ENSCAFG00000000636	valyl-tRNA synthetase [Source:VGNC Symbol;Acc:VGNC:48231]	ENSCAFG00000000636	ENSG00000204394	94.462	VARS	valyl-tRNA synthetase [Source:HGNC Symbol;Acc:HGNC:12651]	7407	ENSCAFP00000000899,ENSCAFP00000037982	ENSCAFT00000000982,ENSCAFT00000049788	13.8713	14.4526	13.6086	14.4826	18196.8	0.349157	0.62087	0.989626
SLC12A2	481490	ENSCAFG00000000637	solute carrier family 12 member 2 [Source:VGNC Symbol;Acc:VGNC:46219]	ENSCAFG00000000637	ENSG00000064651	97.5879	SLC12A2	solute carrier family 12 member 2 [Source:HGNC Symbol;Acc:HGNC:10911]	6558	ENSCAFP00000000906	ENSCAFT00000000989	10.1325	11.5316	11.1544	11.2873	2214.41	1.17022	0.0470303	0.320127
KLF10	481992	ENSCAFG00000000638	Kruppel like factor 10 [Source:VGNC Symbol;Acc:VGNC:42431]	ENSCAFG00000000638	ENSG00000155090	94.3633	KLF10	Kruppel like factor 10 [Source:HGNC Symbol;Acc:HGNC:11810]	7071	ENSCAFP00000000902	ENSCAFT00000000985	12.575	12.739	13.5343	13.0133	8266.55	0.540047	0.422834	0.932546
HSPA1L	474850	ENSCAFG00000000639	heat shock 70 kDa protein 1-like [Source:NCBI gene;Acc:474850]	ENSCAFG00000000639	ENSG00000204390	96.0998	HSPA1L	heat shock protein family A (Hsp70) member 1 like [Source:HGNC Symbol;Acc:HGNC:5234]	3305	ENSCAFP00000000900	ENSCAFT00000000983	8.01355	8.2523	6.15526	7.79452	213.157	-0.34624	0.730971	0.995374
ENSCAFG00000000640		ENSCAFG00000000640		ENSCAFG00000000640	ENSG00000204388	99.1694	HSPA1B	heat shock protein family A (Hsp70) member 1B [Source:HGNC Symbol;Acc:HGNC:5233]	3304	ENSCAFP00000000901	ENSCAFT00000000984	9.43993	11.3835	8.51441	10.5275	1300.96	1.00669	0.359701	0.884952
ENSCAFG00000000641		ENSCAFG00000000641		ENSCAFG00000000641	ENSG00000204388	98.1424	HSPA1B	heat shock protein family A (Hsp70) member 1B [Source:HGNC Symbol;Acc:HGNC:5233]	3304	ENSCAFP00000000903	ENSCAFT00000000986	9.35217	11.3865	8.34096	10.5237	1280.77	1.06748	0.343359	0.869416
NEU1	481717	ENSCAFG00000000642	neuraminidase 1 [Source:NCBI gene;Acc:481717]	ENSCAFG00000000642	ENSG00000204386	87.4699	NEU1	neuraminidase 1 [Source:HGNC Symbol;Acc:HGNC:7758]	4758	ENSCAFP00000000905	ENSCAFT00000000988	14.5512	13.4799	12.5712	13.3949	13071.4	-1.29834	0.0670274	0.397704
AZIN1	475058	ENSCAFG00000000643	antizyme inhibitor 1 [Source:VGNC Symbol;Acc:VGNC:38329]	ENSCAFG00000000643	ENSG00000155096	95.9732	AZIN1	antizyme inhibitor 1 [Source:HGNC Symbol;Acc:HGNC:16432]	51582	ENSCAFP00000000907	ENSCAFT00000000990	14.6594	13.6732	13.557	13.7893	16286.6	-0.960575	0.0856106	0.456276
SYNJ2		ENSCAFG00000000644	synaptojanin 2 [Source:VGNC Symbol;Acc:VGNC:47033]	ENSCAFG00000000644	ENSG00000078269	86.1496	SYNJ2	synaptojanin 2 [Source:HGNC Symbol;Acc:HGNC:11504]	8871	ENSCAFP00000000914	ENSCAFT00000000998	9.68663	10.3092	9.54566	10.2341	1010.16	0.368316	0.591906	0.989626
ENSCAFG00000000646		ENSCAFG00000000646		ENSCAFG00000000646							ENSCAFT00000000995	5.55178	6.24781	6.8351	6.92755	88.7021	1.10534	0.175374	0.657802
SERAC1	476255	ENSCAFG00000000647	serine active site containing 1 [Source:VGNC Symbol;Acc:VGNC:46017]	ENSCAFG00000000647	ENSG00000122335	90.9786	SERAC1	serine active site containing 1 [Source:HGNC Symbol;Acc:HGNC:21061]	84947	ENSCAFP00000000915	ENSCAFT00000000999	13.0664	11.6653	11.8412	12.2073	5054.93	-1.11191	0.0714263	0.412752
ATP6V1C1	475061	ENSCAFG00000000649	ATPase H+ transporting V1 subunit C1 [Source:VGNC Symbol;Acc:VGNC:38278]	ENSCAFG00000000649	ENSG00000155097	93.8119	ATP6V1C1	ATPase H+ transporting V1 subunit C1 [Source:HGNC Symbol;Acc:HGNC:856]	528	ENSCAFP00000000918	ENSCAFT00000001002	14.6988	14.0834	14.3248	14.2146	20870.4	-0.47658	0.394454	0.912554
TULP4	484053	ENSCAFG00000000652	tubby like protein 4 [Source:VGNC Symbol;Acc:VGNC:47999]	ENSCAFG00000000652	ENSG00000130338	91.3437	TULP4	tubby like protein 4 [Source:HGNC Symbol;Acc:HGNC:15530]	56995	ENSCAFP00000039417,ENSCAFP00000000922	ENSCAFT00000049968,ENSCAFT00000001007	12.652	12.4594	12.1963	11.8922	5139.58	-0.438231	0.478526	0.965538
ENSCAFG00000000653		ENSCAFG00000000653		ENSCAFG00000000653						ENSCAFP00000037332	ENSCAFT00000001006	3.81934	5.42085	5.30249	4.54804	28.9534	1.2553	0.24403	0.756874
FZD6	403610	ENSCAFG00000000654	frizzled class receptor 6 [Source:VGNC Symbol;Acc:VGNC:41034]	ENSCAFG00000000654	ENSG00000164930	91.7135	FZD6	frizzled class receptor 6 [Source:HGNC Symbol;Acc:HGNC:4044]	8323	ENSCAFP00000000924	ENSCAFT00000001009	9.84933	13.3618	13.4395	13.6362	8821.71	3.54763	4.53e-10	4.76e-08
TMEM181	612198	ENSCAFG00000000655	transmembrane protein 181 [Source:VGNC Symbol;Acc:VGNC:47506]	ENSCAFG00000000655	ENSG00000146433	83.3882	TMEM181	transmembrane protein 181 [Source:HGNC Symbol;Acc:HGNC:20958]	57583	ENSCAFP00000040699,ENSCAFP00000000925	ENSCAFT00000045261,ENSCAFT00000001010	12.2219	12.2985	13.3844	12.1395	6253.96	0.473168	0.560997	0.989626
CTHRC1	100684449	ENSCAFG00000000656	collagen triple helix repeat containing 1 [Source:VGNC Symbol;Acc:VGNC:49728]	ENSCAFG00000000656	ENSG00000164932	99.4737	CTHRC1	collagen triple helix repeat containing 1 [Source:HGNC Symbol;Acc:HGNC:18831]	115908	ENSCAFP00000000926	ENSCAFT00000001011	0	0	1.98507	1.97119	1.46993	0.84288	0.624958	0.989626
DYNLT1	100856149	ENSCAFG00000000657	dynein light chain Tctex-type 1 [Source:NCBI gene;Acc:100856149]	ENSCAFG00000000657	ENSG00000146425	52.5581	DYNLT1	dynein light chain Tctex-type 1 [Source:HGNC Symbol;Acc:HGNC:11697]	6993	ENSCAFP00000000928	ENSCAFT00000001013	10.3529	10.5294	9.90637	9.73629	1148.58	-0.244747	0.723871	0.995374
SLC44A4	481718	ENSCAFG00000000658	solute carrier family 44 member 4 [Source:VGNC Symbol;Acc:VGNC:46420]	ENSCAFG00000000658	ENSG00000204385	86.7232	SLC44A4	solute carrier family 44 member 4 [Source:HGNC Symbol;Acc:HGNC:13941]	80736	ENSCAFP00000000938	ENSCAFT00000001024	4.76731	4.31802	3.91211	4.13355	18.9464	-0.604214	0.582268	0.989626
SYTL3	484055	ENSCAFG00000000659	synaptotagmin like 3 [Source:VGNC Symbol;Acc:VGNC:47052]	ENSCAFG00000000659	ENSG00000164674	80.8197	SYTL3	synaptotagmin like 3 [Source:HGNC Symbol;Acc:HGNC:15587]	94120	ENSCAFP00000000929	ENSCAFT00000001014	7.40836	4.83943	5.43173	6.02813	75.7327	-1.8022	0.04616	0.316379
EZR	484056	ENSCAFG00000000661	ezrin [Source:VGNC Symbol;Acc:VGNC:40542]	ENSCAFG00000000661	ENSG00000092820	97.099	EZR	ezrin [Source:HGNC Symbol;Acc:HGNC:12691]	7430	ENSCAFP00000000937	ENSCAFT00000001022	14.1323	15.9516	14.8382	14.9328	35474.2	1.14594	0.142955	0.604696
ENSCAFG00000000662		ENSCAFG00000000662		ENSCAFG00000000662	ENSG00000138326	91.6667	RPS24	ribosomal protein S24 [Source:HGNC Symbol;Acc:HGNC:10411]	6229	ENSCAFP00000031382,ENSCAFP00000042869	ENSCAFT00000001023,ENSCAFT00000047385	6.09219	6.8998	6.0625	5.05007	70.8997	0.0940599	0.928296	0.999458
DCAF13	475065	ENSCAFG00000000663	DDB1 and CUL4 associated factor 13 [Source:VGNC Symbol;Acc:VGNC:39791]	ENSCAFG00000000663	ENSG00000164934	96.8539	DCAF13	DDB1 and CUL4 associated factor 13 [Source:HGNC Symbol;Acc:HGNC:24535]	25879	ENSCAFP00000000945	ENSCAFT00000001031	13.9226	13.6255	13.8223	13.9926	14736.9	-0.0988558	0.864253	0.999458
RSPH3	484057	ENSCAFG00000000664	radial spoke head 3 homolog [Source:VGNC Symbol;Acc:VGNC:45779]	ENSCAFG00000000664	ENSG00000130363	70.483	RSPH3	radial spoke head 3 homolog [Source:HGNC Symbol;Acc:HGNC:21054]	83861	ENSCAFP00000000941	ENSCAFT00000001027	8.39007	9.24994	7.43138	9.49873	459.093	0.537037	0.586375	0.989626
TAGAP	484059	ENSCAFG00000000665	T cell activation RhoGTPase activating protein [Source:VGNC Symbol;Acc:VGNC:47092]	ENSCAFG00000000665	ENSG00000164691	74.2739	TAGAP	T cell activation RhoGTPase activating protein [Source:HGNC Symbol;Acc:HGNC:15669]	117289	ENSCAFP00000038236,ENSCAFP00000000946	ENSCAFT00000047350,ENSCAFT00000001032	9.30807	12.3836	13.2356	9.84108	4134.02	2.70383	0.0210694	0.189987
FNDC1	484061	ENSCAFG00000000667	fibronectin type III domain containing 1 [Source:VGNC Symbol;Acc:VGNC:40927]	ENSCAFG00000000667	ENSG00000164694	72.3005	FNDC1	fibronectin type III domain containing 1 [Source:HGNC Symbol;Acc:HGNC:21184]	84624	ENSCAFP00000039924,ENSCAFP00000000948	ENSCAFT00000043020,ENSCAFT00000001034	3.20132	0.839485	2.79028	4.13355	7.86421	-0.0636361	0.969545	0.999458
EHMT2	474851	ENSCAFG00000000669	euchromatic histone lysine methyltransferase 2 [Source:VGNC Symbol;Acc:VGNC:49100]	ENSCAFG00000000669	ENSG00000204371	91.0742	EHMT2	euchromatic histone lysine methyltransferase 2 [Source:HGNC Symbol;Acc:HGNC:14129]	10919	ENSCAFP00000000954	ENSCAFT00000001040	12.8441	12.6705	12.0068	12.8171	6299.99	-0.294902	0.664333	0.994871
RIMS2	475066	ENSCAFG00000000670	regulating synaptic membrane exocytosis 2 [Source:VGNC Symbol;Acc:VGNC:45583]	ENSCAFG00000000670	ENSG00000176406	80.6331	RIMS2	regulating synaptic membrane exocytosis 2 [Source:HGNC Symbol;Acc:HGNC:17283]	9699	ENSCAFP00000000950,ENSCAFP00000038442	ENSCAFT00000001036,ENSCAFT00000047827	10.3438	0	3.76288	8.40865	412.49	-1.71739	0.353347	0.879996
SOD2	476258	ENSCAFG00000000671	superoxide dismutase 2 [Source:VGNC Symbol;Acc:VGNC:53988]	ENSCAFG00000000671	ENSG00000112096	91.4414	SOD2	superoxide dismutase 2 [Source:HGNC Symbol;Acc:HGNC:11180]	6648	ENSCAFP00000000951	ENSCAFT00000001037	15.1429	14.8559	14.2455	15.5139	33010.2	-0.170953	0.826481	0.999458
ENSCAFG00000000672		ENSCAFG00000000672		ENSCAFG00000000672							ENSCAFT00000001041	0	0.839485	0	0	0.197353	-0.00679603	0.996804	0.999458
PLXNB2		ENSCAFG00000000673	plexin B2 [Source:VGNC Symbol;Acc:VGNC:44723]	ENSCAFG00000000673	ENSG00000196576	89.3478	PLXNB2	plexin B2 [Source:HGNC Symbol;Acc:HGNC:9104]	23654	ENSCAFP00000000964,ENSCAFP00000036093	ENSCAFT00000001052,ENSCAFT00000045126	12.675	6.92813	14.7155	12.3395	9686.05	0.548355	0.725655	0.995374
ZBTB12	481719	ENSCAFG00000000674	zinc finger and BTB domain containing 12 [Source:VGNC Symbol;Acc:VGNC:48522]	ENSCAFG00000000674	ENSG00000204366	98.4749	ZBTB12	zinc finger and BTB domain containing 12 [Source:HGNC Symbol;Acc:HGNC:19066]	221527	ENSCAFP00000041202	ENSCAFT00000001042	8.49214	8.86163	8.56037	9.67575	504.159	0.59221	0.451148	0.951561
DCSTAMP		ENSCAFG00000000675	dendrocyte expressed seven transmembrane protein [Source:VGNC Symbol;Acc:VGNC:49724]	ENSCAFG00000000675	ENSG00000164935	77.6596	DCSTAMP	dendrocyte expressed seven transmembrane protein [Source:HGNC Symbol;Acc:HGNC:18549]	81501	ENSCAFP00000000955	ENSCAFT00000001043	14.4404	10.1669	9.23983	12.4047	7351.16	-2.8556	0.0175965	0.168505
DPYS	100856067	ENSCAFG00000000676	dihydropyrimidinase [Source:VGNC Symbol;Acc:VGNC:40082]	ENSCAFG00000000676	ENSG00000147647	92.471	DPYS	dihydropyrimidinase [Source:HGNC Symbol;Acc:HGNC:3013]	1807	ENSCAFP00000000959	ENSCAFT00000001047	3.81934	3.38859	1.68666	2.77438	7.66265	-0.934278	0.535434	0.980651
LRP12		ENSCAFG00000000677	LDL receptor related protein 12 [Source:HGNC Symbol;Acc:HGNC:31708]	ENSCAFG00000000677	ENSG00000147650	94.8478	LRP12	LDL receptor related protein 12 [Source:HGNC Symbol;Acc:HGNC:31708]	29967	ENSCAFP00000000960,ENSCAFP00000042981	ENSCAFT00000001048,ENSCAFT00000043403	11.077	7.84505	9.05758	11.8395	1645.98	-0.468323	0.725037	0.995374
ZFPM2	481997	ENSCAFG00000000678	zinc finger protein_ FOG family member 2 [Source:VGNC Symbol;Acc:VGNC:48619]	ENSCAFG00000000678	ENSG00000169946	94.8606	ZFPM2	zinc finger protein, FOG family member 2 [Source:HGNC Symbol;Acc:HGNC:16700]	23414	ENSCAFP00000000961,ENSCAFP00000042565	ENSCAFT00000001049,ENSCAFT00000043829	4.76731	10.468	9.37455	9.96571	775.843	5.01098	6.21e-10	6.31e-08
SKIV2L	481720	ENSCAFG00000000679	Ski2 like RNA helicase [Source:VGNC Symbol;Acc:VGNC:46200]	ENSCAFG00000000679						ENSCAFP00000000965	ENSCAFT00000001053	11.5244	11.5594	10.8072	11.546	2685.43	-0.173966	0.798494	0.999458
OXR1	481998	ENSCAFG00000000680	oxidation resistance 1 [Source:VGNC Symbol;Acc:VGNC:44203]	ENSCAFG00000000680	ENSG00000164830	90.1376	OXR1	oxidation resistance 1 [Source:HGNC Symbol;Acc:HGNC:15822]	55074	ENSCAFP00000000973	ENSCAFT00000001061	12.3103	12.2509	12.3355	13.0976	5970.78	0.292439	0.67944	0.994871
FBN2	481491	ENSCAFG00000000681	fibrillin 2 [Source:VGNC Symbol;Acc:VGNC:40755]	ENSCAFG00000000681	ENSG00000138829	97.3639	FBN2	fibrillin 2 [Source:HGNC Symbol;Acc:HGNC:3604]	2201	ENSCAFP00000000999	ENSCAFT00000001089	6.22461	0	0.798842	4.21144	23.0117	-2.52468	0.150063	0.620514
ABRA	100856177	ENSCAFG00000000682	actin binding Rho activating protein [Source:VGNC Symbol;Acc:VGNC:37482]	ENSCAFG00000000682	ENSG00000174429	84.7368	ABRA	actin binding Rho activating protein [Source:HGNC Symbol;Acc:HGNC:30655]	137735	ENSCAFP00000000975	ENSCAFT00000001063	1.40032	1.36671	0.798842	4.05121	4.88407	1.09013	0.545089	0.986254
ENSCAFG00000000683		ENSCAFG00000000683		ENSCAFG00000000683	ENSG00000183431	99.8004	SF3A3	splicing factor 3a subunit 3 [Source:HGNC Symbol;Acc:HGNC:10767]	10946	ENSCAFP00000038104	ENSCAFT00000001065	7.61553	8.69576	8.41474	8.94167	359.935	1.05291	0.108827	0.521227
ENSCAFG00000000684		ENSCAFG00000000684		ENSCAFG00000000684							ENSCAFT00000001066	0	1.36671	0	3.87095	3.80243	1.334	0.46748	0.959782
MAPK12	607023	ENSCAFG00000000685	mitogen-activated protein kinase 12 [Source:VGNC Symbol;Acc:VGNC:42993]	ENSCAFG00000000685	ENSG00000188130	93.9891	MAPK12	mitogen-activated protein kinase 12 [Source:HGNC Symbol;Acc:HGNC:6874]	6300	ENSCAFP00000037635,ENSCAFP00000000978	ENSCAFT00000045629,ENSCAFT00000001068	0	2.52016	1.98507	1.55938	2.41064	1.78893	0.33631	0.863911
ENSCAFG00000000686	100688056	ENSCAFG00000000686	complement C2 [Source:NCBI gene;Acc:474853]	ENSCAFG00000000686	ENSG00000244255	81.9401				ENSCAFP00000000982,ENSCAFP00000000981,ENSCAFP00000000985	ENSCAFT00000001072,ENSCAFT00000001071,ENSCAFT00000001075	14.3884	11.1148	11.87	12.7638	8589.2	-2.18518	0.0120816	0.130234
ENSCAFG00000000687		ENSCAFG00000000687		ENSCAFG00000000687						ENSCAFP00000034361	ENSCAFT00000001067	5.14696	0	3.40819	3.13571	12.9592	-1.86747	0.27137	0.791359
HDAC10	607032	ENSCAFG00000000688	histone deacetylase 10 [Source:VGNC Symbol;Acc:VGNC:50626]	ENSCAFG00000000688	ENSG00000100429	77.8443	HDAC10	histone deacetylase 10 [Source:HGNC Symbol;Acc:HGNC:18128]	83933	ENSCAFP00000000979,ENSCAFP00000000980	ENSCAFT00000001069,ENSCAFT00000001070	9.72067	10.2356	11.2543	9.34738	1284.89	0.713024	0.445878	0.948124
TUBGCP6		ENSCAFG00000000689	tubulin gamma complex associated protein 6 [Source:VGNC Symbol;Acc:VGNC:47996]	ENSCAFG00000000689	ENSG00000128159	74.6471	TUBGCP6	tubulin gamma complex associated protein 6 [Source:HGNC Symbol;Acc:HGNC:18127]	85378	ENSCAFP00000000983	ENSCAFT00000001073	11.2395	11.633	11.8663	10.5789	2713.23	0.208143	0.793414	0.999458
NELFE		ENSCAFG00000000690	negative elongation factor complex member E [Source:HGNC Symbol;Acc:HGNC:13974]	ENSCAFG00000000690	ENSG00000204356	76.4493	NELFE	negative elongation factor complex member E [Source:HGNC Symbol;Acc:HGNC:13974]	7936	ENSCAFP00000000986	ENSCAFT00000001076	11.0483	10.8195	10.7844	11.0038	1934.51	-0.171736	0.76239	0.99602
IGF2R	484067	ENSCAFG00000000691	insulin like growth factor 2 receptor [Source:VGNC Symbol;Acc:VGNC:41901]	ENSCAFG00000000691	ENSG00000197081	85.0621	IGF2R	insulin like growth factor 2 receptor [Source:HGNC Symbol;Acc:HGNC:5467]	3482	ENSCAFP00000036713,ENSCAFP00000001015	ENSCAFT00000049827,ENSCAFT00000001105	16.6214	14.746	13.9733	15.7226	49611.7	-1.53271	0.0863946	0.458502
SELENOO	481194	ENSCAFG00000000692	selenoprotein O [Source:VGNC Symbol;Acc:VGNC:54544]	ENSCAFG00000000692	ENSG00000073169	82.1569	SELENOO	selenoprotein O [Source:HGNC Symbol;Acc:HGNC:30395]	83642	ENSCAFP00000000988	ENSCAFT00000001078	11.2828	11.1623	11.6346	10.423	2332.94	-0.121418	0.874503	0.999458
ANGPT1	403656	ENSCAFG00000000693	angiopoietin 1 [Source:VGNC Symbol;Acc:VGNC:37854]	ENSCAFG00000000693	ENSG00000154188	98.1891	ANGPT1	angiopoietin 1 [Source:HGNC Symbol;Acc:HGNC:484]	284	ENSCAFP00000000993	ENSCAFT00000001083	2.5653	0.839485	0	0	1.42705	-1.59209	0.364367	0.88804
DXO		ENSCAFG00000000694	decapping exoribonuclease [Source:VGNC Symbol;Acc:VGNC:40140]	ENSCAFG00000000694	ENSG00000204348	79.5566	DXO	decapping exoribonuclease [Source:HGNC Symbol;Acc:HGNC:2992]	1797	ENSCAFP00000034339,ENSCAFP00000000989	ENSCAFT00000038598,ENSCAFT00000001079	10.7545	10.7947	10.5144	10.8699	1708.47	-0.0197534	0.973211	0.999458
RSPO2	482004	ENSCAFG00000000696	R-spondin 2 [Source:VGNC Symbol;Acc:VGNC:45783]	ENSCAFG00000000696	ENSG00000147655	97.5309	RSPO2	R-spondin 2 [Source:HGNC Symbol;Acc:HGNC:28583]	340419	ENSCAFP00000000995	ENSCAFT00000001085	3.20132	0	0.798842	8.10625	70.8758	1.72245	0.348187	0.874918
ENSCAFG00000000697	607055	ENSCAFG00000000697	angiopoietin-related protein 5-like [Source:NCBI gene;Acc:607055]	ENSCAFG00000000697						ENSCAFP00000000996	ENSCAFT00000001086	2.09734	3.6827	3.40819	4.82078	12.9996	1.85563	0.193909	0.688739
TRABD	607061	ENSCAFG00000000698	TraB domain containing [Source:VGNC Symbol;Acc:VGNC:47760]	ENSCAFG00000000698	ENSG00000170638	85.1459	TRABD	TraB domain containing [Source:HGNC Symbol;Acc:HGNC:28805]	80305	ENSCAFP00000000997	ENSCAFT00000001087	12.6674	13.0533	13.1243	12.4088	7342.22	0.221231	0.738334	0.995374
PANX2	481195	ENSCAFG00000000699	pannexin 2 [Source:VGNC Symbol;Acc:VGNC:44255]	ENSCAFG00000000699	ENSG00000073150	89.7727	PANX2	pannexin 2 [Source:HGNC Symbol;Acc:HGNC:8600]	56666	ENSCAFP00000030405	ENSCAFT00000035173	9.19154	6.37676	10.3017	6.92755	511.93	-0.216051	0.875453	0.999458
MOV10L1	474460	ENSCAFG00000000700	Mov10 RISC complex RNA helicase like 1 [Source:VGNC Symbol;Acc:VGNC:43328]	ENSCAFG00000000700	ENSG00000073146	80.7407	MOV10L1	Mov10 RISC complex RNA helicase like 1 [Source:HGNC Symbol;Acc:HGNC:7201]	54456	ENSCAFP00000038486,ENSCAFP00000001004	ENSCAFT00000049390,ENSCAFT00000001094	1.40032	0	0.798842	0	0.594824	-0.861432	0.611815	0.989626
ENSCAFG00000000701		ENSCAFG00000000701		ENSCAFG00000000701	ENSG00000244731	82.259	C4A	complement C4A (Rodgers blood group) [Source:HGNC Symbol;Acc:HGNC:1323]	720	ENSCAFP00000001014,ENSCAFP00000042714	ENSCAFT00000001104,ENSCAFT00000047595	11.5356	11.9715	11.9665	11.9959	3766.77	0.432718	0.430646	0.936517
EIF3E	475070	ENSCAFG00000000702	eukaryotic translation initiation factor 3 subunit E [Source:VGNC Symbol;Acc:VGNC:40271]	ENSCAFG00000000702	ENSG00000104408	100	EIF3E	eukaryotic translation initiation factor 3 subunit E [Source:HGNC Symbol;Acc:HGNC:3277]	3646	ENSCAFP00000001005	ENSCAFT00000001095	14.1487	14.2356	14.7507	14.5337	22184	0.363124	0.548539	0.98727
MLC1	607105	ENSCAFG00000000703	megalencephalic leukoencephalopathy with subcortical cysts 1 [Source:VGNC Symbol;Acc:VGNC:43255]	ENSCAFG00000000703	ENSG00000100427	81.8182	MLC1	megalencephalic leukoencephalopathy with subcortical cysts 1 [Source:HGNC Symbol;Acc:HGNC:17082]	23209	ENSCAFP00000001006	ENSCAFT00000001096	0	0	0	0	0	0	1	1
TTLL8	474461	ENSCAFG00000000704	tubulin tyrosine ligase like 8 [Source:VGNC Symbol;Acc:VGNC:47979]	ENSCAFG00000000704	ENSG00000138892	69.7757	TTLL8	tubulin tyrosine ligase like 8 [Source:HGNC Symbol;Acc:HGNC:34000]		ENSCAFP00000001009	ENSCAFT00000001099	0	0	0	2.77438	1.46045	0.806161	0.637091	0.989626
IL17REL		ENSCAFG00000000706	interleukin 17 receptor E like [Source:HGNC Symbol;Acc:HGNC:33808]	ENSCAFG00000000706	ENSG00000188263	67.5676	IL17REL	interleukin 17 receptor E like [Source:HGNC Symbol;Acc:HGNC:33808]	400935	ENSCAFP00000001010,ENSCAFP00000040016	ENSCAFT00000001100,ENSCAFT00000048643	0	0	1.98507	0	0.739704	0.522021	0.759322	0.995374
CRELD2	100686873	ENSCAFG00000000709	cysteine rich with EGF like domains 2 [Source:VGNC Symbol;Acc:VGNC:39608]	ENSCAFG00000000709	ENSG00000184164	62.4041	CRELD2	cysteine rich with EGF like domains 2 [Source:HGNC Symbol;Acc:HGNC:28150]	79174	ENSCAFP00000001013,ENSCAFP00000038242	ENSCAFT00000001103,ENSCAFT00000046122	12.8878	12.5495	13.0182	11.4428	6162.47	-0.390619	0.645337	0.991051
SLC27A6	474666	ENSCAFG00000000710	solute carrier family 27 member 6 [Source:VGNC Symbol;Acc:VGNC:46333]	ENSCAFG00000000710	ENSG00000113396	83.3603	SLC27A6	solute carrier family 27 member 6 [Source:HGNC Symbol;Acc:HGNC:11000]	28965	ENSCAFP00000001025	ENSCAFT00000001116	18.0791	13.9811	9.97584	11.8653	74455.2	-4.64107	0.000305334	0.00755592
ALG12	481196	ENSCAFG00000000711	ALG12_ alpha-1_6-mannosyltransferase [Source:VGNC Symbol;Acc:VGNC:37795]	ENSCAFG00000000711	ENSG00000182858	79.6334	ALG12	ALG12, alpha-1,6-mannosyltransferase [Source:HGNC Symbol;Acc:HGNC:19358]	79087	ENSCAFP00000001016	ENSCAFT00000001106	12.5924	11.8638	12.345	10.9011	4253.39	-0.733927	0.370522	0.893874
CYP21A2	415124	ENSCAFG00000000712	cytochrome P450c21 [Source:NCBI gene;Acc:415124]	ENSCAFG00000000712	ENSG00000231852	78.252	CYP21A2	cytochrome P450 family 21 subfamily A member 2 [Source:HGNC Symbol;Acc:HGNC:2600]	1589	ENSCAFP00000001018	ENSCAFT00000001108	1.40032	3.85	5.43173	5.17196	23.0684	3.33152	0.0183207	0.173442
ENSCAFG00000000713	612810	ENSCAFG00000000713	ER membrane protein complex subunit 2 [Source:NCBI gene;Acc:612810]	ENSCAFG00000000713	ENSG00000104412	100	EMC2	ER membrane protein complex subunit 2 [Source:HGNC Symbol;Acc:HGNC:28963]	9694	ENSCAFP00000001022	ENSCAFT00000001112	13.0722	14.3173	13.7083	13.2043	12961.4	0.711775	0.33923	0.866794
ZBED4	481197	ENSCAFG00000000714	zinc finger BED-type containing 4 [Source:VGNC Symbol;Acc:VGNC:48514]	ENSCAFG00000000714	ENSG00000100426	81.2017	ZBED4	zinc finger BED-type containing 4 [Source:HGNC Symbol;Acc:HGNC:20721]	9889	ENSCAFP00000001020	ENSCAFT00000001110	11.8742	12.7221	12.8876	11.5642	5278.16	0.593701	0.461636	0.955945
TMEM74	100682800	ENSCAFG00000000716	transmembrane protein 74 [Source:VGNC Symbol;Acc:VGNC:47604]	ENSCAFG00000000716	ENSG00000164841	84.918	TMEM74	transmembrane protein 74 [Source:HGNC Symbol;Acc:HGNC:26409]	157753	ENSCAFP00000001023	ENSCAFT00000001114	0	6.61615	3.06988	8.77211	135.171	5.25581	0.00122471	0.0230618
TRHR	482007	ENSCAFG00000000717	thyrotropin releasing hormone receptor [Source:VGNC Symbol;Acc:VGNC:47799]	ENSCAFG00000000717	ENSG00000174417	97.4874	TRHR	thyrotropin releasing hormone receptor [Source:HGNC Symbol;Acc:HGNC:12299]	7201	ENSCAFP00000001024	ENSCAFT00000001115	0	0	0.798842	0	0.184926	-0.00679603	0.996804	0.999458
BRD1	481198	ENSCAFG00000000718	bromodomain containing 1 [Source:VGNC Symbol;Acc:VGNC:38518]	ENSCAFG00000000718	ENSG00000100425	94.1968	BRD1	bromodomain containing 1 [Source:HGNC Symbol;Acc:HGNC:1102]	23774	ENSCAFP00000039370,ENSCAFP00000001030	ENSCAFT00000048974,ENSCAFT00000001121	11.6607	11.9831	12.1154	11.1806	3510.01	0.14816	0.835628	0.999458
NUDCD1	475073	ENSCAFG00000000719	NudC domain containing 1 [Source:VGNC Symbol;Acc:VGNC:44022]	ENSCAFG00000000719	ENSG00000120526	93.825	NUDCD1	NudC domain containing 1 [Source:HGNC Symbol;Acc:HGNC:24306]	84955	ENSCAFP00000001029	ENSCAFT00000001120	11.3008	13.3458	12.6913	12.5208	6355.13	1.54011	0.0259992	0.218729
ACAT2	484063	ENSCAFG00000000720	acetyl-CoA acetyltransferase 2 [Source:VGNC Symbol;Acc:VGNC:37499]	ENSCAFG00000000720	ENSG00000120437	87.931	ACAT2	acetyl-CoA acetyltransferase 2 [Source:HGNC Symbol;Acc:HGNC:94]	39	ENSCAFP00000001037	ENSCAFT00000001128	13.1395	13.8633	13.0947	12.8757	10046.5	0.195076	0.789794	0.999458
ISOC1	100688371	ENSCAFG00000000721	isochorismatase domain containing 1 [Source:VGNC Symbol;Acc:VGNC:42112]	ENSCAFG00000000721	ENSG00000066583	94.0594	ISOC1	isochorismatase domain containing 1 [Source:HGNC Symbol;Acc:HGNC:24254]	51015	ENSCAFP00000001028	ENSCAFT00000001119	10.3601	10.9922	10.2881	10.6611	1554.19	0.305481	0.641201	0.99007
ADAMTS19		ENSCAFG00000000722	ADAM metallopeptidase with thrombospondin type 1 motif 19 [Source:VGNC Symbol;Acc:VGNC:37597]	ENSCAFG00000000722	ENSG00000145808	91.5622	ADAMTS19	ADAM metallopeptidase with thrombospondin type 1 motif 19 [Source:HGNC Symbol;Acc:HGNC:17111]	171019	ENSCAFP00000034585,ENSCAFP00000001033	ENSCAFT00000038819,ENSCAFT00000001124	0	0	0	7.88643	58.905	0.95613	0.585684	0.989626
KIAA1024L		ENSCAFG00000000723	KIAA1024 like [Source:HGNC Symbol;Acc:HGNC:33914]	ENSCAFG00000000723	ENSG00000186367	78.836	KIAA1024L	KIAA1024 like [Source:HGNC Symbol;Acc:HGNC:33914]	100127206	ENSCAFP00000036433,ENSCAFP00000001035	ENSCAFT00000046994,ENSCAFT00000001126	0	0	0	0	0	0	1	1
ENSCAFG00000000727		ENSCAFG00000000727		ENSCAFG00000000727						ENSCAFP00000030600	ENSCAFT00000001131	0	0	0	0	0	0	1	1
FAM19A5		ENSCAFG00000000731	family with sequence similarity 19 member A5_ C-C motif chemokine like [Source:HGNC Symbol;Acc:HGNC:21592]	ENSCAFG00000000731	ENSG00000219438	69.0648	FAM19A5	family with sequence similarity 19 member A5, C-C motif chemokine like [Source:HGNC Symbol;Acc:HGNC:21592]	25817	ENSCAFP00000001041	ENSCAFT00000001135	2.09734	0	0	0	0.819797	-2.08586	0.220229	0.723184
TCP1	484064	ENSCAFG00000000732	t-complex 1 [Source:VGNC Symbol;Acc:VGNC:47207]	ENSCAFG00000000732	ENSG00000120438	97.6619	TCP1	t-complex 1 [Source:HGNC Symbol;Acc:HGNC:11655]	6950	ENSCAFP00000001046	ENSCAFT00000001141	13.8982	14.7973	15.1002	14.9198	27464.5	1.02134	0.0722424	0.415188
ENSCAFG00000000733		ENSCAFG00000000733		ENSCAFG00000000733							ENSCAFT00000001136	4.12068	4.25976	3.50536	1.55938	11.7139	-0.548578	0.714753	0.995142
ENSCAFG00000000734		ENSCAFG00000000734		ENSCAFG00000000734							ENSCAFT00000001143	0	0.839485	1.31	0	0.567205	0.403448	0.812622	0.999458
LYRM7	609480	ENSCAFG00000000736	LYR motif containing 7 [Source:VGNC Symbol;Acc:VGNC:42895]	ENSCAFG00000000736	ENSG00000186687	93	LYRM7	LYR motif containing 7 [Source:HGNC Symbol;Acc:HGNC:28072]	90624	ENSCAFP00000001044	ENSCAFT00000001139	8.08498	8.81939	8.15505	7.84426	308.534	0.23708	0.755997	0.995374
CDC42SE2	609492	ENSCAFG00000000737	CDC42 small effector 2 [Source:VGNC Symbol;Acc:VGNC:39006]	ENSCAFG00000000737	ENSG00000158985	71.8182	CDC42SE2	CDC42 small effector 2 [Source:HGNC Symbol;Acc:HGNC:18547]	56990	ENSCAFP00000038188,ENSCAFP00000001045	ENSCAFT00000043373,ENSCAFT00000001140	11.2098	10.4736	9.63293	9.7494	1360.3	-1.16312	0.101245	0.501501
EBAG9	403500	ENSCAFG00000000738	estrogen receptor binding site associated_ antigen_ 9 [Source:VGNC Symbol;Acc:VGNC:40174]	ENSCAFG00000000738	ENSG00000147654	96.7136	EBAG9	estrogen receptor binding site associated, antigen, 9 [Source:HGNC Symbol;Acc:HGNC:3123]	9166	ENSCAFP00000001047,ENSCAFP00000042547	ENSCAFT00000001142,ENSCAFT00000044462	12.506	13.1312	12.7513	12.8362	7248.14	0.3993	0.495429	0.965538
PNLDC1	484065	ENSCAFG00000000740	PARN like_ ribonuclease domain containing 1 [Source:VGNC Symbol;Acc:VGNC:44744]	ENSCAFG00000000740	ENSG00000146453	87.7589	PNLDC1	PARN like, ribonuclease domain containing 1 [Source:HGNC Symbol;Acc:HGNC:21185]	154197	ENSCAFP00000001049	ENSCAFT00000001145	4.85165	4.95409	6.03021	6.24736	49.2987	0.933411	0.357678	0.88319
SYBU	475076	ENSCAFG00000000741	syntabulin [Source:VGNC Symbol;Acc:VGNC:47013]	ENSCAFG00000000741	ENSG00000147642	80.506	SYBU	syntabulin [Source:HGNC Symbol;Acc:HGNC:26011]	55638	ENSCAFP00000001050	ENSCAFT00000001146	4.36982	3.38859	2.93684	4.86965	16.0102	-0.353665	0.794079	0.999458
ENSCAFG00000000742		ENSCAFG00000000742		ENSCAFG00000000742							ENSCAFT00000001147	0	0	0	0	0	0	1	1
ENSCAFG00000000743		ENSCAFG00000000743		ENSCAFG00000000743	ENSG00000147400	80	CETN2	centrin 2 [Source:HGNC Symbol;Acc:HGNC:1867]	1069	ENSCAFP00000040654	ENSCAFT00000001148	0	0	0	0	0	0	1	1
KCNV1	482009	ENSCAFG00000000744	potassium voltage-gated channel modifier subfamily V member 1 [Source:VGNC Symbol;Acc:VGNC:42297]	ENSCAFG00000000744	ENSG00000164794	97.6096	KCNV1	potassium voltage-gated channel modifier subfamily V member 1 [Source:HGNC Symbol;Acc:HGNC:18861]	27012	ENSCAFP00000001051	ENSCAFT00000001149	0	1.36671	0	6.26573	19.3806	2.10224	0.258214	0.775736
TBC1D22A	474462	ENSCAFG00000000745	TBC1 domain family member 22A [Source:VGNC Symbol;Acc:VGNC:47141]	ENSCAFG00000000745	ENSG00000054611	91.2959	TBC1D22A	TBC1 domain family member 22A [Source:HGNC Symbol;Acc:HGNC:1309]	25771	ENSCAFP00000001053	ENSCAFT00000001151	13.1918	12.4148	12.3393	11.2845	5622.36	-1.04723	0.172261	0.656321
ENSCAFG00000000747		ENSCAFG00000000747		ENSCAFG00000000747							ENSCAFT00000001153	0	1.36671	0	0.980856	0.638115	0.449921	0.791605	0.999458
ENSCAFG00000000749		ENSCAFG00000000749		ENSCAFG00000000749						ENSCAFP00000039430	ENSCAFT00000001155	2.09734	3.01876	3.06988	2.77438	5.90569	0.809605	0.599915	0.989626
SLC22A1		ENSCAFG00000000750	solute carrier family 22 member 1 [Source:VGNC Symbol;Acc:VGNC:46270]	ENSCAFG00000000750	ENSG00000175003	74.8188	SLC22A1	solute carrier family 22 member 1 [Source:HGNC Symbol;Acc:HGNC:10963]	6580	ENSCAFP00000001060	ENSCAFT00000001161	2.09734	0	0	0	0.819797	-2.08586	0.220229	0.723184
TNXB	100682877	ENSCAFG00000000751	tenascin XB [Source:VGNC Symbol;Acc:VGNC:47704]	ENSCAFG00000000751	ENSG00000168477	14.2788	TNXB	tenascin XB [Source:HGNC Symbol;Acc:HGNC:11976]	7148	ENSCAFP00000043117,ENSCAFP00000001065	ENSCAFT00000046665,ENSCAFT00000001166	5.27466	5.47306	5.48035	7.73642	84.2559	1.22864	0.310281	0.83493
CERK		ENSCAFG00000000752	ceramide kinase [Source:VGNC Symbol;Acc:VGNC:54519]	ENSCAFG00000000752	ENSG00000100422	87.3294	CERK	ceramide kinase [Source:HGNC Symbol;Acc:HGNC:19256]	64781	ENSCAFP00000001057,ENSCAFP00000038639	ENSCAFT00000001158,ENSCAFT00000046855	14.6757	9.55104	12.9166	9.34089	8824.62	-2.66288	0.0459354	0.315256
FNIP1	481496	ENSCAFG00000000755	folliculin interacting protein 1 [Source:VGNC Symbol;Acc:VGNC:40935]	ENSCAFG00000000755	ENSG00000217128	94.5205	FNIP1	folliculin interacting protein 1 [Source:HGNC Symbol;Acc:HGNC:29418]	96459	ENSCAFP00000001082	ENSCAFT00000001183	13.2053	12.4482	12.1837	12.4265	6296.68	-0.827622	0.145232	0.609952
GRAMD4	481202	ENSCAFG00000000756	GRAM domain-containing protein 4 [Source:NCBI gene;Acc:481202]	ENSCAFG00000000756	ENSG00000075240	73.4568	GRAMD4	GRAM domain containing 4 [Source:HGNC Symbol;Acc:HGNC:29113]	23151	ENSCAFP00000001069,ENSCAFP00000040995	ENSCAFT00000001170,ENSCAFT00000048604	9.84933	8.70942	10.5688	8.83498	828.146	-0.19282	0.846833	0.999458
SLC22A2	403655	ENSCAFG00000000757	Canis lupus familiaris solute carrier family 22 (organic cation transporter)_ member 2 (SLC22A2)_ mRNA. [Source:RefSeq mRNA;Acc:NM_001286961]	ENSCAFG00000000757	ENSG00000112499	84.6154	SLC22A2	solute carrier family 22 member 2 [Source:HGNC Symbol;Acc:HGNC:10966]	6582	ENSCAFP00000001067	ENSCAFT00000001168	0	0	0.798842	0	0.184926	-0.00679603	0.996804	0.999458
PLG	403602	ENSCAFG00000000758	Canis lupus familiaris plasminogen (PLG)_ mRNA. [Source:RefSeq mRNA;Acc:NM_001286960]	ENSCAFG00000000758	ENSG00000122194	83.0049	PLG	plasminogen [Source:HGNC Symbol;Acc:HGNC:9071]	5340	ENSCAFP00000001078	ENSCAFT00000001179	0	3.59117	0	2.77438	4.22339	1.52306	0.411089	0.925633
MAP3K4	476262	ENSCAFG00000000760	mitogen-activated protein kinase kinase kinase 4 [Source:VGNC Symbol;Acc:VGNC:42974]	ENSCAFG00000000760	ENSG00000085511	92.8299	MAP3K4	mitogen-activated protein kinase kinase kinase 4 [Source:HGNC Symbol;Acc:HGNC:6856]	4216	ENSCAFP00000030815,ENSCAFP00000030813	ENSCAFT00000035541,ENSCAFT00000035540	11.5499	12.8107	12.4381	12.8368	5761.07	1.12645	0.0575865	0.362594
ATF6B		ENSCAFG00000000761	activating transcription factor 6 beta [Source:VGNC Symbol;Acc:VGNC:52104]	ENSCAFG00000000761	ENSG00000213676	92.0668	ATF6B	activating transcription factor 6 beta [Source:HGNC Symbol;Acc:HGNC:2349]	1388	ENSCAFP00000001088	ENSCAFT00000001189	12.8825	13.2183	13.0549	12.8237	8209.21	0.154797	0.79096	0.999458
PRRT1	607660	ENSCAFG00000000764	proline rich transmembrane protein 1 [Source:VGNC Symbol;Acc:VGNC:49684]	ENSCAFG00000000764	ENSG00000204314	98.0392	PRRT1	proline rich transmembrane protein 1 [Source:HGNC Symbol;Acc:HGNC:13943]	80863	ENSCAFP00000001091	ENSCAFT00000001192	4.67773	4.42792	3.76288	5.54723	25.8636	0.0804806	0.947036	0.999458
AGPAT4	612306	ENSCAFG00000000765	1-acylglycerol-3-phosphate O-acyltransferase 4 [Source:VGNC Symbol;Acc:VGNC:37713]	ENSCAFG00000000765	ENSG00000026652	92.0635	AGPAT4	1-acylglycerol-3-phosphate O-acyltransferase 4 [Source:HGNC Symbol;Acc:HGNC:20885]	56895	ENSCAFP00000001094	ENSCAFT00000001195	12.4534	12.0799	11.9202	11.8081	4348.81	-0.500887	0.377187	0.90026
PPT2	474856	ENSCAFG00000000766	palmitoyl-protein thioesterase 2 [Source:VGNC Symbol;Acc:VGNC:44930]	ENSCAFG00000000766	ENSG00000221988	94.0594	PPT2	palmitoyl-protein thioesterase 2 [Source:HGNC Symbol;Acc:HGNC:9326]	9374	ENSCAFP00000043146,ENSCAFP00000001092	ENSCAFT00000048253,ENSCAFT00000001193	9.76213	9.29051	8.09387	8.49684	531.254	-0.9989	0.209608	0.712979
CELSR1	481203	ENSCAFG00000000767	cadherin EGF LAG seven-pass G-type receptor 1 [Source:VGNC Symbol;Acc:VGNC:39097]	ENSCAFG00000000767	ENSG00000075275	83.4128	CELSR1	cadherin EGF LAG seven-pass G-type receptor 1 [Source:HGNC Symbol;Acc:HGNC:1850]	9620	ENSCAFP00000040779,ENSCAFP00000001103	ENSCAFT00000048271,ENSCAFT00000001204	0	1.36671	2.93684	1.97119	2.78927	1.91654	0.30278	0.826491
EGFL8	481725	ENSCAFG00000000768	EGF like domain multiple 8 [Source:VGNC Symbol;Acc:VGNC:40238]	ENSCAFG00000000768	ENSG00000241404	80.6557	EGFL8	EGF like domain multiple 8 [Source:HGNC Symbol;Acc:HGNC:13944]	80864	ENSCAFP00000001096	ENSCAFT00000001197	6.53632	6.10621	5.27519	5.38863	59.5811	-0.855448	0.336283	0.863911
PRKN		ENSCAFG00000000769	parkin RBR E3 ubiquitin protein ligase [Source:HGNC Symbol;Acc:HGNC:8607]	ENSCAFG00000000769	ENSG00000185345	75.7098	PRKN	parkin RBR E3 ubiquitin protein ligase [Source:HGNC Symbol;Acc:HGNC:8607]	5071	ENSCAFP00000001095	ENSCAFT00000001196	8.57511	6.75969	6.33785	6.57656	165.519	-1.94902	0.00431437	0.0614168
ENSCAFG00000000770		ENSCAFG00000000770		ENSCAFG00000000770	ENSG00000112530	92.0354	PACRG	parkin coregulated [Source:HGNC Symbol;Acc:HGNC:19152]	135138	ENSCAFP00000001099	ENSCAFT00000001200	5.00685	3.15285	3.68204	2.77438	14.1809	-1.63619	0.18601	0.677353
AGPAT1	474857	ENSCAFG00000000771	1-acylglycerol-3-phosphate O-acyltransferase 1 [Source:VGNC Symbol;Acc:VGNC:37710]	ENSCAFG00000000771	ENSG00000204310	94.4251	AGPAT1	1-acylglycerol-3-phosphate O-acyltransferase 1 [Source:HGNC Symbol;Acc:HGNC:324]	10554	ENSCAFP00000033975	ENSCAFT00000038285	11.754	9.90472	9.38576	9.75916	1486.01	-1.99831	0.00123225	0.0231496
QKI	606754	ENSCAFG00000000772	QKI_ KH domain containing RNA binding [Source:VGNC Symbol;Acc:VGNC:45232]	ENSCAFG00000000772	ENSG00000112531	96.4602	QKI	QKI, KH domain containing RNA binding [Source:HGNC Symbol;Acc:HGNC:21100]	9444	ENSCAFP00000001102,ENSCAFP00000030367,ENSCAFP00000037340	ENSCAFT00000001203,ENSCAFT00000035144,ENSCAFT00000045317	14.188	13.9866	13.6822	13.2238	14401.1	-0.506951	0.442091	0.944475
RNF5	474858	ENSCAFG00000000774	ring finger protein 5 [Source:VGNC Symbol;Acc:VGNC:45673]	ENSCAFG00000000774	ENSG00000204308	98.3333	RNF5	ring finger protein 5 [Source:HGNC Symbol;Acc:HGNC:10068]	6048	ENSCAFP00000001106	ENSCAFT00000001208	11.2932	11.4615	10.6313	10.423	2071.15	-0.365464	0.627251	0.989626
ENSCAFG00000000776		ENSCAFG00000000776		ENSCAFG00000000776						ENSCAFP00000038789	ENSCAFT00000001210	0	0	1.98507	0	0.739704	0.522021	0.759322	0.995374
AGER	403168	ENSCAFG00000000777	advanced glycosylation end-product specific receptor [Source:VGNC Symbol;Acc:VGNC:37699]	ENSCAFG00000000777	ENSG00000204305	73.4411	AGER	advanced glycosylation end-product specific receptor [Source:HGNC Symbol;Acc:HGNC:320]	177	ENSCAFP00000032810,ENSCAFP00000001108,ENSCAFP00000038659,ENSCAFP00000001110,ENSCAFP00000032821	ENSCAFT00000037322,ENSCAFT00000001212,ENSCAFT00000049666,ENSCAFT00000001214,ENSCAFT00000037333	8.47229	7.6204	7.03549	7.14163	205.079	-1.14491	0.102468	0.50521
TRMU	481204	ENSCAFG00000000779	tRNA 5-methylaminomethyl-2-thiouridylate methyltransferase [Source:VGNC Symbol;Acc:VGNC:47861]	ENSCAFG00000000779	ENSG00000100416	90.5882	TRMU	tRNA 5-methylaminomethyl-2-thiouridylate methyltransferase [Source:HGNC Symbol;Acc:HGNC:25481]	55687	ENSCAFP00000001109	ENSCAFT00000001213	10.3851	10.2884	10.5056	9.52566	1193.69	-0.212483	0.769926	0.997037
C1H6orf118		ENSCAFG00000000781	chromosome 1 C6orf118 homolog [Source:VGNC Symbol;Acc:VGNC:52510]	ENSCAFG00000000781	ENSG00000112539	61.1691	C6orf118	chromosome 6 open reading frame 118 [Source:HGNC Symbol;Acc:HGNC:21233]	168090	ENSCAFP00000038723,ENSCAFP00000001113	ENSCAFT00000047613,ENSCAFT00000001217	0	0	0	0	0	0	1	1
GTSE1	608855	ENSCAFG00000000782	G2 and S-phase expressed 1 [Source:VGNC Symbol;Acc:VGNC:41559]	ENSCAFG00000000782	ENSG00000075218	61.8529	GTSE1	G2 and S-phase expressed 1 [Source:HGNC Symbol;Acc:HGNC:13698]	51512	ENSCAFP00000001114,ENSCAFP00000031071	ENSCAFT00000001218,ENSCAFT00000035773	7.30744	12.4598	12.9436	11.6022	4193.7	4.87248	1.45e-09	1.34e-07
PBX2	607695	ENSCAFG00000000783	PBX homeobox 2 [Source:VGNC Symbol;Acc:VGNC:44287]	ENSCAFG00000000783	ENSG00000204304	97.8873	PBX2	PBX homeobox 2 [Source:HGNC Symbol;Acc:HGNC:8633]	5089	ENSCAFP00000001119	ENSCAFT00000001223	11.2148	10.1905	9.78824	11.1999	1694.46	-0.658206	0.433018	0.937503
TTC38	474465	ENSCAFG00000000784	tetratricopeptide repeat domain 38 [Source:VGNC Symbol;Acc:VGNC:47956]	ENSCAFG00000000784	ENSG00000075234	88.6994	TTC38	tetratricopeptide repeat domain 38 [Source:HGNC Symbol;Acc:HGNC:26082]	55020	ENSCAFP00000001115	ENSCAFT00000001219	15.4548	14.6554	14.4785	13.0959	25574.1	-1.16261	0.175942	0.658774
PKDREJ	474466	ENSCAFG00000000785	polycystin family receptor for egg jelly [Source:VGNC Symbol;Acc:VGNC:44604]	ENSCAFG00000000785	ENSG00000130943	66.3503	PKDREJ	polycystin family receptor for egg jelly [Source:HGNC Symbol;Acc:HGNC:9015]	10343	ENSCAFP00000043086	ENSCAFT00000001220	10.2342	8.38086	9.26607	8.21425	611.621	-1.46884	0.0582304	0.364837
CSMD3	482016	ENSCAFG00000000786	CUB and Sushi multiple domains 3 [Source:VGNC Symbol;Acc:VGNC:39663]	ENSCAFG00000000786	ENSG00000164796	98.4624	CSMD3	CUB and Sushi multiple domains 3 [Source:HGNC Symbol;Acc:HGNC:19291]	114788	ENSCAFP00000001127,ENSCAFP00000001133	ENSCAFT00000001231,ENSCAFT00000001238	0	7.99096	0	6.40485	84.2834	0.957676	0.58516	0.989626
CDPF1	608872	ENSCAFG00000000787	cysteine rich DPF motif domain containing 1 [Source:VGNC Symbol;Acc:VGNC:39077]	ENSCAFG00000000787	ENSG00000205643	87.931	CDPF1	cysteine rich DPF motif domain containing 1 [Source:HGNC Symbol;Acc:HGNC:33710]	150383	ENSCAFP00000001117	ENSCAFT00000001221	9.79711	8.89789	9.14688	8.34095	563.449	-0.930547	0.180764	0.668788
PPARA	403654	ENSCAFG00000000788	peroxisome proliferator activated receptor alpha [Source:VGNC Symbol;Acc:VGNC:44834]	ENSCAFG00000000788	ENSG00000186951	94.6581	PPARA	peroxisome proliferator activated receptor alpha [Source:HGNC Symbol;Acc:HGNC:9232]	5465	ENSCAFP00000001118	ENSCAFT00000001222	6.02113	3.76878	1.98507	3.13571	21.8307	-2.66314	0.0334033	0.257309
WNT7B	481206	ENSCAFG00000000789	Wnt family member 7B [Source:VGNC Symbol;Acc:VGNC:54554]	ENSCAFG00000000789	ENSG00000188064	56.4482	WNT7B	Wnt family member 7B [Source:HGNC Symbol;Acc:HGNC:12787]	7477	ENSCAFP00000032357	ENSCAFT00000036926	0	0	3.76288	3.6649	6.06465	1.82743	0.326364	0.85226
GPSM3	607687	ENSCAFG00000000790	G protein signaling modulator 3 [Source:VGNC Symbol;Acc:VGNC:41459]	ENSCAFG00000000790	ENSG00000213654	92.5	GPSM3	G protein signaling modulator 3 [Source:HGNC Symbol;Acc:HGNC:13945]	63940	ENSCAFP00000001123,ENSCAFP00000036043	ENSCAFT00000001227,ENSCAFT00000043305	12.3475	10.154	10.3101	10.7999	2349.83	-1.84129	0.00447044	0.0630861
NOTCH4	481726	ENSCAFG00000000791	notch 4 [Source:VGNC Symbol;Acc:VGNC:43900]	ENSCAFG00000000791	ENSG00000204301	86.2239	NOTCH4	notch 4 [Source:HGNC Symbol;Acc:HGNC:7884]	4855	ENSCAFP00000042620,ENSCAFP00000001124	ENSCAFT00000045934,ENSCAFT00000001228	4.67773	4.37402	3.91211	5.05007	22.6284	-0.149445	0.895111	0.999458
ENSCAFG00000000792		ENSCAFG00000000792		ENSCAFG00000000792						ENSCAFP00000001125	ENSCAFT00000001229	0	0	0	0.980856	0.243409	-0.00679603	0.996804	0.999458
PDE10A	484073	ENSCAFG00000000795	phosphodiesterase 10A [Source:VGNC Symbol;Acc:VGNC:44345]	ENSCAFG00000000795	ENSG00000112541	93.7423	PDE10A	phosphodiesterase 10A [Source:HGNC Symbol;Acc:HGNC:8772]	10846	ENSCAFP00000001151,ENSCAFP00000041725	ENSCAFT00000001259,ENSCAFT00000045354	0	0.839485	0	1.55938	0.684171	0.47792	0.77902	0.999458
BTNL2	481730	ENSCAFG00000000797	butyrophilin like 2 [Source:NCBI gene;Acc:481730]	ENSCAFG00000000797	ENSG00000204290	70.099	BTNL2	butyrophilin like 2 [Source:HGNC Symbol;Acc:HGNC:1142]	56244	ENSCAFP00000001134,ENSCAFP00000001141	ENSCAFT00000001240,ENSCAFT00000001247	8.04076	3.92689	0	0	69.1361	-2.13576	0.223504	0.727103
ENSCAFG00000000798		ENSCAFG00000000798		ENSCAFG00000000798	ENSG00000143198	93.4211	MGST3	microsomal glutathione S-transferase 3 [Source:HGNC Symbol;Acc:HGNC:7064]	4259	ENSCAFP00000036430	ENSCAFT00000001241	10.6553	11.0837	10.8684	11.621	2199.56	0.552324	0.411149	0.925633
ACSL6	474670	ENSCAFG00000000799	acyl-CoA synthetase long chain family member 6 [Source:VGNC Symbol;Acc:VGNC:51694]	ENSCAFG00000000799	ENSG00000164398	95.4294	ACSL6	acyl-CoA synthetase long chain family member 6 [Source:HGNC Symbol;Acc:HGNC:16496]	23305	ENSCAFP00000039687,ENSCAFP00000001165	ENSCAFT00000043983,ENSCAFT00000001273	0	4.13567	2.93684	4.91691	13.111	3.77821	0.0274808	0.22715
ENSCAFG00000000801		ENSCAFG00000000801		ENSCAFG00000000801						ENSCAFP00000001142	ENSCAFT00000001248	6.93463	0.839485	0	3.13571	32.4771	-4.20065	0.00947951	0.110007
DLA-DRA	481731	ENSCAFG00000000803	MHC class II DR alpha chain [Source:NCBI gene;Acc:481731]	ENSCAFG00000000803	ENSG00000204287	87.0079	HLA-DRA	major histocompatibility complex, class II, DR alpha [Source:HGNC Symbol;Acc:HGNC:4947]	3122	ENSCAFP00000001147	ENSCAFT00000001254	17.6972	15.1711	11.648	9.01681	63282.5	-3.20985	0.0344742	0.261876
FBLN1	474468	ENSCAFG00000000804	fibulin 1 [Source:VGNC Symbol;Acc:VGNC:40750]	ENSCAFG00000000804	ENSG00000077942	87.5706	FBLN1	fibulin 1 [Source:HGNC Symbol;Acc:HGNC:3600]	2192	ENSCAFP00000001150	ENSCAFT00000001257	7.55393	2.52016	2.93684	0	49.5769	-4.74616	0.000631953	0.0136365
ENSCAFG00000000805		ENSCAFG00000000805		ENSCAFG00000000805							ENSCAFT00000001258	2.91808	2.70617	0.798842	2.55291	4.42304	-0.589887	0.728445	0.995374
HLA-DRB1	474860	ENSCAFG00000000806	MHC class II DLA DRB1 beta chain [Source:NCBI gene;Acc:474860]	ENSCAFG00000000806	ENSG00000198502	75.9124	HLA-DRB5	major histocompatibility complex, class II, DR beta 5 [Source:HGNC Symbol;Acc:HGNC:4953]	3127	ENSCAFP00000001156,ENSCAFP00000043037	ENSCAFT00000001264,ENSCAFT00000047689	17.3267	15.0115	11.4386	9.5945	50240.6	-3.07741	0.0373394	0.276766
TBXT	403653	ENSCAFG00000000807	T-box transcription factor T [Source:VGNC Symbol;Acc:VGNC:47058]	ENSCAFG00000000807	ENSG00000164458	90.1149	TBXT	T-box transcription factor T [Source:HGNC Symbol;Acc:HGNC:11515]	6862	ENSCAFP00000001157	ENSCAFT00000001265	0	0	0	0	0	0	1	1
ENSCAFG00000000808		ENSCAFG00000000808		ENSCAFG00000000808	ENSG00000167863	91.3043	ATP5PD	ATP synthase peripheral stalk subunit d [Source:HGNC Symbol;Acc:HGNC:845]	10476	ENSCAFP00000036047	ENSCAFT00000001266	8.09367	8.03505	8.06228	7.75605	253.734	-0.132097	0.836303	0.999458
RIBC2	474469	ENSCAFG00000000809	RIB43A domain with coiled-coils 2 [Source:VGNC Symbol;Acc:VGNC:45569]	ENSCAFG00000000809	ENSG00000128408	84.3501	RIBC2	RIB43A domain with coiled-coils 2 [Source:HGNC Symbol;Acc:HGNC:13241]	26150	ENSCAFP00000001159	ENSCAFT00000001267	0	0	0	0	0	0	1	1
TRPS1	482018	ENSCAFG00000000810	transcriptional repressor GATA binding 1 [Source:VGNC Symbol;Acc:VGNC:47880]	ENSCAFG00000000810	ENSG00000104447	96.5224	TRPS1	transcriptional repressor GATA binding 1 [Source:HGNC Symbol;Acc:HGNC:12340]	7227	ENSCAFP00000001166	ENSCAFT00000001274	11.5772	13.4754	12.165	13.7735	8259.2	1.61108	0.0619375	0.379481
SFT2D1	476266	ENSCAFG00000000811	SFT2 domain containing 1 [Source:VGNC Symbol;Acc:VGNC:46085]	ENSCAFG00000000811	ENSG00000198818	94.3396	SFT2D1	SFT2 domain containing 1 [Source:HGNC Symbol;Acc:HGNC:21102]	113402	ENSCAFP00000001160	ENSCAFT00000001268	12.5496	11.4911	12.4616	11.3283	4270.42	-0.665602	0.394657	0.912554
DLA-DQA1	474861	ENSCAFG00000000812	major histocompatibility complex_ class II_ DQ alpha 1 [Source:NCBI gene;Acc:474861]	ENSCAFG00000000812	ENSG00000196735	46.0465	HLA-DQA1	major histocompatibility complex, class II, DQ alpha 1 [Source:HGNC Symbol;Acc:HGNC:4942]	3117	ENSCAFP00000041474,ENSCAFP00000001164	ENSCAFT00000047258,ENSCAFT00000001272	17.1902	15.0193	10.6822	8.3103	46176.3	-2.8871	0.0673032	0.398871
HLA-DQB2	100856137	ENSCAFG00000000814	HLA class II histocompatibility antigen_ DQ beta 2 chain [Source:NCBI gene;Acc:100856137]	ENSCAFG00000000814	ENSG00000232629	79.9257	HLA-DQB2	major histocompatibility complex, class II, DQ beta 2 [Source:HGNC Symbol;Acc:HGNC:4945]	3120	ENSCAFP00000001171	ENSCAFT00000001279	15.4257	11.7274	7.58379	6.53172	11921.3	-4.23234	0.00465583	0.0649254
EIF3H	475081	ENSCAFG00000000816	eukaryotic translation initiation factor 3 subunit H [Source:VGNC Symbol;Acc:VGNC:40274]	ENSCAFG00000000816	ENSG00000147677	91.2467	EIF3H	eukaryotic translation initiation factor 3 subunit H [Source:HGNC Symbol;Acc:HGNC:3273]	8667	ENSCAFP00000036553,ENSCAFP00000001174	ENSCAFT00000047451,ENSCAFT00000001282	14.5105	15.5943	14.6398	15.3513	35034.3	0.710498	0.315279	0.840431
IL3	481497	ENSCAFG00000000817	interleukin 3 [Source:VGNC Symbol;Acc:VGNC:53502]	ENSCAFG00000000817						ENSCAFP00000001172	ENSCAFT00000001280	0	0	0	0	0	0	1	1
DLA-DOB	607786	ENSCAFG00000000819	major histocompatibility complex_ class II_ DO beta [Source:NCBI gene;Acc:607786]	ENSCAFG00000000819	ENSG00000241106	84.8148	HLA-DOB	major histocompatibility complex, class II, DO beta [Source:HGNC Symbol;Acc:HGNC:4937]	3112	ENSCAFP00000031388	ENSCAFT00000036056	5.39197	4.79909	3.76288	1.55938	20.588	-1.28837	0.372837	0.89563
CSF2	403923	ENSCAFG00000000820	colony stimulating factor 2 [Source:VGNC Symbol;Acc:VGNC:39654]	ENSCAFG00000000820	ENSG00000164400	65.1316	CSF2	colony stimulating factor 2 [Source:HGNC Symbol;Acc:HGNC:2434]	1437	ENSCAFP00000001176,ENSCAFP00000032076	ENSCAFT00000001284,ENSCAFT00000036668	5.78415	7.88414	1.68666	6.51646	95.5296	0.784979	0.610463	0.989626
UTP23	482020	ENSCAFG00000000821	UTP23_ small subunit processome component [Source:VGNC Symbol;Acc:VGNC:48212]	ENSCAFG00000000821	ENSG00000147679	94.332	UTP23	UTP23, small subunit processome component [Source:HGNC Symbol;Acc:HGNC:28224]	84294	ENSCAFP00000001177	ENSCAFT00000001285	9.97216	11.6251	10.9634	10.8676	2006.06	1.1784	0.0861236	0.457838
RAD21	482021	ENSCAFG00000000822	RAD21 cohesin complex component [Source:VGNC Symbol;Acc:VGNC:45313]	ENSCAFG00000000822	ENSG00000164754	98.7322	RAD21	RAD21 cohesin complex component [Source:HGNC Symbol;Acc:HGNC:9811]	5885	ENSCAFP00000001178	ENSCAFT00000001286	13.9306	15.9843	14.7451	15.3792	37630	1.45669	0.0590429	0.367824
ENSCAFG00000000823	474864	ENSCAFG00000000823	transporter 2_ ATP binding cassette subfamily B member [Source:NCBI gene;Acc:474864]	ENSCAFG00000000823	ENSG00000204267	76.7045	TAP2	transporter 2, ATP binding cassette subfamily B member [Source:HGNC Symbol;Acc:HGNC:44]	6891	ENSCAFP00000001183	ENSCAFT00000001291	12.9668	12.9524	12.764	11.8345	6633.81	-0.357947	0.634744	0.989626
P4HA2	474672	ENSCAFG00000000824	prolyl 4-hydroxylase subunit alpha 2 [Source:VGNC Symbol;Acc:VGNC:44223]	ENSCAFG00000000824	ENSG00000072682	92.3077	P4HA2	prolyl 4-hydroxylase subunit alpha 2 [Source:HGNC Symbol;Acc:HGNC:8547]	8974	ENSCAFP00000001181	ENSCAFT00000001289	13.4102	12.2933	11.5047	12.1578	5844.17	-1.33962	0.0472265	0.3211
SLC30A8	482022	ENSCAFG00000000825	solute carrier family 30 member 8 [Source:VGNC Symbol;Acc:VGNC:46353]	ENSCAFG00000000825	ENSG00000164756	86.4499	SLC30A8	solute carrier family 30 member 8 [Source:HGNC Symbol;Acc:HGNC:20303]	169026	ENSCAFP00000001179	ENSCAFT00000001287	0	2.30657	0	2.77438	2.44722	1.14557	0.526471	0.97619
MED30	482023	ENSCAFG00000000826	mediator complex subunit 30 [Source:VGNC Symbol;Acc:VGNC:43137]	ENSCAFG00000000826	ENSG00000164758	97.191	MED30	mediator complex subunit 30 [Source:HGNC Symbol;Acc:HGNC:23032]	90390	ENSCAFP00000001180	ENSCAFT00000001288	10.444	11.965	10.6764	10.7551	2187.88	0.773114	0.357906	0.883261
SMC1B	481207	ENSCAFG00000000827	structural maintenance of chromosomes 1B [Source:VGNC Symbol;Acc:VGNC:46542]	ENSCAFG00000000827	ENSG00000077935	90.1215	SMC1B	structural maintenance of chromosomes 1B [Source:HGNC Symbol;Acc:HGNC:11112]	27127	ENSCAFP00000001188,ENSCAFP00000042937	ENSCAFT00000001296,ENSCAFT00000049571	5.33451	4.87867	6.72844	5.09185	51.4777	0.445024	0.698164	0.995142
RPS6KA2	612448	ENSCAFG00000000828	ribosomal protein S6 kinase A2 [Source:VGNC Symbol;Acc:VGNC:45739]	ENSCAFG00000000828	ENSG00000071242	90.8488	RPS6KA2	ribosomal protein S6 kinase A2 [Source:HGNC Symbol;Acc:HGNC:10431]	6196	ENSCAFP00000001202	ENSCAFT00000001310	13.4187	10.7799	11.8473	12.2763	5337.47	-1.57293	0.0586917	0.36658
PSMB8	474865	ENSCAFG00000000829	proteasome subunit beta 8 [Source:VGNC Symbol;Acc:VGNC:45099]	ENSCAFG00000000829	ENSG00000204264	85.1449	PSMB8	proteasome subunit beta 8 [Source:HGNC Symbol;Acc:HGNC:9545]	5696	ENSCAFP00000001185	ENSCAFT00000001293	12.7847	11.4193	6.79722	7.29261	2514.71	-2.31367	0.113771	0.534337
PDLIM4	481498	ENSCAFG00000000830	PDZ and LIM domain 4 [Source:VGNC Symbol;Acc:VGNC:44386]	ENSCAFG00000000830	ENSG00000131435	90.3323	PDLIM4	PDZ and LIM domain 4 [Source:HGNC Symbol;Acc:HGNC:16501]	8572	ENSCAFP00000001186	ENSCAFT00000001294	9.19558	7.84505	11.0897	7.55411	794.907	0.477351	0.719958	0.995374
EXT1	482024	ENSCAFG00000000831	exostosin glycosyltransferase 1 [Source:VGNC Symbol;Acc:VGNC:40531]	ENSCAFG00000000831	ENSG00000182197	99.1957	EXT1	exostosin glycosyltransferase 1 [Source:HGNC Symbol;Acc:HGNC:3512]	2131	ENSCAFP00000001194,ENSCAFP00000001191	ENSCAFT00000001302,ENSCAFT00000001299	12.0457	13.4486	12.2612	12.6096	6640.61	0.779255	0.315796	0.841249
TAP1		ENSCAFG00000000832	transporter 1_ ATP binding cassette subfamily B member [Source:VGNC Symbol;Acc:VGNC:47105]	ENSCAFG00000000832	ENSG00000168394	75.6378	TAP1	transporter 1, ATP binding cassette subfamily B member [Source:HGNC Symbol;Acc:HGNC:43]	6890	ENSCAFP00000001198	ENSCAFT00000001306	13.5554	13.1525	13.2663	12.5064	9202.76	-0.525656	0.431923	0.937503
SAMD12		ENSCAFG00000000833	sterile alpha motif domain containing 12 [Source:VGNC Symbol;Acc:VGNC:49882]	ENSCAFG00000000833	ENSG00000177570	77.8351	SAMD12	sterile alpha motif domain containing 12 [Source:HGNC Symbol;Acc:HGNC:31750]	401474	ENSCAFP00000001195	ENSCAFT00000001303	1.40032	7.85492	3.30399	5.82011	74.1303	4.22437	0.00570915	0.0753189
TNFRSF11B	100855848	ENSCAFG00000000834	TNF receptor superfamily member 11b [Source:VGNC Symbol;Acc:VGNC:47655]	ENSCAFG00000000834	ENSG00000164761	91.7706	TNFRSF11B	TNF receptor superfamily member 11b [Source:HGNC Symbol;Acc:HGNC:11909]	4982	ENSCAFP00000001197	ENSCAFT00000001305	0	1.36671	0	1.55938	0.881524	0.593754	0.727633	0.995374
ENSCAFG00000000835		ENSCAFG00000000835		ENSCAFG00000000835							ENSCAFT00000001307	6.4306	4.47988	5.19005	7.1216	70.0838	-0.344601	0.77933	0.999458
FAM118A	481208	ENSCAFG00000000838	family with sequence similarity 118 member A [Source:VGNC Symbol;Acc:VGNC:40584]	ENSCAFG00000000838	ENSG00000100376	92.437	FAM118A	family with sequence similarity 118 member A [Source:HGNC Symbol;Acc:HGNC:1313]	55007	ENSCAFP00000001206	ENSCAFT00000001314	9.99784	10.4206	10.3605	10.4603	1278.17	0.407169	0.468675	0.960756
MAL2		ENSCAFG00000000839	mal_ T cell differentiation protein 2 (gene/pseudogene) [Source:HGNC Symbol;Acc:HGNC:13634]	ENSCAFG00000000839	ENSG00000147676	91.6667	MAL2	mal, T cell differentiation protein 2 (gene/pseudogene) [Source:HGNC Symbol;Acc:HGNC:13634]	114569	ENSCAFP00000001204	ENSCAFT00000001312	7.09894	5.39401	5.61708	8.16126	127.623	-0.109891	0.930078	0.999458
SLC22A4	474673	ENSCAFG00000000840	solute carrier family 22 member 4 [Source:VGNC Symbol;Acc:VGNC:51760]	ENSCAFG00000000840	ENSG00000197208	63.8462	SLC22A4	solute carrier family 22 member 4 [Source:HGNC Symbol;Acc:HGNC:10968]	6583	ENSCAFP00000001211	ENSCAFT00000001320	5.78415	6.50768	4.89958	2.96633	44.9408	-0.309298	0.820838	0.999458
ENSCAFG00000000842	612451	ENSCAFG00000000842	ribonuclease T2 [Source:NCBI gene;Acc:612451]	ENSCAFG00000000842	ENSG00000026297	59.3443	RNASET2	ribonuclease T2 [Source:HGNC Symbol;Acc:HGNC:21686]	8635	ENSCAFP00000040798,ENSCAFP00000001209	ENSCAFT00000045697,ENSCAFT00000001318	14.6227	13.2249	13.8277	13.0744	14490.6	-1.16857	0.0820128	0.446891
UPK3A	609118	ENSCAFG00000000843	uroplakin 3A [Source:VGNC Symbol;Acc:VGNC:48157]	ENSCAFG00000000843	ENSG00000100373	82.6389	UPK3A	uroplakin 3A [Source:HGNC Symbol;Acc:HGNC:12580]	7380	ENSCAFP00000001210	ENSCAFT00000001319	0	0	0	0	0	0	1	1
ENSCAFG00000000846		ENSCAFG00000000846		ENSCAFG00000000846							ENSCAFT00000001323	0	0	0.798842	0.980856	0.428335	0.27201	0.872826	0.999458
FGFR1OP		ENSCAFG00000000847	FGFR1 oncogene partner [Source:VGNC Symbol;Acc:VGNC:40857]	ENSCAFG00000000847	ENSG00000213066	89.6024	FGFR1OP	FGFR1 oncogene partner [Source:HGNC Symbol;Acc:HGNC:17012]	11116	ENSCAFP00000001216	ENSCAFT00000001326	10.1679	10.5077	11.1725	11.094	1774.05	0.760993	0.246174	0.759821
DLA-DMA	481732	ENSCAFG00000000848	major histocompatibility complex_ class II_ DM alpha [Source:NCBI gene;Acc:481732]	ENSCAFG00000000848	ENSG00000204257	77.7358	HLA-DMA	major histocompatibility complex, class II, DM alpha [Source:HGNC Symbol;Acc:HGNC:4934]	3108	ENSCAFP00000032144,ENSCAFP00000001218	ENSCAFT00000036735,ENSCAFT00000001328	13.1042	12.5645	8.60216	8.0223	3876.89	-1.62875	0.260228	0.7781
ENSCAFG00000000849		ENSCAFG00000000849		ENSCAFG00000000849							ENSCAFT00000001329	3.81934	0	0	0	3.27919	-2.66858	0.128248	0.568438
KIAA0930	481210	ENSCAFG00000000850	KIAA0930 [Source:VGNC Symbol;Acc:VGNC:42355]	ENSCAFG00000000850	ENSG00000100364	92.8571	KIAA0930	KIAA0930 [Source:HGNC Symbol;Acc:HGNC:1314]	23313	ENSCAFP00000001220	ENSCAFT00000001331	15.5342	13.9067	13.3559	14.2952	23349	-1.57238	0.0246739	0.211266
IRF1	100855872	ENSCAFG00000000851	interferon regulatory factor 1 [Source:VGNC Symbol;Acc:VGNC:42091]	ENSCAFG00000000851	ENSG00000125347	92.5234	IRF1	interferon regulatory factor 1 [Source:HGNC Symbol;Acc:HGNC:6116]	3659	ENSCAFP00000001223	ENSCAFT00000001334	12.9937	11.5473	11.0615	11.5803	4086.15	-1.53432	0.0133127	0.139033
GPR31	484081	ENSCAFG00000000853	G protein-coupled receptor 31 [Source:VGNC Symbol;Acc:VGNC:41430]	ENSCAFG00000000853	ENSG00000120436	67.3077	GPR31	G protein-coupled receptor 31 [Source:HGNC Symbol;Acc:HGNC:4486]	2853	ENSCAFP00000001221	ENSCAFT00000001332	6.40291	1.75199	4.9349	2.29117	29.8676	-2.29441	0.11831	0.547502
ENSCAFG00000000854		ENSCAFG00000000854		ENSCAFG00000000854						ENSCAFP00000012351	ENSCAFT00000013348	0	0	0	0	0	0	1	1
IL5	403790	ENSCAFG00000000855	interleukin 5 [Source:VGNC Symbol;Acc:VGNC:41990]	ENSCAFG00000000855	ENSG00000113525	64.9254	IL5	interleukin 5 [Source:HGNC Symbol;Acc:HGNC:6016]	3567	ENSCAFP00000037706,ENSCAFP00000001224	ENSCAFT00000045599,ENSCAFT00000001335	6.81368	7.23073	7.46197	7.44549	152.327	0.55399	0.412335	0.926465
NUP50	474470	ENSCAFG00000000856	nucleoporin 50 [Source:VGNC Symbol;Acc:VGNC:44056]	ENSCAFG00000000856	ENSG00000093000	86.087	NUP50	nucleoporin 50 [Source:HGNC Symbol;Acc:HGNC:8065]	10762	ENSCAFP00000001225	ENSCAFT00000001337	12.9187	13.3081	13.3692	13.662	10356.2	0.522784	0.368598	0.892709
ENSCAFG00000000857		ENSCAFG00000000857		ENSCAFG00000000857							ENSCAFT00000001336	8.85601	8.50831	7.52706	8.15141	323.067	-0.709914	0.344389	0.870543
UNC93A	612460	ENSCAFG00000000858	unc-93 homolog A [Source:VGNC Symbol;Acc:VGNC:49038]	ENSCAFG00000000858	ENSG00000112494	79.6053	UNC93A	unc-93 homolog A [Source:HGNC Symbol;Acc:HGNC:12570]	54346	ENSCAFP00000001226	ENSCAFT00000001339	0	0	0.798842	0	0.184926	-0.00679603	0.996804	0.999458
AFDN		ENSCAFG00000000860	afadin_ adherens junction formation factor [Source:VGNC Symbol;Acc:VGNC:37685]	ENSCAFG00000000860	ENSG00000130396	93.1805	AFDN	afadin, adherens junction formation factor [Source:HGNC Symbol;Acc:HGNC:7137]	4301	ENSCAFP00000001228,ENSCAFP00000037787	ENSCAFT00000001341,ENSCAFT00000047722	13.3122	12.6064	13.8755	14.173	12475.9	0.359773	0.673106	0.994871
PHF21B		ENSCAFG00000000861	PHD finger protein 21B [Source:HGNC Symbol;Acc:HGNC:25161]	ENSCAFG00000000861	ENSG00000056487	65.5257	PHF21B	PHD finger protein 21B [Source:HGNC Symbol;Acc:HGNC:25161]	112885	ENSCAFP00000001230	ENSCAFT00000001343	0	0	2.79028	2.77438	2.93986	1.28139	0.483884	0.965538
KIF25		ENSCAFG00000000863	kinesin family member 25 [Source:VGNC Symbol;Acc:VGNC:53730]	ENSCAFG00000000863	ENSG00000125337	37.7816	KIF25	kinesin family member 25 [Source:HGNC Symbol;Acc:HGNC:6390]	3834	ENSCAFP00000041290,ENSCAFP00000001232	ENSCAFT00000046225,ENSCAFT00000001345	0	0	0	0	0	0	1	1
ENSCAFG00000000864		ENSCAFG00000000864		ENSCAFG00000000864	ENSG00000153303	72.428	FRMD1	FERM domain containing 1 [Source:HGNC Symbol;Acc:HGNC:21240]	79981	ENSCAFP00000001233	ENSCAFT00000001346	0	0	0	0	0	0	1	1
ENPP2	482026	ENSCAFG00000000865	ectonucleotide pyrophosphatase/phosphodiesterase 2 [Source:VGNC Symbol;Acc:VGNC:40375]	ENSCAFG00000000865	ENSG00000136960	93.1306	ENPP2	ectonucleotide pyrophosphatase/phosphodiesterase 2 [Source:HGNC Symbol;Acc:HGNC:3357]	5168	ENSCAFP00000001237	ENSCAFT00000001350	11.159	10.3543	12.8121	11.33	3339.41	0.630257	0.549225	0.98727
DACT2	612487	ENSCAFG00000000866	dishevelled binding antagonist of beta catenin 2 [Source:VGNC Symbol;Acc:VGNC:39762]	ENSCAFG00000000866	ENSG00000164488	48.2759	DACT2	dishevelled binding antagonist of beta catenin 2 [Source:HGNC Symbol;Acc:HGNC:21231]	168002	ENSCAFP00000001234,ENSCAFP00000036208	ENSCAFT00000001347,ENSCAFT00000050141	0	0	0	0	0	0	1	1
RAD50	474674	ENSCAFG00000000867	RAD50 double strand break repair protein [Source:VGNC Symbol;Acc:VGNC:51759]	ENSCAFG00000000867	ENSG00000113522	96.189	RAD50	RAD50 double strand break repair protein [Source:HGNC Symbol;Acc:HGNC:9816]	10111	ENSCAFP00000040203,ENSCAFP00000001240	ENSCAFT00000048691,ENSCAFT00000001353	13.2046	13.7813	13.6123	14.0185	13158.7	0.593674	0.310851	0.835464
SMOC2	476270	ENSCAFG00000000868	SPARC related modular calcium binding 2 [Source:VGNC Symbol;Acc:VGNC:46567]	ENSCAFG00000000868	ENSG00000112562	89.6861	SMOC2	SPARC related modular calcium binding 2 [Source:HGNC Symbol;Acc:HGNC:20323]	64094	ENSCAFP00000001236,ENSCAFP00000001235	ENSCAFT00000001349,ENSCAFT00000001348	0	0	3.5964	0	2.77389	0.869311	0.615289	0.989626
PRR5	100533463	ENSCAFG00000000869	proline rich 5 [Source:VGNC Symbol;Acc:VGNC:45047]	ENSCAFG00000000869	ENSG00000186654	85.09	PRR5	proline rich 5 [Source:HGNC Symbol;Acc:HGNC:31682]	55615	ENSCAFP00000001243,ENSCAFP00000041948	ENSCAFT00000001356,ENSCAFT00000044013	9.06476	0	4.5355	0.980856	139.418	-4.68309	0.00441535	0.0625283
RTL6	481213	ENSCAFG00000000870	retrotransposon Gag like 6 [Source:VGNC Symbol;Acc:VGNC:45794]	ENSCAFG00000000870	ENSG00000188636	94.5607	RTL6	retrotransposon Gag like 6 [Source:HGNC Symbol;Acc:HGNC:13343]	84247	ENSCAFP00000001244	ENSCAFT00000001357	10.3583	9.64222	10.0562	9.15135	935.273	-0.669659	0.343131	0.869251
BRD2	474868	ENSCAFG00000000871	bromodomain containing 2 [Source:VGNC Symbol;Acc:VGNC:38519]	ENSCAFG00000000871	ENSG00000204256	98.0075	BRD2	bromodomain containing 2 [Source:HGNC Symbol;Acc:HGNC:1103]	6046	ENSCAFP00000001265,ENSCAFP00000036979	ENSCAFT00000001379,ENSCAFT00000043351	15.7858	15.5127	15.073	15.5345	46293.5	-0.386608	0.52225	0.973931
SHISAL1	100682848	ENSCAFG00000000873	shisa like 1 [Source:VGNC Symbol;Acc:VGNC:49868]	ENSCAFG00000000873	ENSG00000138944	86	SHISAL1	shisa like 1 [Source:HGNC Symbol;Acc:HGNC:29335]	85352	ENSCAFP00000037723,ENSCAFP00000001246	ENSCAFT00000044889,ENSCAFT00000001359	0	0	0	0.980856	0.243409	-0.00679603	0.996804	0.999458
THBS2	484087	ENSCAFG00000000874	thrombospondin 2 [Source:VGNC Symbol;Acc:VGNC:47336]	ENSCAFG00000000874	ENSG00000186340	88.6616	THBS2	thrombospondin 2 [Source:HGNC Symbol;Acc:HGNC:11786]	7058	ENSCAFP00000001251,ENSCAFP00000038673	ENSCAFT00000001365,ENSCAFT00000046608	0	7.104	5.85692	4.35563	53.2495	5.30323	0.000816654	0.016747
TAF2	475084	ENSCAFG00000000875	TATA-box binding protein associated factor 2 [Source:VGNC Symbol;Acc:VGNC:47080]	ENSCAFG00000000875	ENSG00000064313	97.2637	TAF2	TATA-box binding protein associated factor 2 [Source:HGNC Symbol;Acc:HGNC:11536]	6873	ENSCAFP00000001249	ENSCAFT00000001363	13.0261	14.2492	13.5051	13.8007	13426.5	0.830538	0.207226	0.708379
PARVG		ENSCAFG00000000876	parvin gamma [Source:VGNC Symbol;Acc:VGNC:44268]	ENSCAFG00000000876	ENSG00000138964	79.5181	PARVG	parvin gamma [Source:HGNC Symbol;Acc:HGNC:14654]	64098	ENSCAFP00000001248	ENSCAFT00000001361	12.5985	3.49344	9.83456	5.21041	1789.82	-3.3657	0.0334588	0.257572
ENSCAFG00000000877		ENSCAFG00000000877		ENSCAFG00000000877							ENSCAFT00000001362	5.9075	5.98558	4.82625	4.35563	42.0577	-0.629633	0.565483	0.989626
IL13	442990	ENSCAFG00000000878	interleukin 13 [Source:VGNC Symbol;Acc:VGNC:41936]	ENSCAFG00000000878	ENSG00000169194	70.2128	IL13	interleukin 13 [Source:HGNC Symbol;Acc:HGNC:5973]	3596	ENSCAFP00000001250	ENSCAFT00000001364	0	1.36671	1.31	0.980856	1.00797	0.867023	0.634155	0.989626
ENSCAFG00000000879		ENSCAFG00000000879		ENSCAFG00000000879							ENSCAFT00000001366	1.40032	0.839485	1.68666	2.77438	2.62248	0.499954	0.78266	0.999458
IL4	403785	ENSCAFG00000000880	interleukin 4 [Source:VGNC Symbol;Acc:VGNC:41987]	ENSCAFG00000000880	ENSG00000113520	56.0606	IL4	interleukin 4 [Source:HGNC Symbol;Acc:HGNC:6014]	3565	ENSCAFP00000040093,ENSCAFP00000001253	ENSCAFT00000044599,ENSCAFT00000001367	0	0	0	0	0	0	1	1
DSCC1	609036	ENSCAFG00000000882	DNA replication and sister chromatid cohesion 1 [Source:VGNC Symbol;Acc:VGNC:51769]	ENSCAFG00000000882	ENSG00000136982	89.313	DSCC1	DNA replication and sister chromatid cohesion 1 [Source:HGNC Symbol;Acc:HGNC:24453]	79075	ENSCAFP00000001256	ENSCAFT00000001370	7.76438	12.0165	12.0806	11.5936	2944.51	4.03284	8.42e-11	1.05e-08
ENSCAFG00000000883		ENSCAFG00000000883		ENSCAFG00000000883							ENSCAFT00000001371	5.33451	4.19905	4.11049	4.28533	22.8725	-1.08328	0.291931	0.813889
WDR27		ENSCAFG00000000884	WD repeat domain 27 [Source:HGNC Symbol;Acc:HGNC:21248]	ENSCAFG00000000884	ENSG00000184465	66.9073	WDR27	WD repeat domain 27 [Source:HGNC Symbol;Acc:HGNC:21248]	253769	ENSCAFP00000001261,ENSCAFP00000039782	ENSCAFT00000001375,ENSCAFT00000046940	11.4845	9.77684	5.63867	8.77852	1056.89	-2.31456	0.068972	0.404288
DEPTOR	482028	ENSCAFG00000000885	DEP domain containing MTOR interacting protein [Source:VGNC Symbol;Acc:VGNC:39900]	ENSCAFG00000000885	ENSG00000155792	98.5294	DEPTOR	DEP domain containing MTOR interacting protein [Source:HGNC Symbol;Acc:HGNC:22953]	64798	ENSCAFP00000001263,ENSCAFP00000038417	ENSCAFT00000001377,ENSCAFT00000043181	8.93546	10.0493	9.39371	9.12894	694.429	0.617507	0.396504	0.9138
ENSCAFG00000000886	476271	ENSCAFG00000000886	dermatan sulfate epimerase [Source:NCBI gene;Acc:476271]	ENSCAFG00000000886	ENSG00000111817	96.1418	DSE	dermatan sulfate epimerase [Source:HGNC Symbol;Acc:HGNC:21144]	29940	ENSCAFP00000001264	ENSCAFT00000001378	15.8751	13.4906	12.8724	14.4204	25258.2	-2.02274	0.0176201	0.168597
SAMM50	474473	ENSCAFG00000000887	SAMM50 sorting and assembly machinery component [Source:VGNC Symbol;Acc:VGNC:54542]	ENSCAFG00000000887	ENSG00000100347	97.0149	SAMM50	SAMM50 sorting and assembly machinery component [Source:HGNC Symbol;Acc:HGNC:24276]	25813	ENSCAFP00000001270,ENSCAFP00000042394,ENSCAFP00000001260	ENSCAFT00000001384,ENSCAFT00000047071,ENSCAFT00000001374	14.2609	13.7887	13.8265	13.9152	15939	-0.407242	0.458361	0.954875
CALHM5	100688567	ENSCAFG00000000889	calcium homeostasis modulator family member 5 [Source:NCBI gene;Acc:100688567]	ENSCAFG00000000889	ENSG00000178033	78.5366	CALHM5	calcium homeostasis modulator family member 5 [Source:HGNC Symbol;Acc:HGNC:21568]	254228	ENSCAFP00000001267	ENSCAFT00000001381	0	0.839485	2.44313	0.980856	1.55032	1.21384	0.510372	0.970018
CALHM4	102155016	ENSCAFG00000000891	calcium homeostasis modulator family member 4 [Source:VGNC Symbol;Acc:VGNC:38670]	ENSCAFG00000000891	ENSG00000164451	45.5414	CALHM4	calcium homeostasis modulator family member 4 [Source:HGNC Symbol;Acc:HGNC:21094]	221301	ENSCAFP00000038515,ENSCAFP00000001269	ENSCAFT00000044383,ENSCAFT00000001383	4.12068	3.27553	4.48873	3.28728	13.8234	-0.286579	0.826609	0.999458
PNPLA3		ENSCAFG00000000893	patatin like phospholipase domain containing 3 [Source:VGNC Symbol;Acc:VGNC:44754]	ENSCAFG00000000893	ENSG00000100344	68.523	PNPLA3	patatin like phospholipase domain containing 3 [Source:HGNC Symbol;Acc:HGNC:18590]	80339	ENSCAFP00000001273	ENSCAFT00000001387	6.70452	6.02109	7.4559	6.76916	112.47	0.1514	0.869023	0.999458
ENSCAFG00000000894	612537	ENSCAFG00000000894	amine sulfotransferase-like [Source:NCBI gene;Acc:612537]	ENSCAFG00000000894						ENSCAFP00000001276	ENSCAFT00000001390	1.40032	6.67306	7.0756	4.42266	64.2542	4.49246	0.00122095	0.0230423
PNPLA5	481216	ENSCAFG00000000895	patatin like phospholipase domain containing 5 [Source:VGNC Symbol;Acc:VGNC:44755]	ENSCAFG00000000895	ENSG00000100341	74.2389	PNPLA5	patatin like phospholipase domain containing 5 [Source:HGNC Symbol;Acc:HGNC:24888]	150379	ENSCAFP00000001277	ENSCAFT00000001391	0	0	3.40819	2.29117	3.37767	1.35486	0.461275	0.955696
DLA-DOA	474869	ENSCAFG00000000896	HLA class II histocompatibility antigen_ DO alpha chain-like [Source:NCBI gene;Acc:474869]	ENSCAFG00000000896	ENSG00000204252	80.4	HLA-DOA	major histocompatibility complex, class II, DO alpha [Source:HGNC Symbol;Acc:HGNC:4936]	3111	ENSCAFP00000001280	ENSCAFT00000001394	1.40032	4.47988	6.3246	5.79503	39.1564	4.00494	0.0033402	0.0508263
RSPH4A	484093	ENSCAFG00000000897	radial spoke head 4 homolog A [Source:VGNC Symbol;Acc:VGNC:45780]	ENSCAFG00000000897	ENSG00000111834	79.4979	RSPH4A	radial spoke head 4 homolog A [Source:HGNC Symbol;Acc:HGNC:21558]	345895	ENSCAFP00000001279	ENSCAFT00000001393	4.25062	5.0603	5.00304	4.28533	24.992	0.544839	0.613992	0.989626
KIF3A	474675	ENSCAFG00000000898	kinesin family member 3A [Source:VGNC Symbol;Acc:VGNC:42404]	ENSCAFG00000000898	ENSG00000131437	98.895	KIF3A	kinesin family member 3A [Source:HGNC Symbol;Acc:HGNC:6319]	11127	ENSCAFP00000001284,ENSCAFP00000001285,ENSCAFP00000001287	ENSCAFT00000001398,ENSCAFT00000001399,ENSCAFT00000001401	11.7278	12.4763	12.1639	12.2236	4614.26	0.552793	0.337196	0.864678
SULT4A1	609410	ENSCAFG00000000899	sulfotransferase family 4A member 1 [Source:VGNC Symbol;Acc:VGNC:46980]	ENSCAFG00000000899	ENSG00000130540	99.6479	SULT4A1	sulfotransferase family 4A member 1 [Source:HGNC Symbol;Acc:HGNC:14903]	25830	ENSCAFP00000001281	ENSCAFT00000001395	0	0	0.798842	2.29117	1.15856	0.716088	0.674704	0.994871
ENSCAFG00000000900		ENSCAFG00000000900		ENSCAFG00000000900	ENSG00000223865	49.789	HLA-DPB1	major histocompatibility complex, class II, DP beta 1 [Source:HGNC Symbol;Acc:HGNC:4940]	3115	ENSCAFP00000001282	ENSCAFT00000001396	2.91808	0.839485	2.44313	0	2.9465	-1.08055	0.56049	0.989626
ZUP1	476272	ENSCAFG00000000901	zinc finger containing ubiquitin peptidase 1 [Source:VGNC Symbol;Acc:VGNC:48863]	ENSCAFG00000000901	ENSG00000153975	87.8893	ZUP1	zinc finger containing ubiquitin peptidase 1 [Source:HGNC Symbol;Acc:HGNC:21224]	221302	ENSCAFP00000001283	ENSCAFT00000001397	11.6289	11.6409	11.5609	11.9498	3333.39	0.0956676	0.871355	0.999458
EFCAB6	481218	ENSCAFG00000000902	EF-hand calcium binding domain 6 [Source:VGNC Symbol;Acc:VGNC:40217]	ENSCAFG00000000902	ENSG00000186976	73.86	EFCAB6	EF-hand calcium binding domain 6 [Source:HGNC Symbol;Acc:HGNC:24204]	64800	ENSCAFP00000001286,ENSCAFP00000030574	ENSCAFT00000001400,ENSCAFT00000035329	4.25062	0	2.44313	1.55938	6.10526	-2.09931	0.236404	0.746891
COL11A2	481734	ENSCAFG00000000903	collagen type XI alpha 2 chain [Source:VGNC Symbol;Acc:VGNC:39457]	ENSCAFG00000000903	ENSG00000204248	96.7802	COL11A2	collagen type XI alpha 2 chain [Source:HGNC Symbol;Acc:HGNC:2187]	1302	ENSCAFP00000001293,ENSCAFP00000029621,ENSCAFP00000001295	ENSCAFT00000001407,ENSCAFT00000031814,ENSCAFT00000001409	7.96704	8.77589	10.9145	11.4003	1329.38	2.50172	0.0189031	0.17694
MPPED1	609458	ENSCAFG00000000904	metallophosphoesterase domain containing 1 [Source:VGNC Symbol;Acc:VGNC:43349]	ENSCAFG00000000904	ENSG00000186732	89.9721	MPPED1	metallophosphoesterase domain containing 1 [Source:HGNC Symbol;Acc:HGNC:1306]	758	ENSCAFP00000001288	ENSCAFT00000001402	0	2.05577	2.79028	0	2.26882	1.11448	0.536409	0.981064
KPNA5	484094	ENSCAFG00000000905	karyopherin subunit alpha 5 [Source:VGNC Symbol;Acc:VGNC:42503]	ENSCAFG00000000905	ENSG00000196911	96.7093	KPNA5	karyopherin subunit alpha 5 [Source:HGNC Symbol;Acc:HGNC:6398]	3841	ENSCAFP00000001291,ENSCAFP00000036527	ENSCAFT00000001405,ENSCAFT00000047201	10.6405	11.8039	11.5854	10.289	2372.98	0.682334	0.422395	0.932546
SEPTIN8		ENSCAFG00000000906	septin 8 [Source:HGNC Symbol;Acc:HGNC:16511]	ENSCAFG00000000906	ENSG00000164402	59.375	SEPTIN8	septin 8 [Source:HGNC Symbol;Acc:HGNC:16511]	23176	ENSCAFP00000001296	ENSCAFT00000001410	13.4296	13.2435	12.4293	13.3784	9223.03	-0.342481	0.631902	0.989626
SCUBE1	609479	ENSCAFG00000000907	signal peptide_ CUB domain and EGF like domain containing 1 [Source:VGNC Symbol;Acc:VGNC:45935]	ENSCAFG00000000907	ENSG00000159307	90.2834	SCUBE1	signal peptide, CUB domain and EGF like domain containing 1 [Source:HGNC Symbol;Acc:HGNC:13441]	80274	ENSCAFP00000001290	ENSCAFT00000001404	9.67511	2.05577	8.02179	0	269.643	-1.53916	0.40353	0.920526
FAM162B	612544	ENSCAFG00000000908	family with sequence similarity 162 member B [Source:VGNC Symbol;Acc:VGNC:40613]	ENSCAFG00000000908	ENSG00000183807	78.7097	FAM162B	family with sequence similarity 162 member B [Source:HGNC Symbol;Acc:HGNC:21549]	221303	ENSCAFP00000001294	ENSCAFT00000001408	0	0	0	0	0	0	1	1
TTLL12	474474	ENSCAFG00000000909	tubulin tyrosine ligase like 12 [Source:VGNC Symbol;Acc:VGNC:47975]	ENSCAFG00000000909	ENSG00000100304	82.2581	TTLL12	tubulin tyrosine ligase like 12 [Source:HGNC Symbol;Acc:HGNC:28974]	23170	ENSCAFP00000001298	ENSCAFT00000001412	13.2693	14.2592	14.2079	13.778	15612.1	0.805377	0.184256	0.674429
SOWAHA	100687456	ENSCAFG00000000910	sosondowah ankyrin repeat domain family member A [Source:VGNC Symbol;Acc:VGNC:46669]	ENSCAFG00000000910	ENSG00000198944	71.0432	SOWAHA	sosondowah ankyrin repeat domain family member A [Source:HGNC Symbol;Acc:HGNC:27033]	134548	ENSCAFP00000001297	ENSCAFT00000001411	0	0	1.68666	0	0.554778	0.394728	0.816582	0.999458
GPRC6A	484095	ENSCAFG00000000911	G protein-coupled receptor class C group 6 member A [Source:VGNC Symbol;Acc:VGNC:41452]	ENSCAFG00000000911	ENSG00000173612	86.8534	GPRC6A	G protein-coupled receptor class C group 6 member A [Source:HGNC Symbol;Acc:HGNC:18510]	222545	ENSCAFP00000001300	ENSCAFT00000001414	0	0	2.79028	0	1.47941	0.809358	0.635982	0.989626
RXRB	481735	ENSCAFG00000000912	retinoid X receptor beta [Source:VGNC Symbol;Acc:VGNC:45818]	ENSCAFG00000000912	ENSG00000204231	98.5075	RXRB	retinoid X receptor beta [Source:HGNC Symbol;Acc:HGNC:10478]	6257	ENSCAFP00000001304	ENSCAFT00000001418	12.2323	11.681	10.8587	11.6877	3311.64	-0.746321	0.286784	0.808463
TSPO	474475	ENSCAFG00000000913	translocator protein [Source:VGNC Symbol;Acc:VGNC:54552]	ENSCAFG00000000913	ENSG00000100300	81.6568	TSPO	translocator protein [Source:HGNC Symbol;Acc:HGNC:1158]	706	ENSCAFP00000001302	ENSCAFT00000001416	11.7278	10.1905	10.7771	10.5026	1940.45	-1.18308	0.059394	0.369248
SHROOM1	481502	ENSCAFG00000000914	shroom family member 1 [Source:VGNC Symbol;Acc:VGNC:46156]	ENSCAFG00000000914	ENSG00000164403	69.5804	SHROOM1	shroom family member 1 [Source:HGNC Symbol;Acc:HGNC:24084]	134549	ENSCAFP00000001305	ENSCAFT00000001419	7.99513	7.30463	8.78262	8.17104	284.459	0.200855	0.816848	0.999458
RFX6		ENSCAFG00000000915	regulatory factor X6 [Source:VGNC Symbol;Acc:VGNC:45508]	ENSCAFG00000000915	ENSG00000185002	91.3232	RFX6	regulatory factor X6 [Source:HGNC Symbol;Acc:HGNC:21478]	222546	ENSCAFP00000001307	ENSCAFT00000001421	0	0	0	0	0	0	1	1
GDF9	100313495	ENSCAFG00000000916	growth differentiation factor 9 [Source:VGNC Symbol;Acc:VGNC:41164]	ENSCAFG00000000916	ENSG00000164404	74.2729	GDF9	growth differentiation factor 9 [Source:HGNC Symbol;Acc:HGNC:4224]	2661	ENSCAFP00000001306	ENSCAFT00000001420	7.97647	7.58524	6.60231	7.03856	167.131	-0.809788	0.304655	0.829413
SLC39A7	481736	ENSCAFG00000000917	solute carrier family 39 member 7 [Source:VGNC Symbol;Acc:VGNC:46406]	ENSCAFG00000000917	ENSG00000112473	82.6004	SLC39A7	solute carrier family 39 member 7 [Source:HGNC Symbol;Acc:HGNC:4927]	7922	ENSCAFP00000001312	ENSCAFT00000001426	15.1341	13.7078	13.4901	14.0322	19398.7	-1.33546	0.0292181	0.23704
MCAT	609532	ENSCAFG00000000918	malonyl-CoA-acyl carrier protein transacylase [Source:VGNC Symbol;Acc:VGNC:43069]	ENSCAFG00000000918	ENSG00000100294	79.1667	MCAT	malonyl-CoA-acyl carrier protein transacylase [Source:HGNC Symbol;Acc:HGNC:29622]	27349	ENSCAFP00000001310	ENSCAFT00000001424	10.6901	11.0615	11.4083	11.7624	2494.28	0.72544	0.265505	0.785036
UQCRQ	609744	ENSCAFG00000000919	ubiquinol-cytochrome c reductase complex III subunit VII [Source:VGNC Symbol;Acc:VGNC:48165]	ENSCAFG00000000919	ENSG00000164405	81.7073	UQCRQ	ubiquinol-cytochrome c reductase complex III subunit VII [Source:HGNC Symbol;Acc:HGNC:29594]	27089	ENSCAFP00000001308	ENSCAFT00000001422	12.1113	12.2149	11.2131	11.8597	3816.26	-0.280455	0.69621	0.995142
VGLL2	484097	ENSCAFG00000000920	vestigial like family member 2 [Source:VGNC Symbol;Acc:VGNC:48258]	ENSCAFG00000000920	ENSG00000170162	84.9557	VGLL2	vestigial like family member 2 [Source:HGNC Symbol;Acc:HGNC:20232]	245806	ENSCAFP00000032192,ENSCAFP00000037629	ENSCAFT00000036780,ENSCAFT00000045727	0	0	0	2.55291	1.21705	0.73727	0.665694	0.994871
BIK	102155535	ENSCAFG00000000921	BCL2 interacting killer [Source:VGNC Symbol;Acc:VGNC:38457]	ENSCAFG00000000921	ENSG00000100290	44.2953	BIK	BCL2 interacting killer [Source:HGNC Symbol;Acc:HGNC:1051]	638	ENSCAFP00000001311	ENSCAFT00000001425	1.40032	0	1.31	0	0.77975	-0.577242	0.735436	0.995374
LEAP2	609750	ENSCAFG00000000922	liver enriched antimicrobial peptide 2 [Source:VGNC Symbol;Acc:VGNC:42628]	ENSCAFG00000000922	ENSG00000164406	88.3117	LEAP2	liver enriched antimicrobial peptide 2 [Source:HGNC Symbol;Acc:HGNC:29571]	116842	ENSCAFP00000001314	ENSCAFT00000001428	2.09734	3.27553	0	3.54967	5.66818	0.562735	0.758083	0.995374
ROS1	484098	ENSCAFG00000000923	ROS proto-oncogene 1_ receptor tyrosine kinase [Source:VGNC Symbol;Acc:VGNC:45698]	ENSCAFG00000000923	ENSG00000047936	84.0802	ROS1	ROS proto-oncogene 1, receptor tyrosine kinase [Source:HGNC Symbol;Acc:HGNC:10261]	6098	ENSCAFP00000001313	ENSCAFT00000001427	0	0	0	0.980856	0.243409	-0.00679603	0.996804	0.999458
DCBLD1		ENSCAFG00000000925	discoidin_ CUB and LCCL domain containing 1 [Source:VGNC Symbol;Acc:VGNC:39797]	ENSCAFG00000000925	ENSG00000164465	77.6386	DCBLD1	discoidin, CUB and LCCL domain containing 1 [Source:HGNC Symbol;Acc:HGNC:21479]	285761	ENSCAFP00000001316	ENSCAFT00000001430	8.418	7.88895	8.65076	9.54082	430.462	0.405273	0.65174	0.992035
TTLL1	100855660	ENSCAFG00000000926	tubulin tyrosine ligase like 1 [Source:VGNC Symbol;Acc:VGNC:47973]	ENSCAFG00000000926	ENSG00000100271	98.5816	TTLL1	tubulin tyrosine ligase like 1 [Source:HGNC Symbol;Acc:HGNC:1312]	25809	ENSCAFP00000001319	ENSCAFT00000001433	10.3493	10.9949	10.566	10.948	1708.19	0.486139	0.421608	0.932546
HSD17B8	607895	ENSCAFG00000000927	hydroxysteroid 17-beta dehydrogenase 8 [Source:VGNC Symbol;Acc:VGNC:41810]	ENSCAFG00000000927	ENSG00000204228	88.8031	HSD17B8	hydroxysteroid 17-beta dehydrogenase 8 [Source:HGNC Symbol;Acc:HGNC:3554]	7923	ENSCAFP00000001317	ENSCAFT00000001431	11.4418	11.5875	10.6751	10.8233	2325.51	-0.341371	0.636572	0.989626
GOPC	484100	ENSCAFG00000000928	golgi associated PDZ and coiled-coil motif containing [Source:VGNC Symbol;Acc:VGNC:49713]	ENSCAFG00000000928	ENSG00000047932	93.7365	GOPC	golgi associated PDZ and coiled-coil motif containing [Source:HGNC Symbol;Acc:HGNC:17643]	57120	ENSCAFP00000039586,ENSCAFP00000001321	ENSCAFT00000044776,ENSCAFT00000001435	12.0243	11.6505	11.9956	12.2341	4069.32	-0.0434212	0.944422	0.999458
ENSCAFG00000000929		ENSCAFG00000000929		ENSCAFG00000000929						ENSCAFP00000001323	ENSCAFT00000001437	0	0.839485	0.798842	0	0.382279	0.233131	0.890828	0.999458
AFF4	474678	ENSCAFG00000000930	AF4/FMR2 family member 4 [Source:VGNC Symbol;Acc:VGNC:37688]	ENSCAFG00000000930	ENSG00000072364	96.5608	AFF4	AF4/FMR2 family member 4 [Source:HGNC Symbol;Acc:HGNC:17869]	27125	ENSCAFP00000001330,ENSCAFP00000001326	ENSCAFT00000001444,ENSCAFT00000001440	13.4596	14.095	12.9527	13.3536	11788.8	0.0831784	0.912722	0.999458
NUS1	484102	ENSCAFG00000000931	NUS1_ dehydrodolichyl diphosphate synthase subunit [Source:VGNC Symbol;Acc:VGNC:44066]	ENSCAFG00000000931	ENSG00000153989	92.4915	NUS1	NUS1, dehydrodolichyl diphosphate synthase subunit [Source:HGNC Symbol;Acc:HGNC:21042]	116150	ENSCAFP00000001324	ENSCAFT00000001438	14.2836	13.6473	14.2971	14.4089	18663.4	-0.124672	0.852098	0.999458
SLC35F1	484103	ENSCAFG00000000932	solute carrier family 35 member F1 [Source:VGNC Symbol;Acc:VGNC:46375]	ENSCAFG00000000932	ENSG00000196376	98.8539	SLC35F1	solute carrier family 35 member F1 [Source:HGNC Symbol;Acc:HGNC:21483]	222553	ENSCAFP00000001325	ENSCAFT00000001439	0	2.87092	1.68666	0.980856	2.37701	1.68318	0.365924	0.889548
RING1	607905	ENSCAFG00000000933	ring finger protein 1 [Source:VGNC Symbol;Acc:VGNC:45589]	ENSCAFG00000000933	ENSG00000204227	98.5222	RING1	ring finger protein 1 [Source:HGNC Symbol;Acc:HGNC:10018]	6015	ENSCAFP00000036605,ENSCAFP00000001328	ENSCAFT00000044064,ENSCAFT00000001442	12.5177	11.7361	11.9906	12.4965	4779.84	-0.394579	0.554161	0.989626
COL14A1	475085	ENSCAFG00000000934	collagen type XIV alpha 1 chain [Source:VGNC Symbol;Acc:VGNC:51768]	ENSCAFG00000000934	ENSG00000187955	91.4511	COL14A1	collagen type XIV alpha 1 chain [Source:HGNC Symbol;Acc:HGNC:2191]	7373	ENSCAFP00000001338	ENSCAFT00000001452	1.40032	7.16082	10.4272	9.36878	544.927	6.93679	1.51e-07	9.13e-06
CEP85L	100687154	ENSCAFG00000000935	centrosomal protein 85 like [Source:VGNC Symbol;Acc:VGNC:39141]	ENSCAFG00000000935	ENSG00000111860	91.6193	CEP85L	centrosomal protein 85 like [Source:HGNC Symbol;Acc:HGNC:21638]	387119	ENSCAFP00000001327	ENSCAFT00000001441	9.76756	10.3827	10.0997	9.55583	1013.15	0.274852	0.689966	0.995142
PACSIN2	100683200	ENSCAFG00000000936	protein kinase C and casein kinase substrate in neurons 2 [Source:VGNC Symbol;Acc:VGNC:44232]	ENSCAFG00000000936	ENSG00000100266	94.0329	PACSIN2	protein kinase C and casein kinase substrate in neurons 2 [Source:HGNC Symbol;Acc:HGNC:8571]	11252	ENSCAFP00000001333	ENSCAFT00000001447	13.3008	13.4643	12.7868	13.5133	10037.1	-0.00980985	0.988261	0.999458
MCM9	484104	ENSCAFG00000000938	minichromosome maintenance 9 homologous recombination repair factor [Source:VGNC Symbol;Acc:VGNC:43089]	ENSCAFG00000000938	ENSG00000111877	81.0692	MCM9	minichromosome maintenance 9 homologous recombination repair factor [Source:HGNC Symbol;Acc:HGNC:21484]	254394	ENSCAFP00000042674,ENSCAFP00000001334	ENSCAFT00000048586,ENSCAFT00000001448	10.932	10.5209	10.9511	10.5455	1723.33	-0.238978	0.695006	0.995142
ASF1A	476273	ENSCAFG00000000939	anti-silencing function 1A histone chaperone [Source:VGNC Symbol;Acc:VGNC:50621]	ENSCAFG00000000939	ENSG00000111875	100	ASF1A	anti-silencing function 1A histone chaperone [Source:HGNC Symbol;Acc:HGNC:20995]	25842	ENSCAFP00000001339	ENSCAFT00000001453	10.5233	11.5293	10.9634	11.2376	2208.71	0.717632	0.249579	0.763314
MRPL13	482029	ENSCAFG00000000940	mitochondrial ribosomal protein L13 [Source:VGNC Symbol;Acc:VGNC:43378]	ENSCAFG00000000940	ENSG00000172172	87.7095	MRPL13	mitochondrial ribosomal protein L13 [Source:HGNC Symbol;Acc:HGNC:14278]	28998	ENSCAFP00000001346,ENSCAFP00000038894	ENSCAFT00000001460,ENSCAFT00000045486	11.0661	12.5425	11.6658	12.1099	3943.78	1.04558	0.129428	0.57056
VPS52	474871	ENSCAFG00000000941	VPS52_ GARP complex subunit [Source:VGNC Symbol;Acc:VGNC:48296]	ENSCAFG00000000941	ENSG00000223501	98.0636	VPS52	VPS52, GARP complex subunit [Source:HGNC Symbol;Acc:HGNC:10518]	6293	ENSCAFP00000001355	ENSCAFT00000001471	12.4381	12.3351	11.864	11.9793	4619.4	-0.354604	0.557527	0.989626
FAM184A	476274	ENSCAFG00000000942	family with sequence similarity 184 member A [Source:VGNC Symbol;Acc:VGNC:40633]	ENSCAFG00000000942	ENSG00000111879	94.0351	FAM184A	family with sequence similarity 184 member A [Source:HGNC Symbol;Acc:HGNC:20991]	79632	ENSCAFP00000001349,ENSCAFP00000001347	ENSCAFT00000001463,ENSCAFT00000001461	4.12068	6.72781	7.40644	7.16139	108.048	2.90497	0.000604861	0.0132295
ARFGAP3	474477	ENSCAFG00000000943	ADP ribosylation factor GTPase activating protein 3 [Source:VGNC Symbol;Acc:VGNC:38034]	ENSCAFG00000000943	ENSG00000242247	67.713	ARFGAP3	ADP ribosylation factor GTPase activating protein 3 [Source:HGNC Symbol;Acc:HGNC:661]	26286	ENSCAFP00000001348,ENSCAFP00000001350	ENSCAFT00000001462,ENSCAFT00000001464	14.3999	13.3378	13.9034	13.6625	15064.2	-0.726017	0.238556	0.749698
MAN1A1	476275	ENSCAFG00000000945	mannosidase alpha class 1A member 1 [Source:VGNC Symbol;Acc:VGNC:42942]	ENSCAFG00000000945	ENSG00000111885	91.0959	MAN1A1	mannosidase alpha class 1A member 1 [Source:HGNC Symbol;Acc:HGNC:6821]	4121	ENSCAFP00000040385,ENSCAFP00000001353	ENSCAFT00000045686,ENSCAFT00000001467	14.2562	12.3238	13.413	12.0503	9959.74	-1.45386	0.0809543	0.444474
A4GALT	481222	ENSCAFG00000000946	alpha 1_4-galactosyltransferase (P blood group) [Source:NCBI gene;Acc:481222]	ENSCAFG00000000946	ENSG00000128274	74.2092	A4GALT	alpha 1,4-galactosyltransferase (P blood group) [Source:HGNC Symbol;Acc:HGNC:18149]	53947	ENSCAFP00000001354	ENSCAFT00000001468	13.4026	9.23867	13.6448	8.10625	6128.2	-0.989333	0.517007	0.971797
HSPA4	474680	ENSCAFG00000000948	heat shock protein family A (Hsp70) member 4 [Source:VGNC Symbol;Acc:VGNC:51724]	ENSCAFG00000000948	ENSG00000170606	97.381	HSPA4	heat shock protein family A (Hsp70) member 4 [Source:HGNC Symbol;Acc:HGNC:5237]	3308	ENSCAFP00000001368	ENSCAFT00000001485	15.2357	15.5803	15.2204	15.6955	44703.4	0.269496	0.653195	0.992934
RPS18	403685	ENSCAFG00000000950	ribosomal protein S18 [Source:VGNC Symbol;Acc:VGNC:45733]	ENSCAFG00000000950	ENSG00000231500	100	RPS18	ribosomal protein S18 [Source:HGNC Symbol;Acc:HGNC:10401]	6222	ENSCAFP00000001357	ENSCAFT00000001473	14.8349	15.3132	14.7354	15.0388	32718	0.20733	0.737263	0.995374
MTBP	609080	ENSCAFG00000000951	MDM2 binding protein [Source:VGNC Symbol;Acc:VGNC:43458]	ENSCAFG00000000951	ENSG00000172167	87.3192	MTBP	MDM2 binding protein [Source:HGNC Symbol;Acc:HGNC:7417]	27085	ENSCAFP00000001361	ENSCAFT00000001477	9.51944	12.6561	11.808	11.9643	3691.44	2.57338	0.000252438	0.00640023
B3GALT4	481737	ENSCAFG00000000952	beta-1_3-galactosyltransferase 4 [Source:VGNC Symbol;Acc:VGNC:38335]	ENSCAFG00000000952	ENSG00000235863	81.201	B3GALT4	beta-1,3-galactosyltransferase 4 [Source:HGNC Symbol;Acc:HGNC:919]	8705	ENSCAFP00000037824	ENSCAFT00000001474	9.70375	3.01876	0	6.17144	227.774	-3.78086	0.0230349	0.201163
CYB5R3	474479	ENSCAFG00000000953	cytochrome b5 reductase 3 [Source:VGNC Symbol;Acc:VGNC:50283]	ENSCAFG00000000953	ENSG00000100243	86.9841	CYB5R3	cytochrome b5 reductase 3 [Source:HGNC Symbol;Acc:HGNC:2873]	1727	ENSCAFP00000001359,ENSCAFP00000039720	ENSCAFT00000001475,ENSCAFT00000046278	13.8397	13.7663	13.6082	13.1004	12465	-0.311367	0.627696	0.989626
WDR46	481738	ENSCAFG00000000954	WD repeat domain 46 [Source:VGNC Symbol;Acc:VGNC:48369]	ENSCAFG00000000954	ENSG00000227057	85.8075	WDR46	WD repeat domain 46 [Source:HGNC Symbol;Acc:HGNC:13923]	9277	ENSCAFP00000001360	ENSCAFT00000001476	11.8005	12.7093	12.7339	12.8214	6077.53	0.933855	0.0899268	0.469045
TBC1D32	484107	ENSCAFG00000000955	TBC1 domain family member 32 [Source:VGNC Symbol;Acc:VGNC:47148]	ENSCAFG00000000955	ENSG00000146350	83.8491	TBC1D32	TBC1 domain family member 32 [Source:HGNC Symbol;Acc:HGNC:21485]	221322	ENSCAFP00000001364,ENSCAFP00000038168	ENSCAFT00000001480,ENSCAFT00000046754	9.78911	11.4101	10.3401	10.6312	1621.09	1.0321	0.172216	0.656321
PFDN6	474872	ENSCAFG00000000956	prefoldin subunit 6 [Source:VGNC Symbol;Acc:VGNC:44441]	ENSCAFG00000000956	ENSG00000204220	99.2248	PFDN6	prefoldin subunit 6 [Source:HGNC Symbol;Acc:HGNC:4926]	10471	ENSCAFP00000001363	ENSCAFT00000001479	12.2155	11.994	11.3861	12.0798	3959.06	-0.352621	0.591514	0.989626
SNTB1	482030	ENSCAFG00000000957	syntrophin beta 1 [Source:VGNC Symbol;Acc:VGNC:46613]	ENSCAFG00000000957	ENSG00000172164	94.9057	SNTB1	syntrophin beta 1 [Source:HGNC Symbol;Acc:HGNC:11168]	6641	ENSCAFP00000001366	ENSCAFT00000001482	7.24643	7.68823	9.52698	11.7109	1111.02	2.74517	0.0349721	0.26474
GJA1	403418	ENSCAFG00000000958	gap junction protein alpha 1 [Source:VGNC Symbol;Acc:VGNC:41231]	ENSCAFG00000000958	ENSG00000152661	98.1675	GJA1	gap junction protein alpha 1 [Source:HGNC Symbol;Acc:HGNC:4274]	2697	ENSCAFP00000041768	ENSCAFT00000001481	6.37469	4.31802	7.81935	11.9127	1045.11	2.84731	0.0778709	0.43538
POLDIP3	474480	ENSCAFG00000000959	DNA polymerase delta interacting protein 3 [Source:VGNC Symbol;Acc:VGNC:44778]	ENSCAFG00000000959	ENSG00000100227	88.6105	POLDIP3	DNA polymerase delta interacting protein 3 [Source:HGNC Symbol;Acc:HGNC:23782]	84271	ENSCAFP00000001369,ENSCAFP00000001370	ENSCAFT00000001487,ENSCAFT00000001488	11.2809	11.6656	11.9229	11.8498	3326.74	0.523285	0.356476	0.881917
ENSCAFG00000000960		ENSCAFG00000000960		ENSCAFG00000000960							ENSCAFT00000001484	0	0	0	0	0	0	1	1
ENSCAFG00000000961		ENSCAFG00000000961		ENSCAFG00000000961	ENSG00000103528	83.8202	SYT17	synaptotagmin 17 [Source:HGNC Symbol;Acc:HGNC:24119]	51760	ENSCAFP00000034285	ENSCAFT00000001486	2.91808	2.05577	0	0	2.42901	-1.13846	0.530266	0.978332
RGL2	481739	ENSCAFG00000000963	ral guanine nucleotide dissociation stimulator like 2 [Source:VGNC Symbol;Acc:VGNC:45513]	ENSCAFG00000000963	ENSG00000237441	92.4359	RGL2	ral guanine nucleotide dissociation stimulator like 2 [Source:HGNC Symbol;Acc:HGNC:9769]	5863	ENSCAFP00000001375	ENSCAFT00000001495	12.1225	12.0691	12.2217	12.4085	4741.34	0.114428	0.842701	0.999458
RRP7A	609569	ENSCAFG00000000965	ribosomal RNA processing 7 homolog A [Source:NCBI gene;Acc:609569]	ENSCAFG00000000965	ENSG00000189306	85.3571	RRP7A	ribosomal RNA processing 7 homolog A [Source:HGNC Symbol;Acc:HGNC:24286]	27341	ENSCAFP00000001374	ENSCAFT00000001494	10.8174	11.5696	12.0975	12.4224	3677.91	1.21019	0.0768595	0.432131
ZHX2	482033	ENSCAFG00000000967	zinc fingers and homeoboxes 2 [Source:VGNC Symbol;Acc:VGNC:48632]	ENSCAFG00000000967	ENSG00000178764	91.4081	ZHX2	zinc fingers and homeoboxes 2 [Source:HGNC Symbol;Acc:HGNC:18513]	22882	ENSCAFP00000001373	ENSCAFT00000001493	8.96416	6.72781	7.70125	9.29914	359.879	-0.604437	0.58334	0.989626
FSTL4	481504	ENSCAFG00000000968	follistatin like 4 [Source:VGNC Symbol;Acc:VGNC:41000]	ENSCAFG00000000968	ENSG00000053108	84.7981	FSTL4	follistatin like 4 [Source:HGNC Symbol;Acc:HGNC:21389]	23105	ENSCAFP00000034665,ENSCAFP00000001378	ENSCAFT00000038889,ENSCAFT00000001498	5.69564	3.59117	0	3.7716	18.6341	-1.9909	0.23396	0.74444
HSF2		ENSCAFG00000000969	heat shock transcription factor 2 [Source:VGNC Symbol;Acc:VGNC:41815]	ENSCAFG00000000969	ENSG00000025156	97.5	HSF2	heat shock transcription factor 2 [Source:HGNC Symbol;Acc:HGNC:5225]	3298	ENSCAFP00000001385	ENSCAFT00000001507	10.2164	11.4366	11.6446	10.9558	2286.37	1.12108	0.0852357	0.455428
SERHL2	474481	ENSCAFG00000000970	serine hydrolase like 2 [Source:NCBI gene;Acc:474481]	ENSCAFG00000000970	ENSG00000183569	66.3399	SERHL2	serine hydrolase like 2 [Source:HGNC Symbol;Acc:HGNC:29446]	253190	ENSCAFP00000001382	ENSCAFT00000001503	10.4825	10.7734	10.8066	11.3179	1880.26	0.490706	0.440544	0.942687
ENSCAFG00000000971		ENSCAFG00000000971		ENSCAFG00000000971							ENSCAFT00000001499	0	0	0	0	0	0	1	1
TAPBP	481740	ENSCAFG00000000972	TAP binding protein [Source:VGNC Symbol;Acc:VGNC:47106]	ENSCAFG00000000972	ENSG00000231925	78.6192	TAPBP	TAP binding protein [Source:HGNC Symbol;Acc:HGNC:11566]	6892	ENSCAFP00000001381	ENSCAFT00000001502	15.7669	14.9321	15.4778	14.4726	38845.5	-0.718873	0.316596	0.84243
DERL1	475086	ENSCAFG00000000974	derlin 1 [Source:VGNC Symbol;Acc:VGNC:39902]	ENSCAFG00000000974	ENSG00000136986	99.2032	DERL1	derlin 1 [Source:HGNC Symbol;Acc:HGNC:28454]	79139	ENSCAFP00000001384	ENSCAFT00000001506	14.032	14.3166	13.8494	13.8577	16689.1	-0.00681781	0.991103	0.999458
NFAM1	609583	ENSCAFG00000000975	NFAT activating protein with ITAM motif 1 [Source:VGNC Symbol;Acc:VGNC:43763]	ENSCAFG00000000975	ENSG00000235568	54.0146	NFAM1	NFAT activating protein with ITAM motif 1 [Source:HGNC Symbol;Acc:HGNC:29872]	150372	ENSCAFP00000036604,ENSCAFP00000001383	ENSCAFT00000044687,ENSCAFT00000001505	14.0386	11.0253	12.3145	9.45736	6176.32	-2.43027	0.027219	0.225605
ENSCAFG00000000976		ENSCAFG00000000976		ENSCAFG00000000976							ENSCAFT00000001508	0	1.36671	1.98507	0.980856	1.37782	1.15062	0.533164	0.980106
ZBTB22	607900	ENSCAFG00000000977	zinc finger and BTB domain containing 22 [Source:VGNC Symbol;Acc:VGNC:48527]	ENSCAFG00000000977	ENSG00000236104	92.3438	ZBTB22	zinc finger and BTB domain containing 22 [Source:HGNC Symbol;Acc:HGNC:13085]	9278	ENSCAFP00000001388	ENSCAFT00000001511	10.5424	10.032	8.87643	9.27213	905.655	-1.02007	0.18863	0.680723
TCF20	481224	ENSCAFG00000000978	transcription factor 20 [Source:VGNC Symbol;Acc:VGNC:47192]	ENSCAFG00000000978	ENSG00000100207	94.0276	TCF20	transcription factor 20 [Source:HGNC Symbol;Acc:HGNC:11631]	6942	ENSCAFP00000001391	ENSCAFT00000001514	12.8073	13.2703	13.8213	13.2428	10303.1	0.642966	0.314071	0.838971
DAXX	474873	ENSCAFG00000000981	death domain associated protein [Source:VGNC Symbol;Acc:VGNC:39777]	ENSCAFG00000000981	ENSG00000204209	89.932	DAXX	death domain associated protein [Source:HGNC Symbol;Acc:HGNC:2681]	1616	ENSCAFP00000001395	ENSCAFT00000001518	11.1724	11.0319	10.4737	10.7247	1877.95	-0.399245	0.521476	0.973886
NDUFA6	474483	ENSCAFG00000000982	NADH:ubiquinone oxidoreductase subunit A6 [Source:VGNC Symbol;Acc:VGNC:43689]	ENSCAFG00000000982	ENSG00000184983	85.8209	NDUFA6	NADH:ubiquinone oxidoreductase subunit A6 [Source:HGNC Symbol;Acc:HGNC:7690]	4700	ENSCAFP00000001394	ENSCAFT00000001517	12.1262	11.8982	11.551	12.0592	3887.88	-0.267433	0.660377	0.994871
SMDT1	609643	ENSCAFG00000000983	single-pass membrane protein with aspartate rich tail 1 [Source:VGNC Symbol;Acc:VGNC:46553]	ENSCAFG00000000983	ENSG00000183172	91.5888	SMDT1	single-pass membrane protein with aspartate rich tail 1 [Source:HGNC Symbol;Acc:HGNC:25055]	91689	ENSCAFP00000001396	ENSCAFT00000001519	11.8793	11.0988	10.9239	10.9084	2455.26	-0.878939	0.118551	0.548139
VDAC1	474681	ENSCAFG00000000985	voltage dependent anion channel 1 [Source:VGNC Symbol;Acc:VGNC:48246]	ENSCAFG00000000985	ENSG00000213585	95.2703	VDAC1	voltage dependent anion channel 1 [Source:HGNC Symbol;Acc:HGNC:12669]	7416	ENSCAFP00000033450,ENSCAFP00000001399	ENSCAFT00000037828,ENSCAFT00000001522	15.3285	14.8496	14.7451	15.2448	34239	-0.355482	0.559507	0.989626
TBC1D31	475088	ENSCAFG00000000986	TBC1 domain family member 31 [Source:VGNC Symbol;Acc:VGNC:47147]	ENSCAFG00000000986	ENSG00000156787	79.9488	TBC1D31	TBC1 domain family member 31 [Source:HGNC Symbol;Acc:HGNC:30888]	93594	ENSCAFP00000001400	ENSCAFT00000001523	10.1155	12.8078	11.7047	12.3058	4169.13	2.13323	0.00407625	0.0589702
KIFC1	607916	ENSCAFG00000000987	kinesin family member C1 [Source:VGNC Symbol;Acc:VGNC:42414]	ENSCAFG00000000987	ENSG00000237649	86.9048	KIFC1	kinesin family member C1 [Source:HGNC Symbol;Acc:HGNC:6389]	3833	ENSCAFP00000001402,ENSCAFP00000036274	ENSCAFT00000001525,ENSCAFT00000043299	10.3383	13.8386	13.8192	13.6691	10855.3	3.36071	1.51e-09	1.38e-07
NAGA	481226	ENSCAFG00000000988	alpha-N-acetylgalactosaminidase [Source:VGNC Symbol;Acc:VGNC:43608]	ENSCAFG00000000988	ENSG00000198951	84.1849	NAGA	alpha-N-acetylgalactosaminidase [Source:HGNC Symbol;Acc:HGNC:7631]	4668	ENSCAFP00000001401	ENSCAFT00000001524	15.4819	13.0238	13.3384	13.0901	18291	-2.2689	7.46e-05	0.0022743
SERINC1	476277	ENSCAFG00000000989	serine incorporator 1 [Source:VGNC Symbol;Acc:VGNC:46019]	ENSCAFG00000000989	ENSG00000111897	96.4758	SERINC1	serine incorporator 1 [Source:HGNC Symbol;Acc:HGNC:13464]	57515	ENSCAFP00000001409,ENSCAFP00000001408	ENSCAFT00000001532,ENSCAFT00000001531	15.0066	14.0529	13.974	13.9043	20333.6	-1.00547	0.0676737	0.400165
TCF7		ENSCAFG00000000990	transcription factor 7 [Source:VGNC Symbol;Acc:VGNC:47198]	ENSCAFG00000000990	ENSG00000081059	86.8421	TCF7	transcription factor 7 [Source:HGNC Symbol;Acc:HGNC:11639]	6932	ENSCAFP00000001404	ENSCAFT00000001527	1.40032	2.52016	2.62712	3.13571	4.83577	1.30282	0.430196	0.936517
WBP2NL	100685691	ENSCAFG00000000991	WBP2 N-terminal like [Source:VGNC Symbol;Acc:VGNC:48342]	ENSCAFG00000000991	ENSG00000183066	60.6742	WBP2NL	WBP2 N-terminal like [Source:HGNC Symbol;Acc:HGNC:28389]	164684	ENSCAFP00000039674,ENSCAFP00000001406	ENSCAFT00000044640,ENSCAFT00000001529	0	0	1.98507	0	0.739704	0.522021	0.759322	0.995374
ATAD2	475090	ENSCAFG00000000992	ATPase family_ AAA domain containing 2 [Source:VGNC Symbol;Acc:VGNC:38201]	ENSCAFG00000000992	ENSG00000156802	91.4057	ATAD2	ATPase family, AAA domain containing 2 [Source:HGNC Symbol;Acc:HGNC:30123]	29028	ENSCAFP00000001411	ENSCAFT00000001534	12.7675	15.4508	14.9469	15.0886	29545.1	2.34394	0.000114673	0.00330617
SKP1	474682	ENSCAFG00000000994	S-phase kinase associated protein 1 [Source:NCBI gene;Acc:474682]	ENSCAFG00000000994	ENSG00000113558	98.773	SKP1	S-phase kinase associated protein 1 [Source:HGNC Symbol;Acc:HGNC:10899]	6500	ENSCAFP00000001412	ENSCAFT00000001535	14.2153	13.9683	13.4947	13.9779	15680.4	-0.374085	0.540438	0.983043
SEPTIN3	481227	ENSCAFG00000000995	septin 3 [Source:VGNC Symbol;Acc:VGNC:49646]	ENSCAFG00000000995	ENSG00000100167	97.5275	SEPTIN3	septin 3 [Source:HGNC Symbol;Acc:HGNC:10750]	55964	ENSCAFP00000001415	ENSCAFT00000001538	2.5653	0.839485	7.4559	5.57696	56.7532	2.66331	0.105709	0.513279
FABP7	476278	ENSCAFG00000000996	fatty acid binding protein 7 [Source:VGNC Symbol;Acc:VGNC:40563]	ENSCAFG00000000996	ENSG00000164434	84.8485	FABP7	fatty acid binding protein 7 [Source:HGNC Symbol;Acc:HGNC:3562]	2173	ENSCAFP00000001416	ENSCAFT00000001539	7.18273	7.56734	7.99694	4.48671	152.208	0.0894112	0.943009	0.999458
FAM83A	609275	ENSCAFG00000000997	family with sequence similarity 83 member A [Source:VGNC Symbol;Acc:VGNC:40699]	ENSCAFG00000000997	ENSG00000147689	83.908	FAM83A	family with sequence similarity 83 member A [Source:HGNC Symbol;Acc:HGNC:28210]	84985	ENSCAFP00000001413	ENSCAFT00000001536	0	2.70617	0.798842	2.55291	2.78344	1.8353	0.324217	0.849796
PHF1	481741	ENSCAFG00000000998	PHD finger protein 1 [Source:VGNC Symbol;Acc:VGNC:44479]	ENSCAFG00000000998	ENSG00000112511	97.1781	PHF1	PHD finger protein 1 [Source:HGNC Symbol;Acc:HGNC:8919]	5252	ENSCAFP00000001419,ENSCAFP00000001423	ENSCAFT00000001542,ENSCAFT00000001547	11.3433	11.226	10.5217	10.1963	1908.18	-0.603868	0.414103	0.927559
ENSCAFG00000001000	609286	ENSCAFG00000001000	chromosome 13 C8orf76 homolog [Source:NCBI gene;Acc:609286]	ENSCAFG00000001000	ENSG00000189376	88.7139	C8orf76	chromosome 8 open reading frame 76 [Source:HGNC Symbol;Acc:HGNC:25924]	84933	ENSCAFP00000001417,ENSCAFP00000036775	ENSCAFT00000001540,ENSCAFT00000043446	8.4386	10.7844	10.4495	10.6107	1267.17	2.12885	0.000318013	0.00780468
ZHX1	475089	ENSCAFG00000001001	zinc fingers and homeoboxes 1 [Source:VGNC Symbol;Acc:VGNC:48631]	ENSCAFG00000001001	ENSG00000165156	96.2199	ZHX1	zinc fingers and homeoboxes 1 [Source:HGNC Symbol;Acc:HGNC:12871]	11244	ENSCAFP00000039837	ENSCAFT00000001543	12.9049	13.2984	11.725	12.2506	6499.57	-0.30894	0.721723	0.995374
SMPDL3A	476279	ENSCAFG00000001002	sphingomyelin phosphodiesterase acid like 3A [Source:VGNC Symbol;Acc:VGNC:46573]	ENSCAFG00000001002	ENSG00000172594	81.2227	SMPDL3A	sphingomyelin phosphodiesterase acid like 3A [Source:HGNC Symbol;Acc:HGNC:17389]	10924	ENSCAFP00000038422,ENSCAFP00000001420	ENSCAFT00000043737,ENSCAFT00000001544	18.0262	16.9378	15.9631	16.6384	139594	-1.40382	0.047917	0.324149
CENPM	609678	ENSCAFG00000001003	centromere protein M [Source:VGNC Symbol;Acc:VGNC:39108]	ENSCAFG00000001003	ENSG00000100162	87.2222	CENPM	centromere protein M [Source:HGNC Symbol;Acc:HGNC:18352]	79019	ENSCAFP00000001421	ENSCAFT00000001545	5.78415	10.9933	10.6887	10.1575	1220.55	4.69676	7.13e-11	9.09e-09
WDYHV1	609297	ENSCAFG00000001004	WDYHV motif containing 1 [Source:VGNC Symbol;Acc:VGNC:48401]	ENSCAFG00000001004	ENSG00000156795	79.5652	WDYHV1	WDYHV motif containing 1 [Source:HGNC Symbol;Acc:HGNC:25490]	55093	ENSCAFP00000001424,ENSCAFP00000041882	ENSCAFT00000001548,ENSCAFT00000044873	9.91451	10.3989	9.41888	9.08823	884.99	-0.158367	0.847824	0.999458
TNFRSF13C	607785	ENSCAFG00000001005	TNF receptor superfamily member 13C [Source:VGNC Symbol;Acc:VGNC:54377]	ENSCAFG00000001005	ENSG00000159958	67.9144	TNFRSF13C	TNF receptor superfamily member 13C [Source:HGNC Symbol;Acc:HGNC:17755]	115650	ENSCAFP00000001422	ENSCAFT00000001546	7.87935	6.97415	6.80678	7.95029	179.119	-0.516625	0.542124	0.984541
CLVS2	484109	ENSCAFG00000001006	clavesin 2 [Source:VGNC Symbol;Acc:VGNC:39373]	ENSCAFG00000001006	ENSG00000146352	100	CLVS2	clavesin 2 [Source:HGNC Symbol;Acc:HGNC:23046]	134829	ENSCAFP00000001426	ENSCAFT00000001550	0	0	2.44313	0.980856	1.35296	0.791611	0.642806	0.99007
FBXO32	475091	ENSCAFG00000001007	F-box protein 32 [Source:VGNC Symbol;Acc:VGNC:40774]	ENSCAFG00000001007	ENSG00000156804	98.3099	FBXO32	F-box protein 32 [Source:HGNC Symbol;Acc:HGNC:16731]	114907	ENSCAFP00000039509,ENSCAFP00000034565	ENSCAFT00000046746,ENSCAFT00000038804	11.1266	11.1513	9.4282	11.1482	1866.19	-0.335159	0.714929	0.995142
CUTA	474874	ENSCAFG00000001008	cutA divalent cation tolerance homolog [Source:VGNC Symbol;Acc:VGNC:39736]	ENSCAFG00000001008	ENSG00000112514	87.0466	CUTA	cutA divalent cation tolerance homolog [Source:HGNC Symbol;Acc:HGNC:21101]	51596	ENSCAFP00000042033,ENSCAFP00000001427	ENSCAFT00000043937,ENSCAFT00000001551	12.0129	11.5328	9.77734	9.99216	2246.91	-1.25843	0.185982	0.677353
PPP2CA	608339	ENSCAFG00000001010	cyclin dependent kinase like 3 [Source:NCBI gene;Acc:608339]	ENSCAFG00000001010	ENSG00000006837	87.1838	CDKL3	cyclin dependent kinase like 3 [Source:HGNC Symbol;Acc:HGNC:15483]	51265	ENSCAFP00000001432,ENSCAFP00000031613,ENSCAFP00000001429	ENSCAFT00000001557,ENSCAFT00000036258,ENSCAFT00000001554	13.6791	13.4002	13.0279	13.5764	11122.7	-0.317434	0.605218	0.989626
ENSCAFG00000001011		ENSCAFG00000001011		ENSCAFG00000001011						ENSCAFP00000034417	ENSCAFT00000001553	2.09734	3.92689	1.98507	2.29117	6.08549	0.795346	0.628554	0.989626
KLHL38	609348	ENSCAFG00000001012	kelch like family member 38 [Source:VGNC Symbol;Acc:VGNC:42470]	ENSCAFG00000001012	ENSG00000175946	84.6801	KLHL38	kelch like family member 38 [Source:HGNC Symbol;Acc:HGNC:34435]	340359	ENSCAFP00000001430	ENSCAFT00000001555	2.5653	5.81401	2.44313	3.54967	18.8314	1.71002	0.269318	0.789321
SREBF2	481228	ENSCAFG00000001013	sterol regulatory element binding transcription factor 2 [Source:VGNC Symbol;Acc:VGNC:46796]	ENSCAFG00000001013	ENSG00000198911	92.5729	SREBF2	sterol regulatory element binding transcription factor 2 [Source:HGNC Symbol;Acc:HGNC:11290]	6721	ENSCAFP00000001434	ENSCAFT00000001559	14.1525	14.8435	14.7249	13.7059	22012	0.338793	0.657056	0.994726
SYNGAP1		ENSCAFG00000001014	synaptic Ras GTPase activating protein 1 [Source:VGNC Symbol;Acc:VGNC:47031]	ENSCAFG00000001014	ENSG00000197283	92.6101	SYNGAP1	synaptic Ras GTPase activating protein 1 [Source:HGNC Symbol;Acc:HGNC:11497]	8831	ENSCAFP00000001433	ENSCAFT00000001558	9.95081	8.35327	8.24222	8.56147	498.325	-1.52001	0.0120594	0.130052
ANXA13	403935	ENSCAFG00000001015	annexin A13 [Source:VGNC Symbol;Acc:VGNC:37939]	ENSCAFG00000001015	ENSG00000104537	90.1961	ANXA13	annexin A13 [Source:HGNC Symbol;Acc:HGNC:536]	312	ENSCAFP00000001437,ENSCAFP00000040376	ENSCAFT00000001562,ENSCAFT00000048754	2.91808	5.2216	0.798842	1.97119	11.633	0.687961	0.690736	0.995142
TRDN	403776	ENSCAFG00000001016	triadin [Source:VGNC Symbol;Acc:VGNC:47791]	ENSCAFG00000001016	ENSG00000186439	78.5515	TRDN	triadin [Source:HGNC Symbol;Acc:HGNC:12261]	10345	ENSCAFP00000001447,ENSCAFP00000001443,ENSCAFP00000040773,ENSCAFP00000001442	ENSCAFT00000001573,ENSCAFT00000001569,ENSCAFT00000044100,ENSCAFT00000001568	0	0.839485	2.93684	4.96267	9.40737	2.75884	0.129253	0.570362
ENSCAFG00000001017		ENSCAFG00000001017		ENSCAFG00000001017							ENSCAFT00000001565	10.7338	10.3946	9.08927	9.68089	1102.63	-0.870372	0.2773	0.79662
CCDC134	481228	ENSCAFG00000001018	sterol regulatory element binding transcription factor 2 [Source:NCBI gene;Acc:481228]	ENSCAFG00000001018	ENSG00000100147	59.6639	CCDC134	coiled-coil domain containing 134 [Source:HGNC Symbol;Acc:HGNC:26185]	79879	ENSCAFP00000001439	ENSCAFT00000001564	11.8032	11.6466	11.2965	10.5074	2686.64	-0.554524	0.461367	0.955766
ENSCAFG00000001019	474683	ENSCAFG00000001019	ubiquitin conjugating enzyme E2 B [Source:NCBI gene;Acc:474683]	ENSCAFG00000001019	ENSG00000119048	100	UBE2B	ubiquitin conjugating enzyme E2 B [Source:HGNC Symbol;Acc:HGNC:12473]	7320	ENSCAFP00000001440	ENSCAFT00000001566	12.5169	11.8973	11.4825	11.74	3988.35	-0.779949	0.186142	0.677414
CDKN2AIPNL	481507	ENSCAFG00000001020	CDKN2A interacting protein N-terminal like [Source:VGNC Symbol;Acc:VGNC:39071]	ENSCAFG00000001020	ENSG00000237190	99.115	CDKN2AIPNL	CDKN2A interacting protein N-terminal like [Source:HGNC Symbol;Acc:HGNC:30545]	91368	ENSCAFP00000001441	ENSCAFT00000001567	8.23384	9.58257	8.70291	9.20231	517.391	0.937364	0.190423	0.683708
JADE2	481508	ENSCAFG00000001021	jade family PHD finger 2 [Source:VGNC Symbol;Acc:VGNC:42170]	ENSCAFG00000001021	ENSG00000043143	91.6175	JADE2	jade family PHD finger 2 [Source:HGNC Symbol;Acc:HGNC:22984]	23338	ENSCAFP00000001444,ENSCAFP00000041790,ENSCAFP00000040161	ENSCAFT00000001570,ENSCAFT00000044975,ENSCAFT00000043964	11.2038	12.7804	9.3138	10.427	2850.83	0.308864	0.804407	0.999458
BAK1	481744	ENSCAFG00000001022	BCL2 antagonist/killer 1 [Source:VGNC Symbol;Acc:VGNC:38375]	ENSCAFG00000001022	ENSG00000030110	73.251	BAK1	BCL2 antagonist/killer 1 [Source:HGNC Symbol;Acc:HGNC:949]	578	ENSCAFP00000001448	ENSCAFT00000001574	12.5595	11.7727	11.6078	11.4707	3872.62	-0.914728	0.109599	0.523207
MEI1	609694	ENSCAFG00000001023	meiotic double-stranded break formation protein 1 [Source:VGNC Symbol;Acc:VGNC:43149]	ENSCAFG00000001023	ENSG00000167077	86.7243	MEI1	meiotic double-stranded break formation protein 1 [Source:HGNC Symbol;Acc:HGNC:28613]	150365	ENSCAFP00000001457	ENSCAFT00000001583	12.2015	7.99096	8.00527	12.1198	2416.94	-1.24818	0.382956	0.905026
ENSCAFG00000001026		ENSCAFG00000001026		ENSCAFG00000001026	ENSG00000188580	92.7928	NKAIN2	sodium/potassium transporting ATPase interacting 2 [Source:HGNC Symbol;Acc:HGNC:16443]	154215	ENSCAFP00000001453	ENSCAFT00000001579	0	0	0	1.97119	0.730227	0.504593	0.767088	0.99602
FAM91A1	482035	ENSCAFG00000001027	family with sequence similarity 91 member A1 [Source:VGNC Symbol;Acc:VGNC:53506]	ENSCAFG00000001027	ENSG00000176853	94.8748	FAM91A1	family with sequence similarity 91 member A1 [Source:HGNC Symbol;Acc:HGNC:26306]	157769	ENSCAFP00000001461,ENSCAFP00000035900	ENSCAFT00000001587,ENSCAFT00000048627	14.0812	14.2378	13.7353	13.8567	16280.3	-0.118387	0.845829	0.999458
RNF217		ENSCAFG00000001028	ring finger protein 217 [Source:VGNC Symbol;Acc:VGNC:53762]	ENSCAFG00000001028	ENSG00000146373	89.3617	RNF217	ring finger protein 217 [Source:HGNC Symbol;Acc:HGNC:21487]	154214	ENSCAFP00000039146,ENSCAFP00000001455	ENSCAFT00000047585,ENSCAFT00000001581	10.1346	11.2312	10.4131	11.617	2007.15	0.988519	0.199097	0.696153
TPD52L1	612660	ENSCAFG00000001029	tumor protein D52 like 1 [Source:VGNC Symbol;Acc:VGNC:47734]	ENSCAFG00000001029	ENSG00000111907	92.5	TPD52L1	tumor protein D52 like 1 [Source:HGNC Symbol;Acc:HGNC:12006]	7164	ENSCAFP00000001456,ENSCAFP00000012357	ENSCAFT00000001582,ENSCAFT00000013354	9.28929	2.05577	5.32928	8.7689	275.566	-1.5322	0.332547	0.859455
HDDC2		ENSCAFG00000001030	HD domain containing 2 [Source:VGNC Symbol;Acc:VGNC:53723]	ENSCAFG00000001030	ENSG00000111906	81	HDDC2	HD domain containing 2 [Source:HGNC Symbol;Acc:HGNC:21078]	51020	ENSCAFP00000030799	ENSCAFT00000035528	12.7736	11.4168	11.6177	12.2168	4408.67	-0.948073	0.164644	0.644434
ENSCAFG00000001033		ENSCAFG00000001033		ENSCAFG00000001033						ENSCAFP00000001462	ENSCAFT00000001589	0	2.30657	4.17098	0.980856	5.48347	2.36454	0.199462	0.696586
SEC24A	481510	ENSCAFG00000001034	SEC24 homolog A_ COPII coat complex component [Source:VGNC Symbol;Acc:VGNC:45972]	ENSCAFG00000001034	ENSG00000113615	92.0909	SEC24A	SEC24 homolog A, COPII coat complex component [Source:HGNC Symbol;Acc:HGNC:10703]	10802	ENSCAFP00000040402,ENSCAFP00000001464	ENSCAFT00000044196,ENSCAFT00000001591	14.4832	13.3502	13.0649	13.3582	13102.8	-1.18988	0.0376703	0.278261
ENSCAFG00000001036		ENSCAFG00000001036		ENSCAFG00000001036						ENSCAFP00000001465	ENSCAFT00000001592	3.20132	6.34908	5.7219	3.7716	38.2886	2.17438	0.0936427	0.479409
FER1L6		ENSCAFG00000001037	fer-1 like family member 6 [Source:VGNC Symbol;Acc:VGNC:40820]	ENSCAFG00000001037	ENSG00000214814	89.7216	FER1L6	fer-1 like family member 6 [Source:HGNC Symbol;Acc:HGNC:28065]	654463	ENSCAFP00000001467,ENSCAFP00000041313	ENSCAFT00000001594,ENSCAFT00000044881	5.94638	8.53618	9.16744	7.78818	306.238	2.52172	0.00342589	0.0518683
SNU13	474484	ENSCAFG00000001038	small nuclear ribonucleoprotein 13 [Source:NCBI gene;Acc:474484]	ENSCAFG00000001038	ENSG00000100138	99.2188	SNU13	small nuclear ribonucleoprotein 13 [Source:HGNC Symbol;Acc:HGNC:7819]	4809	ENSCAFP00000001468	ENSCAFT00000001595	12.6524	13.0086	13.4084	12.9346	8344.1	0.467134	0.441766	0.944212
TRMT12	609411	ENSCAFG00000001040	tRNA methyltransferase 12 homolog [Source:VGNC Symbol;Acc:VGNC:47856]	ENSCAFG00000001040	ENSG00000183665	87.0159	TRMT12	tRNA methyltransferase 12 homolog [Source:HGNC Symbol;Acc:HGNC:26091]	55039	ENSCAFP00000001469	ENSCAFT00000001597	9.28171	10.5225	10.1094	9.86387	1031.43	0.881423	0.178271	0.663604
XRCC6	474485	ENSCAFG00000001043	X-ray repair cross complementing 6 [Source:VGNC Symbol;Acc:VGNC:48470]	ENSCAFG00000001043	ENSG00000196419	84.5395	XRCC6	X-ray repair cross complementing 6 [Source:HGNC Symbol;Acc:HGNC:4055]	2547	ENSCAFP00000036918,ENSCAFP00000001473	ENSCAFT00000048401,ENSCAFT00000001601	12.3812	13.0091	13.1571	12.7259	7370.83	0.578461	0.328066	0.854483
TATDN1	475093	ENSCAFG00000001044	TatD DNase domain containing 1 [Source:VGNC Symbol;Acc:VGNC:47123]	ENSCAFG00000001044	ENSG00000147687	93.2076	TATDN1	TatD DNase domain containing 1 [Source:HGNC Symbol;Acc:HGNC:24220]	83940	ENSCAFP00000001472	ENSCAFT00000001600	11.3934	12.3609	11.2647	12.1392	3729.35	0.574799	0.441957	0.944453
NDUFB9	475094	ENSCAFG00000001045	NADH:ubiquinone oxidoreductase subunit B9 [Source:VGNC Symbol;Acc:VGNC:43706]	ENSCAFG00000001045	ENSG00000147684	90.5028	NDUFB9	NADH:ubiquinone oxidoreductase subunit B9 [Source:HGNC Symbol;Acc:HGNC:7704]	4715	ENSCAFP00000001474	ENSCAFT00000001602	12.274	12.9965	11.9911	12.6887	5948.47	0.329701	0.646669	0.991331
DESI1	609713	ENSCAFG00000001046	desumoylating isopeptidase 1 [Source:VGNC Symbol;Acc:VGNC:39906]	ENSCAFG00000001046	ENSG00000100418	90.0585	DESI1	desumoylating isopeptidase 1 [Source:HGNC Symbol;Acc:HGNC:24577]	27351	ENSCAFP00000001477	ENSCAFT00000001605	11.6846	12.2181	12.4452	12.2803	4650.8	0.618478	0.271483	0.791431
NCOA7	476283	ENSCAFG00000001047	nuclear receptor coactivator 7 [Source:VGNC Symbol;Acc:VGNC:43664]	ENSCAFG00000001047	ENSG00000111912	87.4477	NCOA7	nuclear receptor coactivator 7 [Source:HGNC Symbol;Acc:HGNC:21081]	135112	ENSCAFP00000001478	ENSCAFT00000001606	14.3923	13.753	14.0691	14.2509	17997.7	-0.344107	0.567873	0.989626
DDX46	474685	ENSCAFG00000001048	DEAD-box helicase 46 [Source:VGNC Symbol;Acc:VGNC:39859]	ENSCAFG00000001048	ENSG00000145833	99.8062	DDX46	DEAD-box helicase 46 [Source:HGNC Symbol;Acc:HGNC:18681]	9879	ENSCAFP00000001491	ENSCAFT00000001619	13.7117	14.5766	14.3002	14.5841	20645.6	0.762412	0.181416	0.670348
PMM1	474486	ENSCAFG00000001049	phosphomannomutase 1 [Source:VGNC Symbol;Acc:VGNC:44733]	ENSCAFG00000001049	ENSG00000100417	98.2906	PMM1	phosphomannomutase 1 [Source:HGNC Symbol;Acc:HGNC:9114]	5372	ENSCAFP00000001479,ENSCAFP00000039631	ENSCAFT00000001607,ENSCAFT00000043717	10.7708	11.2751	11.469	11.1301	2324.37	0.514412	0.375949	0.898961
MTSS1	482037	ENSCAFG00000001050	MTSS1_ I-BAR domain containing [Source:VGNC Symbol;Acc:VGNC:43493]	ENSCAFG00000001050	ENSG00000170873	89.8551	MTSS1	MTSS1, I-BAR domain containing [Source:HGNC Symbol;Acc:HGNC:20443]	9788	ENSCAFP00000001487,ENSCAFP00000001484	ENSCAFT00000001615,ENSCAFT00000001612	10.2976	13.1932	14.3651	14.0755	12246.7	3.49692	4.29e-06	0.000188867
CSDC2	481231	ENSCAFG00000001051	cold shock domain containing C2 [Source:VGNC Symbol;Acc:VGNC:54291]	ENSCAFG00000001051	ENSG00000172346	86.1635	CSDC2	cold shock domain containing C2 [Source:HGNC Symbol;Acc:HGNC:30359]	27254	ENSCAFP00000001486	ENSCAFT00000001614	0	0.839485	3.40819	2.96633	4.30525	2.21742	0.230637	0.739862
HINT3		ENSCAFG00000001052	histidine triad nucleotide binding protein 3 [Source:VGNC Symbol;Acc:VGNC:41690]	ENSCAFG00000001052	ENSG00000111911	88.7931	HINT3	histidine triad nucleotide binding protein 3 [Source:HGNC Symbol;Acc:HGNC:18468]	135114	ENSCAFP00000001485	ENSCAFT00000001613	8.68264	8.51766	8.46393	7.669	332.503	-0.400901	0.5863	0.989626
POLR3H	607850	ENSCAFG00000001053	RNA polymerase III subunit H [Source:VGNC Symbol;Acc:VGNC:44806]	ENSCAFG00000001053	ENSG00000100413	96.5686	POLR3H	RNA polymerase III subunit H [Source:HGNC Symbol;Acc:HGNC:30349]	171568	ENSCAFP00000001490	ENSCAFT00000001618	10.8965	11.8723	11.7366	11.826	3173.64	0.895698	0.106681	0.515347
SQLE	608021	ENSCAFG00000001056	squalene epoxidase [Source:VGNC Symbol;Acc:VGNC:46786]	ENSCAFG00000001056	ENSG00000104549	87.7836	SQLE	squalene epoxidase [Source:HGNC Symbol;Acc:HGNC:11279]	6713	ENSCAFP00000034027	ENSCAFT00000038326	13.5192	15.2829	15.0651	13.2904	23975.6	1.16767	0.218917	0.723184
TRMT11	476285	ENSCAFG00000001057	tRNA methyltransferase 11 homolog [Source:VGNC Symbol;Acc:VGNC:47854]	ENSCAFG00000001057	ENSG00000066651	94.6004	TRMT11	tRNA methyltransferase 11 homolog [Source:HGNC Symbol;Acc:HGNC:21080]	60487	ENSCAFP00000001496,ENSCAFP00000030512	ENSCAFT00000001624,ENSCAFT00000035268	11.1826	11.0694	11.2552	10.854	2191.11	-0.110831	0.851228	0.999458
TXNDC15	609963	ENSCAFG00000001058	thioredoxin domain containing 15 [Source:VGNC Symbol;Acc:VGNC:48012]	ENSCAFG00000001058	ENSG00000113621	86.7816	TXNDC15	thioredoxin domain containing 15 [Source:HGNC Symbol;Acc:HGNC:20652]	79770	ENSCAFP00000001495	ENSCAFT00000001623	12.9104	12.2686	12.2868	12.1999	5582.63	-0.643699	0.2411	0.752203
ENSCAFG00000001059		ENSCAFG00000001059		ENSCAFG00000001059						ENSCAFP00000040512	ENSCAFT00000001625	0	1.36671	3.06988	0.980856	2.48737	1.68734	0.36464	0.88804
CATSPER3	481512	ENSCAFG00000001062	cation channel sperm associated 3 [Source:VGNC Symbol;Acc:VGNC:38746]	ENSCAFG00000001062	ENSG00000152705	74.5636	CATSPER3	cation channel sperm associated 3 [Source:HGNC Symbol;Acc:HGNC:20819]	347732	ENSCAFP00000039815,ENSCAFP00000001498	ENSCAFT00000044765,ENSCAFT00000001629	4.85165	3.59117	4.17098	4.42266	19.0961	-0.707515	0.53243	0.979706
ENSCAFG00000001064		ENSCAFG00000001064		ENSCAFG00000001064							ENSCAFT00000001630	3.20132	3.92689	4.33859	1.97119	11.1401	0.453584	0.761024	0.99602
PITX1	481513	ENSCAFG00000001065	paired like homeodomain 1 [Source:VGNC Symbol;Acc:VGNC:44589]	ENSCAFG00000001065	ENSG00000069011	98.722	PITX1	paired like homeodomain 1 [Source:HGNC Symbol;Acc:HGNC:9004]	5307	ENSCAFP00000001499	ENSCAFT00000001631	3.43797	0.839485	1.68666	2.29117	4.18516	-1.54436	0.357812	0.88319
ENSCAFG00000001066		ENSCAFG00000001066		ENSCAFG00000001066							ENSCAFT00000001632	2.91808	3.59117	3.68204	2.55291	8.57839	0.40759	0.777861	0.999458
RSPO3	476287	ENSCAFG00000001067	R-spondin 3 [Source:VGNC Symbol;Acc:VGNC:49764]	ENSCAFG00000001067	ENSG00000146374	81.0219	RSPO3	R-spondin 3 [Source:HGNC Symbol;Acc:HGNC:20866]	84870	ENSCAFP00000001500	ENSCAFT00000001633	0	0	1.98507	6.24736	19.4822	2.23584	0.228139	0.734942
RNF146	476288	ENSCAFG00000001068	ring finger protein 146 [Source:VGNC Symbol;Acc:VGNC:45638]	ENSCAFG00000001068	ENSG00000118518	91.6435	RNF146	ring finger protein 146 [Source:HGNC Symbol;Acc:HGNC:21336]	81847	ENSCAFP00000001501	ENSCAFT00000001634	12.424	12.9669	12.5176	12.7571	6571.04	0.326143	0.583151	0.989626
ECHDC1	609850	ENSCAFG00000001069	ethylmalonyl-CoA decarboxylase 1 [Source:VGNC Symbol;Acc:VGNC:40185]	ENSCAFG00000001069	ENSG00000093144	80.0664	ECHDC1	ethylmalonyl-CoA decarboxylase 1 [Source:HGNC Symbol;Acc:HGNC:21489]	55862	ENSCAFP00000001502	ENSCAFT00000001635	11.967	11.8401	11.8983	11.9505	3860.12	-0.0684175	0.901322	0.999458
WASHC5	475095	ENSCAFG00000001070	WASH complex subunit 5 [Source:VGNC Symbol;Acc:VGNC:48337]	ENSCAFG00000001070	ENSG00000164961	98.4469	WASHC5	WASH complex subunit 5 [Source:HGNC Symbol;Acc:HGNC:28984]	9897	ENSCAFP00000001505	ENSCAFT00000001638	15.6796	15.8836	15.1757	15.6057	49952.8	-0.0928274	0.885816	0.999458
ENSCAFG00000001071		ENSCAFG00000001071		ENSCAFG00000001071	ENSG00000214338	90.9091	SOGA3	SOGA family member 3 [Source:HGNC Symbol;Acc:HGNC:21494]	387104	ENSCAFP00000001504,ENSCAFP00000042806	ENSCAFT00000001637,ENSCAFT00000046059	0	0.839485	0	4.71779	6.52599	1.52736	0.409546	0.924799
C6orf58	609878	ENSCAFG00000001072	chromosome 1 open reading frame_ human C6orf58 [Source:NCBI gene;Acc:609878]	ENSCAFG00000001072	ENSG00000184530	67.9487	C6orf58	chromosome 6 open reading frame 58 [Source:HGNC Symbol;Acc:HGNC:20960]	352999	ENSCAFP00000001506	ENSCAFT00000001639	0	0	0	0	0	0	1	1
ENSCAFG00000001074		ENSCAFG00000001074		ENSCAFG00000001074						ENSCAFP00000001509	ENSCAFT00000001642	0	0	0	0	0	0	1	1
ACO2	474487	ENSCAFG00000001075	aconitase 2 [Source:VGNC Symbol;Acc:VGNC:37514]	ENSCAFG00000001075	ENSG00000100412	96.0307	ACO2	aconitase 2 [Source:HGNC Symbol;Acc:HGNC:118]	50	ENSCAFP00000001524	ENSCAFT00000001657	15.7854	15.2485	15.2947	15.024	42227.7	-0.577649	0.306759	0.831793
H2AFY	481514	ENSCAFG00000001076	core histone macro-H2A.1 [Source:NCBI gene;Acc:481514]	ENSCAFG00000001076	ENSG00000113648	100	H2AFY	H2A histone family member Y [Source:HGNC Symbol;Acc:HGNC:4740]	9555	ENSCAFP00000001514,ENSCAFP00000001515	ENSCAFT00000001647,ENSCAFT00000001648	14.4315	14.8323	14.0648	14.4078	22534.2	0.0364929	0.956026	0.999458
TRIB1	482039	ENSCAFG00000001077	tribbles pseudokinase 1 [Source:NCBI gene;Acc:482039]	ENSCAFG00000001077	ENSG00000173334	96.7742	TRIB1	tribbles pseudokinase 1 [Source:HGNC Symbol;Acc:HGNC:16891]	10221	ENSCAFP00000001510	ENSCAFT00000001643	11.9497	11.5808	13.2589	13.5583	7220.07	0.996464	0.290332	0.812941
THEMIS	484120	ENSCAFG00000001078	thymocyte selection associated [Source:VGNC Symbol;Acc:VGNC:47343]	ENSCAFG00000001078	ENSG00000172673	85.9112	THEMIS	thymocyte selection associated [Source:HGNC Symbol;Acc:HGNC:21569]	387357	ENSCAFP00000001512	ENSCAFT00000001645	1.40032	0	0	1.55938	0.896717	-0.454698	0.790709	0.999458
ENSCAFG00000001080		ENSCAFG00000001080		ENSCAFG00000001080	ENSG00000167863	88.125	ATP5PD	ATP synthase peripheral stalk subunit d [Source:HGNC Symbol;Acc:HGNC:845]	10476	ENSCAFP00000036081	ENSCAFT00000001646	0	1.75199	2.79028	0	2.07147	1.04555	0.558516	0.989626
TIFAB	481515	ENSCAFG00000001081	TIFA inhibitor [Source:VGNC Symbol;Acc:VGNC:47367]	ENSCAFG00000001081	ENSG00000255833	64.2857	TIFAB	TIFA inhibitor [Source:HGNC Symbol;Acc:HGNC:34024]	497189	ENSCAFP00000001516	ENSCAFT00000001649	8.418	9.19853	7.12995	8.12146	336.03	-0.0263179	0.97882	0.999458
FAM84B	102157178	ENSCAFG00000001082	family with sequence similarity 84 member B [Source:VGNC Symbol;Acc:VGNC:40707]	ENSCAFG00000001082	ENSG00000168672	93.7759	FAM84B	family with sequence similarity 84 member B [Source:HGNC Symbol;Acc:HGNC:24166]	157638	ENSCAFP00000001518	ENSCAFT00000001651	2.09734	7.46147	2.79028	4.35563	50.9797	3.12293	0.0471748	0.320839
NEUROG1	481516	ENSCAFG00000001083	neurogenin 1 [Source:VGNC Symbol;Acc:VGNC:43756]	ENSCAFG00000001083	ENSG00000181965	84.5528	NEUROG1	neurogenin 1 [Source:HGNC Symbol;Acc:HGNC:7764]	4762	ENSCAFP00000001517	ENSCAFT00000001650	0	0	0	0	0	0	1	1
CXCL14	610078	ENSCAFG00000001084	C-X-C motif chemokine ligand 14 [Source:VGNC Symbol;Acc:VGNC:39748]	ENSCAFG00000001084	ENSG00000145824	96.1165	CXCL14	C-X-C motif chemokine ligand 14 [Source:HGNC Symbol;Acc:HGNC:10640]	9547	ENSCAFP00000001519	ENSCAFT00000001652	8.77733	5.66485	7.90644	11.5595	935.932	1.03949	0.493564	0.965538
SLC25A48	481518	ENSCAFG00000001085	solute carrier family 25 member 48 [Source:VGNC Symbol;Acc:VGNC:46318]	ENSCAFG00000001085	ENSG00000145832	37.386	SLC25A48	solute carrier family 25 member 48 [Source:HGNC Symbol;Acc:HGNC:30451]	153328	ENSCAFP00000036692,ENSCAFP00000040089,ENSCAFP00000001521	ENSCAFT00000042865,ENSCAFT00000044997,ENSCAFT00000001654	9.96508	6.23275	5.61708	5.09185	288.475	-4.06739	3.38e-07	1.9e-05
MYC	403924	ENSCAFG00000001086	MYC proto-oncogene_ bHLH transcription factor [Source:VGNC Symbol;Acc:VGNC:43527]	ENSCAFG00000001086	ENSG00000136997	93.8497	MYC	MYC proto-oncogene, bHLH transcription factor [Source:HGNC Symbol;Acc:HGNC:7553]	4609	ENSCAFP00000001523	ENSCAFT00000001656	12.1576	14.187	13.5885	14.1023	13280.5	1.77043	0.00505561	0.0691564
GSDMC		ENSCAFG00000001087	gasdermin C [Source:VGNC Symbol;Acc:VGNC:49925]	ENSCAFG00000001087	ENSG00000147697	53.2787	GSDMC	gasdermin C [Source:HGNC Symbol;Acc:HGNC:7151]	56169	ENSCAFP00000001525	ENSCAFT00000001658	0	0	0	0	0	0	1	1
LECT2	474687	ENSCAFG00000001089	leukocyte cell derived chemotaxin 2 [Source:VGNC Symbol;Acc:VGNC:42629]	ENSCAFG00000001089	ENSG00000145826	86.755	LECT2	leukocyte cell derived chemotaxin 2 [Source:HGNC Symbol;Acc:HGNC:6550]	3950	ENSCAFP00000001528	ENSCAFT00000001661	0	0	0	0	0	0	1	1
PHF5A	474489	ENSCAFG00000001090	PHD finger protein 5A [Source:VGNC Symbol;Acc:VGNC:44491]	ENSCAFG00000001090	ENSG00000100410	100	PHF5A	PHD finger protein 5A [Source:HGNC Symbol;Acc:HGNC:18000]	84844	ENSCAFP00000038140,ENSCAFP00000001529	ENSCAFT00000049581,ENSCAFT00000001662	12.8354	13.0137	13.122	13.4378	8896.62	0.357688	0.546346	0.98632
TGFBI		ENSCAFG00000001091	transforming growth factor beta induced [Source:VGNC Symbol;Acc:VGNC:47311]	ENSCAFG00000001091	ENSG00000120708	91.0198	TGFBI	transforming growth factor beta induced [Source:HGNC Symbol;Acc:HGNC:11771]	7045	ENSCAFP00000039891,ENSCAFP00000001531	ENSCAFT00000044191,ENSCAFT00000001665	16.5886	6.21753	6.60231	7.17117	24715.1	-9.53025	8.03e-41	3.87e-37
TOB2	481233	ENSCAFG00000001092	transducer of ERBB2_ 2 [Source:VGNC Symbol;Acc:VGNC:54378]	ENSCAFG00000001092	ENSG00000183864	92.9032	TOB2	transducer of ERBB2, 2 [Source:HGNC Symbol;Acc:HGNC:11980]	10766	ENSCAFP00000030999	ENSCAFT00000001664	10.3974	10.3473	10.1362	10.3289	1264.76	-0.120634	0.833128	0.999458
FAM49B	482041	ENSCAFG00000001093	family with sequence similarity 49 member B [Source:VGNC Symbol;Acc:VGNC:40686]	ENSCAFG00000001093	ENSG00000153310	99.6914	FAM49B	family with sequence similarity 49 member B [Source:HGNC Symbol;Acc:HGNC:25216]	51571	ENSCAFP00000001534,ENSCAFP00000001532	ENSCAFT00000001668,ENSCAFT00000001666	13.7866	14.4421	14.374	14.1198	18854.9	0.518978	0.365168	0.888518
SMAD5	481520	ENSCAFG00000001094	SMAD family member 5 [Source:VGNC Symbol;Acc:VGNC:46522]	ENSCAFG00000001094	ENSG00000113658	100	SMAD5	SMAD family member 5 [Source:HGNC Symbol;Acc:HGNC:6771]	4090	ENSCAFP00000001536	ENSCAFT00000001670	11.5865	12.1864	11.7574	12.3738	4125.38	0.525763	0.4052	0.921638
TEF	607883	ENSCAFG00000001095	TEF_ PAR bZIP transcription factor [Source:VGNC Symbol;Acc:VGNC:47239]	ENSCAFG00000001095	ENSG00000167074	68.0115	TEF	TEF, PAR bZIP transcription factor [Source:HGNC Symbol;Acc:HGNC:11722]	7008	ENSCAFP00000001533,ENSCAFP00000001535	ENSCAFT00000001667,ENSCAFT00000001669	9.63104	8.97234	9.2167	9.30136	629.281	-0.449422	0.454141	0.952834
ASAP1	482044	ENSCAFG00000001096	ArfGAP with SH3 domain_ ankyrin repeat and PH domain 1 [Source:VGNC Symbol;Acc:VGNC:38153]	ENSCAFG00000001096	ENSG00000153317	96.9081	ASAP1	ArfGAP with SH3 domain, ankyrin repeat and PH domain 1 [Source:HGNC Symbol;Acc:HGNC:2720]	50807	ENSCAFP00000001537	ENSCAFT00000001671	14.2535	14.9758	15.4599	15.0192	32507.1	0.889748	0.145573	0.61064
ADCY8	482045	ENSCAFG00000001097	adenylate cyclase 8 [Source:VGNC Symbol;Acc:VGNC:37625]	ENSCAFG00000001097	ENSG00000155897	97.6019	ADCY8	adenylate cyclase 8 [Source:HGNC Symbol;Acc:HGNC:239]	114	ENSCAFP00000001538	ENSCAFT00000001672	0	0	1.31	1.55938	0.85667	0.581667	0.732941	0.995374
ENSCAFG00000001098		ENSCAFG00000001098		ENSCAFG00000001098						ENSCAFP00000041870	ENSCAFT00000001673	7.62754	7.34722	7.56136	7.80711	192.357	-0.0425639	0.949873	0.999458
EFR3A	475102	ENSCAFG00000001100	EFR3 homolog A [Source:VGNC Symbol;Acc:VGNC:40231]	ENSCAFG00000001100	ENSG00000132294	98.5384	EFR3A	EFR3 homolog A [Source:HGNC Symbol;Acc:HGNC:28970]	23167	ENSCAFP00000001542	ENSCAFT00000001676	13.3797	14.0321	13.5724	13.6845	13188.7	0.386316	0.519614	0.973363
PTPRK	476290	ENSCAFG00000001101	protein tyrosine phosphatase_ receptor type K [Source:VGNC Symbol;Acc:VGNC:45191]	ENSCAFG00000001101	ENSG00000152894	99.2302	PTPRK	protein tyrosine phosphatase, receptor type K [Source:HGNC Symbol;Acc:HGNC:9674]	5796	ENSCAFP00000001549,ENSCAFP00000001551	ENSCAFT00000001683,ENSCAFT00000001685	3.43797	6.49511	4.17098	12.0299	1074.21	4.17381	0.0124319	0.132672
ENSCAFG00000001102		ENSCAFG00000001102		ENSCAFG00000001102	ENSG00000258417	70.7566				ENSCAFP00000001544	ENSCAFT00000001678	0	0	0.798842	0	0.184926	-0.00679603	0.996804	0.999458
TRPC7		ENSCAFG00000001103	transient receptor potential cation channel subfamily C member 7 [Source:VGNC Symbol;Acc:VGNC:47872]	ENSCAFG00000001103	ENSG00000069018	98.3759	TRPC7	transient receptor potential cation channel subfamily C member 7 [Source:HGNC Symbol;Acc:HGNC:20754]	57113	ENSCAFP00000001552	ENSCAFT00000001686	13.0201	10.1973	5.19005	10.083	2649.6	-2.92084	0.0334873	0.257709
RANGAP1	481234	ENSCAFG00000001104	Ran GTPase activating protein 1 [Source:VGNC Symbol;Acc:VGNC:45340]	ENSCAFG00000001104	ENSG00000100401	85.6474	RANGAP1	Ran GTPase activating protein 1 [Source:HGNC Symbol;Acc:HGNC:9854]	5905	ENSCAFP00000001561,ENSCAFP00000038548	ENSCAFT00000001695,ENSCAFT00000043188	12.6004	14.2296	13.4903	13.8284	12867.7	1.23955	0.058691	0.36658
KCNQ3	475103	ENSCAFG00000001105	potassium voltage-gated channel subfamily Q member 3 [Source:VGNC Symbol;Acc:VGNC:42289]	ENSCAFG00000001105	ENSG00000184156	91.871	KCNQ3	potassium voltage-gated channel subfamily Q member 3 [Source:HGNC Symbol;Acc:HGNC:6297]	3786	ENSCAFP00000001557	ENSCAFT00000001691	0	0	0	0	0	0	1	1
LAMA2		ENSCAFG00000001106	laminin subunit alpha 2 [Source:VGNC Symbol;Acc:VGNC:42565]	ENSCAFG00000001106	ENSG00000196569	88.9353	LAMA2	laminin subunit alpha 2 [Source:HGNC Symbol;Acc:HGNC:6482]	3908	ENSCAFP00000031428,ENSCAFP00000001563	ENSCAFT00000036090,ENSCAFT00000001697	0	6.50768	3.30399	3.7716	27.8817	4.22269	0.0124247	0.132672
LRRC6	475104	ENSCAFG00000001108	leucine rich repeat containing 6 [Source:VGNC Symbol;Acc:VGNC:51775]	ENSCAFG00000001108	ENSG00000129295	77.3109	LRRC6	leucine rich repeat containing 6 [Source:HGNC Symbol;Acc:HGNC:16725]	23639	ENSCAFP00000041400,ENSCAFP00000001566,ENSCAFP00000040242,ENSCAFP00000042490	ENSCAFT00000050206,ENSCAFT00000001700,ENSCAFT00000048246,ENSCAFT00000047555	8.36876	3.59117	4.48873	8.16126	161.834	-1.33084	0.367746	0.892064
CHADL	100684070	ENSCAFG00000001112	chondroadherin like [Source:VGNC Symbol;Acc:VGNC:39188]	ENSCAFG00000001112	ENSG00000100399	81.6216	CHADL	chondroadherin like [Source:HGNC Symbol;Acc:HGNC:25165]	150356	ENSCAFP00000001571	ENSCAFT00000001705	2.09734	3.6827	0.798842	3.7716	7.12933	0.932594	0.582468	0.989626
TMEM71	100856209	ENSCAFG00000001113	transmembrane protein 71 [Source:VGNC Symbol;Acc:VGNC:47602]	ENSCAFG00000001113	ENSG00000165071	60.4811	TMEM71	transmembrane protein 71 [Source:HGNC Symbol;Acc:HGNC:26572]	137835	ENSCAFP00000039783,ENSCAFP00000001570,ENSCAFP00000042354	ENSCAFT00000044727,ENSCAFT00000001704,ENSCAFT00000048732	9.74017	11.6785	10.8036	11.2578	2091.3	1.49505	0.0310121	0.244676
ARHGAP18		ENSCAFG00000001114	Rho GTPase activating protein 18 [Source:VGNC Symbol;Acc:VGNC:38049]	ENSCAFG00000001114	ENSG00000146376	90.0958	ARHGAP18	Rho GTPase activating protein 18 [Source:HGNC Symbol;Acc:HGNC:21035]	93663	ENSCAFP00000001572	ENSCAFT00000001707	13.8193	12.9532	13.0236	13.6108	10804.9	-0.573352	0.381167	0.903814
L3MBTL3		ENSCAFG00000001115	L3MBTL3_ histone methyl-lysine binding protein [Source:VGNC Symbol;Acc:VGNC:53732]	ENSCAFG00000001115	ENSG00000198945	84.6054	L3MBTL3	L3MBTL3, histone methyl-lysine binding protein [Source:HGNC Symbol;Acc:HGNC:23035]	84456	ENSCAFP00000001573	ENSCAFT00000001708	11.4178	8.89071	10.0751	9.25154	1223.69	-1.83731	0.0189566	0.177372
SAMD3	484123	ENSCAFG00000001116	sterile alpha motif domain containing 3 [Source:VGNC Symbol;Acc:VGNC:45851]	ENSCAFG00000001116	ENSG00000164483	79.4626	SAMD3	sterile alpha motif domain containing 3 [Source:HGNC Symbol;Acc:HGNC:21574]	154075	ENSCAFP00000001574	ENSCAFT00000001709	2.91808	0.839485	0	0	1.83695	-1.94969	0.28024	0.799554
TMEM200A	612724	ENSCAFG00000001117	transmembrane protein 200A [Source:VGNC Symbol;Acc:VGNC:47519]	ENSCAFG00000001117	ENSG00000164484	90.6314	TMEM200A	transmembrane protein 200A [Source:HGNC Symbol;Acc:HGNC:21075]	114801	ENSCAFP00000001575	ENSCAFT00000001710	6.4306	0	3.91211	0	24.8283	-2.68634	0.140899	0.600051
L3MBTL2	481235	ENSCAFG00000001120	L3MBTL2_ polycomb repressive complex 1 subunit [Source:VGNC Symbol;Acc:VGNC:42558]	ENSCAFG00000001120	ENSG00000100395	95.7567	L3MBTL2	L3MBTL2, polycomb repressive complex 1 subunit [Source:HGNC Symbol;Acc:HGNC:18594]	83746	ENSCAFP00000001579	ENSCAFT00000001714	12.5217	13.0773	12.9345	12.9791	7605.55	0.465817	0.398611	0.916291
ENSCAFG00000001121		ENSCAFG00000001121		ENSCAFG00000001121	ENSG00000138326	82.1429	RPS24	ribosomal protein S24 [Source:HGNC Symbol;Acc:HGNC:10411]	6229	ENSCAFP00000034694	ENSCAFT00000001715	0	0	0	0.980856	0.243409	-0.00679603	0.996804	0.999458
PHF20L1	608229	ENSCAFG00000001124	PHD finger protein 20 like 1 [Source:VGNC Symbol;Acc:VGNC:44486]	ENSCAFG00000001124	ENSG00000129292	92.451	PHF20L1	PHD finger protein 20 like 1 [Source:HGNC Symbol;Acc:HGNC:24280]	51105	ENSCAFP00000001584,ENSCAFP00000001582	ENSCAFT00000001722,ENSCAFT00000001720	13.7341	14.0741	13.0722	13.5695	12909.9	-0.100644	0.888279	0.999458
EP300	474490	ENSCAFG00000001125	zinc finger CCCH-type containing 7B [Source:NCBI gene;Acc:474490]	ENSCAFG00000001125	ENSG00000100393	92.6162	EP300	E1A binding protein p300 [Source:HGNC Symbol;Acc:HGNC:3373]	2033	ENSCAFP00000001585,ENSCAFP00000001541	ENSCAFT00000001723,ENSCAFT00000001675	15.1195	14.8892	14.6806	14.9464	30943.4	-0.269849	0.632351	0.989626
KLHL3	481523	ENSCAFG00000001126	kelch like family member 3 [Source:VGNC Symbol;Acc:VGNC:42463]	ENSCAFG00000001126	ENSG00000146021	96.4286	KLHL3	kelch like family member 3 [Source:HGNC Symbol;Acc:HGNC:6354]	26249	ENSCAFP00000001588,ENSCAFP00000001586	ENSCAFT00000001726,ENSCAFT00000001724	8.51818	7.16876	6.96036	9.72305	369.047	0.0152703	0.989937	0.999458
TG	482047	ENSCAFG00000001128	thyroglobulin [Source:VGNC Symbol;Acc:VGNC:47306]	ENSCAFG00000001128	ENSG00000042832	78.9283	TG	thyroglobulin [Source:HGNC Symbol;Acc:HGNC:11764]	7038	ENSCAFP00000001589,ENSCAFP00000037811	ENSCAFT00000001727,ENSCAFT00000043599	5.27466	4.06938	5.19005	3.96389	25.9023	-0.696577	0.539836	0.982683
ENSCAFG00000001129		ENSCAFG00000001129		ENSCAFG00000001129							ENSCAFT00000001729	0	0	0	0	0	0	1	1
ITPR3	481746	ENSCAFG00000001130	inositol 1_4_5-trisphosphate receptor type 3 [Source:VGNC Symbol;Acc:VGNC:42159]	ENSCAFG00000001130	ENSG00000096433	97.4138	ITPR3	inositol 1,4,5-trisphosphate receptor type 3 [Source:HGNC Symbol;Acc:HGNC:6182]	3710	ENSCAFP00000001606	ENSCAFT00000001745	9.21163	4.31802	10.9145	9.01138	763.76	0.374894	0.802474	0.999458
SLA	608259	ENSCAFG00000001131	Src like adaptor [Source:VGNC Symbol;Acc:VGNC:46202]	ENSCAFG00000001131	ENSG00000155926	92.7536	SLA	Src like adaptor [Source:HGNC Symbol;Acc:HGNC:10902]	6503	ENSCAFP00000001590	ENSCAFT00000001728	10.1944	12.0826	12.4275	12.532	4234.1	2.10802	0.000443944	0.0101618
HNRNPA0	481524	ENSCAFG00000001132	heterogeneous nuclear ribonucleoprotein A0 [Source:VGNC Symbol;Acc:VGNC:51722]	ENSCAFG00000001132	ENSG00000177733	97.7419	HNRNPA0	heterogeneous nuclear ribonucleoprotein A0 [Source:HGNC Symbol;Acc:HGNC:5030]	10949	ENSCAFP00000001592	ENSCAFT00000001730	10.544	11.7684	11.5868	11.928	2987.53	1.1937	0.0394812	0.2862
WISP1		ENSCAFG00000001133	WNT1 inducible signaling pathway protein 1 [Source:VGNC Symbol;Acc:VGNC:48414]	ENSCAFG00000001133	ENSG00000104415	88.5559	WISP1	WNT1 inducible signaling pathway protein 1 [Source:HGNC Symbol;Acc:HGNC:12769]	8840	ENSCAFP00000001594,ENSCAFP00000039808	ENSCAFT00000001732,ENSCAFT00000048758	3.43797	0.839485	0	1.97119	3.38697	-1.833	0.319892	0.846051
XPNPEP3	481237	ENSCAFG00000001134	X-prolyl aminopeptidase 3 [Source:VGNC Symbol;Acc:VGNC:48459]	ENSCAFG00000001134	ENSG00000196236	92.8994	XPNPEP3	X-prolyl aminopeptidase 3 [Source:HGNC Symbol;Acc:HGNC:28052]	63929	ENSCAFP00000001595	ENSCAFT00000001733	12.5278	12.1672	12.3777	12.0316	5002.21	-0.320474	0.579191	0.989626
ENSCAFG00000001135		ENSCAFG00000001135		ENSCAFG00000001135						ENSCAFP00000032940	ENSCAFT00000001739	0	0	0	0	0	0	1	1
EPB41L2	484127	ENSCAFG00000001136	erythrocyte membrane protein band 4.1 like 2 [Source:VGNC Symbol;Acc:VGNC:40394]	ENSCAFG00000001136	ENSG00000079819	81.0345	EPB41L2	erythrocyte membrane protein band 4.1 like 2 [Source:HGNC Symbol;Acc:HGNC:3379]	2037	ENSCAFP00000001601	ENSCAFT00000001740	10.5281	12.316	12.2388	11.7672	3722.7	1.55289	0.0128437	0.13548
DNAJB7	474495	ENSCAFG00000001137	DnaJ heat shock protein family (Hsp40) member B7 [Source:VGNC Symbol;Acc:VGNC:54523]	ENSCAFG00000001137	ENSG00000172404	77.9935	DNAJB7	DnaJ heat shock protein family (Hsp40) member B7 [Source:HGNC Symbol;Acc:HGNC:24986]	150353	ENSCAFP00000001600	ENSCAFT00000001738	4.76731	5.39401	6.67722	5.60609	54.0826	1.16669	0.254737	0.771154
ENSCAFG00000001138		ENSCAFG00000001138		ENSCAFG00000001138	ENSG00000111801	36.3095	BTN3A3	butyrophilin subfamily 3 member A3 [Source:HGNC Symbol;Acc:HGNC:1140]	10384	ENSCAFP00000001623	ENSCAFT00000001763	4.25062	2.87092	0	0.980856	6.33112	-1.88185	0.297975	0.82135
ST13	607960	ENSCAFG00000001139	ST13_ Hsp70 interacting protein [Source:VGNC Symbol;Acc:VGNC:54548]	ENSCAFG00000001139	ENSG00000100380	89.5674	ST13	ST13, Hsp70 interacting protein [Source:HGNC Symbol;Acc:HGNC:11343]	6767	ENSCAFP00000001603	ENSCAFT00000001742	14.8983	14.8307	15.0971	15.0649	32249.8	0.101563	0.85746	0.999458
MYOT	100855693	ENSCAFG00000001140	myotilin [Source:VGNC Symbol;Acc:VGNC:51746]	ENSCAFG00000001140	ENSG00000120729	92.986	MYOT	myotilin [Source:HGNC Symbol;Acc:HGNC:12399]	9499	ENSCAFP00000001610	ENSCAFT00000001749	6.4306	6.5569	6.22825	6.7167	89.1397	0.0804149	0.916167	0.999458
NDRG1	482049	ENSCAFG00000001141	N-myc downstream regulated 1 [Source:NCBI gene;Acc:482049]	ENSCAFG00000001141	ENSG00000104419	96.6146	NDRG1	N-myc downstream regulated 1 [Source:HGNC Symbol;Acc:HGNC:7679]	10397	ENSCAFP00000001608	ENSCAFT00000001747	16.0583	13.3925	11.4126	11.0582	20961.8	-3.38754	0.00165426	0.0292966
SLC25A17	474498	ENSCAFG00000001142	solute carrier family 25 member 17 [Source:VGNC Symbol;Acc:VGNC:46296]	ENSCAFG00000001142	ENSG00000100372	96.4169	SLC25A17	solute carrier family 25 member 17 [Source:HGNC Symbol;Acc:HGNC:10987]	10478	ENSCAFP00000001614	ENSCAFT00000001753	11.4829	11.3006	11.364	10.9783	2508.42	-0.252286	0.669569	0.994871
MCHR1	403563	ENSCAFG00000001143	melanin concentrating hormone receptor 1 [Source:VGNC Symbol;Acc:VGNC:43076]	ENSCAFG00000001143	ENSG00000128285	90.0277	MCHR1	melanin concentrating hormone receptor 1 [Source:HGNC Symbol;Acc:HGNC:4479]	2847	ENSCAFP00000030916,ENSCAFP00000001617	ENSCAFT00000035631,ENSCAFT00000001756	5.86755	2.70617	3.83942	3.28728	21.2473	-2.3641	0.0408031	0.292963
ENSCAFG00000001144		ENSCAFG00000001144		ENSCAFG00000001144	ENSG00000163530	54.2208	DPPA2	developmental pluripotency associated 2 [Source:HGNC Symbol;Acc:HGNC:19197]	151871	ENSCAFP00000030386	ENSCAFT00000001757	0	0.839485	0	0	0.197353	-0.00679603	0.996804	0.999458
TRIM11	482205	ENSCAFG00000001145	tripartite motif containing 11 [Source:VGNC Symbol;Acc:VGNC:47804]	ENSCAFG00000001145	ENSG00000154370	91.453	TRIM11	tripartite motif containing 11 [Source:HGNC Symbol;Acc:HGNC:16281]	81559	ENSCAFP00000001637	ENSCAFT00000001778	10.3273	8.82443	11.1169	10.6877	1401.09	0.152696	0.879211	0.999458
PKD2L2	100855705	ENSCAFG00000001146	polycystin 2 like 2_ transient receptor potential cation channel [Source:VGNC Symbol;Acc:VGNC:44602]	ENSCAFG00000001146	ENSG00000078795	88.0645	PKD2L2	polycystin 2 like 2, transient receptor potential cation channel [Source:HGNC Symbol;Acc:HGNC:9012]	27039	ENSCAFP00000001620	ENSCAFT00000001760	7.08158	6.08958	6.21394	5.79503	82.3252	-1.00297	0.187687	0.678849
AKAP7	484128	ENSCAFG00000001147	A-kinase anchoring protein 7 [Source:VGNC Symbol;Acc:VGNC:37760]	ENSCAFG00000001147	ENSG00000118507	76.8546	AKAP7	A-kinase anchoring protein 7 [Source:HGNC Symbol;Acc:HGNC:377]	9465	ENSCAFP00000001622	ENSCAFT00000001762	10.0117	9.74931	10.5012	9.92872	1078.24	0.0821204	0.90413	0.999458
ST3GAL1	482050	ENSCAFG00000001148	ST3 beta-galactoside alpha-2_3-sialyltransferase 1 [Source:VGNC Symbol;Acc:VGNC:46850]	ENSCAFG00000001148	ENSG00000008513	88.5965	ST3GAL1	ST3 beta-galactoside alpha-2,3-sialyltransferase 1 [Source:HGNC Symbol;Acc:HGNC:10862]	6482	ENSCAFP00000001634	ENSCAFT00000001774	13.1747	13.8845	12.13	12.2652	8442.62	-0.164943	0.863249	0.999458
ENSCAFG00000001149	102156614	ENSCAFG00000001149	cathepsin L1 [Source:NCBI gene;Acc:102156614]	ENSCAFG00000001149	ENSG00000136943	81.982	CTSV	cathepsin V [Source:HGNC Symbol;Acc:HGNC:2538]	1515	ENSCAFP00000001630	ENSCAFT00000001770	13.521	13.0149	12.3771	11.4865	7054.31	-1.04077	0.21383	0.71812
FAM13B	100855720	ENSCAFG00000001152	family with sequence similarity 13 member B [Source:VGNC Symbol;Acc:VGNC:40597]	ENSCAFG00000001152	ENSG00000031003	91.4647	FAM13B	family with sequence similarity 13 member B [Source:HGNC Symbol;Acc:HGNC:1335]	51306	ENSCAFP00000001644,ENSCAFP00000001642	ENSCAFT00000001786,ENSCAFT00000001784	13.2878	11.8042	11.5338	12.122	5248.86	-1.40658	0.0240371	0.207213
MKL1	481238	ENSCAFG00000001154	megakaryoblastic leukemia (translocation) 1 [Source:NCBI gene;Acc:481238]	ENSCAFG00000001154	ENSG00000196588	90.3017	MKL1	megakaryoblastic leukemia (translocation) 1 [Source:HGNC Symbol;Acc:HGNC:14334]	57591	ENSCAFP00000001647	ENSCAFT00000001789	11.9616	11.81	12.0931	12.3102	4255.6	0.120474	0.842292	0.999458
ZFAT	482051	ENSCAFG00000001159	zinc finger and AT-hook domain containing [Source:VGNC Symbol;Acc:VGNC:48604]	ENSCAFG00000001159	ENSG00000066827	86.967	ZFAT	zinc finger and AT-hook domain containing [Source:HGNC Symbol;Acc:HGNC:19899]	57623	ENSCAFP00000001650,ENSCAFP00000001651	ENSCAFT00000001793,ENSCAFT00000001794	11.518	11.3839	10.0094	10.1377	1939.54	-0.817189	0.341426	0.86823
OBSCN		ENSCAFG00000001161	obscurin_ cytoskeletal calmodulin and titin-interacting RhoGEF [Source:VGNC Symbol;Acc:VGNC:49693]	ENSCAFG00000001161	ENSG00000154358	76.2842	OBSCN	obscurin, cytoskeletal calmodulin and titin-interacting RhoGEF [Source:HGNC Symbol;Acc:HGNC:15719]	84033	ENSCAFP00000001649,ENSCAFP00000035951	ENSCAFT00000001792,ENSCAFT00000050108	6.83456	7.74242	7.69096	6.35424	153.181	0.523065	0.564397	0.989626
WNT8A	100855884	ENSCAFG00000001162	Wnt family member 8A [Source:VGNC Symbol;Acc:VGNC:48429]	ENSCAFG00000001162	ENSG00000061492	87.8531	WNT8A	Wnt family member 8A [Source:HGNC Symbol;Acc:HGNC:12788]	7478	ENSCAFP00000001653	ENSCAFT00000001796	0	2.05577	0	0.980856	1.03282	0.667717	0.695454	0.995142
ENSCAFG00000001165		ENSCAFG00000001165		ENSCAFG00000001165						ENSCAFP00000001657	ENSCAFT00000001800	0	0.839485	3.19168	0.980856	2.47495	1.59236	0.39155	0.910834
KHDRBS3	475106	ENSCAFG00000001166	KH RNA binding domain containing_ signal transduction associated 3 [Source:VGNC Symbol;Acc:VGNC:42337]	ENSCAFG00000001166	ENSG00000131773	97.1098	KHDRBS3	KH RNA binding domain containing, signal transduction associated 3 [Source:HGNC Symbol;Acc:HGNC:18117]	10656	ENSCAFP00000001665	ENSCAFT00000001808	0	0	0.798842	0.980856	0.428335	0.27201	0.872826	0.999458
IBA57		ENSCAFG00000001167	IBA57_ iron-sulfur cluster assembly [Source:VGNC Symbol;Acc:VGNC:41851]	ENSCAFG00000001167	ENSG00000181873	77.0492	IBA57	IBA57, iron-sulfur cluster assembly [Source:HGNC Symbol;Acc:HGNC:27302]	200205	ENSCAFP00000001666	ENSCAFT00000001809	8.39007	8.19904	9.33874	8.98112	444.548	0.500717	0.520327	0.973714
ENSCAFG00000001168	100685453	ENSCAFG00000001168	40S ribosomal protein S24-like [Source:NCBI gene;Acc:100685453]	ENSCAFG00000001168						ENSCAFP00000001668	ENSCAFT00000001811	3.81934	3.99989	3.30399	2.29117	10.2216	-0.410728	0.772669	0.998271
ENSCAFG00000001170		ENSCAFG00000001170		ENSCAFG00000001170							ENSCAFT00000001810	0	0	0	0	0	0	1	1
SGSM3	481239	ENSCAFG00000001172	small G protein signaling modulator 3 [Source:VGNC Symbol;Acc:VGNC:46106]	ENSCAFG00000001172	ENSG00000100359	92.4101	SGSM3	small G protein signaling modulator 3 [Source:HGNC Symbol;Acc:HGNC:25228]	27352	ENSCAFP00000001678	ENSCAFT00000001822	11.6423	11.9154	11.4153	11.0522	2977.54	-0.132674	0.847444	0.999458
FAM135B	482054	ENSCAFG00000001173	family with sequence similarity 135 member B [Source:VGNC Symbol;Acc:VGNC:40595]	ENSCAFG00000001173	ENSG00000147724	81.0209	FAM135B	family with sequence similarity 135 member B [Source:HGNC Symbol;Acc:HGNC:28029]	51059	ENSCAFP00000001671	ENSCAFT00000001815	0	2.70617	3.40819	2.77438	5.24596	2.77813	0.123764	0.559654
GUK1	475178	ENSCAFG00000001174	guanylate kinase 1 [Source:NCBI gene;Acc:475178]	ENSCAFG00000001174	ENSG00000143774	66.1417	GUK1	guanylate kinase 1 [Source:HGNC Symbol;Acc:HGNC:4693]	2987	ENSCAFP00000001672	ENSCAFT00000001816	12.868	10.5883	13.1583	12.7071	6210.17	-0.336999	0.747837	0.995374
MRPL55	607317	ENSCAFG00000001176	mitochondrial ribosomal protein L55 [Source:NCBI gene;Acc:607317]	ENSCAFG00000001176	ENSG00000162910	73.3871	MRPL55	mitochondrial ribosomal protein L55 [Source:HGNC Symbol;Acc:HGNC:16686]	128308	ENSCAFP00000033690	ENSCAFT00000038029	10.6226	10.4322	10.7451	10.6436	1567.6	-0.00960841	0.986803	0.999458
C14H1orf35	607351	ENSCAFG00000001177	chromosome 14 C1orf35 homolog [Source:VGNC Symbol;Acc:VGNC:52492]	ENSCAFG00000001177	ENSG00000143793	72.093	C1orf35	chromosome 1 open reading frame 35 [Source:HGNC Symbol;Acc:HGNC:19032]	79169	ENSCAFP00000001675	ENSCAFT00000001819	10.8331	9.16122	9.70118	9.81168	1030.97	-1.20985	0.0647251	0.389822
COL22A1	482056	ENSCAFG00000001178	collagen type XXII alpha 1 chain [Source:VGNC Symbol;Acc:VGNC:39468]	ENSCAFG00000001178	ENSG00000169436	88.9914	COL22A1	collagen type XXII alpha 1 chain [Source:HGNC Symbol;Acc:HGNC:22989]	169044	ENSCAFP00000001679,ENSCAFP00000041403	ENSCAFT00000001823,ENSCAFT00000044169	5.9075	6.92813	6.76814	6.67607	97.2651	0.86181	0.241101	0.752203
WNT3A		ENSCAFG00000001179	Wnt family member 3A [Source:HGNC Symbol;Acc:HGNC:15983]	ENSCAFG00000001179	ENSG00000154342	95.5172	WNT3A	Wnt family member 3A [Source:HGNC Symbol;Acc:HGNC:15983]	89780	ENSCAFP00000001681	ENSCAFT00000001825	0	0	0	0	0	0	1	1
KCNK9		ENSCAFG00000001180	potassium two pore domain channel subfamily K member 9 [Source:VGNC Symbol;Acc:VGNC:42280]	ENSCAFG00000001180	ENSG00000169427	93.7716	KCNK9	potassium two pore domain channel subfamily K member 9 [Source:HGNC Symbol;Acc:HGNC:6283]	51305	ENSCAFP00000001682	ENSCAFT00000001826	0	2.87092	1.98507	2.55291	3.53557	2.27549	0.217046	0.722977
TRAPPC9	482058	ENSCAFG00000001181	trafficking protein particle complex 9 [Source:VGNC Symbol;Acc:VGNC:47788]	ENSCAFG00000001181	ENSG00000167632	95.1177	TRAPPC9	trafficking protein particle complex 9 [Source:HGNC Symbol;Acc:HGNC:30832]	83696	ENSCAFP00000001686	ENSCAFT00000001830	12.8076	13.3077	12.5869	12.7284	7560.84	0.0983197	0.882443	0.999458
PRSS38	475179	ENSCAFG00000001184	serine protease 38 [Source:VGNC Symbol;Acc:VGNC:45069]	ENSCAFG00000001184	ENSG00000185888	64.0719	PRSS38	serine protease 38 [Source:HGNC Symbol;Acc:HGNC:29625]	339501	ENSCAFP00000001690	ENSCAFT00000001834	0	0	0	0	0	0	1	1
ENSCAFG00000001185		ENSCAFG00000001185		ENSCAFG00000001185	ENSG00000143740	74.4565	SNAP47	synaptosome associated protein 47 [Source:HGNC Symbol;Acc:HGNC:30669]	116841	ENSCAFP00000031884	ENSCAFT00000036501	2.91808	0	0	1.55938	2.12641	-1.44066	0.42551	0.933489
BRD8	100855746	ENSCAFG00000001186	bromodomain containing 8 [Source:NCBI gene;Acc:474692]	ENSCAFG00000001186	ENSG00000112983	85.6909	BRD8	bromodomain containing 8 [Source:HGNC Symbol;Acc:HGNC:19874]	10902	ENSCAFP00000001656,ENSCAFP00000001708,ENSCAFP00000001706,ENSCAFP00000001709	ENSCAFT00000001799,ENSCAFT00000001855,ENSCAFT00000001853,ENSCAFT00000001856	12.4179	12.2858	12.5709	12.5614	5647.56	0.0591909	0.917709	0.999458
JMJD4		ENSCAFG00000001187	jumonji domain containing 4 [Source:VGNC Symbol;Acc:VGNC:42188]	ENSCAFG00000001187	ENSG00000081692	78.5714	JMJD4	jumonji domain containing 4 [Source:HGNC Symbol;Acc:HGNC:25724]	65094	ENSCAFP00000001694	ENSCAFT00000001838	9.72906	9.79874	10.865	10.5753	1281.53	0.71913	0.333728	0.861317
IP6K3	481747	ENSCAFG00000001188	inositol hexakisphosphate kinase 3 [Source:VGNC Symbol;Acc:VGNC:42063]	ENSCAFG00000001188	ENSG00000161896	83.7838	IP6K3	inositol hexakisphosphate kinase 3 [Source:HGNC Symbol;Acc:HGNC:17269]	117283	ENSCAFP00000001697	ENSCAFT00000001841	0	2.30657	0	2.29117	1.9604	1.00684	0.571054	0.989626
OR6F1	482210	ENSCAFG00000001189	olfactory receptor 6F1 [Source:NCBI gene;Acc:482210]	ENSCAFG00000001189	ENSG00000169214	89.6104	OR6F1	olfactory receptor family 6 subfamily F member 1 [Source:HGNC Symbol;Acc:HGNC:15027]	343169	ENSCAFP00000001696	ENSCAFT00000001840	0	0	0	0	0	0	1	1
OR13G1	482211	ENSCAFG00000001190	olfactory receptor_ family 13_ subfamily G_ member 1 [Source:NCBI gene;Acc:482211]	ENSCAFG00000001190	ENSG00000197437	82.1429	OR13G1	olfactory receptor family 13 subfamily G member 1 [Source:HGNC Symbol;Acc:HGNC:14999]	441933	ENSCAFP00000034666	ENSCAFT00000038890	0	0	0	0	0	0	1	1
LEMD2	607981	ENSCAFG00000001191	LEM domain containing 2 [Source:VGNC Symbol;Acc:VGNC:42632]	ENSCAFG00000001191	ENSG00000161904	77.8369	LEMD2	LEM domain containing 2 [Source:HGNC Symbol;Acc:HGNC:21244]	221496	ENSCAFP00000001699	ENSCAFT00000001843	13.4938	11.1673	10.8437	10.9395	4408.21	-2.44362	2.22e-05	0.000797372
ENSCAFG00000001192	100684586	ENSCAFG00000001192	olfactory receptor 2AK2-like [Source:NCBI gene;Acc:100684586]	ENSCAFG00000001192	ENSG00000187080	77.7409	OR2AK2	olfactory receptor family 2 subfamily AK member 2 [Source:HGNC Symbol;Acc:HGNC:19569]	391191	ENSCAFP00000001700	ENSCAFT00000001844	0	0	0	0	0	0	1	1
MLN		ENSCAFG00000001194	motilin [Source:HGNC Symbol;Acc:HGNC:7141]	ENSCAFG00000001194	ENSG00000096395	70.5882	MLN	motilin [Source:HGNC Symbol;Acc:HGNC:7141]	4295	ENSCAFP00000001703	ENSCAFT00000001848	0	0.839485	0	0	0.197353	-0.00679603	0.996804	0.999458
ENSCAFG00000001195	482213	ENSCAFG00000001195	cOR2L17 olfactory receptor family 2 subfamily L-like [Source:NCBI gene;Acc:482213]	ENSCAFG00000001195	ENSG00000198128	80.0643	OR2L3	olfactory receptor family 2 subfamily L member 3 [Source:HGNC Symbol;Acc:HGNC:15009]	391192	ENSCAFP00000001702	ENSCAFT00000001847	0	0	0	0	0	0	1	1
AGO2	475107	ENSCAFG00000001196	argonaute 2_ RISC catalytic component [Source:VGNC Symbol;Acc:VGNC:37707]	ENSCAFG00000001196	ENSG00000123908	99.877	AGO2	argonaute 2, RISC catalytic component [Source:HGNC Symbol;Acc:HGNC:3263]	27161	ENSCAFP00000001710	ENSCAFT00000001857	11.8635	13.5344	12.23	13.3948	7790.38	1.23163	0.12532	0.563197
ENSCAFG00000001197		ENSCAFG00000001197		ENSCAFG00000001197							ENSCAFT00000001852	0	0	1.98507	0	0.739704	0.522021	0.759322	0.995374
AAED1	606835	ENSCAFG00000001198	AhpC/TSA antioxidant enzyme domain containing 1 [Source:VGNC Symbol;Acc:VGNC:37408]	ENSCAFG00000001198	ENSG00000158122	86.4035	AAED1	AhpC/TSA antioxidant enzyme domain containing 1 [Source:HGNC Symbol;Acc:HGNC:16881]	195827	ENSCAFP00000001705	ENSCAFT00000001851	11.4721	10.805	10.4968	10.3751	1849.69	-0.877981	0.143698	0.605636
ENSCAFG00000001199		ENSCAFG00000001199		ENSCAFG00000001199						ENSCAFP00000040811	ENSCAFT00000001850	3.20132	2.52016	2.23221	3.54967	6.83574	-0.293104	0.84674	0.999458
CDC14B		ENSCAFG00000001201	cell division cycle 14B [Source:VGNC Symbol;Acc:VGNC:53688]	ENSCAFG00000001201	ENSG00000081377	90.4018	CDC14B	cell division cycle 14B [Source:HGNC Symbol;Acc:HGNC:1719]	8555	ENSCAFP00000001713	ENSCAFT00000001860	8.99694	7.51849	7.67015	7.74299	277.043	-1.31617	0.0339141	0.259173
GRM4		ENSCAFG00000001202	glutamate metabotropic receptor 4 [Source:VGNC Symbol;Acc:VGNC:41511]	ENSCAFG00000001202	ENSG00000124493	94.9561	GRM4	glutamate metabotropic receptor 4 [Source:HGNC Symbol;Acc:HGNC:4596]	2914	ENSCAFP00000001721	ENSCAFT00000001868	6.09219	1.75199	3.83942	0.980856	20.97	-2.91877	0.0504362	0.333976
KIF20A		ENSCAFG00000001204	kinesin family member 20A [Source:VGNC Symbol;Acc:VGNC:42394]	ENSCAFG00000001204	ENSG00000112984	89.7606	KIF20A	kinesin family member 20A [Source:HGNC Symbol;Acc:HGNC:9787]	10112	ENSCAFP00000042399,ENSCAFP00000001720	ENSCAFT00000043530,ENSCAFT00000001867	7.38024	12.9667	12.4943	12.3302	4771.74	5.0789	7.86e-15	2.18e-12
HABP4		ENSCAFG00000001205	hyaluronan binding protein 4 [Source:VGNC Symbol;Acc:VGNC:41581]	ENSCAFG00000001205	ENSG00000130956	87.2964	HABP4	hyaluronan binding protein 4 [Source:HGNC Symbol;Acc:HGNC:17062]	22927	ENSCAFP00000001717	ENSCAFT00000001864	11.1693	11.1786	10.1837	9.54082	1631.21	-0.667634	0.448394	0.949741
ENSCAFG00000001207		ENSCAFG00000001207		ENSCAFG00000001207						ENSCAFP00000001719	ENSCAFT00000001866	4.12068	6.58089	5.27519	2.77438	38.673	1.21889	0.390099	0.910154
ENSCAFG00000001208		ENSCAFG00000001208		ENSCAFG00000001208							ENSCAFT00000001869	8.34713	7.89853	8.00527	8.30587	283.412	-0.259723	0.687482	0.995142
CDC23	481526	ENSCAFG00000001209	cell division cycle 23 [Source:VGNC Symbol;Acc:VGNC:51703]	ENSCAFG00000001209	ENSG00000094880	98.66	CDC23	cell division cycle 23 [Source:HGNC Symbol;Acc:HGNC:1724]	8697	ENSCAFP00000001725	ENSCAFT00000001873	11.9646	12.9839	12.6778	12.6547	6273.7	0.795281	0.171013	0.655678
ENSCAFG00000001210		ENSCAFG00000001210		ENSCAFG00000001210							ENSCAFT00000001874	1.40032	3.01876	1.68666	3.54967	5.41835	1.38299	0.411056	0.925633
HMGA1	442946	ENSCAFG00000001211	high mobility group AT-hook 1 [Source:VGNC Symbol;Acc:VGNC:41709]	ENSCAFG00000001211	ENSG00000137309	100	HMGA1	high mobility group AT-hook 1 [Source:HGNC Symbol;Acc:HGNC:5010]	3159	ENSCAFP00000001724	ENSCAFT00000001872	13.3017	14.4754	14.8635	14.2669	20599	1.21843	0.0515234	0.33866
NUDT3	100846983	ENSCAFG00000001212	nudix (nucleoside diphosphate linked moiety X)-type motif 3 [Source:NCBI gene;Acc:100846983]	ENSCAFG00000001212	ENSG00000272325	98.8372	NUDT3	nudix hydrolase 3 [Source:HGNC Symbol;Acc:HGNC:8050]	11165	ENSCAFP00000001726	ENSCAFT00000001875	12.663	12.1553	11.5792	11.6374	4322.12	-0.82306	0.195819	0.690921
ZNF367	100856694	ENSCAFG00000001213	zinc finger protein 367 [Source:VGNC Symbol;Acc:VGNC:48711]	ENSCAFG00000001213	ENSG00000165244	92.6686	ZNF367	zinc finger protein 367 [Source:HGNC Symbol;Acc:HGNC:18320]	195828	ENSCAFP00000039374,ENSCAFP00000001727	ENSCAFT00000046776,ENSCAFT00000001876	8.61185	10.5986	10.1801	9.87438	1009.14	1.58375	0.0181273	0.172165
RPS10	474877	ENSCAFG00000001214	ribosomal protein S10 [Source:NCBI gene;Acc:474877]	ENSCAFG00000001214	ENSG00000124614	100	RPS10	ribosomal protein S10 [Source:HGNC Symbol;Acc:HGNC:10383]	6204	ENSCAFP00000001730	ENSCAFT00000001879	15.7417	15.6268	14.6835	15.2119	42412.5	-0.498137	0.47713	0.965538
GFRA3	481527	ENSCAFG00000001215	GDNF family receptor alpha 3 [Source:VGNC Symbol;Acc:VGNC:41191]	ENSCAFG00000001215	ENSG00000146013	77.3399	GFRA3	GDNF family receptor alpha 3 [Source:HGNC Symbol;Acc:HGNC:4245]	2676	ENSCAFP00000037949,ENSCAFP00000001731	ENSCAFT00000045298,ENSCAFT00000001880	0	4.19905	4.82625	5.31996	20.9204	4.53864	0.00542004	0.0728607
SLC35D2	100856233	ENSCAFG00000001216	solute carrier family 35 member D2 [Source:VGNC Symbol;Acc:VGNC:46371]	ENSCAFG00000001216	ENSG00000130958	86.2464	SLC35D2	solute carrier family 35 member D2 [Source:HGNC Symbol;Acc:HGNC:20799]	11046	ENSCAFP00000001733	ENSCAFT00000001882	9.53546	2.70617	0.798842	0.980856	187.084	-7.41281	1.45e-10	1.73e-08
PTK2	475108	ENSCAFG00000001217	protein tyrosine kinase 2 [Source:VGNC Symbol;Acc:VGNC:45158]	ENSCAFG00000001217	ENSG00000169398	95.5056	PTK2	protein tyrosine kinase 2 [Source:HGNC Symbol;Acc:HGNC:9611]	5747	ENSCAFP00000001739,ENSCAFP00000001736	ENSCAFT00000001888,ENSCAFT00000001885	11.0638	9.24619	11.8706	12.3508	2928.04	0.516064	0.649676	0.991331
HSD17B3	100856708	ENSCAFG00000001218	hydroxysteroid 17-beta dehydrogenase 3 [Source:VGNC Symbol;Acc:VGNC:41806]	ENSCAFG00000001218	ENSG00000130948	81.9231	HSD17B3	hydroxysteroid 17-beta dehydrogenase 3 [Source:HGNC Symbol;Acc:HGNC:5212]	3293	ENSCAFP00000001737	ENSCAFT00000001886	0	0	2.44313	0	1.10956	0.70345	0.680102	0.994871
ERCC6L2		ENSCAFG00000001219	ERCC excision repair 6 like 2 [Source:HGNC Symbol;Acc:HGNC:26922]	ENSCAFG00000001219	ENSG00000182150	64.1206	ERCC6L2	ERCC excision repair 6 like 2 [Source:HGNC Symbol;Acc:HGNC:26922]	375748	ENSCAFP00000001741,ENSCAFP00000032238,ENSCAFP00000001740,ENSCAFP00000001757	ENSCAFT00000001890,ENSCAFT00000036821,ENSCAFT00000001889,ENSCAFT00000001906	12.6458	11.9991	12.4395	12.4715	5432.95	-0.318038	0.601118	0.989626
CDC25C	610456	ENSCAFG00000001220	cell division cycle 25C [Source:VGNC Symbol;Acc:VGNC:38991]	ENSCAFG00000001220	ENSG00000158402	77.1008	CDC25C	cell division cycle 25C [Source:HGNC Symbol;Acc:HGNC:1727]	995	ENSCAFP00000001744	ENSCAFT00000001893	8.47229	10.3289	9.37616	10.1414	857.818	1.47211	0.0436176	0.305605
PACSIN1	608087	ENSCAFG00000001221	protein kinase C and casein kinase substrate in neurons 1 [Source:VGNC Symbol;Acc:VGNC:44231]	ENSCAFG00000001221	ENSG00000124507	96.6216	PACSIN1	protein kinase C and casein kinase substrate in neurons 1 [Source:HGNC Symbol;Acc:HGNC:8570]	29993	ENSCAFP00000001753	ENSCAFT00000001902	14.1918	14.3186	13.3083	13.4844	15186.7	-0.400152	0.589946	0.989626
FAM53C	608692	ENSCAFG00000001225	family with sequence similarity 53 member C [Source:VGNC Symbol;Acc:VGNC:40689]	ENSCAFG00000001225	ENSG00000120709	96.1735	FAM53C	family with sequence similarity 53 member C [Source:HGNC Symbol;Acc:HGNC:1336]	51307	ENSCAFP00000001754	ENSCAFT00000001903	11.9985	11.7196	11.5485	12.199	3789.35	-0.144626	0.822667	0.999458
TRIM58	482216	ENSCAFG00000001226	tripartite motif containing 58 [Source:VGNC Symbol;Acc:VGNC:47828]	ENSCAFG00000001226	ENSG00000162722	81.3142	TRIM58	tripartite motif containing 58 [Source:HGNC Symbol;Acc:HGNC:24150]	25893	ENSCAFP00000001766,ENSCAFP00000001759,ENSCAFP00000042511	ENSCAFT00000001915,ENSCAFT00000001908,ENSCAFT00000043140	0	0	0	0	0	0	1	1
SPDEF	481751	ENSCAFG00000001227	SAM pointed domain containing ETS transcription factor [Source:VGNC Symbol;Acc:VGNC:46726]	ENSCAFG00000001227	ENSG00000124664	94.0299	SPDEF	SAM pointed domain containing ETS transcription factor [Source:HGNC Symbol;Acc:HGNC:17257]	25803	ENSCAFP00000001756,ENSCAFP00000042935	ENSCAFT00000001905,ENSCAFT00000048194	0	0	0.798842	2.55291	1.40197	0.801539	0.638695	0.989626
DENND3		ENSCAFG00000001228	DENN domain containing 3 [Source:VGNC Symbol;Acc:VGNC:39889]	ENSCAFG00000001228	ENSG00000105339	76.9726	DENND3	DENN domain containing 3 [Source:HGNC Symbol;Acc:HGNC:29134]	22898	ENSCAFP00000001758,ENSCAFP00000037139	ENSCAFT00000001907,ENSCAFT00000045939	12.5137	12.6532	11.8885	12.3822	5353.83	-0.166434	0.801623	0.999458
C12H6orf106	100685164	ENSCAFG00000001229	chromosome 12 C6orf106 homolog [Source:VGNC Symbol;Acc:VGNC:49210]	ENSCAFG00000001229	ENSG00000196821	98.9691	C6orf106	chromosome 6 open reading frame 106 [Source:HGNC Symbol;Acc:HGNC:21215]	64771	ENSCAFP00000001761	ENSCAFT00000001910	13.5232	12.7573	12.1026	12.6096	7335.06	-0.976809	0.127434	0.568083
GNG5		ENSCAFG00000001230	G protein subunit gamma 5 [Source:VGNC Symbol;Acc:VGNC:41321]	ENSCAFG00000001230	ENSG00000174021	95.5224	GNG5	G protein subunit gamma 5 [Source:HGNC Symbol;Acc:HGNC:4408]	2787	ENSCAFP00000001763	ENSCAFT00000001912	6.91517	5.47306	4.82625	4.60687	53.4611	-1.80948	0.0460614	0.315941
ENSCAFG00000001231		ENSCAFG00000001231		ENSCAFG00000001231						ENSCAFP00000001764	ENSCAFT00000001913	11.3559	11.8153	11.3624	11.7728	3088.27	0.2999	0.620472	0.989626
SLC45A4	482060	ENSCAFG00000001232	solute carrier family 45 member 4 [Source:VGNC Symbol;Acc:VGNC:46425]	ENSCAFG00000001232	ENSG00000022567	87.871	SLC45A4	solute carrier family 45 member 4 [Source:HGNC Symbol;Acc:HGNC:29196]	57210	ENSCAFP00000001767	ENSCAFT00000001916	10.9296	10.4624	11.4278	10.6671	1934.57	-0.0141295	0.984616	0.999458
KDM3B	474695	ENSCAFG00000001233	lysine demethylase 3B [Source:VGNC Symbol;Acc:VGNC:42323]	ENSCAFG00000001233	ENSG00000120733	97.099	KDM3B	lysine demethylase 3B [Source:HGNC Symbol;Acc:HGNC:1337]	51780	ENSCAFP00000001774	ENSCAFT00000001923	13.5156	13.2828	13.7565	13.4843	11743	0.00526794	0.992978	0.999458
UHRF1BP1	481752	ENSCAFG00000001234	UHRF1 binding protein 1 [Source:VGNC Symbol;Acc:VGNC:48124]	ENSCAFG00000001234	ENSG00000065060	90.4196	UHRF1BP1	UHRF1 binding protein 1 [Source:HGNC Symbol;Acc:HGNC:21216]	54887	ENSCAFP00000001770	ENSCAFT00000001919	14.5396	13.452	12.7005	13.4676	13250.2	-1.24707	0.0668811	0.397396
GPR20	482061	ENSCAFG00000001235	G protein-coupled receptor 20 [Source:VGNC Symbol;Acc:VGNC:41425]	ENSCAFG00000001235	ENSG00000204882	83.427	GPR20	G protein-coupled receptor 20 [Source:HGNC Symbol;Acc:HGNC:4475]	2843	ENSCAFP00000001769	ENSCAFT00000001918	0	0	0.798842	0	0.184926	-0.00679603	0.996804	0.999458
OR11L1		ENSCAFG00000001236	olfactory receptor family 11 subfamily L member 1 [Source:HGNC Symbol;Acc:HGNC:14998]	ENSCAFG00000001236	ENSG00000197591	77.0186	OR11L1	olfactory receptor family 11 subfamily L member 1 [Source:HGNC Symbol;Acc:HGNC:14998]	391189	ENSCAFP00000001772	ENSCAFT00000001921	0	0	0	0	0	0	1	1
PTP4A3	606961	ENSCAFG00000001237	protein tyrosine phosphatase type IVA_ member 3 [Source:VGNC Symbol;Acc:VGNC:45163]	ENSCAFG00000001237	ENSG00000184489	93.75	PTP4A3	protein tyrosine phosphatase type IVA, member 3 [Source:HGNC Symbol;Acc:HGNC:9636]	11156	ENSCAFP00000001779	ENSCAFT00000001928	0	3.15285	3.06988	4.05121	7.71733	3.24205	0.0657459	0.393414
TAF11	474881	ENSCAFG00000001239	TATA-box binding protein associated factor 11 [Source:VGNC Symbol;Acc:VGNC:47074]	ENSCAFG00000001239	ENSG00000064995	90.0474	TAF11	TATA-box binding protein associated factor 11 [Source:HGNC Symbol;Acc:HGNC:11544]	6882	ENSCAFP00000001780	ENSCAFT00000001929	11.4281	11.6515	11.5683	11.6847	3074.3	0.202923	0.714032	0.995142
ENSCAFG00000001242	100685350	ENSCAFG00000001242	olfactory receptor 56-like [Source:NCBI gene;Acc:100685350]	ENSCAFG00000001242						ENSCAFP00000001782	ENSCAFT00000001931	0	0	0	0	0	0	1	1
REEP2	100683708	ENSCAFG00000001244	receptor accessory protein 2 [Source:VGNC Symbol;Acc:VGNC:45461]	ENSCAFG00000001244	ENSG00000132563	94.0945	REEP2	receptor accessory protein 2 [Source:HGNC Symbol;Acc:HGNC:17975]	51308	ENSCAFP00000001786	ENSCAFT00000001935	6.56158	4.57851	5.35558	2.77438	40.5339	-1.77875	0.149808	0.620016
PTCH1	484137	ENSCAFG00000001246	patched 1 [Source:VGNC Symbol;Acc:VGNC:49951]	ENSCAFG00000001246	ENSG00000185920	95.3071	PTCH1	patched 1 [Source:HGNC Symbol;Acc:HGNC:9585]	5727	ENSCAFP00000001826	ENSCAFT00000001978	6.37469	11.4534	11.3937	11.407	2072.31	4.92992	2.91e-17	1.32e-14
MROH5	608000	ENSCAFG00000001250	maestro heat like repeat family member 5 [Source:VGNC Symbol;Acc:VGNC:43373]	ENSCAFG00000001250	ENSG00000226807	71.8513	MROH5	maestro heat like repeat family member 5 [Source:HGNC Symbol;Acc:HGNC:42976]	389690	ENSCAFP00000001794	ENSCAFT00000001944	0	0	1.98507	0	0.739704	0.522021	0.759322	0.995374
ENSCAFG00000001251		ENSCAFG00000001251		ENSCAFG00000001251	ENSG00000177201	75.625	OR2T12	olfactory receptor family 2 subfamily T member 12 [Source:HGNC Symbol;Acc:HGNC:19592]	127064	ENSCAFP00000001791	ENSCAFT00000001940	0	0	0	0	0	0	1	1
ENSCAFG00000001253	482234	ENSCAFG00000001253	olfactory receptor_ family 2_ subfamily M_ member 9 [Source:NCBI gene;Acc:482234]	ENSCAFG00000001253	ENSG00000228198	79.0997	OR2M3	olfactory receptor family 2 subfamily M member 3 [Source:HGNC Symbol;Acc:HGNC:8269]	127062	ENSCAFP00000032708	ENSCAFT00000037237	0	0	1.98507	0	0.739704	0.522021	0.759322	0.995374
EGR1	481528	ENSCAFG00000001254	early growth response 1 [Source:VGNC Symbol;Acc:VGNC:51711]	ENSCAFG00000001254	ENSG00000120738	94.0959	EGR1	early growth response 1 [Source:HGNC Symbol;Acc:HGNC:3238]	1958	ENSCAFP00000001811	ENSCAFT00000001962	11.8019	14.2989	15.2395	14.5543	21616.2	2.83733	7.16e-05	0.00220118
ENSCAFG00000001255	474499	ENSCAFG00000001255	adenylosuccinate lyase [Source:NCBI gene;Acc:474499]	ENSCAFG00000001255	ENSG00000239900	19.1768	ADSL	adenylosuccinate lyase [Source:HGNC Symbol;Acc:HGNC:291]	158	ENSCAFP00000001834,ENSCAFP00000001755,ENSCAFP00000035857,ENSCAFP00000037948	ENSCAFT00000001986,ENSCAFT00000001904,ENSCAFT00000045467,ENSCAFT00000047971	12.4274	13.7891	13.2474	13.9693	11355.9	1.23166	0.0598808	0.37103
OR14C36	106559671	ENSCAFG00000001256	olfactory receptor 14C36 [Source:NCBI gene;Acc:106559671]	ENSCAFG00000001256	ENSG00000177174	72.4026	OR14C36	olfactory receptor family 14 subfamily C member 36 [Source:HGNC Symbol;Acc:HGNC:15026]	127066	ENSCAFP00000032322	ENSCAFT00000001943	0	0	0	0	0	0	1	1
ENSCAFG00000001257		ENSCAFG00000001257		ENSCAFG00000001257						ENSCAFP00000001795	ENSCAFT00000001945	0	0	0	0	0	0	1	1
OR2T6	607872	ENSCAFG00000001263	olfactory receptor 2T6-like [Source:NCBI gene;Acc:607872]	ENSCAFG00000001263	ENSG00000198104	79.8107	OR2T6	olfactory receptor family 2 subfamily T member 6 [Source:HGNC Symbol;Acc:HGNC:15018]	254879	ENSCAFP00000001800	ENSCAFT00000001951	0	0	0.798842	0	0.184926	-0.00679603	0.996804	0.999458
TSNARE1	482064	ENSCAFG00000001264	t-SNARE domain containing 1 [Source:VGNC Symbol;Acc:VGNC:47908]	ENSCAFG00000001264	ENSG00000171045	73.3728	TSNARE1	t-SNARE domain containing 1 [Source:HGNC Symbol;Acc:HGNC:26437]	203062	ENSCAFP00000001801	ENSCAFT00000001952	7.97647	3.27553	3.68204	7.53909	114.092	-1.5185	0.307115	0.832155
OR2T27	482239	ENSCAFG00000001267	olfactory receptor 2T27 [Source:NCBI gene;Acc:482239]	ENSCAFG00000001267	ENSG00000187701	87.6972	OR2T27	olfactory receptor family 2 subfamily T member 27 [Source:HGNC Symbol;Acc:HGNC:31252]	403239	ENSCAFP00000001805	ENSCAFT00000001956	0	0	0	0	0	0	1	1
ENSCAFG00000001268	482240	ENSCAFG00000001268	olfactory receptor_ family 2_ subfamily T_ member 2 [Source:NCBI gene;Acc:482240]	ENSCAFG00000001268	ENSG00000177151	88.2716	OR2T35	olfactory receptor family 2 subfamily T member 35 [Source:HGNC Symbol;Acc:HGNC:31257]	403244	ENSCAFP00000001806	ENSCAFT00000001957	0	0	0	0	0	0	1	1
ADGRB1		ENSCAFG00000001269	adhesion G protein-coupled receptor B1 [Source:HGNC Symbol;Acc:HGNC:943]	ENSCAFG00000001269	ENSG00000181790	86.0064	ADGRB1	adhesion G protein-coupled receptor B1 [Source:HGNC Symbol;Acc:HGNC:943]	575	ENSCAFP00000001808	ENSCAFT00000001959	0	2.30657	4.22904	0	5.42499	1.68559	0.364761	0.888195
COR2T18	482241	ENSCAFG00000001270	olfactory receptor family 2 subfamily T member 18 [Source:NCBI gene;Acc:482241]	ENSCAFG00000001270	ENSG00000279301	89.2744	OR2T11	olfactory receptor family 2 subfamily T member 11 (gene/pseudogene) [Source:HGNC Symbol;Acc:HGNC:19574]	127077	ENSCAFP00000001807	ENSCAFT00000001958	0	0	0	0	0	0	1	1
ENSCAFG00000001272		ENSCAFG00000001272		ENSCAFG00000001272						ENSCAFP00000001813,ENSCAFP00000042793	ENSCAFT00000001964,ENSCAFT00000047432	0	1.36671	1.31	2.29117	1.73819	1.39459	0.45309	0.952453
OR14I1	100686790	ENSCAFG00000001273	olfactory receptor 14I1 [Source:NCBI gene;Acc:100686790]	ENSCAFG00000001273	ENSG00000189181	77.8135	OR14I1	olfactory receptor family 14 subfamily I member 1 [Source:HGNC Symbol;Acc:HGNC:19575]	401994	ENSCAFP00000034905	ENSCAFT00000039094	0	0	0	0	0	0	1	1
ANKS1A	608187	ENSCAFG00000001277	ankyrin repeat and sterile alpha motif domain containing 1A [Source:VGNC Symbol;Acc:VGNC:37916]	ENSCAFG00000001277	ENSG00000064999	93.7445	ANKS1A	ankyrin repeat and sterile alpha motif domain containing 1A [Source:HGNC Symbol;Acc:HGNC:20961]	23294	ENSCAFP00000001830	ENSCAFT00000001982	11.8151	12.3993	11.6463	11.3484	3703.54	0.0509448	0.94544	0.999458
OR2G6	607953	ENSCAFG00000001278	olfactory receptor 2G6 [Source:NCBI gene;Acc:607953]	ENSCAFG00000001278	ENSG00000188558	85.443	OR2G6	olfactory receptor family 2 subfamily G member 6 [Source:HGNC Symbol;Acc:HGNC:27019]	391211	ENSCAFP00000033124	ENSCAFT00000037587	0	0	0	0	0	0	1	1
SLURP1	482069	ENSCAFG00000001280	secreted LY6/PLAUR domain containing 1 [Source:VGNC Symbol;Acc:VGNC:46516]	ENSCAFG00000001280	ENSG00000126233	67.7083	SLURP1	secreted LY6/PLAUR domain containing 1 [Source:HGNC Symbol;Acc:HGNC:18746]	57152	ENSCAFP00000001819	ENSCAFT00000001971	3.97786	0	2.44313	0	4.79864	-1.73963	0.349756	0.876864
LYPD2	609016	ENSCAFG00000001281	LY6/PLAUR domain containing 2 [Source:VGNC Symbol;Acc:VGNC:42884]	ENSCAFG00000001281	ENSG00000197353	62.3077	LYPD2	LY6/PLAUR domain containing 2 [Source:HGNC Symbol;Acc:HGNC:25215]	137797	ENSCAFP00000001821	ENSCAFT00000001973	0	0	0	0.980856	0.243409	-0.00679603	0.996804	0.999458
ETF1	608717	ENSCAFG00000001282	eukaryotic translation termination factor 1 [Source:NCBI gene;Acc:608717]	ENSCAFG00000001282	ENSG00000120705	100	ETF1	eukaryotic translation termination factor 1 [Source:HGNC Symbol;Acc:HGNC:3477]	2107	ENSCAFP00000037749,ENSCAFP00000001835	ENSCAFT00000047390,ENSCAFT00000001987	14.0355	13.9198	14.3538	14.5616	19351.2	0.259009	0.682641	0.995142
ENSCAFG00000001285	482071	ENSCAFG00000001285	cytochrome P450_ family 11_ subfamily B_ polypeptide 2 [Source:NCBI gene;Acc:482071]	ENSCAFG00000001285	ENSG00000179142	73.3598	CYP11B2	cytochrome P450 family 11 subfamily B member 2 [Source:HGNC Symbol;Acc:HGNC:2592]	1585	ENSCAFP00000001840	ENSCAFT00000001992	0	0.839485	3.5964	1.55938	3.45806	1.90474	0.306085	0.830806
FANCC	607277	ENSCAFG00000001286	Fanconi anemia complementation group C [Source:VGNC Symbol;Acc:VGNC:40718]	ENSCAFG00000001286	ENSG00000158169	70.598	FANCC	Fanconi anemia complementation group C [Source:HGNC Symbol;Acc:HGNC:3584]	2176	ENSCAFP00000001839,ENSCAFP00000031780	ENSCAFT00000001991,ENSCAFT00000036406	7.46301	9.42084	9.65824	9.79597	638.707	2.1146	0.000595099	0.0130397
TCP11	474883	ENSCAFG00000001287	t-complex 11 [Source:VGNC Symbol;Acc:VGNC:47208]	ENSCAFG00000001287	ENSG00000124678	74.1259	TCP11	t-complex 11 [Source:HGNC Symbol;Acc:HGNC:11658]	6954	ENSCAFP00000001838,ENSCAFP00000031423	ENSCAFT00000001990,ENSCAFT00000036085	5.33451	6.12265	6.93441	7.59101	105.287	1.57219	0.0969481	0.487452
FAM83F	474500	ENSCAFG00000001288	family with sequence similarity 83 member F [Source:VGNC Symbol;Acc:VGNC:54148]	ENSCAFG00000001288	ENSG00000133477	81.4815	FAM83F	family with sequence similarity 83 member F [Source:HGNC Symbol;Acc:HGNC:25148]	113828	ENSCAFP00000001837	ENSCAFT00000001989	1.40032	0	0	0	0.409899	-1.13787	0.502429	0.965538
LY6E	100683006	ENSCAFG00000001289	lymphocyte antigen 6 family member E [Source:VGNC Symbol;Acc:VGNC:42873]	ENSCAFG00000001289	ENSG00000160932	74.6154	LY6E	lymphocyte antigen 6 family member E [Source:HGNC Symbol;Acc:HGNC:6727]	4061	ENSCAFP00000001841	ENSCAFT00000001993	4.47992	0	0.798842	0	5.51361	-3.84003	0.0368117	0.274066
AKR1B1	607537	ENSCAFG00000001290	aldo-keto reductase family 1 member B [Source:NCBI gene;Acc:607537]	ENSCAFG00000001290	ENSG00000085662	86.076	AKR1B1	aldo-keto reductase family 1 member B [Source:HGNC Symbol;Acc:HGNC:381]	231	ENSCAFP00000001848,ENSCAFP00000001850	ENSCAFT00000002000,ENSCAFT00000002002	14.3915	10.9536	12.8551	12.8472	9562	-1.81079	0.0564885	0.35825
LY6H	482072	ENSCAFG00000001292	lymphocyte antigen 6 family member H [Source:VGNC Symbol;Acc:VGNC:51776]	ENSCAFG00000001292	ENSG00000176956	77.5281	LY6H	lymphocyte antigen 6 family member H [Source:HGNC Symbol;Acc:HGNC:6728]	4062	ENSCAFP00000001844,ENSCAFP00000042837	ENSCAFT00000001996,ENSCAFT00000043336	0	0	0.798842	0	0.184926	-0.00679603	0.996804	0.999458
HSPA9	474697	ENSCAFG00000001293	heat shock protein family A (Hsp70) member 9 [Source:VGNC Symbol;Acc:VGNC:51725]	ENSCAFG00000001293	ENSG00000113013	98.8218	HSPA9	heat shock protein family A (Hsp70) member 9 [Source:HGNC Symbol;Acc:HGNC:5244]	3313	ENSCAFP00000001849	ENSCAFT00000002001	15.8019	16.2233	16.3856	16.487	77774.4	0.554201	0.324076	0.849735
GRAP2	481241	ENSCAFG00000001296	GRB2 related adaptor protein 2 [Source:VGNC Symbol;Acc:VGNC:41470]	ENSCAFG00000001296	ENSG00000100351	92.7215	GRAP2	GRB2 related adaptor protein 2 [Source:HGNC Symbol;Acc:HGNC:4563]	9402	ENSCAFP00000001854	ENSCAFT00000002006	11.657	6.91875	10.5151	10.8623	1667.84	-1.30222	0.299825	0.823177
RHPN1	482076	ENSCAFG00000001297	rhophilin Rho GTPase binding protein 1 [Source:VGNC Symbol;Acc:VGNC:45567]	ENSCAFG00000001297	ENSG00000158106	74.1248	RHPN1	rhophilin Rho GTPase binding protein 1 [Source:HGNC Symbol;Acc:HGNC:19973]	114822	ENSCAFP00000001851	ENSCAFT00000002003	7.8993	9.07304	8.19929	8.93881	389.498	0.852063	0.245344	0.758689
SCUBE3	481753	ENSCAFG00000001298	signal peptide_ CUB domain and EGF like domain containing 3 [Source:VGNC Symbol;Acc:VGNC:45937]	ENSCAFG00000001298	ENSG00000146197	96.576	SCUBE3	signal peptide, CUB domain and EGF like domain containing 3 [Source:HGNC Symbol;Acc:HGNC:13655]	222663	ENSCAFP00000001853,ENSCAFP00000038328	ENSCAFT00000002005,ENSCAFT00000047963	3.81934	1.75199	4.5355	4.86965	16.4779	0.336471	0.821195	0.999458
ZC3H3		ENSCAFG00000001299	zinc finger CCCH-type containing 3 [Source:VGNC Symbol;Acc:VGNC:48558]	ENSCAFG00000001299	ENSG00000014164	75.6563	ZC3H3	zinc finger CCCH-type containing 3 [Source:HGNC Symbol;Acc:HGNC:28972]	23144	ENSCAFP00000001858	ENSCAFT00000002010	11.534	11.6896	11.6102	11.4418	3043.11	0.0490357	0.931001	0.999458
SLC35B4	482249	ENSCAFG00000001300	solute carrier family 35 member B4 [Source:VGNC Symbol;Acc:VGNC:46367]	ENSCAFG00000001300	ENSG00000205060	95.1515	SLC35B4	solute carrier family 35 member B4 [Source:HGNC Symbol;Acc:HGNC:20584]	84912	ENSCAFP00000001866	ENSCAFT00000002018	11.4469	11.3564	12.7904	12.4633	4535.24	0.829363	0.313224	0.838197
GSDMD	609395	ENSCAFG00000001301	gasdermin D [Source:VGNC Symbol;Acc:VGNC:41526]	ENSCAFG00000001301	ENSG00000104518	61.1111	GSDMD	gasdermin D [Source:HGNC Symbol;Acc:HGNC:25697]	79792	ENSCAFP00000033873	ENSCAFT00000038192	13.2091	11.7132	12.7647	12.1553	6086.03	-0.895828	0.221455	0.725219
ENSCAFG00000001302		ENSCAFG00000001302		ENSCAFG00000001302							ENSCAFT00000002015	8.24947	7.03621	6.27033	5.51687	138.639	-1.73808	0.0573741	0.361539
ENTHD1	481242	ENSCAFG00000001303	ENTH domain containing 1 [Source:VGNC Symbol;Acc:VGNC:40380]	ENSCAFG00000001303	ENSG00000176177	72.8188	ENTHD1	ENTH domain containing 1 [Source:HGNC Symbol;Acc:HGNC:26352]	150350	ENSCAFP00000001864	ENSCAFT00000002017	6.09219	0.839485	9.89521	7.63407	304.23	1.73778	0.297365	0.820943
ZNF76	481754	ENSCAFG00000001304	zinc finger protein 76 [Source:VGNC Symbol;Acc:VGNC:48811]	ENSCAFG00000001304	ENSG00000065029	94.7368	ZNF76	zinc finger protein 76 [Source:HGNC Symbol;Acc:HGNC:13149]	7629	ENSCAFP00000001868	ENSCAFT00000002020	12.8813	11.4879	10.8939	11.6554	3885.33	-1.45131	0.0296318	0.238658
FBP1	476299	ENSCAFG00000001305	fructose-bisphosphatase 1 [Source:VGNC Symbol;Acc:VGNC:40757]	ENSCAFG00000001305	ENSG00000165140	90.5325	FBP1	fructose-bisphosphatase 1 [Source:HGNC Symbol;Acc:HGNC:3606]	2203	ENSCAFP00000001869	ENSCAFT00000002021	12.4743	0.839485	3.5964	0	1425.32	-8.75203	1.97e-09	1.74e-07
LRGUK	475184	ENSCAFG00000001306	leucine rich repeats and guanylate kinase domain containing [Source:NCBI gene;Acc:475184]	ENSCAFG00000001306	ENSG00000155530	76.4493	LRGUK	leucine rich repeats and guanylate kinase domain containing [Source:HGNC Symbol;Acc:HGNC:21964]	136332	ENSCAFP00000001870,ENSCAFP00000040700,ENSCAFP00000041457	ENSCAFT00000002022,ENSCAFT00000048140,ENSCAFT00000046846	9.15051	9.849	11.8695	11.2388	1911.2	1.91007	0.0434754	0.304973
DEF6		ENSCAFG00000001307	DEF6_ guanine nucleotide exchange factor [Source:VGNC Symbol;Acc:VGNC:39874]	ENSCAFG00000001307	ENSG00000023892	94.9287	DEF6	DEF6, guanine nucleotide exchange factor [Source:HGNC Symbol;Acc:HGNC:2760]	50619	ENSCAFP00000001876	ENSCAFT00000002028	11.6975	12.5065	11.9927	7.8196	3359.33	0.0191667	0.988493	0.999458
EXOC4	482250	ENSCAFG00000001308	exocyst complex component 4 [Source:VGNC Symbol;Acc:VGNC:40514]	ENSCAFG00000001308	ENSG00000131558	96.8205	EXOC4	exocyst complex component 4 [Source:HGNC Symbol;Acc:HGNC:30389]	60412	ENSCAFP00000001879	ENSCAFT00000002031	13.2473	11.1143	12.6258	12.3049	5829.24	-1.0428	0.21429	0.718662
ENSCAFG00000001309	484140	ENSCAFG00000001309	cathepsin L family member 3 [Source:NCBI gene;Acc:484140]	ENSCAFG00000001309	ENSG00000135047	67.7419	CTSL	cathepsin L [Source:HGNC Symbol;Acc:HGNC:2537]	1514	ENSCAFP00000001877	ENSCAFT00000002029	2.5653	0.839485	0	0	1.42705	-1.59209	0.364367	0.88804
PPARD	481756	ENSCAFG00000001310	peroxisome proliferator activated receptor delta [Source:VGNC Symbol;Acc:VGNC:44835]	ENSCAFG00000001310	ENSG00000112033	95.9184	PPARD	peroxisome proliferator activated receptor delta [Source:HGNC Symbol;Acc:HGNC:9235]	5467	ENSCAFP00000001880	ENSCAFT00000002032	14.4086	13.9472	13.416	13.7072	15461.3	-0.683061	0.261937	0.780026
CHCHD3	607574	ENSCAFG00000001312	coiled-coil-helix-coiled-coil-helix domain containing 3 [Source:VGNC Symbol;Acc:VGNC:39195]	ENSCAFG00000001312	ENSG00000106554	90.3084	CHCHD3	coiled-coil-helix-coiled-coil-helix domain containing 3 [Source:HGNC Symbol;Acc:HGNC:21906]	54927	ENSCAFP00000001881	ENSCAFT00000002033	13.9122	12.6903	13.9734	13.8076	13111.2	-0.305359	0.700942	0.995142
FANCE	100856274	ENSCAFG00000001313	Fanconi anemia complementation group E [Source:VGNC Symbol;Acc:VGNC:40720]	ENSCAFG00000001313	ENSG00000112039	77.18	FANCE	Fanconi anemia complementation group E [Source:HGNC Symbol;Acc:HGNC:3586]	2178	ENSCAFP00000001884	ENSCAFT00000002036	10.2919	11.3754	10.4502	10.3452	1651.52	0.487961	0.523366	0.974304
CACNA1I		ENSCAFG00000001314	calcium voltage-gated channel subunit alpha1 I [Source:VGNC Symbol;Acc:VGNC:38639]	ENSCAFG00000001314	ENSG00000100346	92.7397	CACNA1I	calcium voltage-gated channel subunit alpha1 I [Source:HGNC Symbol;Acc:HGNC:1396]	8911	ENSCAFP00000001896,ENSCAFP00000037060	ENSCAFT00000002048,ENSCAFT00000046802	4.47992	3.92689	6.27033	3.42443	30.3625	0.538132	0.699909	0.995142
CTNNA1	474698	ENSCAFG00000001315	catenin alpha 1 [Source:VGNC Symbol;Acc:VGNC:51706]	ENSCAFG00000001315	ENSG00000044115	99.3377	CTNNA1	catenin alpha 1 [Source:HGNC Symbol;Acc:HGNC:2509]	1495	ENSCAFP00000001898	ENSCAFT00000002052	16.4444	15.686	15.3658	15.3808	56694.5	-0.935617	0.104964	0.510892
DAPK1	484142	ENSCAFG00000001316	death associated protein kinase 1 [Source:VGNC Symbol;Acc:VGNC:39770]	ENSCAFG00000001316	ENSG00000196730	95.5245	DAPK1	death associated protein kinase 1 [Source:HGNC Symbol;Acc:HGNC:2674]	1612	ENSCAFP00000001889	ENSCAFT00000002041	16.1671	14.2586	11.8462	14.4058	29642.2	-2.09628	0.0483001	0.325462
EEF1D	475115	ENSCAFG00000001317	eukaryotic translation elongation factor 1 delta [Source:VGNC Symbol;Acc:VGNC:40208]	ENSCAFG00000001317	ENSG00000104529	80.9449	EEF1D	eukaryotic translation elongation factor 1 delta [Source:HGNC Symbol;Acc:HGNC:3211]	1936	ENSCAFP00000001888	ENSCAFT00000002040	14.116	14.3045	14.4779	14.6245	21515.8	0.350215	0.539212	0.982399
RPL10A	474884	ENSCAFG00000001318	ribosomal protein L10a [Source:NCBI gene;Acc:474884]	ENSCAFG00000001318						ENSCAFP00000001886	ENSCAFT00000002038	14.6149	14.9384	14.8122	14.6089	27560.3	0.173602	0.761472	0.99602
TIGD5	100855621	ENSCAFG00000001319	tigger transposable element derived 5 [Source:VGNC Symbol;Acc:VGNC:47372]	ENSCAFG00000001319	ENSG00000179886	88.3077	TIGD5	tigger transposable element derived 5 [Source:HGNC Symbol;Acc:HGNC:18336]	84948	ENSCAFP00000001892	ENSCAFT00000002044	8.7665	8.47669	8.14378	7.86851	326.063	-0.563777	0.401149	0.918486
ATF4	474503	ENSCAFG00000001324	activating transcription factor 4 [Source:VGNC Symbol;Acc:VGNC:38210]	ENSCAFG00000001324	ENSG00000128272	90.8571	ATF4	activating transcription factor 4 [Source:HGNC Symbol;Acc:HGNC:786]	468	ENSCAFP00000001900	ENSCAFT00000002053	15.2463	14.9211	15.3172	15.4014	38499	-0.0178925	0.976327	0.999458
PYCR3	482079	ENSCAFG00000001325	pyrroline-5-carboxylate reductase 3 [Source:VGNC Symbol;Acc:VGNC:45224]	ENSCAFG00000001325	ENSG00000104524	83.3333	PYCR3	pyrroline-5-carboxylate reductase 3 [Source:HGNC Symbol;Acc:HGNC:25846]	65263	ENSCAFP00000001906	ENSCAFT00000002059	10.0185	11.257	10.6354	9.61793	1464.25	0.596337	0.492076	0.965538
TEAD3		ENSCAFG00000001326	TEA domain transcription factor 3 [Source:VGNC Symbol;Acc:VGNC:47230]	ENSCAFG00000001326	ENSG00000007866	87.0488	TEAD3	TEA domain transcription factor 3 [Source:HGNC Symbol;Acc:HGNC:11716]	7005	ENSCAFP00000001909,ENSCAFP00000001907	ENSCAFT00000002062,ENSCAFT00000002060	1.40032	2.30657	2.79028	4.13355	7.01402	1.70551	0.297937	0.82135
SIL1	474699	ENSCAFG00000001330	SIL1 nucleotide exchange factor [Source:VGNC Symbol;Acc:VGNC:46173]	ENSCAFG00000001330	ENSG00000120725	85.8012	SIL1	SIL1 nucleotide exchange factor [Source:HGNC Symbol;Acc:HGNC:24624]	64374	ENSCAFP00000001919	ENSCAFT00000002073	13.3656	12.8124	13.2713	12.7191	8593.5	-0.398705	0.523244	0.974304
ZCCHC6	476301	ENSCAFG00000001331	zinc finger CCHC-type containing 6 [Source:VGNC Symbol;Acc:VGNC:48571]	ENSCAFG00000001331	ENSG00000083223	85.1492	TUT7	terminal uridylyl transferase 7 [Source:HGNC Symbol;Acc:HGNC:25817]	79670	ENSCAFP00000001916,ENSCAFP00000038915	ENSCAFT00000002070,ENSCAFT00000049711	12.9759	12.943	13.7257	13.397	10065.3	0.40067	0.546541	0.98632
TAB1	481245	ENSCAFG00000001332	TGF-beta activated kinase 1 (MAP3K7) binding protein 1 [Source:VGNC Symbol;Acc:VGNC:54550]	ENSCAFG00000001332	ENSG00000100324	96.6203	TAB1	TGF-beta activated kinase 1 (MAP3K7) binding protein 1 [Source:HGNC Symbol;Acc:HGNC:18157]	10454	ENSCAFP00000001917,ENSCAFP00000041055	ENSCAFT00000002071,ENSCAFT00000047133	12.531	12.877	12.821	12.8064	6958.98	0.297449	0.587131	0.989626
TSTA3	475116	ENSCAFG00000001333	tissue specific transplantation antigen P35B [Source:VGNC Symbol;Acc:VGNC:47933]	ENSCAFG00000001333	ENSG00000104522	95.6386	TSTA3	tissue specific transplantation antigen P35B [Source:HGNC Symbol;Acc:HGNC:12390]	7264	ENSCAFP00000001915	ENSCAFT00000002068	12.8816	13.4016	12.4196	12.8872	7854.57	0.0738104	0.917554	0.999458
TULP1		ENSCAFG00000001335	tubby like protein 1 [Source:HGNC Symbol;Acc:HGNC:12423]	ENSCAFG00000001335	ENSG00000112041	82.2581	TULP1	tubby like protein 1 [Source:HGNC Symbol;Acc:HGNC:12423]	7287	ENSCAFP00000001922	ENSCAFT00000002076	0	0	0	0	0	0	1	1
ISCA1	100683051	ENSCAFG00000001336	iron-sulfur cluster assembly 1 [Source:NCBI gene;Acc:100683051]	ENSCAFG00000001336	ENSG00000135070	71.3483	ISCA1	iron-sulfur cluster assembly 1 [Source:HGNC Symbol;Acc:HGNC:28660]	81689	ENSCAFP00000001921	ENSCAFT00000002075	11.526	11.0319	10.9348	11.6058	2528.22	-0.293984	0.655967	0.994263
SYNGR1		ENSCAFG00000001337	synaptogyrin 1 [Source:HGNC Symbol;Acc:HGNC:11498]	ENSCAFG00000001337	ENSG00000100321	83.2636	SYNGR1	synaptogyrin 1 [Source:HGNC Symbol;Acc:HGNC:11498]	9145	ENSCAFP00000001923	ENSCAFT00000002077	10.3144	2.87092	4.82625	7.98951	389.789	-3.07448	0.0361606	0.270677
MAPK15	482080	ENSCAFG00000001338	mitogen-activated protein kinase 15 [Source:VGNC Symbol;Acc:VGNC:42996]	ENSCAFG00000001338	ENSG00000181085	71.0197	MAPK15	mitogen-activated protein kinase 15 [Source:HGNC Symbol;Acc:HGNC:24667]	225689	ENSCAFP00000001927	ENSCAFT00000002081	3.20132	4.67083	4.5808	6.33696	33.8597	2.0399	0.104091	0.508804
ENSCAFG00000001339	100683051	ENSCAFG00000001339	iron-sulfur cluster assembly 1 [Source:NCBI gene;Acc:100683051]	ENSCAFG00000001339	ENSG00000187753	16.4751	C9orf153	chromosome 9 open reading frame 153 [Source:HGNC Symbol;Acc:HGNC:31456]	389766	ENSCAFP00000001924	ENSCAFT00000002078	5.94638	5.98558	5.59518	6.15181	60.1178	-0.0176977	0.983089	0.999458
ENSCAFG00000001341		ENSCAFG00000001341		ENSCAFG00000001341							ENSCAFT00000002084	7.43594	6.43056	6.01379	7.1216	114.821	-0.802339	0.344761	0.870864
FKBP5	481759	ENSCAFG00000001343	FK506 binding protein 5 [Source:VGNC Symbol;Acc:VGNC:40891]	ENSCAFG00000001343	ENSG00000096060	95.3947	FKBP5	FK506 binding protein 5 [Source:HGNC Symbol;Acc:HGNC:3721]	2289	ENSCAFP00000001930	ENSCAFT00000002086	9.94842	13.5075	11.7867	11.8338	4953.23	2.47035	0.0102138	0.115417
NAA35	476304	ENSCAFG00000001344	N(alpha)-acetyltransferase 35_ NatC auxiliary subunit [Source:VGNC Symbol;Acc:VGNC:54638]	ENSCAFG00000001344	ENSG00000135040	93.0233	NAA35	N(alpha)-acetyltransferase 35, NatC auxiliary subunit [Source:HGNC Symbol;Acc:HGNC:24340]	60560	ENSCAFP00000001931	ENSCAFT00000002087	11.7859	12.2665	12.1047	12.4165	4581.36	0.470697	0.410992	0.925633
MATR3	474700	ENSCAFG00000001345	matrin 3 [Source:NCBI gene;Acc:474700]	ENSCAFG00000001345	ENSG00000015479	95.9491	MATR3	matrin 3 [Source:HGNC Symbol;Acc:HGNC:6912]	9782	ENSCAFP00000001936,ENSCAFP00000001941	ENSCAFT00000002092,ENSCAFT00000002097	14.8873	15.6033	15.6772	15.7412	46814.1	0.77019	0.160618	0.638209
RPL3	474504	ENSCAFG00000001346	ribosomal protein L3 [Source:NCBI gene;Acc:474504]	ENSCAFG00000001346	ENSG00000100316	98.5112	RPL3	ribosomal protein L3 [Source:HGNC Symbol;Acc:HGNC:10332]	6122	ENSCAFP00000001940	ENSCAFT00000002096	15.7043	16.2914	16.1303	16.1066	68969.8	0.463405	0.403393	0.920488
ENSCAFG00000001347		ENSCAFG00000001347		ENSCAFG00000001347						ENSCAFP00000001932	ENSCAFT00000002088	0	0	2.23221	1.55938	1.41145	0.813387	0.634751	0.989626
ENSCAFG00000001348	100856297	ENSCAFG00000001348	colipase like 2 [Source:NCBI gene;Acc:100856297]	ENSCAFG00000001348	ENSG00000196748	46	CLPSL2	colipase like 2 [Source:HGNC Symbol;Acc:HGNC:21250]	389383	ENSCAFP00000001933	ENSCAFT00000002089	0	0	0	0	0	0	1	1
CLPS	403970	ENSCAFG00000001349	colipase [Source:NCBI gene;Acc:403970]	ENSCAFG00000001349	ENSG00000137392	78.5714	CLPS	colipase [Source:HGNC Symbol;Acc:HGNC:2085]	1208	ENSCAFP00000001934	ENSCAFT00000002090	0	0	0	0	0	0	1	1
GOLM1	476303	ENSCAFG00000001350	golgi membrane protein 1 [Source:VGNC Symbol;Acc:VGNC:41345]	ENSCAFG00000001350	ENSG00000135052	79.5566	GOLM1	golgi membrane protein 1 [Source:HGNC Symbol;Acc:HGNC:15451]	51280	ENSCAFP00000001937	ENSCAFT00000002093	12.9783	12.2252	12.6782	12.7362	6557.68	-0.402813	0.511935	0.970216
LHFPL5	100856307	ENSCAFG00000001351	LHFPL tetraspan subfamily member 5 [Source:VGNC Symbol;Acc:VGNC:42660]	ENSCAFG00000001351	ENSG00000197753	90.5983	LHFPL5	LHFPL tetraspan subfamily member 5 [Source:HGNC Symbol;Acc:HGNC:21253]	222662	ENSCAFP00000001935	ENSCAFT00000002091	0	0	0	0	0	0	1	1
ENSCAFG00000001352	484145	ENSCAFG00000001352	putative RNA polymerase II subunit B1 CTD phosphatase RPAP2 [Source:NCBI gene;Acc:484145]	ENSCAFG00000001352	ENSG00000122484	84.6154	RPAP2	RNA polymerase II associated protein 2 [Source:HGNC Symbol;Acc:HGNC:25791]	79871	ENSCAFP00000041564	ENSCAFT00000002094	9.59784	9.51724	9.54137	9.54271	748.662	-0.0625756	0.912521	0.999458
MLANA	403495	ENSCAFG00000001354	melan-A [Source:VGNC Symbol;Acc:VGNC:43254]	ENSCAFG00000001354	ENSG00000120215	77.9661	MLANA	melan-A [Source:HGNC Symbol;Acc:HGNC:7124]	2315	ENSCAFP00000001943	ENSCAFT00000002099	3.43797	2.87092	0.798842	0.980856	4.46655	-1.30759	0.451798	0.951561
KIAA2026	610633	ENSCAFG00000001355	KIAA2026 [Source:VGNC Symbol;Acc:VGNC:42377]	ENSCAFG00000001355	ENSG00000183354	86.3593	KIAA2026	KIAA2026 [Source:HGNC Symbol;Acc:HGNC:23378]	158358	ENSCAFP00000039269,ENSCAFP00000039326,ENSCAFP00000001944	ENSCAFT00000047102,ENSCAFT00000043130,ENSCAFT00000002100	11.0605	12.1334	12.3674	11.9477	3964.63	1.07098	0.0702229	0.408245
PDGFB	442986	ENSCAFG00000001356	platelet derived growth factor subunit B [Source:VGNC Symbol;Acc:VGNC:44369]	ENSCAFG00000001356	ENSG00000100311	93.361	PDGFB	platelet derived growth factor subunit B [Source:HGNC Symbol;Acc:HGNC:8800]	5155	ENSCAFP00000001945	ENSCAFT00000002101	13.4785	13.7441	13.5005	13.1295	11420.4	0.00119363	0.998481	0.999684
AGTPBP1		ENSCAFG00000001358	ATP/GTP binding protein 1 [Source:VGNC Symbol;Acc:VGNC:37719]	ENSCAFG00000001358	ENSG00000135049	94.6166	AGTPBP1	ATP/GTP binding protein 1 [Source:HGNC Symbol;Acc:HGNC:17258]	23287	ENSCAFP00000037621,ENSCAFP00000001958	ENSCAFT00000043460,ENSCAFT00000002116	12.7234	12.2509	12.3845	12.6813	5886.93	-0.266056	0.654041	0.993398
CBX7	481247	ENSCAFG00000001360	chromobox 7 [Source:VGNC Symbol;Acc:VGNC:38768]	ENSCAFG00000001360	ENSG00000100307	94.7791	CBX7	chromobox 7 [Source:HGNC Symbol;Acc:HGNC:1557]	23492	ENSCAFP00000001948	ENSCAFT00000002104	11.7839	11.4255	11.4788	11.0953	2828.62	-0.42972	0.466892	0.959593
APOBEC3Z3	481248	ENSCAFG00000001361	apolipoprotein B mRNA editing enzyme_ catalytic polypeptide-like 3Z3 [Source:NCBI gene;Acc:481248]	ENSCAFG00000001361	ENSG00000100298	45.5497	APOBEC3H	apolipoprotein B mRNA editing enzyme catalytic subunit 3H [Source:HGNC Symbol;Acc:HGNC:24100]	164668	ENSCAFP00000001949	ENSCAFT00000002105	9.00617	3.92689	8.95594	6.13192	273.033	-1.15909	0.422356	0.932546
PLXNA4	482251	ENSCAFG00000001362	plexin A4 [Source:VGNC Symbol;Acc:VGNC:44721]	ENSCAFG00000001362	ENSG00000221866	97.9926	PLXNA4	plexin A4 [Source:HGNC Symbol;Acc:HGNC:9102]	91584	ENSCAFP00000001969	ENSCAFT00000002128	9.23929	2.70617	5.21899	4.13355	165.423	-4.49537	5.06e-05	0.00163964
SRPK1	474887	ENSCAFG00000001364	SRSF protein kinase 1 [Source:VGNC Symbol;Acc:VGNC:54365]	ENSCAFG00000001364	ENSG00000096063	69.527	SRPK1	SRSF protein kinase 1 [Source:HGNC Symbol;Acc:HGNC:11305]	6732	ENSCAFP00000001957	ENSCAFT00000002114	11.8482	12.7756	12.7202	12.7065	6031.61	0.866705	0.113987	0.534934
ENSCAFG00000001365	481533	ENSCAFG00000001365	tumor protein D52 like 3 [Source:NCBI gene;Acc:481533]	ENSCAFG00000001365	ENSG00000170777	40.4255	TPD52L3	tumor protein D52 like 3 [Source:HGNC Symbol;Acc:HGNC:23382]	89882	ENSCAFP00000001951	ENSCAFT00000002107	0	0.839485	0	0	0.197353	-0.00679603	0.996804	0.999458
CBX6		ENSCAFG00000001367	chromobox 6 [Source:HGNC Symbol;Acc:HGNC:1556]	ENSCAFG00000001367	ENSG00000183741	53.7791	CBX6	chromobox 6 [Source:HGNC Symbol;Acc:HGNC:1556]	23466	ENSCAFP00000001953	ENSCAFT00000002110	10.1964	9.89518	11.4409	11.4306	1915.48	0.831079	0.344039	0.870117
ENSCAFG00000001369		ENSCAFG00000001369		ENSCAFG00000001369							ENSCAFT00000002115	3.81934	5.127	4.22904	4.91691	23.5059	0.932054	0.405717	0.921936
DNAL4	474505	ENSCAFG00000001370	dynein axonemal light chain 4 [Source:VGNC Symbol;Acc:VGNC:40022]	ENSCAFG00000001370	ENSG00000100246	99.0476	DNAL4	dynein axonemal light chain 4 [Source:HGNC Symbol;Acc:HGNC:2955]	10126	ENSCAFP00000001956	ENSCAFT00000002113	8.4454	8.23351	6.96036	8.63398	291.843	-0.325617	0.720412	0.995374
SUN2	481250	ENSCAFG00000001371	Sad1 and UNC84 domain containing 2 [Source:VGNC Symbol;Acc:VGNC:46985]	ENSCAFG00000001371	ENSG00000100242	80.8399	SUN2	Sad1 and UNC84 domain containing 2 [Source:HGNC Symbol;Acc:HGNC:14210]	25777	ENSCAFP00000001961,ENSCAFP00000041837	ENSCAFT00000002119,ENSCAFT00000048622	13.1442	13.0466	13.949	13.3256	10897.9	0.334114	0.634156	0.989626
SCRIB		ENSCAFG00000001372	scribbled planar cell polarity protein [Source:VGNC Symbol;Acc:VGNC:45931]	ENSCAFG00000001372	ENSG00000180900	85.0247	SCRIB	scribbled planar cell polarity protein [Source:HGNC Symbol;Acc:HGNC:30377]	23513	ENSCAFP00000001992	ENSCAFT00000002152	12.4622	13.817	13.4112	14.2307	12547.4	1.34849	0.0452651	0.312525
SLC26A8	474888	ENSCAFG00000001376	solute carrier family 26 member 8 [Source:VGNC Symbol;Acc:VGNC:46327]	ENSCAFG00000001376	ENSG00000112053	72.7461	SLC26A8	solute carrier family 26 member 8 [Source:HGNC Symbol;Acc:HGNC:14468]	116369	ENSCAFP00000001966,ENSCAFP00000036464	ENSCAFT00000002125,ENSCAFT00000043994	7.84889	0	0.798842	0	57.5707	-7.94849	1.05e-08	8.01e-07
GTPBP1	474506	ENSCAFG00000001377	GTP binding protein 1 [Source:VGNC Symbol;Acc:VGNC:41557]	ENSCAFG00000001377	ENSG00000100226	98.2063	GTPBP1	GTP binding protein 1 [Source:HGNC Symbol;Acc:HGNC:4669]	9567	ENSCAFP00000001967	ENSCAFT00000002126	11.4578	11.8245	11.9336	11.7888	3471.43	0.383633	0.489719	0.965538
MAPK14	403856	ENSCAFG00000001378	mitogen-activated protein kinase 14 [Source:VGNC Symbol;Acc:VGNC:42995]	ENSCAFG00000001378	ENSG00000112062	95.8333	MAPK14	mitogen-activated protein kinase 14 [Source:HGNC Symbol;Acc:HGNC:6876]	1432	ENSCAFP00000001968	ENSCAFT00000002127	13.4271	13.0985	12.2193	12.4591	7544.92	-0.756966	0.279147	0.79868
JOSD1	481251	ENSCAFG00000001379	Josephin domain containing 1 [Source:VGNC Symbol;Acc:VGNC:42192]	ENSCAFG00000001379	ENSG00000100221	97.5247	JOSD1	Josephin domain containing 1 [Source:HGNC Symbol;Acc:HGNC:28953]	9929	ENSCAFP00000001970	ENSCAFT00000002129	11.0683	11.453	10.8747	10.6987	2121.57	-0.0214669	0.97466	0.999458
NTRK2	484147	ENSCAFG00000001380	neurotrophic receptor tyrosine kinase 2 [Source:VGNC Symbol;Acc:VGNC:44012]	ENSCAFG00000001380	ENSG00000148053	98.2968	NTRK2	neurotrophic receptor tyrosine kinase 2 [Source:HGNC Symbol;Acc:HGNC:8032]	4915	ENSCAFP00000001979	ENSCAFT00000002138	4.12068	1.75199	3.50536	6.56177	30.6473	0.82775	0.604185	0.989626
UHRF2	474702	ENSCAFG00000001381	ubiquitin like with PHD and ring finger domains 2 [Source:VGNC Symbol;Acc:VGNC:48126]	ENSCAFG00000001381	ENSG00000147854	91.4072	UHRF2	ubiquitin like with PHD and ring finger domains 2 [Source:HGNC Symbol;Acc:HGNC:12557]	115426	ENSCAFP00000001975	ENSCAFT00000002134	11.4315	11.9979	12.651	12.427	4696.78	0.923153	0.148201	0.617262
MAPK13	612821	ENSCAFG00000001382	mitogen-activated protein kinase 13 [Source:VGNC Symbol;Acc:VGNC:42994]	ENSCAFG00000001382	ENSG00000156711	93.9891	MAPK13	mitogen-activated protein kinase 13 [Source:HGNC Symbol;Acc:HGNC:6875]	5603	ENSCAFP00000001972	ENSCAFT00000002131	11.4332	11.07	8.88323	8.64103	1445.64	-1.31567	0.238655	0.749698
ENSCAFG00000001383	610117	ENSCAFG00000001383	translocase of outer mitochondrial membrane 22 [Source:NCBI gene;Acc:610117]	ENSCAFG00000001383	ENSG00000100216	95.0704	TOMM22	translocase of outer mitochondrial membrane 22 [Source:HGNC Symbol;Acc:HGNC:18002]	56993	ENSCAFP00000001971	ENSCAFT00000002130	11.6832	11.691	12.1293	11.9769	3775.36	0.253694	0.669819	0.994871
CBY1	481252	ENSCAFG00000001384	chibby family member 1_ beta catenin antagonist [Source:VGNC Symbol;Acc:VGNC:38770]	ENSCAFG00000001384	ENSG00000100211	54.2169	CBY1	chibby family member 1, beta catenin antagonist [Source:HGNC Symbol;Acc:HGNC:1307]	25776	ENSCAFP00000039047,ENSCAFP00000001974	ENSCAFT00000043837,ENSCAFT00000002133	10.9501	10.0046	9.67531	10.3333	1277.33	-0.893035	0.167542	0.64997
ENSCAFG00000001385		ENSCAFG00000001385		ENSCAFG00000001385	ENSG00000184949	62.3501	FAM227A	family with sequence similarity 227 member A [Source:HGNC Symbol;Acc:HGNC:44197]	646851	ENSCAFP00000001977	ENSCAFT00000002136	4.47992	3.49344	3.19168	2.55291	11.1455	-1.24819	0.341869	0.868688
BRPF3	481762	ENSCAFG00000001386	bromodomain and PHD finger containing 3 [Source:VGNC Symbol;Acc:VGNC:38534]	ENSCAFG00000001386	ENSG00000096070	94.7064	BRPF3	bromodomain and PHD finger containing 3 [Source:HGNC Symbol;Acc:HGNC:14256]	27154	ENSCAFP00000037231,ENSCAFP00000001989	ENSCAFT00000047147,ENSCAFT00000002149	11.4452	11.2755	10.9794	10.9509	2315.4	-0.359786	0.537985	0.981732
ENSCAFG00000001388		ENSCAFG00000001388		ENSCAFG00000001388						ENSCAFP00000041830	ENSCAFT00000002144	7.08158	5.2216	6.67722	5.69011	80.682	-1.0191	0.291623	0.813761
RMI1		ENSCAFG00000001390	RecQ mediated genome instability 1 [Source:VGNC Symbol;Acc:VGNC:45608]	ENSCAFG00000001390	ENSG00000178966	82.6433	RMI1	RecQ mediated genome instability 1 [Source:HGNC Symbol;Acc:HGNC:25764]	80010	ENSCAFP00000001985	ENSCAFT00000002145	10.4423	11.3607	12.0597	11.8623	3002.35	1.30507	0.0455334	0.313675
DMC1	608268	ENSCAFG00000001391	DNA meiotic recombinase 1 [Source:VGNC Symbol;Acc:VGNC:39998]	ENSCAFG00000001391	ENSG00000100206	98.5294	DMC1	DNA meiotic recombinase 1 [Source:HGNC Symbol;Acc:HGNC:2927]	11144	ENSCAFP00000030427,ENSCAFP00000037013,ENSCAFP00000001990	ENSCAFT00000035193,ENSCAFT00000043221,ENSCAFT00000002150	4.36982	5.47306	8.1847	4.54804	93.8625	2.12919	0.124506	0.561377
PNPLA1		ENSCAFG00000001392	patatin like phospholipase domain containing 1 [Source:VGNC Symbol;Acc:VGNC:44752]	ENSCAFG00000001392	ENSG00000180316	79.1985	PNPLA1	patatin like phospholipase domain containing 1 [Source:HGNC Symbol;Acc:HGNC:21246]	285848	ENSCAFP00000001995	ENSCAFT00000002155	1.40032	0	0	0	0.409899	-1.13787	0.502429	0.965538
C12H6orf222		ENSCAFG00000001393	chromosome 12 C6orf222 homolog [Source:VGNC Symbol;Acc:VGNC:49216]	ENSCAFG00000001393	ENSG00000189325	59.2988	C6orf222	chromosome 6 open reading frame 222 [Source:HGNC Symbol;Acc:HGNC:33769]	389384	ENSCAFP00000001997	ENSCAFT00000002157	0	0	0	0	0	0	1	1
ETV7	481764	ENSCAFG00000001394	ETS variant 7 [Source:VGNC Symbol;Acc:VGNC:40501]	ENSCAFG00000001394	ENSG00000010030	56.5657	ETV7	ETS variant 7 [Source:HGNC Symbol;Acc:HGNC:18160]	51513	ENSCAFP00000001998,ENSCAFP00000033818	ENSCAFT00000002158,ENSCAFT00000038142	9.21959	10.2506	10.5056	9.68601	1021.99	0.933605	0.175495	0.65808
DDX17		ENSCAFG00000001395	DEAD-box helicase 17 [Source:VGNC Symbol;Acc:VGNC:39846]	ENSCAFG00000001395	ENSG00000100201	95.6522	DDX17	DEAD-box helicase 17 [Source:HGNC Symbol;Acc:HGNC:2740]	10521	ENSCAFP00000033581,ENSCAFP00000002001	ENSCAFT00000037931,ENSCAFT00000002162	15.586	15.0192	15.4323	15.4274	42668	-0.273144	0.646395	0.991331
ENSCAFG00000001396		ENSCAFG00000001396		ENSCAFG00000001396	ENSG00000129084	95.8175	PSMA1	proteasome subunit alpha 1 [Source:HGNC Symbol;Acc:HGNC:9530]	5682	ENSCAFP00000036045	ENSCAFT00000002160	7.42221	8.24105	8.59941	7.79452	269.988	0.79761	0.271425	0.791359
ENSCAFG00000001397		ENSCAFG00000001397		ENSCAFG00000001397							ENSCAFT00000002161	10.2825	9.83411	8.73081	10.1188	922.748	-0.578587	0.482646	0.965538
KCTD20	474889	ENSCAFG00000001398	potassium channel tetramerization domain containing 20 [Source:VGNC Symbol;Acc:VGNC:42306]	ENSCAFG00000001398	ENSG00000112078	93.0788	KCTD20	potassium channel tetramerization domain containing 20 [Source:HGNC Symbol;Acc:HGNC:21052]	222658	ENSCAFP00000002002	ENSCAFT00000002163	12.0401	11.8128	11.6399	11.6414	3547.73	-0.331997	0.552896	0.989626
HNRNPK	100855638	ENSCAFG00000001399	heterogeneous nuclear ribonucleoprotein K [Source:NCBI gene;Acc:100855638]	ENSCAFG00000001399						ENSCAFP00000042072,ENSCAFP00000002004	ENSCAFT00000047704,ENSCAFT00000002165	15.9473	15.9994	16.3045	16.1049	70025.6	0.189928	0.738339	0.995374
PUF60	607245	ENSCAFG00000001400	poly(U) binding splicing factor 60 [Source:VGNC Symbol;Acc:VGNC:51779]	ENSCAFG00000001400	ENSG00000179950	97.8571	PUF60	poly(U) binding splicing factor 60 [Source:HGNC Symbol;Acc:HGNC:17042]	22827	ENSCAFP00000040466,ENSCAFP00000002007	ENSCAFT00000045695,ENSCAFT00000002168	13.6875	14.7863	14.2812	14.8612	22779.5	0.948752	0.130353	0.572921
ENSCAFG00000001401		ENSCAFG00000001401		ENSCAFG00000001401							ENSCAFT00000002167	2.91808	0.839485	2.23221	1.97119	3.4918	-0.995509	0.562525	0.989626
KDELR3	474509	ENSCAFG00000001402	KDEL endoplasmic reticulum protein retention receptor 3 [Source:VGNC Symbol;Acc:VGNC:42316]	ENSCAFG00000001402	ENSG00000100196	93.9252	KDELR3	KDEL endoplasmic reticulum protein retention receptor 3 [Source:HGNC Symbol;Acc:HGNC:6306]	11015	ENSCAFP00000002013	ENSCAFT00000002174	8.69411	2.30657	7.72162	5.69011	169.457	-1.8228	0.213442	0.717557
PODXL	482252	ENSCAFG00000001403	podocalyxin like [Source:NCBI gene;Acc:482252]	ENSCAFG00000001403	ENSG00000128567	43.3692	PODXL	podocalyxin like [Source:HGNC Symbol;Acc:HGNC:9171]	5420	ENSCAFP00000002008,ENSCAFP00000041563	ENSCAFT00000002169,ENSCAFT00000049816	1.40032	1.75199	7.31557	6.56177	63.9434	3.87102	0.0148647	0.149938
C1H9orf64	476310	ENSCAFG00000001404	chromosome 1 C9orf64 homolog [Source:VGNC Symbol;Acc:VGNC:52512]	ENSCAFG00000001404	ENSG00000165118	87.0968	C9orf64	chromosome 9 open reading frame 64 [Source:HGNC Symbol;Acc:HGNC:28144]	84267	ENSCAFP00000002014	ENSCAFT00000002175	12.7671	12.4648	12.9589	13.6231	8299.79	0.312798	0.679752	0.994871
NRBP2	609556	ENSCAFG00000001405	nuclear receptor binding protein 2 [Source:VGNC Symbol;Acc:VGNC:43962]	ENSCAFG00000001405	ENSG00000185189	90.9091	NRBP2	nuclear receptor binding protein 2 [Source:HGNC Symbol;Acc:HGNC:19339]	340371	ENSCAFP00000002012	ENSCAFT00000002173	11.255	9.97656	9.74537	9.83801	1305.26	-1.36589	0.0169489	0.163998
MKLN1	607643	ENSCAFG00000001406	muskelin 1 [Source:VGNC Symbol;Acc:VGNC:43250]	ENSCAFG00000001406	ENSG00000128585	98.7738	MKLN1	muskelin 1 [Source:HGNC Symbol;Acc:HGNC:7109]	4289	ENSCAFP00000002017	ENSCAFT00000002178	12.2382	11.7132	13.183	13.2421	6793.33	0.588786	0.495754	0.965538
KCNJ4	481253	ENSCAFG00000001407	potassium voltage-gated channel subfamily J member 4 [Source:VGNC Symbol;Acc:VGNC:42265]	ENSCAFG00000001407	ENSG00000168135	96.6518	KCNJ4	potassium voltage-gated channel subfamily J member 4 [Source:HGNC Symbol;Acc:HGNC:6265]	3761	ENSCAFP00000002016	ENSCAFT00000002177	2.5653	0	3.30399	3.7716	6.61312	0.3292	0.855739	0.999458
STK38	481766	ENSCAFG00000001411	serine/threonine kinase 38 [Source:VGNC Symbol;Acc:VGNC:46919]	ENSCAFG00000001411	ENSG00000112079	99.7849	STK38	serine/threonine kinase 38 [Source:HGNC Symbol;Acc:HGNC:17847]	11329	ENSCAFP00000002020,ENSCAFP00000042842	ENSCAFT00000002183,ENSCAFT00000049729	13.1205	11.9749	11.6925	11.9157	5025.04	-1.22476	0.0315304	0.247302
CSNK1E	474510	ENSCAFG00000001413	casein kinase 1 epsilon [Source:VGNC Symbol;Acc:VGNC:54522]	ENSCAFG00000001413	ENSG00000213923	70.0873	CSNK1E	casein kinase 1 epsilon [Source:HGNC Symbol;Acc:HGNC:2453]	1454	ENSCAFP00000002025,ENSCAFP00000002024	ENSCAFT00000002188,ENSCAFT00000002187	11.4704	11.9932	11.5903	12.4326	3880.48	0.555907	0.414935	0.927955
SRSF3	403687	ENSCAFG00000001414	serine and arginine rich splicing factor 3 [Source:VGNC Symbol;Acc:VGNC:46819]	ENSCAFG00000001414						ENSCAFP00000002023	ENSCAFT00000002186	12.8947	13.7107	13.6701	13.7144	11873.4	0.786195	0.149731	0.619885
GLDC	481534	ENSCAFG00000001416	glycine decarboxylase [Source:VGNC Symbol;Acc:VGNC:41252]	ENSCAFG00000001416	ENSG00000178445	93.4506	GLDC	glycine decarboxylase [Source:HGNC Symbol;Acc:HGNC:4313]	2731	ENSCAFP00000002030	ENSCAFT00000002193	2.09734	5.2216	8.45787	6.98412	128.953	4.63897	0.000541458	0.0121177
KIF27	484148	ENSCAFG00000001417	kinesin family member 27 [Source:VGNC Symbol;Acc:VGNC:42401]	ENSCAFG00000001417	ENSG00000165115	86.2464	KIF27	kinesin family member 27 [Source:HGNC Symbol;Acc:HGNC:18632]	55582	ENSCAFP00000002032	ENSCAFT00000002195	8.55638	10.3861	8.79468	9.38987	706.418	1.05329	0.233275	0.744128
ENSCAFG00000001418		ENSCAFG00000001418		ENSCAFG00000001418	ENSG00000255587	68.0731	RAB44	RAB44, member RAS oncogene family [Source:HGNC Symbol;Acc:HGNC:21068]	401258	ENSCAFP00000002028	ENSCAFT00000002191	3.97786	3.85	3.98131	3.28728	12.9333	-0.223222	0.85834	0.999458
ENSCAFG00000001419		ENSCAFG00000001419		ENSCAFG00000001419						ENSCAFP00000002029	ENSCAFT00000002192	0	0	0	0	0	0	1	1
TMEM184B	481254	ENSCAFG00000001420	transmembrane protein 184B [Source:VGNC Symbol;Acc:VGNC:47509]	ENSCAFG00000001420	ENSG00000198792	95.8937	TMEM184B	transmembrane protein 184B [Source:HGNC Symbol;Acc:HGNC:1310]	25829	ENSCAFP00000002039,ENSCAFP00000038015	ENSCAFT00000002202,ENSCAFT00000048524	13.4878	12.5246	12.9009	12.2977	7514.78	-0.86582	0.167726	0.65003
ENSCAFG00000001422		ENSCAFG00000001422		ENSCAFG00000001422	ENSG00000095261	91.5401	PSMD5	proteasome 26S subunit, non-ATPase 5 [Source:HGNC Symbol;Acc:HGNC:9563]	5711	ENSCAFP00000039865	ENSCAFT00000002210	6.61082	6.48243	7.33553	7.05977	119.52	0.375168	0.636985	0.989626
CPNE5	481768	ENSCAFG00000001423	copine 5 [Source:VGNC Symbol;Acc:VGNC:39564]	ENSCAFG00000001423	ENSG00000124772	95.7377	CPNE5	copine 5 [Source:HGNC Symbol;Acc:HGNC:2318]	57699	ENSCAFP00000002049,ENSCAFP00000002048	ENSCAFT00000002212,ENSCAFT00000002211	9.17117	4.47988	7.26096	8.78172	297.075	-1.28095	0.332156	0.858965
PLA2G6	481256	ENSCAFG00000001424	phospholipase A2 group VI [Source:VGNC Symbol;Acc:VGNC:44631]	ENSCAFG00000001424	ENSG00000184381	90.8189	PLA2G6	phospholipase A2 group VI [Source:HGNC Symbol;Acc:HGNC:9039]	8398	ENSCAFP00000002052,ENSCAFP00000002050	ENSCAFT00000002215,ENSCAFT00000002213	10.0366	10.7498	10.0919	9.67575	1169.37	0.196191	0.793605	0.999458
GKAP1	476311	ENSCAFG00000001425	G kinase anchoring protein 1 [Source:VGNC Symbol;Acc:VGNC:41245]	ENSCAFG00000001425	ENSG00000165113	96.1644	GKAP1	G kinase anchoring protein 1 [Source:HGNC Symbol;Acc:HGNC:17496]	80318	ENSCAFP00000036389,ENSCAFP00000002053	ENSCAFT00000043998,ENSCAFT00000002216	9.70092	10.4445	11.16	10.2744	1437.11	0.941533	0.189263	0.682066
COPG2	475189	ENSCAFG00000001426	coatomer protein complex subunit gamma 2 [Source:VGNC Symbol;Acc:VGNC:39508]	ENSCAFG00000001426	ENSG00000158623	81.2871	COPG2	coatomer protein complex subunit gamma 2 [Source:HGNC Symbol;Acc:HGNC:2237]	26958	ENSCAFP00000002070	ENSCAFT00000002234	12.1514	10.9264	12.2474	11.9215	3808.17	-0.335937	0.673042	0.994871
BAIAP2L2		ENSCAFG00000001427	BAI1 associated protein 2 like 2 [Source:VGNC Symbol;Acc:VGNC:38373]	ENSCAFG00000001427	ENSG00000128298	72.6236	BAIAP2L2	BAI1 associated protein 2 like 2 [Source:HGNC Symbol;Acc:HGNC:26203]	80115	ENSCAFP00000002059	ENSCAFT00000002222	2.09734	1.75199	0	2.77438	2.87231	-0.145211	0.93773	0.999458
PPIL1	474891	ENSCAFG00000001428	peptidylprolyl isomerase like 1 [Source:VGNC Symbol;Acc:VGNC:44855]	ENSCAFG00000001428	ENSG00000137168	100	PPIL1	peptidylprolyl isomerase like 1 [Source:HGNC Symbol;Acc:HGNC:9260]	51645	ENSCAFP00000002060	ENSCAFT00000002223	12.5951	12.5101	12.4489	12.5628	5914.38	-0.0851587	0.877003	0.999458
SLC16A8	610184	ENSCAFG00000001429	solute carrier family 16 member 8 [Source:VGNC Symbol;Acc:VGNC:46246]	ENSCAFG00000001429	ENSG00000100156	86.3636	SLC16A8	solute carrier family 16 member 8 [Source:HGNC Symbol;Acc:HGNC:16270]	23539	ENSCAFP00000002062	ENSCAFT00000002225	4.47992	3.59117	3.40819	2.55291	11.7127	-1.13333	0.386695	0.908874
PICK1	610191	ENSCAFG00000001431	protein interacting with PRKCA 1 [Source:VGNC Symbol;Acc:VGNC:44525]	ENSCAFG00000001431	ENSG00000100151	97.6019	PICK1	protein interacting with PRKCA 1 [Source:HGNC Symbol;Acc:HGNC:9394]	9463	ENSCAFP00000002063	ENSCAFT00000002227	11.7684	11.2677	10.5814	11.4943	2591.76	-0.582553	0.407326	0.922897
C12H6orf89	474892	ENSCAFG00000001432	chromosome 12 C6orf89 homolog [Source:VGNC Symbol;Acc:VGNC:49217]	ENSCAFG00000001432	ENSG00000198663	80	C6orf89	chromosome 6 open reading frame 89 [Source:HGNC Symbol;Acc:HGNC:21114]	221477	ENSCAFP00000002064	ENSCAFT00000002228	13.0942	12.4146	12.5265	12.1485	6160.24	-0.704435	0.226887	0.733161
PLEC	482083	ENSCAFG00000001433	plectin [Source:VGNC Symbol;Acc:VGNC:44665]	ENSCAFG00000001433	ENSG00000178209	92.5602	PLEC	plectin [Source:HGNC Symbol;Acc:HGNC:9069]	5339	ENSCAFP00000002076,ENSCAFP00000038823	ENSCAFT00000002240,ENSCAFT00000047267	16.4396	18.1924	17.4907	17.6345	194018	1.32148	0.0444496	0.308574
KDM4C	474704	ENSCAFG00000001434	lysine demethylase 4C [Source:VGNC Symbol;Acc:VGNC:42326]	ENSCAFG00000001434	ENSG00000107077	90.0285	KDM4C	lysine demethylase 4C [Source:HGNC Symbol;Acc:HGNC:17071]	23081	ENSCAFP00000002085	ENSCAFT00000002249	12.2863	12.4102	12.0192	12.3511	4952.43	-0.0157789	0.978633	0.999458
UBQLN1	476312	ENSCAFG00000001435	ubiquilin 1 [Source:VGNC Symbol;Acc:VGNC:48084]	ENSCAFG00000001435	ENSG00000135018	95.9253	UBQLN1	ubiquilin 1 [Source:HGNC Symbol;Acc:HGNC:12508]	29979	ENSCAFP00000002072,ENSCAFP00000002069	ENSCAFT00000002236,ENSCAFT00000002233	14.2229	14.7358	14.7211	14.5208	24229.6	0.429443	0.442502	0.94463
SOX10	481258	ENSCAFG00000001436	SRY-box 10 [Source:VGNC Symbol;Acc:VGNC:46672]	ENSCAFG00000001436	ENSG00000100146	98.7179	SOX10	SRY-box 10 [Source:HGNC Symbol;Acc:HGNC:11190]	6663	ENSCAFP00000002067	ENSCAFT00000002231	0	0	2.23221	1.97119	1.65486	0.908607	0.603199	0.989626
POLR2F	474512	ENSCAFG00000001437	RNA polymerase II subunit F [Source:VGNC Symbol;Acc:VGNC:44797]	ENSCAFG00000001437	ENSG00000100142	78.7402	POLR2F	RNA polymerase II subunit F [Source:HGNC Symbol;Acc:HGNC:9193]	5435	ENSCAFP00000002068	ENSCAFT00000002232	10.975	11.4699	11.249	11.3538	2474.1	0.376517	0.504649	0.967126
PI16	481769	ENSCAFG00000001438	peptidase inhibitor 16 [Source:VGNC Symbol;Acc:VGNC:44515]	ENSCAFG00000001438	ENSG00000164530	76.6376	PI16	peptidase inhibitor 16 [Source:HGNC Symbol;Acc:HGNC:21245]	221476	ENSCAFP00000002073	ENSCAFT00000002237	4.25062	1.75199	3.30399	3.6649	10.241	-1.01868	0.482334	0.965538
C10H22orf23		ENSCAFG00000001439	chromosome 10 C22orf23 homolog [Source:VGNC Symbol;Acc:VGNC:52480]	ENSCAFG00000001439	ENSG00000128346	83.871	C22orf23	chromosome 22 open reading frame 23 [Source:HGNC Symbol;Acc:HGNC:18589]	84645	ENSCAFP00000002071	ENSCAFT00000002235	9.72348	8.91687	8.98782	8.46936	546.712	-0.887905	0.165986	0.647744
MTCH1		ENSCAFG00000001441	mitochondrial carrier 1 [Source:VGNC Symbol;Acc:VGNC:43459]	ENSCAFG00000001441	ENSG00000137409	96.9072	MTCH1	mitochondrial carrier 1 [Source:HGNC Symbol;Acc:HGNC:17586]	23787	ENSCAFP00000031803	ENSCAFT00000036427	13.9204	13.1384	12.7527	13.4034	10563.6	-0.774261	0.22256	0.726086
MICALL1		ENSCAFG00000001442	MICAL like 1 [Source:VGNC Symbol;Acc:VGNC:54528]	ENSCAFG00000001442	ENSG00000100139	85.7849	MICALL1	MICAL like 1 [Source:HGNC Symbol;Acc:HGNC:29804]	85377	ENSCAFP00000002080,ENSCAFP00000038602	ENSCAFT00000002244,ENSCAFT00000047732	13.3332	11.7398	12.3751	12.8452	6601.85	-0.905724	0.221214	0.724813
EIF3L	474513	ENSCAFG00000001443	eukaryotic translation initiation factor 3 subunit L [Source:VGNC Symbol;Acc:VGNC:40278]	ENSCAFG00000001443	ENSG00000100129	99.8227	EIF3L	eukaryotic translation initiation factor 3 subunit L [Source:HGNC Symbol;Acc:HGNC:18138]	51386	ENSCAFP00000002087,ENSCAFP00000040256,ENSCAFP00000039185	ENSCAFT00000002251,ENSCAFT00000044805,ENSCAFT00000046619	13.9828	14.0797	14.2976	14.6615	19888.3	0.37262	0.548915	0.98727
FGD2	481771	ENSCAFG00000001444	FYVE_ RhoGEF and PH domain containing 2 [Source:VGNC Symbol;Acc:VGNC:40834]	ENSCAFG00000001444	ENSG00000146192	87.8234	FGD2	FYVE, RhoGEF and PH domain containing 2 [Source:HGNC Symbol;Acc:HGNC:3664]	221472	ENSCAFP00000002088,ENSCAFP00000041258	ENSCAFT00000002252,ENSCAFT00000047894	10.7114	9.06456	10.3143	8.0223	935.344	-1.18009	0.246449	0.760098
GRINA	475118	ENSCAFG00000001445	glutamate ionotropic receptor NMDA type subunit associated protein 1 [Source:VGNC Symbol;Acc:VGNC:41497]	ENSCAFG00000001445	ENSG00000178719	94.9438	GRINA	glutamate ionotropic receptor NMDA type subunit associated protein 1 [Source:HGNC Symbol;Acc:HGNC:4589]	2907	ENSCAFP00000002091	ENSCAFT00000002255	15.0566	13.2509	12.7993	13.1858	15067	-1.91299	0.00140106	0.0255638
FRMD3	484151	ENSCAFG00000001446	FERM domain containing 3 [Source:VGNC Symbol;Acc:VGNC:40979]	ENSCAFG00000001446	ENSG00000172159	96.1183	FRMD3	FERM domain containing 3 [Source:HGNC Symbol;Acc:HGNC:24125]	257019	ENSCAFP00000002095	ENSCAFT00000002259	1.40032	3.85	4.28485	5.54723	19.8283	3.09546	0.0329891	0.255483
GALR3	610233	ENSCAFG00000001447	galanin receptor 3 [Source:VGNC Symbol;Acc:VGNC:41102]	ENSCAFG00000001447	ENSG00000128310	91.3513	GALR3	galanin receptor 3 [Source:HGNC Symbol;Acc:HGNC:4134]	8484	ENSCAFP00000002089	ENSCAFT00000002253	0	1.75199	0.798842	0	0.776984	0.542116	0.7504	0.995374
PIM1	481772	ENSCAFG00000001448	Pim-1 proto-oncogene_ serine/threonine kinase [Source:NCBI gene;Acc:481772]	ENSCAFG00000001448	ENSG00000137193	51.1551	PIM1	Pim-1 proto-oncogene, serine/threonine kinase [Source:HGNC Symbol;Acc:HGNC:8986]	5292	ENSCAFP00000002094	ENSCAFT00000002258	11.8711	10.2866	8.9815	9.62506	1571.5	-2.04329	0.0102048	0.115369
ENSCAFG00000001449		ENSCAFG00000001449		ENSCAFG00000001449	ENSG00000186583	65.4545	SPATC1	spermatogenesis and centriole associated 1 [Source:HGNC Symbol;Acc:HGNC:30510]	375686	ENSCAFP00000002092	ENSCAFT00000002256	0	3.15285	3.68204	5.93935	20.0237	4.00053	0.018843	0.176652
MEST	607717	ENSCAFG00000001450	mesoderm specific transcript [Source:VGNC Symbol;Acc:VGNC:43165]	ENSCAFG00000001450	ENSG00000106484	99.1045	MEST	mesoderm specific transcript [Source:HGNC Symbol;Acc:HGNC:7028]	4232	ENSCAFP00000002104	ENSCAFT00000002268	8.418	1.75199	10.5078	7.95596	511.426	0.539571	0.741371	0.995374
ENSCAFG00000001451	608568	ENSCAFG00000001451	transmembrane protein 217 [Source:NCBI gene;Acc:608568]	ENSCAFG00000001451						ENSCAFP00000002096	ENSCAFT00000002260	0	2.52016	0.798842	1.97119	2.09927	1.5521	0.404081	0.921087
RASEF	484152	ENSCAFG00000001453	RAS and EF-hand domain containing [Source:VGNC Symbol;Acc:VGNC:45366]	ENSCAFG00000001453	ENSG00000165105	78.9731	RASEF	RAS and EF-hand domain containing [Source:HGNC Symbol;Acc:HGNC:26464]	158158	ENSCAFP00000002105	ENSCAFT00000002269	1.40032	13.3016	1.68666	0.980856	2525.15	1.35166	0.461033	0.955649
GCAT	481262	ENSCAFG00000001456	glycine C-acetyltransferase [Source:VGNC Symbol;Acc:VGNC:41138]	ENSCAFG00000001456	ENSG00000100116	88.1395	GCAT	glycine C-acetyltransferase [Source:HGNC Symbol;Acc:HGNC:4188]	23464	ENSCAFP00000002114	ENSCAFT00000002278	8.90123	12.1029	11.983	10.7029	2646.94	2.66734	0.00137497	0.0252022
ENSCAFG00000001457		ENSCAFG00000001457		ENSCAFG00000001457	ENSG00000214929	47.1918	SPATA31D1	SPATA31 subfamily D member 1 [Source:HGNC Symbol;Acc:HGNC:37283]	389763	ENSCAFP00000002108,ENSCAFP00000038792	ENSCAFT00000002272,ENSCAFT00000048541	0	0	0	0	0	0	1	1
TBC1D22B		ENSCAFG00000001458	TBC1 domain family member 22B [Source:VGNC Symbol;Acc:VGNC:47142]	ENSCAFG00000001458	ENSG00000065491	98.3673	TBC1D22B	TBC1 domain family member 22B [Source:HGNC Symbol;Acc:HGNC:21602]	55633	ENSCAFP00000002112	ENSCAFT00000002276	11.0661	11.0513	10.6751	10.8631	1939.92	-0.189858	0.746695	0.995374
CEP41	482256	ENSCAFG00000001459	centrosomal protein 41 [Source:VGNC Symbol;Acc:VGNC:39128]	ENSCAFG00000001459	ENSG00000106477	89.2761	CEP41	centrosomal protein 41 [Source:HGNC Symbol;Acc:HGNC:12370]	95681	ENSCAFP00000002109,ENSCAFP00000002110	ENSCAFT00000002273,ENSCAFT00000002274	10.5377	10.4632	12.6107	11.8303	3197.51	1.24362	0.19862	0.69533
PTPRD	481538	ENSCAFG00000001460	protein tyrosine phosphatase_ receptor type D [Source:VGNC Symbol;Acc:VGNC:45185]	ENSCAFG00000001460	ENSG00000153707	98.5185	PTPRD	protein tyrosine phosphatase, receptor type D [Source:HGNC Symbol;Acc:HGNC:9668]	5789	ENSCAFP00000002116	ENSCAFT00000002280	0	0.839485	1.31	2.77438	2.02766	1.47998	0.425529	0.933489
TLE1		ENSCAFG00000001462	transducin like enhancer of split 1 [Source:VGNC Symbol;Acc:VGNC:47396]	ENSCAFG00000001462	ENSG00000196781	99.4398	TLE1	transducin like enhancer of split 1 [Source:HGNC Symbol;Acc:HGNC:11837]	7088	ENSCAFP00000002118	ENSCAFT00000002282	6.15992	2.52016	4.33859	7.45352	67.188	-0.0750253	0.960727	0.999458
ENSCAFG00000001468		ENSCAFG00000001468		ENSCAFG00000001468							ENSCAFT00000002288	4.47992	5.42085	3.76288	3.28728	21.1228	-0.0128417	0.992303	0.999458
ENSCAFG00000001469		ENSCAFG00000001469		ENSCAFG00000001469	ENSG00000129084	94.697	PSMA1	proteasome subunit alpha 1 [Source:HGNC Symbol;Acc:HGNC:9530]	5682	ENSCAFP00000037479	ENSCAFT00000002286	1.40032	0.839485	1.31	1.55938	1.46392	-0.128375	0.944676	0.999458
ENSCAFG00000001472		ENSCAFG00000001472		ENSCAFG00000001472	ENSG00000166165	75.9312	CKB	creatine kinase B [Source:HGNC Symbol;Acc:HGNC:1991]	1152	ENSCAFP00000033593	ENSCAFT00000002291	6.65843	3.85	4.96937	5.31996	45.6771	-1.70932	0.0977578	0.490054
ENSCAFG00000001473		ENSCAFG00000001473		ENSCAFG00000001473							ENSCAFT00000002292	4.47992	4.99037	4.5355	5.74352	31.7173	0.652259	0.546279	0.98632
ENSCAFG00000001474		ENSCAFG00000001474		ENSCAFG00000001474	ENSG00000086061	95.8763	DNAJA1	DnaJ heat shock protein family (Hsp40) member A1 [Source:HGNC Symbol;Acc:HGNC:5229]	3301	ENSCAFP00000039459	ENSCAFT00000002293	4.76731	2.87092	3.19168	5.17196	18.9341	-0.564232	0.684901	0.995142
ENSCAFG00000001475		ENSCAFG00000001475		ENSCAFG00000001475							ENSCAFT00000002295	6.15992	5.93063	4.74898	5.54723	50.5371	-0.635875	0.509096	0.969938
ENSCAFG00000001476		ENSCAFG00000001476		ENSCAFG00000001476							ENSCAFT00000002294	0	0	0	0	0	0	1	1
CMTR1	100683999	ENSCAFG00000001477	cap methyltransferase 1 [Source:VGNC Symbol;Acc:VGNC:39385]	ENSCAFG00000001477	ENSG00000137200	96.8862	CMTR1	cap methyltransferase 1 [Source:HGNC Symbol;Acc:HGNC:21077]	23070	ENSCAFP00000002124	ENSCAFT00000002301	13.224	12.6527	13.2726	12.9523	8456.23	-0.235526	0.707995	0.995142
TYRP1	403479	ENSCAFG00000001478	tyrosinase related protein 1 [Source:VGNC Symbol;Acc:VGNC:48029]	ENSCAFG00000001478	ENSG00000107165	89.3855	TYRP1	tyrosinase related protein 1 [Source:HGNC Symbol;Acc:HGNC:12450]	7306	ENSCAFP00000002121	ENSCAFT00000002296	0	0	0	0	0	0	1	1
ENSCAFG00000001479		ENSCAFG00000001479		ENSCAFG00000001479							ENSCAFT00000002297	0	0	0	0	0	0	1	1
TRIOBP		ENSCAFG00000001480	TRIO and F-actin binding protein [Source:VGNC Symbol;Acc:VGNC:47843]	ENSCAFG00000001480	ENSG00000100106	77.5261	TRIOBP	TRIO and F-actin binding protein [Source:HGNC Symbol;Acc:HGNC:17009]	11078	ENSCAFP00000037277,ENSCAFP00000002125,ENSCAFP00000002123	ENSCAFT00000044751,ENSCAFT00000002302,ENSCAFT00000002299	12.3718	12.7009	13.1111	12.559	6709.19	0.42551	0.493181	0.965538
LGALS2	474514	ENSCAFG00000001484	Canis lupus familiaris galectin 2 (LGALS2)_ mRNA. [Source:RefSeq mRNA;Acc:NM_001284467]	ENSCAFG00000001484	ENSG00000100079	76.3359	LGALS2	galectin 2 [Source:HGNC Symbol;Acc:HGNC:6562]	3957	ENSCAFP00000002128	ENSCAFT00000002305	2.09734	0	3.5964	1.55938	4.0805	0.221507	0.904897	0.999458
CPA5	482257	ENSCAFG00000001486	carboxypeptidase A5 [Source:VGNC Symbol;Acc:VGNC:39546]	ENSCAFG00000001486	ENSG00000158525	87.6147	CPA5	carboxypeptidase A5 [Source:HGNC Symbol;Acc:HGNC:15722]	93979	ENSCAFP00000002139	ENSCAFT00000002316	5.14696	0	4.86338	3.96389	19.2862	-0.900443	0.599675	0.989626
LGALS1	610276	ENSCAFG00000001487	galectin 1 [Source:NCBI gene;Acc:610276]	ENSCAFG00000001487	ENSG00000100097	55.102	LGALS1	galectin 1 [Source:HGNC Symbol;Acc:HGNC:6561]	3956	ENSCAFP00000002130,ENSCAFP00000041023	ENSCAFT00000002307,ENSCAFT00000048962	17.0184	14.2919	13.3928	13.8985	44709.7	-3.00264	1.36e-05	0.000525368
MDGA1	474893	ENSCAFG00000001488	MAM domain containing glycosylphosphatidylinositol anchor 1 [Source:VGNC Symbol;Acc:VGNC:43101]	ENSCAFG00000001488	ENSG00000112139	97.5891	MDGA1	MAM domain containing glycosylphosphatidylinositol anchor 1 [Source:HGNC Symbol;Acc:HGNC:19267]	266727	ENSCAFP00000002131	ENSCAFT00000002308	4.93134	3.15285	7.4559	7.83199	109.709	1.79843	0.203072	0.701501
ZFAND3	481776	ENSCAFG00000001489	zinc finger AN1-type containing 3 [Source:VGNC Symbol;Acc:VGNC:48602]	ENSCAFG00000001489	ENSG00000156639	98.6784	ZFAND3	zinc finger AN1-type containing 3 [Source:HGNC Symbol;Acc:HGNC:18019]	60685	ENSCAFP00000002137	ENSCAFT00000002314	13.3634	12.3316	12.2074	12.5045	6557.21	-0.986489	0.0831098	0.450937
SH3BP1	481265	ENSCAFG00000001490	SH3 domain binding protein 1 [Source:VGNC Symbol;Acc:VGNC:46117]	ENSCAFG00000001490	ENSG00000100092	88.0576	SH3BP1	SH3 domain binding protein 1 [Source:HGNC Symbol;Acc:HGNC:10824]	23616	ENSCAFP00000002145	ENSCAFT00000002323	13.4765	12.6449	13.7211	13.1897	10161.3	-0.216126	0.768437	0.996845
BTBD9		ENSCAFG00000001492	BTB domain containing 9 [Source:VGNC Symbol;Acc:VGNC:52108]	ENSCAFG00000001492	ENSG00000183826	97.5186	BTBD9	BTB domain containing 9 [Source:HGNC Symbol;Acc:HGNC:21228]	114781	ENSCAFP00000002148	ENSCAFT00000002326	11.3341	11.0842	10.6783	10.6339	1994.13	-0.506497	0.40689	0.922342
SSMEM1	608480	ENSCAFG00000001494	serine rich single-pass membrane protein 1 [Source:VGNC Symbol;Acc:VGNC:46834]	ENSCAFG00000001494	ENSG00000165120	77.459	SSMEM1	serine rich single-pass membrane protein 1 [Source:HGNC Symbol;Acc:HGNC:29580]	136263	ENSCAFP00000002150	ENSCAFT00000002328	0	0	0	0.980856	0.243409	-0.00679603	0.996804	0.999458
TMEM209	475194	ENSCAFG00000001495	transmembrane protein 209 [Source:VGNC Symbol;Acc:VGNC:47528]	ENSCAFG00000001495	ENSG00000146842	97.861	TMEM209	transmembrane protein 209 [Source:HGNC Symbol;Acc:HGNC:21898]	84928	ENSCAFP00000002154	ENSCAFT00000002332	12.3696	11.5477	13.3901	13.0436	6865.15	0.450988	0.620882	0.989626
GGA1	481266	ENSCAFG00000001496	golgi associated_ gamma adaptin ear containing_ ARF binding protein 1 [Source:VGNC Symbol;Acc:VGNC:41193]	ENSCAFG00000001496	ENSG00000100083	92.4528	GGA1	golgi associated, gamma adaptin ear containing, ARF binding protein 1 [Source:HGNC Symbol;Acc:HGNC:17842]	26088	ENSCAFP00000002156	ENSCAFT00000002334	13.3369	12.4936	12.9256	12.9018	7885.74	-0.535547	0.371521	0.894674
KLHDC10		ENSCAFG00000001497	kelch domain containing 10 [Source:VGNC Symbol;Acc:VGNC:42440]	ENSCAFG00000001497	ENSG00000128607	99.2288	KLHDC10	kelch domain containing 10 [Source:HGNC Symbol;Acc:HGNC:22194]	23008	ENSCAFP00000002155	ENSCAFT00000002333	10.331	10.0621	10.8961	10.8601	1529.4	0.311071	0.658508	0.994871
MPDZ	474708	ENSCAFG00000001498	multiple PDZ domain crumbs cell polarity complex component [Source:VGNC Symbol;Acc:VGNC:43332]	ENSCAFG00000001498	ENSG00000107186	92.029	MPDZ	multiple PDZ domain crumbs cell polarity complex component [Source:HGNC Symbol;Acc:HGNC:7208]	8777	ENSCAFP00000002165,ENSCAFP00000002167,ENSCAFP00000037750	ENSCAFT00000002343,ENSCAFT00000002345,ENSCAFT00000046858	0	0	0	0	0	0	1	1
ENSCAFG00000001499	475196	ENSCAFG00000001499	zinc finger C3HC-type containing 1 [Source:NCBI gene;Acc:475196]	ENSCAFG00000001499	ENSG00000091732	91.4062	ZC3HC1	zinc finger C3HC-type containing 1 [Source:HGNC Symbol;Acc:HGNC:29913]	51530	ENSCAFP00000002161	ENSCAFT00000002339	9.94842	9.44065	10.8916	10.8441	1354.25	0.548494	0.521263	0.973728
OPLAH		ENSCAFG00000001500	5-oxoprolinase_ ATP-hydrolysing [Source:VGNC Symbol;Acc:VGNC:49607]	ENSCAFG00000001500	ENSG00000178814	93.8031	OPLAH	5-oxoprolinase, ATP-hydrolysing [Source:HGNC Symbol;Acc:HGNC:8149]	26873	ENSCAFP00000002172	ENSCAFT00000002350	11.2492	11.5681	10.6952	10.7139	2200.98	-0.188487	0.795746	0.999458
CDC42EP1		ENSCAFG00000001501	CDC42 effector protein 1 [Source:VGNC Symbol;Acc:VGNC:39000]	ENSCAFG00000001501	ENSG00000128283	73.9691	CDC42EP1	CDC42 effector protein 1 [Source:HGNC Symbol;Acc:HGNC:17014]	11135	ENSCAFP00000036924,ENSCAFP00000002160,ENSCAFP00000038916	ENSCAFT00000044929,ENSCAFT00000002338,ENSCAFT00000047779	2.91808	0	5.48035	0	12.5502	0.519624	0.780038	0.999458
CARD10	481268	ENSCAFG00000001502	caspase recruitment domain family member 10 [Source:VGNC Symbol;Acc:VGNC:38713]	ENSCAFG00000001502	ENSG00000100065	65.9253	CARD10	caspase recruitment domain family member 10 [Source:HGNC Symbol;Acc:HGNC:16422]	29775	ENSCAFP00000002162,ENSCAFP00000037602	ENSCAFT00000002340,ENSCAFT00000044904	6.3459	3.27553	8.58836	6.38817	138.922	0.787251	0.591077	0.989626
MFNG	610303	ENSCAFG00000001503	MFNG O-fucosylpeptide 3-beta-N-acetylglucosaminyltransferase [Source:VGNC Symbol;Acc:VGNC:43194]	ENSCAFG00000001503	ENSG00000100060	88.5714	MFNG	MFNG O-fucosylpeptide 3-beta-N-acetylglucosaminyltransferase [Source:HGNC Symbol;Acc:HGNC:7038]	4242	ENSCAFP00000002164	ENSCAFT00000002342	9.8697	2.52016	5.68088	2.96633	249.105	-4.78499	0.000231845	0.0059644
ENSCAFG00000001504		ENSCAFG00000001504		ENSCAFG00000001504							ENSCAFT00000002344	0	0.839485	3.19168	1.55938	2.71836	1.74398	0.348919	0.875586
UBE2H	607816	ENSCAFG00000001505	ubiquitin conjugating enzyme E2 H [Source:VGNC Symbol;Acc:VGNC:48054]	ENSCAFG00000001505	ENSG00000186591	100	UBE2H	ubiquitin conjugating enzyme E2 H [Source:HGNC Symbol;Acc:HGNC:12484]	7328	ENSCAFP00000002170	ENSCAFT00000002348	12.1949	11.0454	11.9861	12.2758	3953.4	-0.322642	0.67756	0.994871
CYTH4	481270	ENSCAFG00000001506	cytohesin 4 [Source:VGNC Symbol;Acc:VGNC:50296]	ENSCAFG00000001506	ENSG00000100055	94.6701	CYTH4	cytohesin 4 [Source:HGNC Symbol;Acc:HGNC:9505]	27128	ENSCAFP00000002173	ENSCAFT00000002351	14.5593	13.3767	14.3051	14.1335	18247.2	-0.547049	0.438373	0.941386
NRF1	482260	ENSCAFG00000001507	nuclear respiratory factor 1 [Source:VGNC Symbol;Acc:VGNC:43966]	ENSCAFG00000001507	ENSG00000106459	99.6024	NRF1	nuclear respiratory factor 1 [Source:HGNC Symbol;Acc:HGNC:7996]	4899	ENSCAFP00000002179	ENSCAFT00000002357	10.9703	11.2241	11.719	11.3468	2592.49	0.462338	0.450638	0.951561
RAC2	481271	ENSCAFG00000001508	Rac family small GTPase 2 [Source:VGNC Symbol;Acc:VGNC:49610]	ENSCAFG00000001508	ENSG00000128340	97.9167	RAC2	Rac family small GTPase 2 [Source:HGNC Symbol;Acc:HGNC:9802]	5880	ENSCAFP00000002174	ENSCAFT00000002352	14.3945	13.5693	14.1693	13.4498	15825.4	-0.608654	0.360623	0.885921
SSTR3	481272	ENSCAFG00000001509	somatostatin receptor 3 [Source:VGNC Symbol;Acc:VGNC:46845]	ENSCAFG00000001509	ENSG00000278195	87.2941	SSTR3	somatostatin receptor 3 [Source:HGNC Symbol;Acc:HGNC:11332]	6753	ENSCAFP00000037746	ENSCAFT00000002353	0	0	0	0	0	0	1	1
IL2RB	403439	ENSCAFG00000001511	Canis lupus familiaris interleukin 2 receptor subunit beta (IL2RB)_ transcript variant 2_ mRNA. [Source:RefSeq mRNA;Acc:NM_001286850]	ENSCAFG00000001511	ENSG00000100385	69.1892	IL2RB	interleukin 2 receptor subunit beta [Source:HGNC Symbol;Acc:HGNC:6009]	3560	ENSCAFP00000002178	ENSCAFT00000002356	9.36299	0	4.17098	2.55291	169.84	-5.35419	0.000300107	0.00745719
TMPRSS6	608593	ENSCAFG00000001512	transmembrane serine protease 6 [Source:VGNC Symbol;Acc:VGNC:47636]	ENSCAFG00000001512	ENSG00000187045	92.3362	TMPRSS6	transmembrane serine protease 6 [Source:HGNC Symbol;Acc:HGNC:16517]	164656	ENSCAFP00000002181,ENSCAFP00000031662	ENSCAFT00000002359,ENSCAFT00000036302	8.383	4.99037	7.30211	8.22837	204.837	-0.919864	0.440247	0.942484
KCTD17	481274	ENSCAFG00000001513	potassium channel tetramerization domain containing 17 [Source:VGNC Symbol;Acc:VGNC:54152]	ENSCAFG00000001513	ENSG00000100379	88.0478	KCTD17	potassium channel tetramerization domain containing 17 [Source:HGNC Symbol;Acc:HGNC:25705]	79734	ENSCAFP00000039541,ENSCAFP00000002182,ENSCAFP00000039690	ENSCAFT00000048050,ENSCAFT00000002360,ENSCAFT00000044356	13.2671	11.9406	11.452	11.4772	4859.32	-1.58048	0.0104483	0.117018
MPST	474515	ENSCAFG00000001514	mercaptopyruvate sulfurtransferase [Source:VGNC Symbol;Acc:VGNC:43351]	ENSCAFG00000001514	ENSG00000128309	91.2752	MPST	mercaptopyruvate sulfurtransferase [Source:HGNC Symbol;Acc:HGNC:7223]	4357	ENSCAFP00000002183	ENSCAFT00000002361	9.94602	8.19904	10.1974	10.4453	961.178	-0.0443144	0.964961	0.999458
STRIP2	482261	ENSCAFG00000001515	striatin interacting protein 2 [Source:VGNC Symbol;Acc:VGNC:46944]	ENSCAFG00000001515	ENSG00000128578	97.7218	STRIP2	striatin interacting protein 2 [Source:HGNC Symbol;Acc:HGNC:22209]	57464	ENSCAFP00000002188	ENSCAFT00000002366	8.81982	9.36148	10.2915	9.68942	796.167	0.974935	0.178297	0.663604
TST	481275	ENSCAFG00000001516	thiosulfate sulfurtransferase [Source:VGNC Symbol;Acc:VGNC:47932]	ENSCAFG00000001516	ENSG00000128311	75.3463	TST	thiosulfate sulfurtransferase [Source:HGNC Symbol;Acc:HGNC:12388]	7263	ENSCAFP00000002185	ENSCAFT00000002363	6.09219	5.52345	8.95164	7.93315	212.438	1.7052	0.163738	0.643184
TEX33		ENSCAFG00000001517	testis expressed 33 [Source:VGNC Symbol;Acc:VGNC:47274]	ENSCAFG00000001517	ENSG00000185264	66.5529	TEX33	testis expressed 33 [Source:HGNC Symbol;Acc:HGNC:28568]	339669	ENSCAFP00000002186	ENSCAFT00000002364	0	0	0	0	0	0	1	1
DNAH8	474895	ENSCAFG00000001518	dynein axonemal heavy chain 8 [Source:VGNC Symbol;Acc:VGNC:40018]	ENSCAFG00000001518	ENSG00000124721	92.231	DNAH8	dynein axonemal heavy chain 8 [Source:HGNC Symbol;Acc:HGNC:2952]	1769	ENSCAFP00000036983,ENSCAFP00000041848,ENSCAFP00000002222	ENSCAFT00000050024,ENSCAFT00000049946,ENSCAFT00000002400	2.09734	2.87092	0.798842	0.980856	2.82695	-0.17882	0.921379	0.999458
CSF2RB	481276	ENSCAFG00000001519	colony stimulating factor 2 receptor beta common subunit [Source:VGNC Symbol;Acc:VGNC:39656]	ENSCAFG00000001519	ENSG00000100368	64.8559	CSF2RB	colony stimulating factor 2 receptor beta common subunit [Source:HGNC Symbol;Acc:HGNC:2436]	1439	ENSCAFP00000002191	ENSCAFT00000002369	14.8113	13.0874	14.5213	13.7811	18760.6	-0.852246	0.297941	0.82135
NFIB	474709	ENSCAFG00000001520	nuclear factor I B [Source:VGNC Symbol;Acc:VGNC:43776]	ENSCAFG00000001520	ENSG00000147862	84.5614	NFIB	nuclear factor I B [Source:HGNC Symbol;Acc:HGNC:7785]	4781	ENSCAFP00000042477,ENSCAFP00000002209	ENSCAFT00000047877,ENSCAFT00000002387	1.40032	2.05577	2.44313	4.6634	8.39409	1.82418	0.276273	0.796205
EXOSC4	482086	ENSCAFG00000001521	exosome component 4 [Source:VGNC Symbol;Acc:VGNC:40525]	ENSCAFG00000001521	ENSG00000178896	97.9592	EXOSC4	exosome component 4 [Source:HGNC Symbol;Acc:HGNC:18189]	54512	ENSCAFP00000002193	ENSCAFT00000002371	11.2316	12.4394	11.603	12.5725	4289.24	0.992033	0.169652	0.653216
NCF4	481277	ENSCAFG00000001522	neutrophil cytosolic factor 4 [Source:VGNC Symbol;Acc:VGNC:43651]	ENSCAFG00000001522	ENSG00000100365	71.3864	NCF4	neutrophil cytosolic factor 4 [Source:HGNC Symbol;Acc:HGNC:7662]	4689	ENSCAFP00000002195	ENSCAFT00000002373	13.8583	13.6401	14.3003	14.481	17664	0.313652	0.646225	0.991331
GPAA1	475120	ENSCAFG00000001523	glycosylphosphatidylinositol anchor attachment 1 [Source:VGNC Symbol;Acc:VGNC:41358]	ENSCAFG00000001523	ENSG00000197858	83.432	GPAA1	glycosylphosphatidylinositol anchor attachment 1 [Source:HGNC Symbol;Acc:HGNC:4446]	8733	ENSCAFP00000042355,ENSCAFP00000002200	ENSCAFT00000045933,ENSCAFT00000002378	13.1824	12.9064	12.7249	12.9636	7931.72	-0.30661	0.585283	0.989626
AHCYL2	475197	ENSCAFG00000001524	adenosylhomocysteinase like 2 [Source:VGNC Symbol;Acc:VGNC:37726]	ENSCAFG00000001524	ENSG00000158467	93.8176	AHCYL2	adenosylhomocysteinase like 2 [Source:HGNC Symbol;Acc:HGNC:22204]	23382	ENSCAFP00000002201	ENSCAFT00000002379	10.6972	11.7662	13.1452	13.5077	6461.6	2.13863	0.0162633	0.159542
PVALB		ENSCAFG00000001525	parvalbumin [Source:VGNC Symbol;Acc:VGNC:45214]	ENSCAFG00000001525	ENSG00000100362	87.5	PVALB	parvalbumin [Source:HGNC Symbol;Acc:HGNC:9704]	5816	ENSCAFP00000030624	ENSCAFT00000035372	3.43797	0	1.98507	0	3.1991	-1.59956	0.386402	0.908717
IFT27	474517	ENSCAFG00000001526	intraflagellar transport 27 [Source:VGNC Symbol;Acc:VGNC:41885]	ENSCAFG00000001526	ENSG00000100360	90.4762	IFT27	intraflagellar transport 27 [Source:HGNC Symbol;Acc:HGNC:18626]	11020	ENSCAFP00000002199	ENSCAFT00000002377	10.4858	10.1247	10.4616	10.6826	1400.03	-0.0437314	0.944244	0.999458
CYC1	475121	ENSCAFG00000001529	cytochrome c1 [Source:VGNC Symbol;Acc:VGNC:50287]	ENSCAFG00000001529	ENSG00000179091	92	CYC1	cytochrome c1 [Source:HGNC Symbol;Acc:HGNC:2579]	1537	ENSCAFP00000002212	ENSCAFT00000002390	0	0	0	0	0	0	1	1
ENSCAFG00000001530		ENSCAFG00000001530		ENSCAFG00000001530						ENSCAFP00000002207	ENSCAFT00000002385	12.8505	13.8437	13.5601	13.7927	12088	0.865662	0.12764	0.568438
SMO	482262	ENSCAFG00000001531	smoothened_ frizzled class receptor [Source:VGNC Symbol;Acc:VGNC:46565]	ENSCAFG00000001531	ENSG00000128602	96.5099	SMO	smoothened, frizzled class receptor [Source:HGNC Symbol;Acc:HGNC:11119]	6608	ENSCAFP00000002213	ENSCAFT00000002391	3.43797	0	0	0	2.45939	-2.45849	0.155055	0.627362
ZDHHC21	481546	ENSCAFG00000001532	zinc finger DHHC-type containing 21 [Source:VGNC Symbol;Acc:VGNC:48587]	ENSCAFG00000001532	ENSG00000175893	97.7358	ZDHHC21	zinc finger DHHC-type containing 21 [Source:HGNC Symbol;Acc:HGNC:20750]	340481	ENSCAFP00000002215	ENSCAFT00000002393	10.2691	9.86007	10.7928	10.4127	1324.13	0.130544	0.85389	0.999458
TSPAN33	475198	ENSCAFG00000001533	tetraspanin 33 [Source:VGNC Symbol;Acc:VGNC:47922]	ENSCAFG00000001533	ENSG00000158457	95.7597	TSPAN33	tetraspanin 33 [Source:HGNC Symbol;Acc:HGNC:28743]	340348	ENSCAFP00000002214	ENSCAFT00000002392	3.43797	5.75196	6.80678	7.18089	79.4455	3.07555	0.00312717	0.0483477
TLE4	476317	ENSCAFG00000001534	transducin like enhancer of split 4 [Source:VGNC Symbol;Acc:VGNC:53997]	ENSCAFG00000001534	ENSG00000106829	97.6744	TLE4	transducin like enhancer of split 4 [Source:HGNC Symbol;Acc:HGNC:11840]	7091	ENSCAFP00000002120,ENSCAFP00000002238	ENSCAFT00000002285,ENSCAFT00000002416	12.2214	12.2335	12.1098	11.2957	4130.27	-0.275155	0.700317	0.995142
CER1	611037	ENSCAFG00000001535	cerberus 1_ DAN family BMP antagonist [Source:VGNC Symbol;Acc:VGNC:39145]	ENSCAFG00000001535	ENSG00000147869	77.037	CER1	cerberus 1, DAN family BMP antagonist [Source:HGNC Symbol;Acc:HGNC:1862]	9350	ENSCAFP00000002216	ENSCAFT00000002394	0	0	0	0	0	0	1	1
SHARPIN	475122	ENSCAFG00000001536	SHANK associated RH domain interactor [Source:VGNC Symbol;Acc:VGNC:49813]	ENSCAFG00000001536	ENSG00000179526	72.1105	SHARPIN	SHANK associated RH domain interactor [Source:HGNC Symbol;Acc:HGNC:25321]	81858	ENSCAFP00000038652,ENSCAFP00000036479,ENSCAFP00000002217	ENSCAFT00000050000,ENSCAFT00000045304,ENSCAFT00000002395	12.2658	12.5924	12.0896	12.0151	4898.51	-0.00956615	0.98797	0.999458
FREM1	481547	ENSCAFG00000001537	FRAS1 related extracellular matrix 1 [Source:VGNC Symbol;Acc:VGNC:40976]	ENSCAFG00000001537	ENSG00000164946	83.6005	FREM1	FRAS1 related extracellular matrix 1 [Source:HGNC Symbol;Acc:HGNC:23399]	158326	ENSCAFP00000002219	ENSCAFT00000002397	4.36982	3.76878	3.76288	3.96389	14.8713	-0.506861	0.664793	0.994871
ENSCAFG00000001540		ENSCAFG00000001540		ENSCAFG00000001540	ENSG00000179698	68.9394	WDR97	WD repeat domain 97 [Source:HGNC Symbol;Acc:HGNC:26959]	340390	ENSCAFP00000002224	ENSCAFT00000002402	11.2704	11.4088	10.6062	11.0255	2207.14	-0.212681	0.752544	0.995374
HGH1	609695	ENSCAFG00000001541	HGH1 homolog [Source:VGNC Symbol;Acc:VGNC:41676]	ENSCAFG00000001541	ENSG00000235173	81.0345	HGH1	HGH1 homolog [Source:HGNC Symbol;Acc:HGNC:24161]	51236	ENSCAFP00000002225	ENSCAFT00000002403	9.48354	11.1009	9.96841	10.2969	1292	1.00627	0.19266	0.68592
ENSCAFG00000001542	482089	ENSCAFG00000001542	testis-specific serine/threonine-protein kinase 5-like [Source:NCBI gene;Acc:482089]	ENSCAFG00000001542						ENSCAFP00000002227	ENSCAFT00000002405	0	1.75199	1.98507	0.980856	1.57517	1.28996	0.486655	0.965538
TNPO3	482263	ENSCAFG00000001543	transportin 3 [Source:VGNC Symbol;Acc:VGNC:47696]	ENSCAFG00000001543	ENSG00000064419	99.8917	TNPO3	transportin 3 [Source:HGNC Symbol;Acc:HGNC:17103]	23534	ENSCAFP00000002231	ENSCAFT00000002409	14.0432	12.8961	13.9969	14.1049	14617.3	-0.271103	0.728853	0.995374
EIF3D	608665	ENSCAFG00000001544	eukaryotic translation initiation factor 3 subunit D [Source:VGNC Symbol;Acc:VGNC:40270]	ENSCAFG00000001544	ENSG00000100353	99.0876	EIF3D	eukaryotic translation initiation factor 3 subunit D [Source:HGNC Symbol;Acc:HGNC:3278]	8664	ENSCAFP00000002234	ENSCAFT00000002412	14.822	14.8869	15.3935	15.4778	36983.4	0.439991	0.483982	0.965538
TTC39B	474710	ENSCAFG00000001545	tetratricopeptide repeat domain 39B [Source:VGNC Symbol;Acc:VGNC:47957]	ENSCAFG00000001545	ENSG00000155158	89.5595	TTC39B	tetratricopeptide repeat domain 39B [Source:HGNC Symbol;Acc:HGNC:23704]	158219	ENSCAFP00000002233,ENSCAFP00000036608	ENSCAFT00000002411,ENSCAFT00000047200	12.6399	12.4979	11.5917	11.2823	4434.85	-0.717838	0.363051	0.887488
MROH1		ENSCAFG00000001546	maestro heat like repeat family member 1 [Source:VGNC Symbol;Acc:VGNC:43370]	ENSCAFG00000001546	ENSG00000179832	80.6717	MROH1	maestro heat like repeat family member 1 [Source:HGNC Symbol;Acc:HGNC:26958]	727957	ENSCAFP00000002236	ENSCAFT00000002414	14.0745	13.08	11.5648	12.2809	8478.43	-1.54865	0.0649471	0.390563
GLP1R		ENSCAFG00000001547	glucagon like peptide 1 receptor [Source:VGNC Symbol;Acc:VGNC:41266]	ENSCAFG00000001547	ENSG00000112164	75.7974	GLP1R	glucagon like peptide 1 receptor [Source:HGNC Symbol;Acc:HGNC:4324]	2740	ENSCAFP00000002240,ENSCAFP00000037125,ENSCAFP00000035932	ENSCAFT00000002418,ENSCAFT00000049553,ENSCAFT00000043167	0	0.839485	0	0	0.197353	-0.00679603	0.996804	0.999458
SNAPC3	611086	ENSCAFG00000001548	small nuclear RNA activating complex polypeptide 3 [Source:VGNC Symbol;Acc:VGNC:51762]	ENSCAFG00000001548	ENSG00000164975	63.1757	SNAPC3	small nuclear RNA activating complex polypeptide 3 [Source:HGNC Symbol;Acc:HGNC:11136]	6619	ENSCAFP00000002241	ENSCAFT00000002419	9.97216	10.6548	10.4901	10.6706	1420.19	0.620553	0.274693	0.794796
SAYSD1	608740	ENSCAFG00000001549	SAYSVFN motif domain containing 1 [Source:VGNC Symbol;Acc:VGNC:45880]	ENSCAFG00000001549	ENSG00000112167	79.7927	SAYSD1	SAYSVFN motif domain containing 1 [Source:HGNC Symbol;Acc:HGNC:21025]	55776	ENSCAFP00000037910,ENSCAFP00000002242	ENSCAFT00000049247,ENSCAFT00000002420	8.63583	6.98318	8.00527	7.76898	248.839	-0.94705	0.222105	0.726086
FOXRED2	474518	ENSCAFG00000001550	FAD dependent oxidoreductase domain containing 2 [Source:VGNC Symbol;Acc:VGNC:40972]	ENSCAFG00000001550	ENSG00000100350	85.8187	FOXRED2	FAD dependent oxidoreductase domain containing 2 [Source:HGNC Symbol;Acc:HGNC:26264]	80020	ENSCAFP00000002244	ENSCAFT00000002422	11.8749	5.28139	10.0958	8.5352	1313.96	-2.48026	0.0662848	0.394875
PSIP1		ENSCAFG00000001551	PC4 and SFRS1 interacting protein 1 [Source:VGNC Symbol;Acc:VGNC:45087]	ENSCAFG00000001551	ENSG00000164985	90.035	PSIP1	PC4 and SFRS1 interacting protein 1 [Source:HGNC Symbol;Acc:HGNC:9527]	11168	ENSCAFP00000002245	ENSCAFT00000002423	11.5163	13.9058	14.2119	13.9479	13263.1	2.45059	1.96e-05	0.000713227
TXN2	474519	ENSCAFG00000001553	thioredoxin 2 [Source:VGNC Symbol;Acc:VGNC:48009]	ENSCAFG00000001553	ENSG00000100348	76.5625	TXN2	thioredoxin 2 [Source:HGNC Symbol;Acc:HGNC:17772]	25828	ENSCAFP00000002247	ENSCAFT00000002425	12.6302	12.6592	12.447	12.3948	5943.27	-0.122294	0.829306	0.999458
BOP1		ENSCAFG00000001554	block of proliferation 1 [Source:VGNC Symbol;Acc:VGNC:38498]	ENSCAFG00000001554	ENSG00000261236	84.432	BOP1	block of proliferation 1 [Source:HGNC Symbol;Acc:HGNC:15519]	23246	ENSCAFP00000039637,ENSCAFP00000002253	ENSCAFT00000044529,ENSCAFT00000002432	12.4768	14.2931	13.9439	14.2463	15241	1.65018	0.00442209	0.0625869
KCNK17	481781	ENSCAFG00000001556	potassium two pore domain channel subfamily K member 16 [Source:NCBI gene;Acc:481781]	ENSCAFG00000001556	ENSG00000124780	66.8605	KCNK17	potassium two pore domain channel subfamily K member 17 [Source:HGNC Symbol;Acc:HGNC:14465]	89822	ENSCAFP00000002250	ENSCAFT00000002429	0	2.05577	0.798842	0	0.974337	0.64348	0.705941	0.995142
CCDC171	474713	ENSCAFG00000001557	coiled-coil domain containing 171 [Source:VGNC Symbol;Acc:VGNC:38810]	ENSCAFG00000001557	ENSG00000164989	91.1478	CCDC171	coiled-coil domain containing 171 [Source:HGNC Symbol;Acc:HGNC:29828]	203238	ENSCAFP00000034543,ENSCAFP00000002257	ENSCAFT00000038786,ENSCAFT00000002436	11.6504	10.1669	8.75571	8.41689	1283.55	-2.17212	0.0208444	0.188452
ENSCAFG00000001559		ENSCAFG00000001559		ENSCAFG00000001559						ENSCAFP00000002255	ENSCAFT00000002434	6.7925	5.25181	5.89328	5.00703	59.137	-1.2939	0.146775	0.613867
KIF6		ENSCAFG00000001560	kinesin family member 6 [Source:VGNC Symbol;Acc:VGNC:42410]	ENSCAFG00000001560	ENSG00000164627	87.3995	KIF6	kinesin family member 6 [Source:HGNC Symbol;Acc:HGNC:21202]	221458	ENSCAFP00000002254,ENSCAFP00000002258	ENSCAFT00000002433,ENSCAFT00000002437	0	0	0	3.28728	2.19068	0.84861	0.622412	0.989626
BNC2		ENSCAFG00000001562	basonuclin 2 [Source:VGNC Symbol;Acc:VGNC:38491]	ENSCAFG00000001562	ENSG00000173068	95.6682	BNC2	basonuclin 2 [Source:HGNC Symbol;Acc:HGNC:30988]	54796	ENSCAFP00000002264,ENSCAFP00000002262	ENSCAFT00000002443,ENSCAFT00000002441	9.38438	11.6837	8.39902	11.1476	1640.04	1.38165	0.235392	0.746237
HSF1	475124	ENSCAFG00000001563	heat shock transcription factor 1 [Source:VGNC Symbol;Acc:VGNC:41814]	ENSCAFG00000001563	ENSG00000185122	86.2816	HSF1	heat shock transcription factor 1 [Source:HGNC Symbol;Acc:HGNC:5224]	3297	ENSCAFP00000002268,ENSCAFP00000043102	ENSCAFT00000002448,ENSCAFT00000045342	12.2343	13.061	12.8815	13.3534	7842.83	0.854229	0.154407	0.627362
ENSCAFG00000001564		ENSCAFG00000001564		ENSCAFG00000001564						ENSCAFP00000031105	ENSCAFT00000002445	3.43797	4.13567	3.19168	3.54967	11.3155	0.223928	0.865956	0.999458
DAAM2	481783	ENSCAFG00000001565	dishevelled associated activator of morphogenesis 2 [Source:VGNC Symbol;Acc:VGNC:39757]	ENSCAFG00000001565	ENSG00000146122	96.9072	DAAM2	dishevelled associated activator of morphogenesis 2 [Source:HGNC Symbol;Acc:HGNC:18143]	23500	ENSCAFP00000002274	ENSCAFT00000002454	6.91517	4.57851	0	4.13355	39.7838	-2.43661	0.134032	0.582504
CNTLN		ENSCAFG00000001566	centlein [Source:VGNC Symbol;Acc:VGNC:39431]	ENSCAFG00000001566	ENSG00000044459	84.6975	CNTLN	centlein [Source:HGNC Symbol;Acc:HGNC:23432]	54875	ENSCAFP00000002273,ENSCAFP00000035630	ENSCAFT00000002453,ENSCAFT00000039737	11.1138	12.0915	12.1669	11.5614	3549.15	0.824652	0.195724	0.690921
SH3GL2	611239	ENSCAFG00000001567	SH3 domain containing GRB2 like 2_ endophilin A1 [Source:VGNC Symbol;Acc:VGNC:46125]	ENSCAFG00000001567	ENSG00000107295	98.1073	SH3GL2	SH3 domain containing GRB2 like 2, endophilin A1 [Source:HGNC Symbol;Acc:HGNC:10831]	6456	ENSCAFP00000002279	ENSCAFT00000002459	3.20132	0	2.93684	3.13571	5.6611	-0.485758	0.788221	0.999458
MOCS1	481784	ENSCAFG00000001568	molybdenum cofactor synthesis 1 [Source:NCBI gene;Acc:481784]	ENSCAFG00000001568	ENSG00000124615	51.5773	MOCS1	molybdenum cofactor synthesis 1 [Source:HGNC Symbol;Acc:HGNC:7190]	4337	ENSCAFP00000002277	ENSCAFT00000002457	11.16	9.53116	5.80059	8.96153	894.597	-2.12279	0.0839803	0.452589
RECQL4		ENSCAFG00000001569	RecQ like helicase 4 [Source:VGNC Symbol;Acc:VGNC:49955]	ENSCAFG00000001569	ENSG00000160957	62.7687	RECQL4	RecQ like helicase 4 [Source:HGNC Symbol;Acc:HGNC:9949]	9401	ENSCAFP00000002283	ENSCAFT00000002463	6.22461	11.1884	11.8969	10.7583	1987.51	4.90386	3.63e-10	3.87e-08
PSAT1	476318	ENSCAFG00000001570	phosphoserine aminotransferase 1 [Source:VGNC Symbol;Acc:VGNC:45081]	ENSCAFG00000001570	ENSG00000135069	85.1581	PSAT1	phosphoserine aminotransferase 1 [Source:HGNC Symbol;Acc:HGNC:19129]	29968	ENSCAFP00000036024,ENSCAFP00000002288	ENSCAFT00000048312,ENSCAFT00000002468	12.1828	15.0437	13.7245	13.5725	16035.1	1.96672	0.025091	0.213473
LRFN2		ENSCAFG00000001571	leucine rich repeat and fibronectin type III domain containing 2 [Source:VGNC Symbol;Acc:VGNC:42761]	ENSCAFG00000001571	ENSG00000156564	89.6349	LRFN2	leucine rich repeat and fibronectin type III domain containing 2 [Source:HGNC Symbol;Acc:HGNC:21226]	57497	ENSCAFP00000002280,ENSCAFP00000036885	ENSCAFT00000002460,ENSCAFT00000044697	0	0	0	0	0	0	1	1
UNC5CL	481786	ENSCAFG00000001572	unc-5 family C-terminal like [Source:VGNC Symbol;Acc:VGNC:48142]	ENSCAFG00000001572	ENSG00000124602	89.7287	UNC5CL	unc-5 family C-terminal like [Source:HGNC Symbol;Acc:HGNC:21203]	222643	ENSCAFP00000002284	ENSCAFT00000002464	0	0	3.19168	0	2.03418	0.842659	0.624464	0.989626
TMEM249		ENSCAFG00000001573	transmembrane protein 249 [Source:VGNC Symbol;Acc:VGNC:47554]	ENSCAFG00000001573	ENSG00000261587	71.308	TMEM249	transmembrane protein 249 [Source:HGNC Symbol;Acc:HGNC:44155]	340393	ENSCAFP00000002290	ENSCAFT00000002470	2.09734	4.06938	3.50536	2.77438	8.81627	1.34139	0.368281	0.892587
TSPO2	481787	ENSCAFG00000001574	translocator protein 2 [Source:VGNC Symbol;Acc:VGNC:49105]	ENSCAFG00000001574	ENSG00000112212	70.3488	TSPO2	translocator protein 2 [Source:HGNC Symbol;Acc:HGNC:21256]	222642	ENSCAFP00000002289	ENSCAFT00000002469	0	0	0	0	0	0	1	1
APOBEC2	481788	ENSCAFG00000001575	apolipoprotein B mRNA editing enzyme catalytic subunit 2 [Source:VGNC Symbol;Acc:VGNC:37996]	ENSCAFG00000001575	ENSG00000124701	94.6429	APOBEC2	apolipoprotein B mRNA editing enzyme catalytic subunit 2 [Source:HGNC Symbol;Acc:HGNC:605]	10930	ENSCAFP00000002291	ENSCAFT00000002471	0	0	0	0	0	0	1	1
FBXL6	482094	ENSCAFG00000001576	F-box and leucine rich repeat protein 6 [Source:VGNC Symbol;Acc:VGNC:51771]	ENSCAFG00000001576	ENSG00000182325	53.644	FBXL6	F-box and leucine rich repeat protein 6 [Source:HGNC Symbol;Acc:HGNC:13603]	26233	ENSCAFP00000002299,ENSCAFP00000037631	ENSCAFT00000002479,ENSCAFT00000045893	9.91696	11.0022	10.699	10.2376	1470.88	0.737781	0.270823	0.790692
CEP78	607243	ENSCAFG00000001577	centrosomal protein 78 [Source:VGNC Symbol;Acc:VGNC:39138]	ENSCAFG00000001577	ENSG00000148019	77.1069	CEP78	centrosomal protein 78 [Source:HGNC Symbol;Acc:HGNC:25740]	84131	ENSCAFP00000037842,ENSCAFP00000002293,ENSCAFP00000040082	ENSCAFT00000043184,ENSCAFT00000002473,ENSCAFT00000049475	9.92184	11.4509	12.0307	11.1245	2545.52	1.60156	0.0231403	0.201719
OARD1	100685433	ENSCAFG00000001578	O-acyl-ADP-ribose deacylase 1 [Source:VGNC Symbol;Acc:VGNC:44085]	ENSCAFG00000001578	ENSG00000124596	96.7105	OARD1	O-acyl-ADP-ribose deacylase 1 [Source:HGNC Symbol;Acc:HGNC:21257]	221443	ENSCAFP00000002292	ENSCAFT00000002472	10.9937	10.8164	11.1941	10.8441	2004.85	-0.0307749	0.958839	0.999458
GNAQ	403928	ENSCAFG00000001579	G protein subunit alpha q [Source:VGNC Symbol;Acc:VGNC:41306]	ENSCAFG00000001579	ENSG00000156052	97.2222	GNAQ	G protein subunit alpha q [Source:HGNC Symbol;Acc:HGNC:4390]	2776	ENSCAFP00000028446,ENSCAFP00000002294	ENSCAFT00000030609,ENSCAFT00000002474	12.0794	12.0959	12.1743	12.4311	4711.45	0.157544	0.785465	0.999458
[truncated: 28,835 more rows]
