# Supplementary material for: Transcriptome Analysis of Canine Histiocytic Sarcoma Tumors and Cell Lines Reveals Multiple Targets for Therapy
Source: Cancers (Basel). 2025 Mar 12;17(6):954. doi: 10.3390/cancers17060954 (PMC11940154; doi:10.3390/cancers17060954)
Supplement: Supplementary file 1 [file cancers-17-00954-s001.zip › Table S6 Top Significantly Affected Signaling Pathways for HS Cell Lines (ROSALIND).xlsx]

## Sheet: Sheet1
Table S6: Top Significantly Affected Signaling Pathways for HS Cell Lines (ROSALIND)
ROSALIND Pathways	p-Adj	# in term	# in filter	Up	Down
WikiPathways
DNA Replication	2.6e-11	38	22	22	0
G1 to S cell cycle control	1.2e-05	66	20	20	0
Cell cycle	2.4e-05	80	22	21	1
Homologous recombination	0.03586	11	5	5	0
BioPlanet	p-Adj	# in term	# in filter	Up	Down
M phase pathway	0	93	38	38	0
Cell cycle	0	439	113	111	2
Activation of the pre-replicative complex	0	29	20	20	0
DNA replication	0	203	70	70	0
Chromosome maintenance	0	100	36	36	0
DNA strand elongation	5.8e-10	31	19	19	0
G2/M checkpoints	1.3e-09	42	21	21	0
Mitotic G1-G1/S phases	5.4e-08	134	34	34	0
Deposition of new CENP-A-containing nucleosomes at the centromere	6.7e-08	43	17	17	0
Polo-like kinase 1 (PLK1) pathway	9.9e-08	44	19	19	0
Aurora B signaling	1.7e-07	37	17	17	0
S phase	1.7e-07	111	30	30	0
Unwinding of DNA	3.5e-07	11	9	9	0
E2F-mediated regulation of DNA replication	8e-07	34	15	15	0
DNA replication pre-Initiation	2.4e-06	86	24	24	0
Extension of telomeres	3.8e-06	28	13	13	0
E2F transcription factor network	3.9e-06	68	21	19	2
CDK regulation of DNA replication	3.9e-06	18	11	11	0
G1/S-specific transcription	4.6e-06	17	10	10	0
G1 to S cell cycle control	1.4e-05	66	19	19	0
Telomere maintenance	2.8e-05	56	16	16	0
FOXM1 transcription factor network	5e-05	42	14	14	0
Oncostatin M	5.5e-05	277	47	30	17
DNA repair	9.5e-05	103	24	22	2
Interleukin-4 regulation of apoptosis	0.00011	248	43	26	17
Fanconi anemia pathway	0.00014	21	10	10	0
PANTHER	p-Adj	# in term	# in filter	Up	Down
DNA replication	0.03193	18	7	7	0
REACTOME	p-Adj	# in term	# in filter	Up	Down
Chromosome Maintenance	1.9e-09	53	27	27	0
RHO GTPases Activate Formins	1.9e-09	96	36	35	1
Resolution of Sister Chromatid Cohesion	1.9e-09	90	38	38	0
Activation of the pre-replicative complex	1.9e-09	26	18	18	0
Cell Cycle, Mitotic	1.9e-09	341	102	102	0
M Phase	1.9e-09	196	54	54	0
G1/S Transition	1.9e-09	45	25	25	0
Mitotic G1-G1/S phases	1.9e-09	58	30	30	0
Cell Cycle	1.9e-09	416	116	115	1
Mitotic Prometaphase	1.9e-09	97	42	42	0
Mitotic Metaphase and Anaphase	2.2e-09	147	42	42	0
Deposition of new CENPA-containing nucleosomes at the centromere	4e-09	27	16	16	0
Nucleosome assembly	4e-09	27	16	16	0
Mitotic Anaphase	4.1e-09	146	41	41	0
Separation of Sister Chromatids	5.8e-09	142	40	40	0
Activation of ATR in response to replication stress	1.3e-08	36	18	18	0
RHO GTPase Effectors	1.4e-08	185	45	39	6
DNA Replication	1.4e-08	86	29	29	0
E2F mediated regulation of DNA replication	3.9e-08	16	12	12	0
S Phase	3.5e-06	95	27	27	0
DNA Replication Pre-Initiation	8.3e-06	66	21	21	0
M/G1 Transition	8.3e-06	66	21	21	0
Signaling by Rho GTPases	9.2e-06	282	53	46	7
DNA strand elongation	9.2e-06	20	11	11	0
Synthesis of DNA	1.4e-05	79	23	23	0
Extension of Telomeres	1.7e-05	21	11	11	0
Pathway Interaction DB	p-Adj	# in term	# in filter	Up	Down
PLK1 signaling events	2.4e-06	42	18	18	0
Aurora B signaling	2.4e-06	38	17	17	0
E2F transcription factor network	5.3e-05	68	21	19	2
FOXM1 transcription factor network	0.00044	38	13	13	0
Aurora A signaling	0.02494	30	10	10	0
