# Supplementary material for: Transcriptome Analysis of Canine Histiocytic Sarcoma Tumors and Cell Lines Reveals Multiple Targets for Therapy
Source: Cancers (Basel). 2025 Mar 12;17(6):954. doi: 10.3390/cancers17060954 (PMC11940154; doi:10.3390/cancers17060954)
Supplement: Supplementary file 1 [file cancers-17-00954-s001.zip › Table S7 Differential gene expression data for comparison between HS tumor samples (non-HHS) and controls.xlsx]

## Sheet: HS_MSU_RNAseq Analysis_HS - no 
Table S7: Differential gene expression data for comparison between HS tumor samples (non-HHS) and controls. Expression fold change values are log2 transformed.
Symbol	GeneID	Alias	Description	ensembl_gene_id	hsapiens_homolog_ensembl_gene	hsapiens_homolog_perc_id	hgnc_symbol	Human_description	Human_entrez_geneid	ensembl_peptide_ids	ensembl_transcript_ids	BMD 35116	BMD 35779	BMD 35780	GSD 34655	GSD 34660	MSU HS 4	MSU HS 14	MSU HS 27	MSU HS 29	MSU HS 33	MSU HS 34	MSU HS 35	MSU HS 36	MSU HS 39	MSU HS 47	MSU HS 48	MSU HS 50	MSU HS 51	MSU HS 52	baseMean	log2FoldChange	pvalue	padj
ENPP1	100856150	ENSCAFG00000000001	ectonucleotide pyrophosphatase/phosphodiesterase 1 [Source:VGNC Symbol;Acc:VGNC:40374]	ENSCAFG00000000001	ENSG00000197594	86.7904	ENPP1	ectonucleotide pyrophosphatase/phosphodiesterase 1 [Source:HGNC Symbol;Acc:HGNC:3356]	5167	ENSCAFP00000000001	ENSCAFT00000000001	0	2.44257	1.81852	11.7431	10.6267	11.5541	10.4579	11.8329	10.1828	9.43495	11.7029	9.66959	11.5079	8.75024	10.0322	8.6825	8.83702	9.20728	11.082	1425.31	0.582613	0.533374	0.763502
ENSCAFG00000000002		ENSCAFG00000000002		ENSCAFG00000000002						ENSCAFP00000041865	ENSCAFT00000000003	1.08625	0	0	0	0.806699	0	0	0	0	0	0	0	0	0.897372	0	0	0	0	0	0.143952	-0.350554	0.816329	0.935906
PARD6G		ENSCAFG00000000005	par-6 family cell polarity regulator gamma [Source:VGNC Symbol;Acc:VGNC:53749]	ENSCAFG00000000005	ENSG00000178184	73.8667	PARD6G	par-6 family cell polarity regulator gamma [Source:HGNC Symbol;Acc:HGNC:16076]	84552	ENSCAFP00000000006	ENSCAFT00000000006	4.80515	3.45696	4.01463	3.97505	8.58437	6.28684	5.55437	0	1.50462	3.51176	2.44455	2.75129	4.72147	3.26704	4.06716	6.89096	3.7976	4.65059	5.68601	44.7432	-1.51146	0.07826	0.214723
ENSCAFG00000000006		ENSCAFG00000000006		ENSCAFG00000000006							ENSCAFT00000000007	0	0	0	0	1.69938	0	0	0	0	0	0	1.28292	0	1.84318	0.871531	0	0	0.810363	1.36602	0.496303	0.148456	0.917847	0.962233
ADNP2	100686027	ENSCAFG00000000007	ADNP homeobox 2 [Source:VGNC Symbol;Acc:VGNC:37663]	ENSCAFG00000000007	ENSG00000101544	84.9206	ADNP2	ADNP homeobox 2 [Source:HGNC Symbol;Acc:HGNC:23803]	22850	ENSCAFP00000000007	ENSCAFT00000000008	12.561	12.7098	12.6811	12.1287	11.9815	11.8185	11.2921	11.5932	12.3415	12.3624	11.7487	11.8662	11.9923	12.2438	12.0892	12.2562	12.2938	11.878	11.1839	4417.75	-0.47132	0.0240278	0.08922
TXNL4A	476156	ENSCAFG00000000008	thioredoxin like 4A [Source:VGNC Symbol;Acc:VGNC:48019]	ENSCAFG00000000008	ENSG00000141759	99.2958	TXNL4A	thioredoxin like 4A [Source:HGNC Symbol;Acc:HGNC:30551]	10907	ENSCAFP00000000008	ENSCAFT00000000009	10.2105	10.0102	10.8553	11.3399	11.9809	12.3176	11.5004	13.0531	12.9107	11.9471	11.7862	11.2877	13.0096	11.8664	11.5205	11.2375	11.3183	11.976	12.2064	3868.74	1.05186	0.0043913	0.024641
PQLC1	476157	ENSCAFG00000000009	PQ loop repeat containing 1 [Source:VGNC Symbol;Acc:VGNC:44935]	ENSCAFG00000000009	ENSG00000122490	84.4444	PQLC1	PQ loop repeat containing 1 [Source:HGNC Symbol;Acc:HGNC:26188]	80148	ENSCAFP00000000010	ENSCAFT00000000011	13.0653	12.7347	12.7523	11.2156	11.6392	11.9618	11.4258	11.8626	11.0205	12.2679	12.0694	11.6303	12.179	11.982	12.6229	11.9938	11.5019	12.506	12.0178	4458.35	-0.451272	0.11918	0.290735
CTDP1	476158	ENSCAFG00000000010	CTD phosphatase subunit 1 [Source:VGNC Symbol;Acc:VGNC:39692]	ENSCAFG00000000010	ENSG00000060069	77.492	CTDP1	CTD phosphatase subunit 1 [Source:HGNC Symbol;Acc:HGNC:2498]	9150	ENSCAFP00000000011	ENSCAFT00000000012	12.5965	11.711	12.7466	11.6502	11.717	12.7314	11.7971	12.9668	12.9939	12.4507	12.3925	11.6003	13.1409	12.1384	11.5189	11.4355	11.6566	12.0969	12.496	5063.77	0.183471	0.559478	0.782012
NFATC1	483925	ENSCAFG00000000011	nuclear factor of activated T cells 1 [Source:VGNC Symbol;Acc:VGNC:43766]	ENSCAFG00000000011	ENSG00000131196	78.5335	NFATC1	nuclear factor of activated T cells 1 [Source:HGNC Symbol;Acc:HGNC:7775]	4772	ENSCAFP00000031585,ENSCAFP00000000012	ENSCAFT00000036234,ENSCAFT00000000013	13.4338	12.5982	13.377	11.6122	11.986	11.935	10.0353	12.0516	12.5509	8.82276	12.0332	12.2395	12.0244	11.3855	9.93287	11.6156	11.6215	12.1392	11.3461	4262.33	-1.073	0.0182201	0.0721987
ATP9B	483926	ENSCAFG00000000012	ATPase phospholipid transporting 9B (putative) [Source:NCBI gene;Acc:483926]	ENSCAFG00000000012	ENSG00000166377	92.1534	ATP9B	ATPase phospholipid transporting 9B (putative) [Source:HGNC Symbol;Acc:HGNC:13541]	374868	ENSCAFP00000043154,ENSCAFP00000037539,ENSCAFP00000000013	ENSCAFT00000042968,ENSCAFT00000046825,ENSCAFT00000000014	12.7626	12.6298	12.6207	11.7844	11.6059	11.8425	10.9124	12.5418	12.7487	11.8106	11.9821	11.7365	11.7453	12.3379	11.447	11.934	12.306	12.1373	11.847	4435.4	-0.336526	0.203692	0.418968
SALL3		ENSCAFG00000000013	spalt like transcription factor 3 [Source:VGNC Symbol;Acc:VGNC:49643]	ENSCAFG00000000013	ENSG00000256463	81.7138	SALL3	spalt like transcription factor 3 [Source:HGNC Symbol;Acc:HGNC:10527]	27164	ENSCAFP00000000016	ENSCAFT00000000017	0	0	0	0	0.806699	0	0	0	0	2.15988	0	1.95107	0	0	3.21661	0	0	0	0	0.809506	1.03132	0.497619	0.733985
ENSCAFG00000000014		ENSCAFG00000000014		ENSCAFG00000000014						ENSCAFP00000038795	ENSCAFT00000000021	0	2.11339	0	1.63397	0	0	0	0	4.13237	0	0	2.19637	0	0	0	0	2.48779	2.46517	0	1.8254	0.572731	0.695505	0.873308
GALR1	483928	ENSCAFG00000000015	galanin receptor 1 [Source:VGNC Symbol;Acc:VGNC:41100]	ENSCAFG00000000015	ENSG00000166573	90.5983	GALR1	galanin receptor 1 [Source:HGNC Symbol;Acc:HGNC:4132]	2587	ENSCAFP00000000020	ENSCAFT00000000022	2.12752	0	3.93741	0.766571	3.85656	3.21076	0	3.9404	0	0	0	4.58092	0	0	0.871531	5.47974	0.942483	0.810363	6.16975	10.239	0.681597	0.580591	0.798457
MBP	476160	ENSCAFG00000000016	myelin basic protein [Source:VGNC Symbol;Acc:VGNC:53736]	ENSCAFG00000000016	ENSG00000197971	55.3633	MBP	myelin basic protein [Source:HGNC Symbol;Acc:HGNC:6925]	4155	ENSCAFP00000000023,ENSCAFP00000000022	ENSCAFT00000000025,ENSCAFT00000000024	13.1307	12.3351	12.8157	11.7841	11.2516	10.0384	9.63736	10.3201	9.89328	9.55955	10.3662	10.4897	10.1193	11.1467	10.2125	10.1423	10.2369	11.5102	11.3143	2486.68	-1.91286	3.78085e-08	1.91791e-06
ZNF236	483929	ENSCAFG00000000017	zinc finger protein 236 [Source:VGNC Symbol;Acc:VGNC:48678]	ENSCAFG00000000017	ENSG00000130856	88.152	ZNF236	zinc finger protein 236 [Source:HGNC Symbol;Acc:HGNC:13028]	7776	ENSCAFP00000000026	ENSCAFT00000000028	13.4873	12.8577	12.5584	11.1097	10.8112	9.48896	9.11795	9.80137	10.1222	10.324	10.153	11.4117	9.59935	12.0528	11.1426	10.5648	10.9494	11.7415	10.5975	2794.85	-1.70223	0.000332178	0.00323795
ZNF516	483930	ENSCAFG00000000019	zinc finger protein 516 [Source:VGNC Symbol;Acc:VGNC:48746]	ENSCAFG00000000019	ENSG00000101493	77.6419	ZNF516	zinc finger protein 516 [Source:HGNC Symbol;Acc:HGNC:28990]	9658	ENSCAFP00000036000,ENSCAFP00000000030	ENSCAFT00000047374,ENSCAFT00000000033	11.2968	9.67657	10.2376	9.24854	10.1469	8.31509	6.04289	7.70812	7.27938	9.72095	8.68193	10.0886	8.2658	9.28305	8.44201	8.40873	9.22484	9.09446	9.73622	682.802	-1.35683	0.00448487	0.025045
TSHZ1		ENSCAFG00000000020	teashirt zinc finger homeobox 1 [Source:VGNC Symbol;Acc:VGNC:47903]	ENSCAFG00000000020	ENSG00000179981	88.2682	TSHZ1	teashirt zinc finger homeobox 1 [Source:HGNC Symbol;Acc:HGNC:10669]	10194	ENSCAFP00000031768	ENSCAFT00000036397	10.4679	9.48222	10.6641	11.0418	11.1918	10.2203	9.44637	8.84637	8.02285	10.907	10.5856	11.0431	10.1164	11.0092	10.4586	10.258	9.74844	10.8383	10.3918	1378.83	-0.344217	0.380307	0.624263
ZADH2	476162	ENSCAFG00000000021	zinc binding alcohol dehydrogenase domain containing 2 [Source:VGNC Symbol;Acc:VGNC:48511]	ENSCAFG00000000021	ENSG00000180011	90.1857	ZADH2	zinc binding alcohol dehydrogenase domain containing 2 [Source:HGNC Symbol;Acc:HGNC:28697]	284273	ENSCAFP00000000032	ENSCAFT00000000035	10.8714	11.4969	11.3024	11.1597	11.1232	12.0443	11.3531	12.6601	12.4006	11.8866	11.7075	11.4853	12.17	11.2718	11.5563	12.2705	11.6152	11.6538	11.3682	3396.88	0.670224	0.00361986	0.0212451
ZNF407	476164	ENSCAFG00000000022	zinc finger protein 407 [Source:NCBI gene;Acc:476164]	ENSCAFG00000000022	ENSG00000215421	75.9358	ZNF407	zinc finger protein 407 [Source:HGNC Symbol;Acc:HGNC:19904]	55628	ENSCAFP00000000034	ENSCAFT00000000037	11.8659	11.8801	11.9381	11.2785	11.3368	11.0921	10.0372	10.4634	10.7688	11.1432	10.9533	11.2597	11.2229	10.8718	10.7356	11.0808	11.1938	11.0315	10.6893	2304.53	-0.755013	7.31936e-05	0.00097019
CNDP1	476165	ENSCAFG00000000024	carnosine dipeptidase 1 [Source:VGNC Symbol;Acc:VGNC:39391]	ENSCAFG00000000024	ENSG00000150656	84.585	CNDP1	carnosine dipeptidase 1 [Source:HGNC Symbol;Acc:HGNC:20675]	84735	ENSCAFP00000000036	ENSCAFT00000000039	3.85585	3.59577	0.881583	7.53466	5.44972	3.34709	2.68053	5.86814	6.41827	7.35019	5.19174	6.95726	4.72147	5.81278	3.45355	6.85348	6.31026	11.193	5.75085	58.9441	0.272966	0.710714	0.882841
FAM69C		ENSCAFG00000000025	family with sequence similarity 69 member C [Source:VGNC Symbol;Acc:VGNC:53716]	ENSCAFG00000000025	ENSG00000187773	57.1142	FAM69C	family with sequence similarity 69 member C [Source:HGNC Symbol;Acc:HGNC:31729]	125704	ENSCAFP00000000040	ENSCAFT00000000043	0	0	0	0	6.14315	0	0	0	0	2.15988	0	0	0	0	0	0	0	6.29694	0	3.84973	-2.85395	0.0596236	0.175728
CYB5A	476167	ENSCAFG00000000026	cytochrome b5 type A (microsomal) [Source:NCBI gene;Acc:476167]	ENSCAFG00000000026	ENSG00000166347	75	CYB5A	cytochrome b5 type A [Source:HGNC Symbol;Acc:HGNC:2570]	1528	ENSCAFP00000000041	ENSCAFT00000000044	12.2431	10.959	12.1694	12.7555	13.8946	12.7163	12.3947	14.1411	13.927	14.8997	12.3923	13.1982	13.3099	12.1097	12.6253	12.6242	12.28	13.1269	14.0092	9593.91	0.644892	0.169638	0.370094
ENSCAFG00000000027		ENSCAFG00000000027		ENSCAFG00000000027						ENSCAFP00000000042	ENSCAFT00000000045	4.5524	4.46411	4.22422	5.83536	5.63512	4.58134	6.93953	6.64432	6.47897	4.44709	4.64358	4.66483	5.53125	5.21848	5.09525	4.54344	5.01535	6.24054	5.33769	44.7099	0.525642	0.255285	0.48688
TIMM21	476170	ENSCAFG00000000028	translocase of inner mitochondrial membrane 21 [Source:VGNC Symbol;Acc:VGNC:49031]	ENSCAFG00000000028	ENSG00000075336	77.459	TIMM21	translocase of inner mitochondrial membrane 21 [Source:HGNC Symbol;Acc:HGNC:25010]	29090	ENSCAFP00000000043	ENSCAFT00000000046	11.3764	11.973	11.6867	11.8742	12.1027	11.9046	11.6961	12.3485	12.299	12.7459	11.8598	11.8278	12.2663	11.7013	11.8335	12.1046	12.2269	11.4663	11.6764	4049.54	0.211997	0.284149	0.520405
FBXO15		ENSCAFG00000000029	F-box protein 15 [Source:VGNC Symbol;Acc:VGNC:40763]	ENSCAFG00000000029	ENSG00000141665	73.2809	FBXO15	F-box protein 15 [Source:HGNC Symbol;Acc:HGNC:13617]	201456	ENSCAFP00000000044,ENSCAFP00000038841	ENSCAFT00000000047,ENSCAFT00000049738	1.08625	4.72833	5.34315	4.92843	7.81386	5.16465	7.42159	8.0581	8.07294	8.9471	5.47725	7.80657	8.33152	7.71856	5.84331	6.28729	6.46881	5.24523	8.12233	151.801	1.43262	0.0370046	0.123982
ENSCAFG00000000030		ENSCAFG00000000030		ENSCAFG00000000030							ENSCAFT00000000048	5.99775	7.59969	6.1481	6.72085	6.14315	6.61861	6.73489	5.83225	6.7492	6.45482	7.17075	6.66293	6.24872	6.34391	6.41987	7.10809	6.82609	6.60685	6.56782	98.687	-0.0208739	0.936412	0.974683
NETO1	100855585	ENSCAFG00000000031	neuropilin and tolloid like 1 [Source:VGNC Symbol;Acc:VGNC:43748]	ENSCAFG00000000031	ENSG00000166342	97.3734	NETO1	neuropilin and tolloid like 1 [Source:HGNC Symbol;Acc:HGNC:13823]	81832	ENSCAFP00000000045	ENSCAFT00000000049	4.40721	0	4.56953	0	5.20796	0	0	0	0	0	4.00971	0	0	0	0	0	0	0	4.42684	6.02848	-1.60444	0.285383	0.521826
CBLN2	483936	ENSCAFG00000000032	cerebellin 2 precursor [Source:VGNC Symbol;Acc:VGNC:38762]	ENSCAFG00000000032	ENSG00000141668	90.2062	CBLN2	cerebellin 2 precursor [Source:HGNC Symbol;Acc:HGNC:1544]	147381	ENSCAFP00000000046	ENSCAFT00000000050	0	0	0	0	2.80604	0	0	0	0	0	2.1874	0	0	0	0.871531	0	0	0.810363	0	0.585881	-0.783022	0.606512	0.816114
ENSCAFG00000000033		ENSCAFG00000000033		ENSCAFG00000000033	ENSG00000109919	75.1634	MTCH2	mitochondrial carrier 2 [Source:HGNC Symbol;Acc:HGNC:17587]	23788	ENSCAFP00000038229	ENSCAFT00000000051	9.07119	9.89564	9.38591	10.5285	10.3167	10.7986	12.4774	11.5879	11.2803	11.1744	11.7491	10.1965	11.3745	11.2627	11.6985	10.8568	11.2096	10.8942	11.5205	2229.9	1.43161	3.13368e-06	7.4083e-05
ENSCAFG00000000034		ENSCAFG00000000034		ENSCAFG00000000034							ENSCAFT00000000052	0	0	0	0	0	0	0	0	0	0	0	0	0	0	0	0	0	0	0	0	0	1	1
ENSCAFG00000000035		ENSCAFG00000000035		ENSCAFG00000000035							ENSCAFT00000000053	0	0	0	0	0	4.13066	0	0	1.50462	0	0	0	2.43676	0	0.871531	0	0	0	0	0.372702	0.608099	0.687014	0.867891
SOCS6	100856303	ENSCAFG00000000036	suppressor of cytokine signaling 6 [Source:NCBI gene;Acc:100856303]	ENSCAFG00000000036	ENSG00000170677	94.5794	SOCS6	suppressor of cytokine signaling 6 [Source:HGNC Symbol;Acc:HGNC:16833]	9306	ENSCAFP00000043038	ENSCAFT00000000054	9.79497	9.29879	9.43062	11.7184	10.787	9.83461	9.82333	11.0248	10.8644	10.5097	10.568	11.3208	11.0505	11.4978	11.6032	11.1221	11.8773	11.0608	10.8999	1936.22	0.510353	0.181862	0.388335
RTTN	483940	ENSCAFG00000000037	rotatin [Source:VGNC Symbol;Acc:VGNC:45800]	ENSCAFG00000000037	ENSG00000176225	85.2135	RTTN	rotatin [Source:HGNC Symbol;Acc:HGNC:18654]	25914	ENSCAFP00000000048	ENSCAFT00000000055	11.1377	11.5205	11.2991	11.1512	10.7467	10.8468	10.1684	10.8395	11.5284	11.6748	10.6769	11.5656	11.1913	10.7288	10.8141	11.1358	11.4996	10.6994	10.8152	2202.44	-0.118842	0.606232	0.815957
CD226	609196	ENSCAFG00000000038	CD226 molecule [Source:VGNC Symbol;Acc:VGNC:38940]	ENSCAFG00000000038	ENSG00000150637	64.5646	CD226	CD226 molecule [Source:HGNC Symbol;Acc:HGNC:16961]	10666	ENSCAFP00000039866,ENSCAFP00000000049	ENSCAFT00000047983,ENSCAFT00000000056	12.9952	13.324	13.0648	10.354	8.83689	10.0988	6.51779	6.44485	4.27612	7.327	9.70342	7.12219	7.21798	9.05638	8.89088	9.5944	11.3528	8.49984	7.69261	1909.28	-3.20067	2.19107e-05	0.000363426
DOK6		ENSCAFG00000000039	docking protein 6 [Source:VGNC Symbol;Acc:VGNC:40060]	ENSCAFG00000000039	ENSG00000206052	97.7778	DOK6	docking protein 6 [Source:HGNC Symbol;Acc:HGNC:28301]	220164	ENSCAFP00000031589	ENSCAFT00000036237	6.09578	5.847	4.56953	6.39995	7.80422	7.91534	4.66387	2.40755	0	0.900872	0.917402	2.89721	7.98078	1.84318	4.20333	2.33857	1.91284	2.25346	3.59013	53.8518	-1.00833	0.319721	0.560366
CCDC102B		ENSCAFG00000000040	coiled-coil domain containing 102B [Source:VGNC Symbol;Acc:VGNC:38776]	ENSCAFG00000000040	ENSG00000150636	75.5245	CCDC102B	coiled-coil domain containing 102B [Source:HGNC Symbol;Acc:HGNC:26295]	79839	ENSCAFP00000000053	ENSCAFT00000000060	0	0	0	2.38054	13.2095	3.69251	0	0	0	6.93554	0	5.50565	3.7158	2.62668	4.78384	5.51217	6.0542	4.60663	3.38757	517.905	-4.79693	0.000292143	0.00293608
ENSCAFG00000000041		ENSCAFG00000000041		ENSCAFG00000000041							ENSCAFT00000000061	0	0	0	0	1.32101	2.89203	0	1.95252	0	0	0	1.65533	0	0	0.871531	2.01561	0	0	1.75119	1.00955	1.31229	0.340733	0.582831
ENSCAFG00000000042		ENSCAFG00000000042		ENSCAFG00000000042							ENSCAFT00000000062	4.32874	5.7611	4.46335	3.23491	5.42477	3.884	3.71968	4.66671	3.97269	4.50334	4.23068	2.40597	3.7158	2.40962	2.1105	4.18955	3.21669	3.43262	3.27451	16.6493	-1.20499	0.00987168	0.0456444
TMX3	476176	ENSCAFG00000000043	thioredoxin related transmembrane protein 3 [Source:VGNC Symbol;Acc:VGNC:47644]	ENSCAFG00000000043	ENSG00000166479	91.3907	TMX3	thioredoxin related transmembrane protein 3 [Source:HGNC Symbol;Acc:HGNC:24718]	54495	ENSCAFP00000000054	ENSCAFT00000000063	11.8285	11.5024	11.9648	11.9182	11.9071	9.71054	9.33595	11.1357	10.1782	10.9911	10.8515	11.7043	11.0934	11.4956	11.4942	11.5056	12.0893	10.9442	11.1587	2622.05	-0.684859	0.0433911	0.140023
ENSCAFG00000000044		ENSCAFG00000000044		ENSCAFG00000000044	ENSG00000239672	82.2368	NME1	NME/NM23 nucleoside diphosphate kinase 1 [Source:HGNC Symbol;Acc:HGNC:7849]	4830	ENSCAFP00000037528	ENSCAFT00000000065	0	1.07657	2.38183	0	0	0	1.23434	0	0	1.45122	3.54406	0	1.68128	0	2.57957	2.01561	1.50775	1.7053	2.0549	1.92425	0.91767	0.40477	0.648177
ENSCAFG00000000045		ENSCAFG00000000045		ENSCAFG00000000045							ENSCAFT00000000064	0	1.07657	0	0	0	4.52496	1.88965	4.18769	5.2384	2.15988	4.48085	6.00147	6.61637	5.31543	5.35124	7.0093	6.11303	5.64349	0	30.9715	6.28786	1.4758e-09	1.14484e-07
DSEL		ENSCAFG00000000047	dermatan sulfate epimerase like [Source:VGNC Symbol;Acc:VGNC:40104]	ENSCAFG00000000047	ENSG00000171451	94.4262	DSEL	dermatan sulfate epimerase like [Source:HGNC Symbol;Acc:HGNC:18144]	92126	ENSCAFP00000030802	ENSCAFT00000000067	0	1.68618	3.57908	9.67829	9.3051	8.88461	7.93364	5.36411	3.79312	7.47498	8.05921	8.94853	6.38831	7.18912	8.57663	6.60552	6.77842	6.77513	7.70357	226.135	-0.483585	0.58136	0.798856
ENSCAFG00000000048		ENSCAFG00000000048		ENSCAFG00000000048							ENSCAFT00000000068	0	0	0	0.766571	0	0	0	0	0	0	0	0	0	0	0	0	0	0	0	0.0369064	-0.187999	0.900869	0.962233
ENSCAFG00000000049		ENSCAFG00000000049		ENSCAFG00000000049							ENSCAFT00000000070	1.08625	0	0	0	1.32101	0	0	0	3.58796	1.45122	0	1.65533	1.07283	0	1.411	1.01043	0	1.32614	0.838984	1.24233	1.13515	0.343973	0.585891
ENSCAFG00000000051		ENSCAFG00000000051		ENSCAFG00000000051							ENSCAFT00000000071	0	0	0	0	0	0	0	0	0	0	0	0	0	0	0	0	0	0	0	0	0	1	1
CDH19	483948	ENSCAFG00000000052	cadherin 19 [Source:VGNC Symbol;Acc:VGNC:39027]	ENSCAFG00000000052	ENSG00000071991	87.6623	CDH19	cadherin 19 [Source:HGNC Symbol;Acc:HGNC:1758]	28513	ENSCAFP00000000059	ENSCAFT00000000075	0	0	0	11.6362	4.50633	0	0	0	0	0	0.917402	2.19637	1.07283	5.69759	0	0	0	5.84609	0	174.572	-3.57667	0.0185756	0.0732216
ENSCAFG00000000054		ENSCAFG00000000054		ENSCAFG00000000054							ENSCAFT00000000073	6.37495	6.33717	6.21507	7.62455	7.44349	6.6453	7.42159	6.99211	6.6471	6.87288	6.50398	6.47813	7.08358	6.31294	5.75741	6.5124	5.71761	5.40772	6.87947	103.161	-0.324412	0.318317	0.559154
CDH7	483949	ENSCAFG00000000056	cadherin 7 [Source:VGNC Symbol;Acc:VGNC:39034]	ENSCAFG00000000056	ENSG00000081138	89.3349	CDH7	cadherin 7 [Source:HGNC Symbol;Acc:HGNC:1766]	1005	ENSCAFP00000000060	ENSCAFT00000000076	0	0	0	7.31084	3.69903	0	0	0	0	1.45122	0	0	0	0	0	1.01043	2.22877	4.77494	0	10.6619	-2.53322	0.0857568	0.229286
SERPINB8	607205	ENSCAFG00000000058	serpin family B member 8 [Source:VGNC Symbol;Acc:VGNC:53976]	ENSCAFG00000000058	ENSG00000166401	83.4225	SERPINB8	serpin family B member 8 [Source:HGNC Symbol;Acc:HGNC:8952]	5271	ENSCAFP00000000062	ENSCAFT00000000078	11.1506	11.5453	10.5126	8.97664	11.0156	12.9622	13.5221	13.6662	14.1989	12.8524	14.0112	11.5567	13.8344	13.9798	13.9243	15.1082	11.7499	11.2899	12.7754	9596.68	2.65563	1.33282e-07	5.53169e-06
SERPINB2	609604	ENSCAFG00000000059	serpin family B member 2 [Source:VGNC Symbol;Acc:VGNC:46030]	ENSCAFG00000000059	ENSG00000197632	77.4038	SERPINB2	serpin family B member 2 [Source:HGNC Symbol;Acc:HGNC:8584]	5055	ENSCAFP00000000067	ENSCAFT00000000083	8.69468	8.502	8.03884	5.40504	5.39939	10.1522	5.28082	6.44485	7.94968	7.78398	6.84241	5.79352	7.99956	6.68363	10.1685	8.47604	4.64199	5.97268	8.88477	285.962	0.432768	0.556489	0.779824
ITGA7	481097	ENSCAFG00000000060	integrin subunit alpha 7 [Source:VGNC Symbol;Acc:VGNC:42129]	ENSCAFG00000000060	ENSG00000135424	84.5318	ITGA7	integrin subunit alpha 7 [Source:HGNC Symbol;Acc:HGNC:6143]	3679	ENSCAFP00000000073,ENSCAFP00000000074	ENSCAFT00000000089,ENSCAFT00000000090	9.97803	9.3585	8.20043	9.76223	11.6553	16.2386	15.3783	12.7623	15.1019	8.72562	11.4556	13.5046	14.3069	14.1053	13.2404	14.3964	10.2281	11.2041	14.8009	14955.5	3.76625	4.50546e-07	1.48664e-05
ENSCAFG00000000061	106557465	ENSCAFG00000000061	biogenesis of lysosomal organelles complex 1 subunit 1 [Source:NCBI gene;Acc:106557465]	ENSCAFG00000000061	ENSG00000135441	97.6	BLOC1S1	biogenesis of lysosomal organelles complex 1 subunit 1 [Source:HGNC Symbol;Acc:HGNC:4200]	2647	ENSCAFP00000000082	ENSCAFT00000000098	11.8137	11.4358	11.7757	12.3483	12.2776	13.5032	14.8052	14.6239	15.0328	11.4788	12.2024	12.3875	14.1472	12.7711	12.7419	12.8062	11.9963	12.4867	12.869	9917.21	1.53869	0.00243116	0.0156726
ENSCAFG00000000062		ENSCAFG00000000062		ENSCAFG00000000062	ENSG00000206073	62.4096	SERPINB4	serpin family B member 4 [Source:HGNC Symbol;Acc:HGNC:10570]	6318	ENSCAFP00000000091	ENSCAFT00000000107	0	0	0	0	0	0	4.10708	0	0	0	6.53196	0	0	1.84318	0	0	0	0	3.27451	1.44724	1.50533	0.319362	0.560247
RDH5	481098	ENSCAFG00000000063	retinol dehydrogenase 5 [Source:VGNC Symbol;Acc:VGNC:45454]	ENSCAFG00000000063	ENSG00000135437	90.566	RDH5	retinol dehydrogenase 5 [Source:HGNC Symbol;Acc:HGNC:9940]	5959	ENSCAFP00000000084	ENSCAFT00000000100	11.6798	11.2759	10.9755	9.92614	10.1498	11.7179	12.211	11.8019	13.6288	10.6626	10.3056	12.1093	12.2979	11.9808	11.2414	11.7618	10.8847	10.909	11.7042	3349.31	0.938521	0.0316337	0.110024
CD63	474391	ENSCAFG00000000064	CD63 molecule [Source:VGNC Symbol;Acc:VGNC:38967]	ENSCAFG00000000064	ENSG00000135404	89.916	CD63	CD63 molecule [Source:HGNC Symbol;Acc:HGNC:1692]	967	ENSCAFP00000000096	ENSCAFT00000000112	14.5148	14.7885	14.3856	14.8625	15.2924	17.4938	18.9263	17.7847	17.1681	15.056	16.2198	16.203	17.4788	15.2663	16.8461	16.5446	16.0036	15.8197	16.3995	106848	2.17678	8.03954e-06	0.000159355
GDF11	606826	ENSCAFG00000000065	growth differentiation factor 11 [Source:VGNC Symbol;Acc:VGNC:41159]	ENSCAFG00000000065	ENSG00000135414	93.4028	GDF11	growth differentiation factor 11 [Source:HGNC Symbol;Acc:HGNC:4216]	10220	ENSCAFP00000000098,ENSCAFP00000038378	ENSCAFT00000000114,ENSCAFT00000048026	5.83695	7.49715	6.11341	9.57729	10.3983	11.1877	9.29925	8.75347	10.4619	9.10311	8.76089	11.5177	8.5037	10.2879	9.42782	10.6799	9.17049	9.15293	10.7592	944.364	1.1475	0.0606385	0.17806
VPS4B	607306	ENSCAFG00000000066	vacuolar protein sorting 4 homolog B [Source:VGNC Symbol;Acc:VGNC:48293]	ENSCAFG00000000066	ENSG00000119541	96.3964	VPS4B	vacuolar protein sorting 4 homolog B [Source:HGNC Symbol;Acc:HGNC:10895]	9525	ENSCAFP00000000100	ENSCAFT00000000116	13.8274	13.8328	13.5206	13.1751	12.8201	12.3924	12.729	12.5717	11.7985	13.1062	13.0703	13.3075	13.0631	13.4529	13.1331	13.559	13.5936	13.1356	13.0396	9332.54	-0.417706	0.103201	0.262532
KDSR	609655	ENSCAFG00000000067	3-ketodihydrosphingosine reductase [Source:VGNC Symbol;Acc:VGNC:53728]	ENSCAFG00000000067	ENSG00000119537	88.6076	KDSR	3-ketodihydrosphingosine reductase [Source:HGNC Symbol;Acc:HGNC:4021]	2531	ENSCAFP00000000101	ENSCAFT00000000117	11.6285	11.8106	11.8089	11.9829	13.0882	12.0406	11.8053	11.9775	13.0754	12.4971	12.3453	13.0494	13.6314	12.221	13.7879	13.1979	13.0349	12.0425	11.833	6329.72	0.578916	0.107887	0.27078
BCL2	403416	ENSCAFG00000000068	BCL2_ apoptosis regulator [Source:VGNC Symbol;Acc:VGNC:54274]	ENSCAFG00000000068	ENSG00000171791	82.9493	BCL2	BCL2, apoptosis regulator [Source:HGNC Symbol;Acc:HGNC:990]	596	ENSCAFP00000037976,ENSCAFP00000000102	ENSCAFT00000046240,ENSCAFT00000000118	13.1648	13.1349	13.657	12.5622	11.666	11.0181	10.8909	11.8809	12.298	12.6466	11.5359	11.8931	11.522	13.4512	12.8521	12.4254	12.4283	12.3869	11.2191	5611.87	-0.758911	0.0505076	0.155958
ENSCAFG00000000069		ENSCAFG00000000069		ENSCAFG00000000069	ENSG00000135392	85.4582	DNAJC14	DnaJ heat shock protein family (Hsp40) member C14 [Source:HGNC Symbol;Acc:HGNC:24581]	85406	ENSCAFP00000000105	ENSCAFT00000000121	12.5494	12.8281	12.4433	11.8412	11.8255	11.7693	12.5129	10.5039	9.7218	11.8234	11.2291	11.9719	11.5247	12.0804	12.0704	11.903	11.9077	11.584	11.7283	3868.49	-0.619662	0.0558791	0.167728
PHLPP1	476179	ENSCAFG00000000070	PH domain and leucine rich repeat protein phosphatase 1 [Source:VGNC Symbol;Acc:VGNC:44504]	ENSCAFG00000000070	ENSG00000081913	83.7176	PHLPP1	PH domain and leucine rich repeat protein phosphatase 1 [Source:HGNC Symbol;Acc:HGNC:20610]	23239	ENSCAFP00000000107	ENSCAFT00000000123	9.73538	9.04684	8.63273	12.0062	12.28	11.0409	11.647	11.5386	12.0704	10.7436	10.0743	11.5121	11.4066	11.1027	10.826	10.4843	10.905	10.6132	10.8259	2242.62	0.0603869	0.897428	0.962233
ENSCAFG00000000071	489926	ENSCAFG00000000071	ORMDL sphingolipid biosynthesis regulator 2 [Source:NCBI gene;Acc:489926]	ENSCAFG00000000071	ENSG00000123353	97.3856	ORMDL2	ORMDL sphingolipid biosynthesis regulator 2 [Source:HGNC Symbol;Acc:HGNC:16037]	29095	ENSCAFP00000000108	ENSCAFT00000000124	12.2531	12.6323	12.1867	12.3402	12.6138	13.6884	14.3668	13.4654	13.6229	13.283	12.8426	12.4967	13.7467	12.3575	12.9895	13.2927	12.9093	12.0096	12.9179	8704.7	0.841876	0.00587626	0.0307436
ENSCAFG00000000072	606845	ENSCAFG00000000072	transmembrane protein 198-like [Source:NCBI gene;Acc:606845]	ENSCAFG00000000072						ENSCAFP00000000109	ENSCAFT00000000125	11.8891	11.8043	11.8042	11.1306	12.3787	13.6579	14.1441	14.9735	14.5147	13.3132	12.6722	13.9576	12.647	13.8309	13.9969	12.8586	12.2928	11.5488	14.1445	10979	1.83772	1.41971e-05	0.000254437
ZCCHC2		ENSCAFG00000000073	zinc finger CCHC-type containing 2 [Source:VGNC Symbol;Acc:VGNC:48569]	ENSCAFG00000000073	ENSG00000141664	91.1991	ZCCHC2	zinc finger CCHC-type containing 2 [Source:HGNC Symbol;Acc:HGNC:22916]	54877	ENSCAFP00000000110	ENSCAFT00000000126	13.462	12.416	11.9593	11.5315	11.5821	9.98196	10.2588	9.37522	9.75286	11.1657	10.5321	11.7483	10.6289	12.4208	11.453	11.4179	11.7996	11.1625	10.877	3055.98	-1.23195	0.00465145	0.0257531
MMP19	606853	ENSCAFG00000000074	matrix metallopeptidase 19 [Source:VGNC Symbol;Acc:VGNC:43279]	ENSCAFG00000000074	ENSG00000123342	75.3954	MMP19	matrix metallopeptidase 19 [Source:HGNC Symbol;Acc:HGNC:7165]	4327	ENSCAFP00000000111	ENSCAFT00000000127	11.7525	11.2031	11.3192	8.64131	9.37025	10.8082	13.2829	10.7132	8.21353	11.955	10.9318	13.1194	10.3343	13.2729	12.1879	11.687	11.2336	9.31021	12.7695	3533.69	1.07948	0.0850235	0.227985
TNFRSF11A	483957	ENSCAFG00000000075	TNF receptor superfamily member 11a [Source:VGNC Symbol;Acc:VGNC:47654]	ENSCAFG00000000075	ENSG00000141655	70.7883	TNFRSF11A	TNF receptor superfamily member 11a [Source:HGNC Symbol;Acc:HGNC:11908]	8792	ENSCAFP00000000112,ENSCAFP00000038733	ENSCAFT00000000128,ENSCAFT00000049213	7.69816	6.33717	7.0397	10.4627	10.0816	8.03625	8.80106	7.14623	8.19556	10.3673	9.69417	11.6056	9.63182	10.4875	10.9498	10.2118	9.63594	9.17379	9.72551	890.388	0.747128	0.230169	0.454384
PYM1	481101	ENSCAFG00000000076	PYM homolog 1_ exon junction complex associated factor [Source:VGNC Symbol;Acc:VGNC:45228]	ENSCAFG00000000076	ENSG00000170473	93.1034	PYM1	PYM homolog 1, exon junction complex associated factor [Source:HGNC Symbol;Acc:HGNC:30258]	84305	ENSCAFP00000000113	ENSCAFT00000000129	11.0433	11.4346	11.7281	11.3585	11.6832	11.9779	12.7032	12.1331	11.876	10.8058	10.7458	10.5823	11.5291	11.3032	11.4096	11.2484	11.2074	11.3153	11.4334	2972.28	0.0899627	0.761514	0.913572
DGKA	100855691	ENSCAFG00000000078	diacylglycerol kinase alpha [Source:VGNC Symbol;Acc:VGNC:39915]	ENSCAFG00000000078	ENSG00000065357	93.188	DGKA	diacylglycerol kinase alpha [Source:HGNC Symbol;Acc:HGNC:2849]	1606	ENSCAFP00000000114	ENSCAFT00000000131	14.5147	15.0288	14.6105	13.4338	13.0228	13.3237	13.2069	13.1653	13.8313	12.6112	12.9101	12.7891	13.3978	13.3394	12.9814	13.2693	13.4965	12.3026	12.4845	11956.9	-1.15911	9.53733e-05	0.00119858
KIAA1468	476181	ENSCAFG00000000079	KIAA1468 [Source:VGNC Symbol;Acc:VGNC:42368]	ENSCAFG00000000079	ENSG00000134444	95.0536	KIAA1468	KIAA1468 [Source:HGNC Symbol;Acc:HGNC:29289]	57614	ENSCAFP00000000117	ENSCAFT00000000134	12.232	12.3242	12.0638	11.8337	12.1007	10.6065	10.4607	10.6385	10.5529	11.522	11.2805	12.0596	11.3473	11.7039	11.9651	12.4053	12.1084	11.5935	11.2286	3330.23	-0.597088	0.0505379	0.156
PMEL	481102	ENSCAFG00000000080	premelanosome protein [Source:VGNC Symbol;Acc:VGNC:44730]	ENSCAFG00000000080	ENSG00000185664	72.6389	PMEL	premelanosome protein [Source:HGNC Symbol;Acc:HGNC:10880]	6490	ENSCAFP00000000115	ENSCAFT00000000132	8.40552	9.19341	7.89818	7.007	5.7196	5.00891	5.42407	5.50756	7.19143	7.66574	5.41851	7.27019	4.22164	8.04972	6.75514	7.29677	6.9815	6.61796	5.77183	148.448	-1.29341	0.0189375	0.074291
ENSCAFG00000000081		ENSCAFG00000000081		ENSCAFG00000000081							ENSCAFT00000000136	5.41139	4.38973	4.84795	3.61112	4.88116	5.27133	5.78422	6.55905	6.91214	5.04816	4.87964	4.66483	5.56528	3.80116	4.32775	3.92629	2.89779	4.85226	4.66974	35.2486	0.552513	0.28815	0.5249
CDK2	100855704	ENSCAFG00000000082	cyclin dependent kinase 2 [Source:VGNC Symbol;Acc:VGNC:39051]	ENSCAFG00000000082	ENSG00000123374	98.9933	CDK2	cyclin dependent kinase 2 [Source:HGNC Symbol;Acc:HGNC:1771]	1017	ENSCAFP00000000121	ENSCAFT00000000140	9.73728	9.86165	10.8181	10.5408	10.8551	10.9374	11.3583	8.96299	8.24882	11.5606	10.6186	11.0436	10.9575	10.1686	11.0304	11.2272	10.7622	10.7845	10.5482	1664.82	0.343511	0.374645	0.618464
PIGN	476182	ENSCAFG00000000083	phosphatidylinositol glycan anchor biosynthesis class N [Source:VGNC Symbol;Acc:VGNC:44538]	ENSCAFG00000000083	ENSG00000197563	84.1772	PIGN	phosphatidylinositol glycan anchor biosynthesis class N [Source:HGNC Symbol;Acc:HGNC:8967]	23556	ENSCAFP00000039282,ENSCAFP00000000119	ENSCAFT00000046346,ENSCAFT00000000137	10.6084	11.7253	11.4789	11.7847	11.7336	10.4778	11.1326	11.4407	11.618	12.5317	11.6765	12.3163	12.0422	11.2221	11.5523	12.2693	11.8563	11.9929	10.9983	3314.73	0.224203	0.448905	0.690541
CDH20	483959	ENSCAFG00000000086	Canis lupus familiaris cadherin 20 (CDH20)_ mRNA. [Source:RefSeq mRNA;Acc:NM_001286988]	ENSCAFG00000000086	ENSG00000101542	97.1286	CDH20	cadherin 20 [Source:HGNC Symbol;Acc:HGNC:1760]	28316	ENSCAFP00000000122	ENSCAFT00000000141	4.74599	3.83878	3.67734	2.38054	2.45818	0	0	0	8.79985	6.82954	8.50971	0	8.69639	0	0.871531	0	0.942483	0.810363	0	73.5195	2.08255	0.123658	0.298135
RAB5B	474394	ENSCAFG00000000087	RAB5B_ member RAS oncogene family [Source:VGNC Symbol;Acc:VGNC:45292]	ENSCAFG00000000087	ENSG00000111540	100	RAB5B	RAB5B, member RAS oncogene family [Source:HGNC Symbol;Acc:HGNC:9784]	5869	ENSCAFP00000000123	ENSCAFT00000000142	12.1955	12.3578	11.8579	12.1044	12.0465	10.9073	11.2227	8.30722	7.8726	11.3293	11.0104	12.0496	10.424	11.2027	11.8511	11.9049	11.548	10.9818	11.0825	2865.66	-0.933524	0.0402986	0.132479
SUOX	481103	ENSCAFG00000000088	sulfite oxidase [Source:VGNC Symbol;Acc:VGNC:46988]	ENSCAFG00000000088	ENSG00000139531	69.8413	SUOX	sulfite oxidase [Source:HGNC Symbol;Acc:HGNC:11460]	6821	ENSCAFP00000000124	ENSCAFT00000000143	11.9407	12.2901	11.0869	12.1076	11.7957	13.2176	15.2183	13.4901	12.8452	12.281	12.2197	11.8646	13.3409	11.67	12.83	13.389	12.5741	12.1302	12.0974	7666.2	1.21377	0.0100846	0.0463673
ENSCAFG00000000089		ENSCAFG00000000089		ENSCAFG00000000089						ENSCAFP00000000125	ENSCAFT00000000144	0	0	0	0	0	0	0	0	0	0	0	0	0	0	0	0	0	0	1.75119	0.124546	0.335791	0.823935	0.935906
MC4R	483961	ENSCAFG00000000090	melanocortin 4 receptor [Source:VGNC Symbol;Acc:VGNC:43067]	ENSCAFG00000000090	ENSG00000166603	95.7831	MC4R	melanocortin 4 receptor [Source:HGNC Symbol;Acc:HGNC:6932]	4160	ENSCAFP00000000126	ENSCAFT00000000145	0	0	0	6.22165	2.64257	0	0	0	0	0	0	0	0	0	0	0	0	2.46517	0	4.38919	-2.9743	0.0504936	0.155944
CCBE1	610092	ENSCAFG00000000093	collagen and calcium binding EGF domains 1 [Source:VGNC Symbol;Acc:VGNC:38775]	ENSCAFG00000000093	ENSG00000183287	83.6186	CCBE1	collagen and calcium binding EGF domains 1 [Source:HGNC Symbol;Acc:HGNC:29426]	147372	ENSCAFP00000000129	ENSCAFT00000000149	0	4.53484	4.40718	6.78647	9.71057	1.90796	1.23434	0	0	5.29118	5.83261	7.12959	0	5.28383	4.26688	1.01043	1.50775	8.22615	4.66974	84.6262	-1.79137	0.12387	0.298465
LMAN1	476186	ENSCAFG00000000094	lectin_ mannose binding 1 [Source:VGNC Symbol;Acc:VGNC:42706]	ENSCAFG00000000094	ENSG00000074695	89.5753	LMAN1	lectin, mannose binding 1 [Source:HGNC Symbol;Acc:HGNC:6631]	3998	ENSCAFP00000000133	ENSCAFT00000000153	11.7772	12.4114	12.6672	13.0575	12.3846	12.0308	11.4657	11.7421	10.673	12.3721	12.4911	12.5205	12.4252	11.9512	12.8018	13.0859	13.3738	12.4247	12.4313	5539.51	-0.111843	0.734768	0.896262
CPLX4	612922	ENSCAFG00000000096	complexin 4 [Source:NCBI gene;Acc:612922]	ENSCAFG00000000096	ENSG00000166569	91.0112	CPLX4	complexin 4 [Source:HGNC Symbol;Acc:HGNC:24330]	339302	ENSCAFP00000000134	ENSCAFT00000000154	0	4.38973	0.881583	3.43524	0	0	3.18846	0	0	0	0	1.65533	0	3.88779	2.93297	3.18841	0	6.93473	1.75119	3.89848	-0.781539	0.52005	0.752357
ERBB3	481105	ENSCAFG00000000097	erb-b2 receptor tyrosine kinase 3 [Source:VGNC Symbol;Acc:VGNC:54147]	ENSCAFG00000000097	ENSG00000065361	93.9806	ERBB3	erb-b2 receptor tyrosine kinase 3 [Source:HGNC Symbol;Acc:HGNC:3431]	2065	ENSCAFP00000000139	ENSCAFT00000000159	9.30946	10.1826	10.1622	10.6493	13.5142	10.5045	10.1462	6.94247	7.48573	9.84856	7.90727	8.22115	8.52546	8.17558	10.1284	6.57515	7.16876	10.3818	9.49103	1297.26	-2.31488	0.000517252	0.00459195
RAX		ENSCAFG00000000098	retina and anterior neural fold homeobox [Source:VGNC Symbol;Acc:VGNC:53758]	ENSCAFG00000000098	ENSG00000134438	71.6012	RAX	retina and anterior neural fold homeobox [Source:HGNC Symbol;Acc:HGNC:18662]	30062	ENSCAFP00000000135	ENSCAFT00000000155	0	0	0	0	0	0	0	2.40755	5.37243	0	0	0.779597	2.93005	0	0.871531	3.47833	0	0	4.42684	4.39747	3.3983	0.0177192	0.0708336
GRP	610154	ENSCAFG00000000099	gastrin releasing peptide [Source:VGNC Symbol;Acc:VGNC:53721]	ENSCAFG00000000099	ENSG00000134443	68.2432	GRP	gastrin releasing peptide [Source:HGNC Symbol;Acc:HGNC:4605]	2922	ENSCAFP00000000137	ENSCAFT00000000157	3.85585	3.30337	0	3.76786	0	3.06018	0	0	0	1.45122	0	0	0	0	0	0	0	3.09365	2.0549	2.88103	-1.68127	0.217951	0.438195
SEC11C	404003	ENSCAFG00000000100	SEC11 homolog C_ signal peptidase complex subunit [Source:VGNC Symbol;Acc:VGNC:45961]	ENSCAFG00000000100	ENSG00000166562	98.9583	SEC11C	SEC11 homolog C, signal peptidase complex subunit [Source:HGNC Symbol;Acc:HGNC:23400]	90701	ENSCAFP00000000138	ENSCAFT00000000158	13.594	14.0136	14.0165	13.6515	12.822	13.6128	13.0996	14.5036	14.2844	13.8615	14.9245	13.3218	14.404	14.4839	14.1696	13.7615	13.7895	14.2621	13.7498	16356	0.413671	0.131791	0.311437
ENSCAFG00000000101	610160	ENSCAFG00000000101	O-acyltransferase like protein-like [Source:NCBI gene;Acc:610160]	ENSCAFG00000000101						ENSCAFP00000000140	ENSCAFT00000000160	0	0	0	0.766571	4.30233	3.5863	0	0	0	0	0	3.79698	3.83215	0.897372	3.55886	3.18841	0	2.81336	3.27451	4.79233	0.310173	0.801607	0.93077
ENSCAFG00000000102	474396	ENSCAFG00000000102	proliferation-associated 2G4 [Source:NCBI gene;Acc:474396]	ENSCAFG00000000102	ENSG00000257411	36.5482				ENSCAFP00000000143	ENSCAFT00000000163	13.4163	13.988	13.8418	14.5158	14.1127	15.1924	16.8208	15.7559	16.0892	15.6928	14.9218	15.3433	16.2097	14.3376	15.0517	15.2161	15.4235	14.8691	15.3283	40544.3	1.54603	2.34649e-06	5.79783e-05
ZNF532		ENSCAFG00000000103	zinc finger protein 532 [Source:VGNC Symbol;Acc:VGNC:48755]	ENSCAFG00000000103	ENSG00000074657	94.1538	ZNF532	zinc finger protein 532 [Source:HGNC Symbol;Acc:HGNC:30940]	55205	ENSCAFP00000000142	ENSCAFT00000000162	1.69886	2.44257	2.38183	12.235	13.6354	11.4609	9.92118	9.87818	9.69647	9.06625	11.1439	11.6683	9.28913	11.1625	11.4083	9.64463	10.0388	10.5709	11.1834	2130.97	-0.989049	0.283417	0.519507
ZC3H10	481106	ENSCAFG00000000104	zinc finger CCCH-type containing 10 [Source:VGNC Symbol;Acc:VGNC:48550]	ENSCAFG00000000104	ENSG00000135482	97.0115	ZC3H10	zinc finger CCCH-type containing 10 [Source:HGNC Symbol;Acc:HGNC:25893]	84872	ENSCAFP00000000145	ENSCAFT00000000165	10.4894	10.7247	10.8073	9.98322	9.98787	9.82734	10.3424	9.42728	8.24008	10.1653	9.32988	10.0036	9.54284	10.354	10.0817	9.8473	10.0042	9.86964	9.53157	1037.29	-0.601824	0.0232838	0.0871429
MALT1	476188	ENSCAFG00000000105	MALT1 paracaspase [Source:VGNC Symbol;Acc:VGNC:42936]	ENSCAFG00000000105	ENSG00000172175	92.2368	MALT1	MALT1 paracaspase [Source:HGNC Symbol;Acc:HGNC:6819]	10892	ENSCAFP00000043022,ENSCAFP00000000146	ENSCAFT00000047112,ENSCAFT00000000166	12.3297	12.2792	12.4673	11.7127	10.7523	10.0118	9.50395	9.52044	9.93721	10.6587	11.0418	10.6031	11.194	10.8286	11.2068	10.3958	11.25	10.468	10.2326	2238.1	-1.41368	1.35267e-05	0.00024557
ENSCAFG00000000106		ENSCAFG00000000106		ENSCAFG00000000106							ENSCAFT00000000168	0	2.71042	4.66843	0	0	0.939298	0	0	2.22497	2.633	0	0	0	0	0	1.01043	0	2.00526	0	2.30524	-1.90532	0.167601	0.36729
ALPK2	483966	ENSCAFG00000000107	alpha kinase 2 [Source:VGNC Symbol;Acc:VGNC:37816]	ENSCAFG00000000107	ENSG00000198796	62.7423	ALPK2	alpha kinase 2 [Source:HGNC Symbol;Acc:HGNC:20565]	115701	ENSCAFP00000000148	ENSCAFT00000000169	11.5394	11.1464	11.8154	9.39697	5.85648	7.46157	6.26215	8.35227	7.89504	3.61748	6.58634	4.00447	6.14005	7.00759	5.90453	5.22967	7.27562	6.61796	7.05233	588.682	-3.86795	3.07687e-09	2.19712e-07
ESYT1		ENSCAFG00000000108	extended synaptotagmin 1 [Source:VGNC Symbol;Acc:VGNC:40483]	ENSCAFG00000000108	ENSG00000139641	77.634	ESYT1	extended synaptotagmin 1 [Source:HGNC Symbol;Acc:HGNC:29534]	23344	ENSCAFP00000000149,ENSCAFP00000036079	ENSCAFT00000000170,ENSCAFT00000045762	14.248	14.2411	14.0077	13.6482	13.8368	15.0273	13.4848	13.5325	13.9782	13.7912	13.9274	13.8913	13.9527	14.0219	13.9001	13.2674	13.3967	13.5164	14.4016	15911.7	-0.0771959	0.755532	0.911357
SMARCC2	481107	ENSCAFG00000000109	SWI/SNF related_ matrix associated_ actin dependent regulator of chromatin subfamily c member 2 [Source:VGNC Symbol;Acc:VGNC:46536]	ENSCAFG00000000109	ENSG00000139613	95.3297	SMARCC2	SWI/SNF related, matrix associated, actin dependent regulator of chromatin subfamily c member 2 [Source:HGNC Symbol;Acc:HGNC:11105]	6601	ENSCAFP00000000152	ENSCAFT00000000173	14.5763	14.2554	14.2831	13.7166	14.1017	14.1561	13.9283	13.2361	13.3785	13.4495	13.4097	13.375	13.8668	13.6297	13.7302	13.6097	13.5467	13.3271	13.2514	14078.1	-0.621988	0.000302308	0.00301708
MYL6B	606992	ENSCAFG00000000110	myosin light chain 6B [Source:VGNC Symbol;Acc:VGNC:43546]	ENSCAFG00000000110	ENSG00000196465	93.7799	MYL6B	myosin light chain 6B [Source:HGNC Symbol;Acc:HGNC:29823]	140465	ENSCAFP00000000155	ENSCAFT00000000176	8.07387	8.68418	8.67199	10.115	12.0663	10.1912	8.33517	8.89066	10.0187	9.7503	8.13869	9.42081	8.75653	8.33824	8.83694	10.0801	7.88868	9.43169	9.14207	794.119	-1.04367	0.0467846	0.147658
RNF41	607044	ENSCAFG00000000111	ring finger protein 41 [Source:VGNC Symbol;Acc:VGNC:45670]	ENSCAFG00000000111	ENSG00000181852	100	RNF41	ring finger protein 41 [Source:HGNC Symbol;Acc:HGNC:18401]	10193	ENSCAFP00000000162	ENSCAFT00000000183	12.3388	12.3412	12.1854	12.1538	12.277	12.4824	13.4909	11.6696	11.4106	11.6458	11.7643	11.9799	12.5848	11.8813	13.2653	12.4609	11.8875	11.559	12.0861	5000.96	0.0360761	0.910041	0.962233
ENSCAFG00000000112		ENSCAFG00000000112		ENSCAFG00000000112	ENSG00000139540	72.9805	SLC39A5	solute carrier family 39 member 5 [Source:HGNC Symbol;Acc:HGNC:20502]	283375	ENSCAFP00000000163,ENSCAFP00000036646	ENSCAFT00000000184,ENSCAFT00000049074	8.50254	8.23091	9.0995	8.15124	8.69283	9.82589	8.32911	9.13121	10.1896	8.92668	8.78435	8.07928	9.5766	8.94715	7.12457	8.25433	8.43365	9.17567	9.08034	484.944	0.446817	0.225013	0.448014
ANKRD52	481109	ENSCAFG00000000113	ankyrin repeat domain 52 [Source:VGNC Symbol;Acc:VGNC:37908]	ENSCAFG00000000113	ENSG00000139645	99.4089	ANKRD52	ankyrin repeat domain 52 [Source:HGNC Symbol;Acc:HGNC:26614]	283373	ENSCAFP00000000164	ENSCAFT00000000185	11.5502	10.522	11.4175	9.7634	9.55833	9.57479	9.2711	6.55905	7.15469	10.1131	10.1608	10.8941	8.89339	11.1587	10.584	10.1603	10.1565	9.62447	10.1071	1213.47	-0.770885	0.140564	0.325301
CS	474403	ENSCAFG00000000115	citrate synthase [Source:VGNC Symbol;Acc:VGNC:49800]	ENSCAFG00000000115	ENSG00000062485	95.2991	CS	citrate synthase [Source:HGNC Symbol;Acc:HGNC:2422]	1431	ENSCAFP00000000167	ENSCAFT00000000188	13.9054	14.0319	13.8645	13.9214	13.525	14.7519	14.9736	12.8524	12.4402	14.7688	14.1653	14.4296	14.5393	14.0512	14.6951	15.0642	14.3337	13.5745	14.3955	19544	0.507346	0.128619	0.306226
NEDD4L	476189	ENSCAFG00000000116	neural precursor cell expressed_ developmentally down-regulated 4-like_ E3 ubiquitin protein ligase [Source:VGNC Symbol;Acc:VGNC:43721]	ENSCAFG00000000116	ENSG00000049759	97.6067	NEDD4L	neural precursor cell expressed, developmentally down-regulated 4-like, E3 ubiquitin protein ligase [Source:HGNC Symbol;Acc:HGNC:7728]	23327	ENSCAFP00000000179,ENSCAFP00000038102	ENSCAFT00000000200,ENSCAFT00000045031	12.2471	12.2414	12.6251	13.8722	14.2449	11.8045	12.2073	11.9	12.043	10.6848	11.2707	10.7057	8.92976	11.9493	11.1363	13.0901	12.9436	12.7467	12.4985	5710.33	-1.2477	0.0110206	0.0495821
ENSCAFG00000000118	111089958	ENSCAFG00000000118	canopy FGF signaling regulator 2 [Source:NCBI gene;Acc:111089958]	ENSCAFG00000000118	ENSG00000257727	89.8936	CNPY2	canopy FGF signaling regulator 2 [Source:HGNC Symbol;Acc:HGNC:13529]	10330	ENSCAFP00000000169	ENSCAFT00000000190	11.725	12.123	12.4339	13.1655	13.5119	14.3296	15.2129	14.7169	15.0046	13.6766	13.7321	13.6224	14.95	12.5679	13.5173	13.5994	13.5215	13.1417	13.9421	15279.2	1.39199	0.000513919	0.00456819
PAN2	474404	ENSCAFG00000000119	poly(A) specific ribonuclease subunit PAN2 [Source:VGNC Symbol;Acc:VGNC:54530]	ENSCAFG00000000119	ENSG00000135473	97.5793	PAN2	poly(A) specific ribonuclease subunit PAN2 [Source:HGNC Symbol;Acc:HGNC:20074]	9924	ENSCAFP00000000176,ENSCAFP00000037097	ENSCAFT00000000197,ENSCAFT00000047857	12.6329	12.923	12.6102	12.4765	12.2364	12.531	12.8401	12.6627	12.8609	12.7154	12.0676	12.9271	12.2457	12.8412	12.686	12.7068	12.7198	12.1845	12.4177	6273.59	0.0299508	0.850405	0.953175
IL23A	481110	ENSCAFG00000000120	interleukin 23 subunit alpha [Source:VGNC Symbol;Acc:VGNC:41972]	ENSCAFG00000000120	ENSG00000110944	86.5285	IL23A	interleukin 23 subunit alpha [Source:HGNC Symbol;Acc:HGNC:15488]	51561	ENSCAFP00000000177	ENSCAFT00000000198	11.0028	10.2044	9.48929	7.96135	8.13162	7.55604	7.0319	6.64432	8.23128	8.02398	7.61197	7.16605	7.11837	8.29134	8.19894	8.72463	8.07775	9.03766	7.77285	419.156	-1.80414	4.45203e-05	0.000647064
ENSCAFG00000000121	481111	ENSCAFG00000000121	signal transducer and activator of transcription 2 [Source:NCBI gene;Acc:481111]	ENSCAFG00000000121	ENSG00000170581	85.8645	STAT2	signal transducer and activator of transcription 2 [Source:HGNC Symbol;Acc:HGNC:11363]	6773	ENSCAFP00000000180	ENSCAFT00000000201	15.5196	15.0568	14.6355	13.8972	13.8109	13.2877	12.6085	11.6898	11.7158	14.0093	13.4447	13.644	13.0309	14.0565	13.9127	14.3628	15.1145	13.5277	12.9009	16647.6	-1.05688	0.0190351	0.0745182
APOF		ENSCAFG00000000122	apolipoprotein F [Source:VGNC Symbol;Acc:VGNC:38003]	ENSCAFG00000000122	ENSG00000175336	67.7083	APOF	apolipoprotein F [Source:HGNC Symbol;Acc:HGNC:615]	319	ENSCAFP00000038837	ENSCAFT00000000202	6.04759	4.31131	6.05976	4.92843	5.73996	5.76077	6.89102	6.32082	6.35491	5.82019	2.85219	4.62349	5.42409	6.58336	6.98037	7.28743	5.81532	8.07307	4.06831	73.9144	0.823536	0.148046	0.336924
ATP8B1	476190	ENSCAFG00000000123	ATPase phospholipid transporting 8B1 [Source:VGNC Symbol;Acc:VGNC:38288]	ENSCAFG00000000123	ENSG00000081923	94	ATP8B1	ATPase phospholipid transporting 8B1 [Source:HGNC Symbol;Acc:HGNC:3706]	5205	ENSCAFP00000000182	ENSCAFT00000000203	3.61261	0	0	10.944	12.5267	11.2564	9.77959	10.2723	11.2003	10.5669	10.8605	11.5014	10.9923	11.7806	10.4207	10.2627	10.3152	8.85248	11.9676	1839.59	0.261817	0.784854	0.91885
TIMELESS	481112	ENSCAFG00000000124	timeless circadian regulator [Source:VGNC Symbol;Acc:VGNC:47375]	ENSCAFG00000000124	ENSG00000111602	87.0173	TIMELESS	timeless circadian regulator [Source:HGNC Symbol;Acc:HGNC:11813]	8914	ENSCAFP00000000185,ENSCAFP00000036053	ENSCAFT00000000206,ENSCAFT00000045728	11.7106	11.83	11.8335	11.9328	11.1047	12.1749	13.8578	11.9177	12.1478	12.7195	12.0813	12.8408	12.5957	12.5921	12.7006	12.7307	12.4201	11.6005	12.1911	5373.93	0.856084	0.00315277	0.0190997
NARS	607631	ENSCAFG00000000125	asparaginyl-tRNA synthetase [Source:VGNC Symbol;Acc:VGNC:43625]	ENSCAFG00000000125	ENSG00000134440	93.2021	NARS	asparaginyl-tRNA synthetase [Source:HGNC Symbol;Acc:HGNC:7643]	4677	ENSCAFP00000000186	ENSCAFT00000000207	12.503	12.9417	12.9432	13.6993	13.6687	13.5852	14.3291	13.345	13.5127	14.8487	13.7321	14.4283	14.78	13.2494	14.7207	14.7517	14.2811	13.6758	14.3518	16544.1	0.98136	0.00128569	0.00945223
FECH	610360	ENSCAFG00000000126	ferrochelatase [Source:VGNC Symbol;Acc:VGNC:40815]	ENSCAFG00000000126	ENSG00000066926	85.5792	FECH	ferrochelatase [Source:HGNC Symbol;Acc:HGNC:3647]	2235	ENSCAFP00000000188	ENSCAFT00000000209	15.1822	12.7904	14.7055	13.584	11.6607	10.1334	10.6055	9.27517	8.51106	11.1371	11.7341	11.8453	10.8021	11.1766	11.5395	11.3827	11.3287	14.2727	10.7897	7019.29	-2.25471	0.000608146	0.00521616
ONECUT2	483967	ENSCAFG00000000127	one cut homeobox 2 [Source:VGNC Symbol;Acc:VGNC:53747]	ENSCAFG00000000127	ENSG00000119547	98.3713	ONECUT2	one cut homeobox 2 [Source:HGNC Symbol;Acc:HGNC:8139]	9480	ENSCAFP00000000189	ENSCAFT00000000210	0	0	0	0	0	0	0	0	0	0	0	0.779597	1.07283	0	2.57957	1.59885	0	0	0	0.46457	0.979774	0.518963	0.751448
MIP		ENSCAFG00000000128	major intrinsic protein of lens fiber [Source:VGNC Symbol;Acc:VGNC:43241]	ENSCAFG00000000128	ENSG00000135517	93.9394	MIP	major intrinsic protein of lens fiber [Source:HGNC Symbol;Acc:HGNC:7103]	4284	ENSCAFP00000000190	ENSCAFT00000000211	5.37281	4.46411	1.42481	5.17237	5.17842	5.20109	6.90737	5.31294	4.926	3.80817	3.01965	2.58894	4.04	4.04684	4.73972	5.34219	5.09533	5.43311	3.15184	29.5325	0.179331	0.770471	0.913572
ST8SIA3		ENSCAFG00000000129	ST8 alpha-N-acetyl-neuraminide alpha-2_8-sialyltransferase 3 [Source:VGNC Symbol;Acc:VGNC:53994]	ENSCAFG00000000129	ENSG00000177511	76.0246	ST8SIA3	ST8 alpha-N-acetyl-neuraminide alpha-2,8-sialyltransferase 3 [Source:HGNC Symbol;Acc:HGNC:14269]	51046	ENSCAFP00000000191	ENSCAFT00000000212	0	0	0	0	0	0	0	0	0	0	0	0	0	0	0	0	0	0	0	0	0	1	1
SPRYD4	481113	ENSCAFG00000000130	SPRY domain containing 4 [Source:VGNC Symbol;Acc:VGNC:46769]	ENSCAFG00000000130	ENSG00000176422	87.9227	SPRYD4	SPRY domain containing 4 [Source:HGNC Symbol;Acc:HGNC:27468]	283377	ENSCAFP00000000192	ENSCAFT00000000213	10.0223	9.55422	10.3443	9.99418	10.2526	11.3946	11.6777	10.2143	9.85944	9.96954	10.0284	9.4857	11.2249	10.4443	10.0253	10.2781	9.71402	9.89041	10.0832	1321.38	0.40179	0.239917	0.467757
GLS2	100686499	ENSCAFG00000000131	glutaminase 2 [Source:VGNC Symbol;Acc:VGNC:41277]	ENSCAFG00000000131	ENSG00000135423	95.6811	GLS2	glutaminase 2 [Source:HGNC Symbol;Acc:HGNC:29570]	27165	ENSCAFP00000000194	ENSCAFT00000000215	6.82428	7.21432	6.87345	7.14919	7.27227	8.71856	9.9784	8.36489	8.91416	7.90897	8.16126	7.59292	8.83532	7.13702	8.21514	7.49639	6.81432	6.02371	7.41439	265.362	1.18923	0.00900402	0.0425799
ENSCAFG00000000132		ENSCAFG00000000132		ENSCAFG00000000132	ENSG00000111229	99.4382	ARPC3	actin related protein 2/3 complex subunit 3 [Source:HGNC Symbol;Acc:HGNC:706]	10094	ENSCAFP00000039938	ENSCAFT00000000216	13.6957	14.2742	12.8869	12.94	12.3685	12.5653	13.4625	12.7674	11.6138	12.6559	12.4911	13.0351	12.8482	12.9365	12.9349	13.1033	13.3365	12.233	12.9215	8242.24	-0.545769	0.0654261	0.188521
WDR7	476191	ENSCAFG00000000133	WD repeat domain 7 [Source:VGNC Symbol;Acc:VGNC:48383]	ENSCAFG00000000133	ENSG00000091157	96.9799	WDR7	WD repeat domain 7 [Source:HGNC Symbol;Acc:HGNC:13490]	23335	ENSCAFP00000000201,ENSCAFP00000000199	ENSCAFT00000000223,ENSCAFT00000000221	11.5949	11.2106	11.3938	11.6642	10.9456	10.8547	10.9844	10.7629	10.8757	12.9377	13.0264	13.3555	11.9033	12.8928	12.8624	12.7177	13.1314	11.9075	12.1023	4755.14	1.02066	0.0141012	0.0597815
RBMS2	481115	ENSCAFG00000000134	RNA binding motif single stranded interacting protein 2 [Source:VGNC Symbol;Acc:VGNC:45428]	ENSCAFG00000000134	ENSG00000076067	93.3661	RBMS2	RNA binding motif single stranded interacting protein 2 [Source:HGNC Symbol;Acc:HGNC:9909]	5939	ENSCAFP00000000195	ENSCAFT00000000217	9.30691	8.81427	8.53126	11.4983	12.6663	10.8654	13.3584	11.2617	8.8117	10.2093	9.58488	9.80982	10.1179	8.77033	11.9817	10.2946	9.10919	9.66119	10.0089	2010	-0.142365	0.838133	0.944719
BAZ2A	481116	ENSCAFG00000000135	bromodomain adjacent to zinc finger domain 2A [Source:VGNC Symbol;Acc:VGNC:38391]	ENSCAFG00000000135	ENSG00000076108	90.6819	BAZ2A	bromodomain adjacent to zinc finger domain 2A [Source:HGNC Symbol;Acc:HGNC:962]	11176	ENSCAFP00000000198,ENSCAFP00000037599	ENSCAFT00000000220,ENSCAFT00000049267	16.2287	16.0114	15.3584	13.5646	13.5028	13.5474	13.9316	13.6731	14.1531	13.6633	13.5168	13.9477	13.9654	14.3664	14.0516	14.1521	14.163	13.7618	13.8133	22466.7	-1.40157	4.25249e-05	0.000624381
ENSCAFG00000000136	403669	ENSCAFG00000000136	ATP synthase F1 subunit beta [Source:NCBI gene;Acc:403669]	ENSCAFG00000000136	ENSG00000110955	96.2049	ATP5F1B	ATP synthase F1 subunit beta [Source:HGNC Symbol;Acc:HGNC:830]	506	ENSCAFP00000000202	ENSCAFT00000000224	15.8903	16.0732	16.0489	16.1701	16.0551	17.021	18.7824	16.7456	16.0691	17.3931	16.9099	16.4587	17.4685	15.9814	16.6249	17.0602	16.779	16.108	16.9082	119839	1.01297	0.00587126	0.0307289
TXNL1	483970	ENSCAFG00000000137	thioredoxin like 1 [Source:VGNC Symbol;Acc:VGNC:48018]	ENSCAFG00000000137	ENSG00000091164	99.308	TXNL1	thioredoxin like 1 [Source:HGNC Symbol;Acc:HGNC:12436]	9352	ENSCAFP00000000205,ENSCAFP00000041475	ENSCAFT00000000227,ENSCAFT00000044624	14.7402	13.8794	14.742	14.0821	12.9669	13.1145	13.8148	14.6665	15.1596	14.3315	14.1087	14.1024	15.0524	13.9433	14.1612	14.4837	14.4263	14.2476	14.1097	20370.3	0.12968	0.671234	0.860446
TCF4	403949	ENSCAFG00000000140	transcription factor 4 [Source:VGNC Symbol;Acc:VGNC:47197]	ENSCAFG00000000140	ENSG00000196628	98.4985	TCF4	transcription factor 4 [Source:HGNC Symbol;Acc:HGNC:11634]	6925	ENSCAFP00000042733,ENSCAFP00000000209	ENSCAFT00000048913,ENSCAFT00000000232	9.38169	9.17416	10.5398	11.5066	12.2861	10.4468	9.48229	10.385	11.4566	9.6542	10.2832	10.7272	10.279	10.2628	10.2385	9.31306	11.0939	12.8878	10.769	1918.38	-0.199089	0.710595	0.882784
NACA	474408	ENSCAFG00000000141	nascent polypeptide associated complex subunit alpha [Source:NCBI gene;Acc:474408]	ENSCAFG00000000141						ENSCAFP00000000207,ENSCAFP00000042188,ENSCAFP00000037389	ENSCAFT00000000230,ENSCAFT00000048075,ENSCAFT00000049849	14.869	15.6585	15.1618	16.6474	16.1774	15.8781	17.1092	16.3966	16.8072	15.8931	15.6468	16.2106	17.1119	15.8355	16.0149	16.2621	16.2439	15.7025	16.2426	75736.9	0.464654	0.129452	0.307497
ENSCAFG00000000142		ENSCAFG00000000142		ENSCAFG00000000142	ENSG00000198056	91.0828	PRIM1	DNA primase subunit 1 [Source:HGNC Symbol;Acc:HGNC:9369]	5557	ENSCAFP00000000208	ENSCAFT00000000231	9.05605	8.93033	9.46542	10.4727	10.6484	9.65251	10.9042	7.66796	7.79116	10.5922	10.0991	11.1521	9.83549	10.1314	10.3582	11.4115	11.1084	10.6393	10.2429	1256.99	0.51217	0.279843	0.516134
HSD17B6	481118	ENSCAFG00000000143	hydroxysteroid 17-beta dehydrogenase 6 [Source:VGNC Symbol;Acc:VGNC:41808]	ENSCAFG00000000143	ENSG00000025423	80.4416	HSD17B6	hydroxysteroid 17-beta dehydrogenase 6 [Source:HGNC Symbol;Acc:HGNC:23316]	8630	ENSCAFP00000000212	ENSCAFT00000000235	5.33316	6.0777	6.02286	6.96712	9.68978	9.85762	10.9042	9.13121	7.19143	9.40019	7.48174	8.68273	10.9678	7.28001	10.3709	9.82811	8.60738	9.85797	10.0801	669.119	1.79715	0.00520994	0.0280859
CCDC68	483973	ENSCAFG00000000144	coiled-coil domain containing 68 [Source:VGNC Symbol;Acc:VGNC:38851]	ENSCAFG00000000144	ENSG00000166510	82.9851	CCDC68	coiled-coil domain containing 68 [Source:HGNC Symbol;Acc:HGNC:24350]	80323	ENSCAFP00000000211,ENSCAFP00000000210	ENSCAFT00000000234,ENSCAFT00000000233	0	3.83878	4.22422	7.70433	9.94903	6.7839	3.8607	0	0	3.51176	6.50398	4.85546	1.07283	5.97985	4.06716	0	2.89779	2.9603	4.98927	84.2013	-2.75098	0.0108165	0.0488929
RAB27B	483974	ENSCAFG00000000145	RAB27B_ member RAS oncogene family [Source:VGNC Symbol;Acc:VGNC:45268]	ENSCAFG00000000145	ENSG00000041353	96.789	RAB27B	RAB27B, member RAS oncogene family [Source:HGNC Symbol;Acc:HGNC:9767]	5874	ENSCAFP00000000213	ENSCAFT00000000237	3.85585	1.07657	0	5.33158	8.3461	2.70168	0	0	4.40684	5.41364	0	3.26301	0	0	0.871531	0	0	5.18673	4.06831	26.6438	-2.41096	0.0575063	0.171338
C1H18orf54	476192	ENSCAFG00000000147	chromosome 1 C18orf54 homolog [Source:VGNC Symbol;Acc:VGNC:52506]	ENSCAFG00000000147	ENSG00000166845	78.6517	C18orf54	chromosome 18 open reading frame 54 [Source:HGNC Symbol;Acc:HGNC:13796]	162681	ENSCAFP00000000214	ENSCAFT00000000238	8.45715	8.96596	9.56023	10.2876	10.1132	9.30866	9.19656	8.8237	9.73742	10.2292	9.76955	10.5971	9.80021	9.94695	10.9672	10.8313	10.6434	10.4863	10.0599	1047.29	0.516634	0.143104	0.329499
RDH16	474409	ENSCAFG00000000148	retinol dehydrogenase 16 [Source:VGNC Symbol;Acc:VGNC:52599]	ENSCAFG00000000148	ENSG00000139547	57.5472	RDH16	retinol dehydrogenase 16 [Source:HGNC Symbol;Acc:HGNC:29674]	8608	ENSCAFP00000000221	ENSCAFT00000000245	0	3.45696	0	12.7931	12.988	10.0622	14.6329	9.59463	9.29789	9.23146	5.96165	5.59392	8.15287	1.44644	9.00709	6.82795	5.52888	11.4505	9.91542	2554.27	-0.284852	0.816018	0.935906
STARD6	476193	ENSCAFG00000000149	StAR related lipid transfer domain containing 6 [Source:VGNC Symbol;Acc:VGNC:46886]	ENSCAFG00000000149	ENSG00000174448	77.7778	STARD6	StAR related lipid transfer domain containing 6 [Source:HGNC Symbol;Acc:HGNC:18066]	147323	ENSCAFP00000000215	ENSCAFT00000000239	7.68247	8.80715	8.0663	9.60094	9.52644	8.8506	8.90242	9.90866	11.0608	9.36077	9.05409	10.323	10.0262	9.17093	10.1809	10.2699	9.18427	9.67056	8.99593	781.354	0.852037	0.0271166	0.0978705
POLI	100683243	ENSCAFG00000000150	DNA polymerase iota [Source:VGNC Symbol;Acc:VGNC:44784]	ENSCAFG00000000150	ENSG00000101751	87.1795	POLI	DNA polymerase iota [Source:HGNC Symbol;Acc:HGNC:9182]	11201	ENSCAFP00000000218	ENSCAFT00000000242	11.1498	11.6391	11.0875	10.8789	10.7321	10.2769	9.40667	11.8129	12.4996	10.7545	9.9746	11.4943	11.4578	10.9316	11.3821	11.5171	11.2286	10.6229	10.5558	2314.58	0.0597639	0.873832	0.958416
ENSCAFG00000000153		ENSCAFG00000000153		ENSCAFG00000000153							ENSCAFT00000000247	8.70637	8.40149	9.32088	9.45434	9.67266	8.49464	10.099	8.03461	7.51501	9.12345	9.1062	8.70272	8.07825	10.0828	8.74509	8.9691	9.62755	8.95463	9.28026	553.476	-0.0966142	0.79307	0.924844
TAC3	607315	ENSCAFG00000000155	tachykinin 3 [Source:VGNC Symbol;Acc:VGNC:47062]	ENSCAFG00000000155	ENSG00000166863	69.6	TAC3	tachykinin 3 [Source:HGNC Symbol;Acc:HGNC:11521]	6866	ENSCAFP00000000224	ENSCAFT00000000249	13.9604	11.3372	13.455	11.806	5.98149	5.43327	5.95124	5.31294	9.01496	3.97657	2.66272	6.18319	3.7158	7.52267	6.24154	6.19041	6.09368	10.9381	5.7925	1924.76	-4.39788	2.52224e-06	6.16697e-05
MYO1A	607315	ENSCAFG00000000156	myosin IA [Source:VGNC Symbol;Acc:VGNC:43560]	ENSCAFG00000000156	ENSG00000166866	89.4332	MYO1A	myosin IA [Source:HGNC Symbol;Acc:HGNC:7595]	4640	ENSCAFP00000000228,ENSCAFP00000036654	ENSCAFT00000000253,ENSCAFT00000048971	9.35719	7.7852	9.27846	8.10422	5.5454	8.11953	7.80865	8.18448	9.74979	8.31467	7.24869	10.2416	6.48034	10.4883	10.3996	8.88182	8.78068	10.2927	8.18233	550.975	0.737967	0.21676	0.436609
DCC		ENSCAFG00000000157	DCC netrin 1 receptor [Source:VGNC Symbol;Acc:VGNC:39799]	ENSCAFG00000000157	ENSG00000187323	97.463	DCC	DCC netrin 1 receptor [Source:HGNC Symbol;Acc:HGNC:2701]	1630	ENSCAFP00000040969,ENSCAFP00000000229	ENSCAFT00000045423,ENSCAFT00000000254	0	0	0	5.95434	2.45818	2.22354	0	0	0	2.41575	0	0	0	0	0	0	0.942483	0.810363	0	3.95702	-2.98553	0.0356007	0.12054
HSD17B4	474630	ENSCAFG00000000158	hydroxysteroid 17-beta dehydrogenase 4 [Source:VGNC Symbol;Acc:VGNC:41807]	ENSCAFG00000000158	ENSG00000133835	81.1671	HSD17B4	hydroxysteroid 17-beta dehydrogenase 4 [Source:HGNC Symbol;Acc:HGNC:5213]	3295	ENSCAFP00000000234,ENSCAFP00000000236	ENSCAFT00000000259,ENSCAFT00000000261	13.3644	13.4589	13.5261	14.3693	13.9168	12.7374	12.5693	13.2549	12.5939	13.2657	12.8089	12.8734	12.9729	13.9928	13.6343	13.975	13.8372	12.5389	13.3859	10950.3	-0.50816	0.0731172	0.204586
NEMP1	607350	ENSCAFG00000000159	nuclear envelope integral membrane protein 1 [Source:VGNC Symbol;Acc:VGNC:43742]	ENSCAFG00000000159	ENSG00000166881	80.7054	NEMP1	nuclear envelope integral membrane protein 1 [Source:HGNC Symbol;Acc:HGNC:29001]	23306	ENSCAFP00000000231	ENSCAFT00000000256	12.3694	12.4516	12.64	13.6694	11.7641	13.0537	14.7917	12.5629	12.7833	14.313	13.1752	14.3875	13.2825	14.069	14.1973	14.1193	13.9223	14.131	12.8228	12589.9	1.10202	0.00304528	0.0186578
NAB2	481122	ENSCAFG00000000160	NGFI-A binding protein 2 [Source:VGNC Symbol;Acc:VGNC:43601]	ENSCAFG00000000160	ENSG00000166886	98.0952	NAB2	NGFI-A binding protein 2 [Source:HGNC Symbol;Acc:HGNC:7627]	4665	ENSCAFP00000000235	ENSCAFT00000000260	10.773	10.3659	11.3	11.8865	11.796	13.0169	15.2162	13.2523	12.7983	13.2062	13.2787	13.2916	13.694	13.5726	12.955	13.2163	12.6635	12.2868	12.7538	8781.6	2.05214	1.94614e-07	7.49627e-06
MEX3C		ENSCAFG00000000162	mex-3 RNA binding family member C [Source:VGNC Symbol;Acc:VGNC:43185]	ENSCAFG00000000162	ENSG00000176624	78.0998	MEX3C	mex-3 RNA binding family member C [Source:HGNC Symbol;Acc:HGNC:28040]	51320	ENSCAFP00000000237,ENSCAFP00000039143	ENSCAFT00000000262,ENSCAFT00000043498	13.0722	13.463	13.2487	13.3874	13.0193	12.2373	11.8377	12.316	12.8595	12.8296	13.2787	13.6286	13.7327	13.2295	13.0441	13.5097	13.5629	12.401	12.7984	8815.79	-0.195081	0.488991	0.72718
STAT6	100142679	ENSCAFG00000000163	signal transducer and activator of transcription 6 [Source:VGNC Symbol;Acc:VGNC:46892]	ENSCAFG00000000163	ENSG00000166888	91.8246	STAT6	signal transducer and activator of transcription 6 [Source:HGNC Symbol;Acc:HGNC:11368]	6778	ENSCAFP00000000244	ENSCAFT00000000269	15.9073	15.7131	15.2135	14.7022	14.1317	15.4671	16.6778	14.588	14.6501	14.9339	14.8277	15.1733	14.8687	15.2529	15.2429	15.562	14.6476	14.3512	15.3226	38906.2	-0.0320054	0.926856	0.96796
SMAD4	476196	ENSCAFG00000000164	SMAD family member 4 [Source:VGNC Symbol;Acc:VGNC:46521]	ENSCAFG00000000164	ENSG00000141646	98.913	SMAD4	SMAD family member 4 [Source:HGNC Symbol;Acc:HGNC:6770]	4089	ENSCAFP00000000241	ENSCAFT00000000266	12.6572	12.8445	12.3813	12.1664	12.2296	10.9975	10.3955	9.16406	8.95746	11.7204	11.5955	11.9893	11.3948	11.9379	11.9388	12.1286	12.1718	11.4095	11.5064	3620.54	-0.971172	0.018217	0.0721987
TNFAIP8	481428	ENSCAFG00000000165	TNF alpha induced protein 8 [Source:VGNC Symbol;Acc:VGNC:47652]	ENSCAFG00000000165	ENSG00000145779	87.7358	TNFAIP8	TNF alpha induced protein 8 [Source:HGNC Symbol;Acc:HGNC:17260]	25816	ENSCAFP00000000242,ENSCAFP00000037186	ENSCAFT00000000267,ENSCAFT00000049811	13.3528	13.5545	13.3127	13.0278	11.974	12.0136	11.5475	11.2154	10.4824	11.5087	11.7683	11.6654	11.583	13.3787	12.2341	12.629	12.6926	11.943	12.4493	5612.1	-1.01835	0.00559441	0.0296215
ELAC1	476197	ENSCAFG00000000166	elaC ribonuclease Z 1 [Source:NCBI gene;Acc:476197]	ENSCAFG00000000166	ENSG00000141642	94.7658	ELAC1	elaC ribonuclease Z 1 [Source:HGNC Symbol;Acc:HGNC:14197]	55520	ENSCAFP00000000243	ENSCAFT00000000268	10.2119	10.2326	10.8781	10.3085	10.4323	9.34779	9.88448	9.92367	9.94261	10.8687	10.1962	10.5877	11.1079	10.503	10.7764	11.0842	10.9648	9.79694	10.0492	1398.26	0.0210543	0.939759	0.976835
DMXL1	474631	ENSCAFG00000000167	Dmx like 1 [Source:VGNC Symbol;Acc:VGNC:40006]	ENSCAFG00000000167	ENSG00000172869	94.0244	DMXL1	Dmx like 1 [Source:HGNC Symbol;Acc:HGNC:2937]	1657	ENSCAFP00000000248	ENSCAFT00000000273	12.5172	12.245	11.3432	13.2846	12.794	10.3416	10.4056	10.4382	10.064	12.3745	11.879	12.6374	10.6117	13.2521	12.7432	12.7389	13.5908	11.7976	12.1965	5081	-0.352309	0.498059	0.734235
ME2	476198	ENSCAFG00000000168	malic enzyme 2 [Source:VGNC Symbol;Acc:VGNC:43110]	ENSCAFG00000000168	ENSG00000082212	91.6096	ME2	malic enzyme 2 [Source:HGNC Symbol;Acc:HGNC:6984]	4200	ENSCAFP00000000245	ENSCAFT00000000270	12.3819	12.865	12.7944	14.641	12.879	13.5741	14.191	14.0921	13.0962	14.8485	13.6803	14.5071	14.4708	14.9101	14.729	15.2143	15.235	15.1763	13.4781	20087.9	1.12784	0.00448833	0.0250592
MRO	483979	ENSCAFG00000000169	maestro [Source:VGNC Symbol;Acc:VGNC:43369]	ENSCAFG00000000169	ENSG00000134042	76.6129	MRO	maestro [Source:HGNC Symbol;Acc:HGNC:24121]	83876	ENSCAFP00000037093,ENSCAFP00000000250	ENSCAFT00000046010,ENSCAFT00000000275	0	0	0	0	0.806699	0	0	2.75296	0	0	0	0	2.93005	0	0	0	0	0	0	0.690081	0.81536	0.58931	0.805139
MC2R	100855756	ENSCAFG00000000170	melanocortin 2 receptor [Source:VGNC Symbol;Acc:VGNC:43066]	ENSCAFG00000000170	ENSG00000185231	90.8475	MC2R	melanocortin 2 receptor [Source:HGNC Symbol;Acc:HGNC:6930]	4158	ENSCAFP00000000251	ENSCAFT00000000276	0	0	0	0.766571	6.70584	0	0	0	0	0	0	0	0	0	0	0	0	0	0	5.4785	-4.10461	0.0067311	0.0340393
MC5R	483981	ENSCAFG00000000171	melanocortin 5 receptor [Source:VGNC Symbol;Acc:VGNC:43068]	ENSCAFG00000000171	ENSG00000176136	86.1538	MC5R	melanocortin 5 receptor [Source:HGNC Symbol;Acc:HGNC:6933]	4161	ENSCAFP00000000252	ENSCAFT00000000277	0	0	0	0	1.32101	0	0	0	0	0	0	0	0	0	0	0	0	0	0	0.0788637	-0.440863	0.770206	0.913572
ENSCAFG00000000172	476200	ENSCAFG00000000172	RNA guanine-7 methyltransferase [Source:NCBI gene;Acc:476200]	ENSCAFG00000000172	ENSG00000101654	87.2385	RNMT	RNA guanine-7 methyltransferase [Source:HGNC Symbol;Acc:HGNC:10075]	8731	ENSCAFP00000000253	ENSCAFT00000000278	10.4679	10.7722	11.1842	11.2785	10.8586	9.88588	10.1903	9.62379	9.66089	11.6972	11.4751	11.2572	11.4013	10.6199	11.3156	12.0473	11.9604	10.4346	10.9164	2131.74	0.154323	0.684947	0.867891
FAM210A	476201	ENSCAFG00000000173	family with sequence similarity 210 member A [Source:VGNC Symbol;Acc:VGNC:40657]	ENSCAFG00000000173	ENSG00000177150	86.4469	FAM210A	family with sequence similarity 210 member A [Source:HGNC Symbol;Acc:HGNC:28346]	125228	ENSCAFP00000000256	ENSCAFT00000000281	9.40339	10.2353	10.1978	10.2688	10.2446	9.66887	9.80599	9.20674	9.17486	10.7466	10.0743	10.44	10.8709	10.3502	10.9726	11.3119	10.8855	9.74847	9.80907	1259.32	0.25626	0.439707	0.682375
ENSCAFG00000000175		ENSCAFG00000000175		ENSCAFG00000000175	ENSG00000169570	81.0714	DTWD2	DTW domain containing 2 [Source:HGNC Symbol;Acc:HGNC:19334]	285605	ENSCAFP00000041650,ENSCAFP00000000258	ENSCAFT00000042967,ENSCAFT00000000283	6.31515	6.67131	6.99276	7.68479	7.55115	6.85424	6.42998	5.41353	1.50462	6.97586	6.2748	6.55711	5.84	7.07375	7.15848	6.80195	7.86605	6.05675	6.40279	108.368	-0.504649	0.294324	0.532184
ENSCAFG00000000176		ENSCAFG00000000176		ENSCAFG00000000176	ENSG00000204576	81.8182	PRR3	proline rich 3 [Source:HGNC Symbol;Acc:HGNC:21149]	80742	ENSCAFP00000039795	ENSCAFT00000000284	0	0	0	0	0	0	0	0	0	0	0	0	0	0	0	0	0	0	0	0	0	1	1
ENSCAFG00000000177		ENSCAFG00000000177		ENSCAFG00000000177							ENSCAFT00000000285	3.96364	3.30337	2.78592	0.766571	2.24672	1.50345	4.10708	4.58279	6.56548	2.41575	0	3.02972	2.70438	2.15403	2.1105	1.59885	3.35309	4.13589	0	11.5884	0.8659	0.339639	0.581817
LRP1	481124	ENSCAFG00000000178	LDL receptor related protein 1 [Source:VGNC Symbol;Acc:VGNC:42771]	ENSCAFG00000000178	ENSG00000123384	98.4815	LRP1	LDL receptor related protein 1 [Source:HGNC Symbol;Acc:HGNC:6692]	4035	ENSCAFP00000039944,ENSCAFP00000000266	ENSCAFT00000049824,ENSCAFT00000000295	16.0342	14.3212	14.4727	15.4881	14.472	17.7942	17.604	15.557	15.7679	16.0616	16.8079	16.9247	17.1099	17.3883	16.8437	17.3232	15.4683	14.484	16.5362	93416.5	1.63466	0.000219232	0.00233387
ENSCAFG00000000183		ENSCAFG00000000183		ENSCAFG00000000183							ENSCAFT00000000291	0	2.93624	2.38183	3.23491	2.95286	0	2.68053	3.26476	0	1.84863	3.84103	1.65533	1.07283	2.15403	0	1.01043	1.91284	0	1.36602	3.58105	-0.740654	0.40176	0.64536
MOXD1	483986	ENSCAFG00000000184	monooxygenase DBH like 1 [Source:VGNC Symbol;Acc:VGNC:43329]	ENSCAFG00000000184	ENSG00000079931	89.4309	MOXD1	monooxygenase DBH like 1 [Source:HGNC Symbol;Acc:HGNC:21063]	26002	ENSCAFP00000000263	ENSCAFT00000000292	2.9522	5.43105	0.881583	8.22071	8.41422	10.0079	11.3957	9.93429	7.45584	9.47242	8.63432	11.9118	9.01839	7.63962	16.1756	15.0246	4.93067	5.91978	9.8392	711.742	2.49701	0.00315914	0.0191217
STX7	483987	ENSCAFG00000000185	syntaxin 7 [Source:VGNC Symbol;Acc:VGNC:46958]	ENSCAFG00000000185	ENSG00000079950	92.7203	STX7	syntaxin 7 [Source:HGNC Symbol;Acc:HGNC:11442]	8417	ENSCAFP00000000264	ENSCAFT00000000293	14.2325	14.5704	13.8782	14.3177	13.7041	13.1291	13.3357	13.7854	13.4724	14.057	13.5675	14.5988	14.5446	14.2638	14.6	14.9828	13.9082	12.9454	13.5319	17212.9	-0.139296	0.655045	0.848685
TAAR5	483989	ENSCAFG00000000187	trace amine associated receptor 5 [Source:VGNC Symbol;Acc:VGNC:47059]	ENSCAFG00000000187	ENSG00000135569	87.8338	TAAR5	trace amine associated receptor 5 [Source:HGNC Symbol;Acc:HGNC:30236]	9038	ENSCAFP00000000267	ENSCAFT00000000296	0	0	0	0	0	0	0	0	0	0	0	0	0	0	0	0	0	0	0	0	0	1	1
ENSCAFG00000000188		ENSCAFG00000000188		ENSCAFG00000000188	ENSG00000112299	74.2857	VNN1	vanin 1 [Source:HGNC Symbol;Acc:HGNC:12705]	8876	ENSCAFP00000031360	ENSCAFT00000036032	0	0	0	6.60091	7.59093	1.90796	0	0	0	0.900872	0	1.28292	1.07283	2.15403	2.93297	2.33857	0	3.21571	3.01776	17.0292	-3.72981	0.00144328	0.0103646
SLC18B1	611318	ENSCAFG00000000189	solute carrier family 18 member B1 [Source:VGNC Symbol;Acc:VGNC:46258]	ENSCAFG00000000189	ENSG00000146409	84.6491	SLC18B1	solute carrier family 18 member B1 [Source:HGNC Symbol;Acc:HGNC:21573]	116843	ENSCAFP00000000269,ENSCAFP00000042619	ENSCAFT00000000298,ENSCAFT00000045372	9.73918	10.4054	9.8363	11.5236	11.862	10.8928	10.7302	11.5062	10.5244	8.29089	10.3218	10.0196	9.15871	9.39635	9.89314	8.3561	9.09224	10.5252	8.65282	1333.21	-0.796433	0.104721	0.265148
RPS12	476206	ENSCAFG00000000190	ribosomal protein S12 [Source:VGNC Symbol;Acc:VGNC:45730]	ENSCAFG00000000190	ENSG00000112306	100	RPS12	ribosomal protein S12 [Source:HGNC Symbol;Acc:HGNC:10385]	6206	ENSCAFP00000000270	ENSCAFT00000000299	15.1061	16.3732	15.8439	16.8888	16.501	15.8928	15.846	15.8634	16.9131	16.0782	15.9604	16.0335	16.6436	15.754	16.4966	16.3849	16.9317	16.0042	15.8099	77879.2	-0.0182412	0.946806	0.97843
ENSCAFG00000000191		ENSCAFG00000000191		ENSCAFG00000000191							ENSCAFT00000000301	1.69886	2.11339	2.1275	0	0.806699	3.06018	1.23434	1.95252	1.50462	0.900872	0.917402	2.89721	1.07283	0.897372	0	1.59885	0	3.21571	2.51923	2.54304	0.527458	0.540015	0.769204
SEMA6A	481432	ENSCAFG00000000192	semaphorin 6A [Source:VGNC Symbol;Acc:VGNC:46001]	ENSCAFG00000000192	ENSG00000092421	95.7282	SEMA6A	semaphorin 6A [Source:HGNC Symbol;Acc:HGNC:10738]	57556	ENSCAFP00000000278	ENSCAFT00000000309	5.02015	2.71042	0	12.7054	12.9597	9.66887	9.39512	9.44521	8.79389	12.1454	9.30577	8.38475	6.86881	8.30321	8.71122	8.00938	7.39895	10.8566	9.85526	1413.2	-1.55484	0.112803	0.279564
ENSCAFG00000000193		ENSCAFG00000000193		ENSCAFG00000000193							ENSCAFT00000000302	0	0	0	0	0	2.70168	5.33017	0	0	0	0	0	0	0	0	1.01043	0	0	0	0.343162	0.714017	0.636163	0.837498
INHBC	607422	ENSCAFG00000000194	inhibin subunit beta C [Source:VGNC Symbol;Acc:VGNC:42023]	ENSCAFG00000000194	ENSG00000175189	82.0513	INHBC	inhibin subunit beta C [Source:HGNC Symbol;Acc:HGNC:6068]	3626	ENSCAFP00000000274	ENSCAFT00000000305	4.40721	4.22838	3.76934	2.7246	0	0	2.68053	0	0	6.73874	0	0	0	2.15403	0.871531	1.59885	2.89779	3.21571	2.51923	10.1685	-0.153973	0.898852	0.962233
SHMT2	607458	ENSCAFG00000000195	serine hydroxymethyltransferase 2 [Source:VGNC Symbol;Acc:VGNC:46151]	ENSCAFG00000000195	ENSG00000182199	86.4407	SHMT2	serine hydroxymethyltransferase 2 [Source:HGNC Symbol;Acc:HGNC:10852]	6472	ENSCAFP00000000282	ENSCAFT00000000313	11.9166	12.0463	12.5934	12.97	11.6238	14.6312	15.4825	13.7472	12.5853	14.8008	13.6076	14.0404	14.4706	13.4413	14.153	14.253	14.2758	13.1051	15.0092	16187.4	1.9537	2.41209e-07	9.02693e-06
EYA4	483991	ENSCAFG00000000196	EYA transcriptional coactivator and phosphatase 4 [Source:VGNC Symbol;Acc:VGNC:40539]	ENSCAFG00000000196	ENSG00000112319	94.2029	EYA4	EYA transcriptional coactivator and phosphatase 4 [Source:HGNC Symbol;Acc:HGNC:3522]	2070	ENSCAFP00000041774,ENSCAFP00000042409,ENSCAFP00000000283	ENSCAFT00000046541,ENSCAFT00000045886,ENSCAFT00000000314	5.29239	0	0	2.87007	7.53957	3.34709	4.50104	4.18769	0	6.89407	2.44455	3.26301	1.07283	1.44644	0	0	0	0	6.70503	27.0915	-0.91652	0.470234	0.709786
COMMD10	474635	ENSCAFG00000000197	COMM domain containing 10 [Source:VGNC Symbol;Acc:VGNC:39492]	ENSCAFG00000000197	ENSG00000145781	92.5743	COMMD10	COMM domain containing 10 [Source:HGNC Symbol;Acc:HGNC:30201]	51397	ENSCAFP00000034564	ENSCAFT00000038803	11.0279	11.5786	11.6207	12.4082	12.3388	12.2058	11.6747	12.5717	11.8192	11.7289	11.648	11.2069	12.0449	12.2522	12.276	12.579	12.6182	11.3873	11.805	4120	0.16404	0.540672	0.769668
ARL14EPL	100683384	ENSCAFG00000000198	ADP ribosylation factor like GTPase 14 effector protein like [Source:VGNC Symbol;Acc:VGNC:54271]	ENSCAFG00000000198	ENSG00000268223	80.9211	ARL14EPL	ADP ribosylation factor like GTPase 14 effector protein like [Source:HGNC Symbol;Acc:HGNC:44201]	644100	ENSCAFP00000000281	ENSCAFT00000000312	0	0	0	0	2.95286	0	0	0	2.70321	0.900872	0	1.28292	0	0	0	0	0	2.25346	0.838984	1.00594	-0.44256	0.7606	0.913572
LVRN	481434	ENSCAFG00000000199	laeverin [Source:VGNC Symbol;Acc:VGNC:42870]	ENSCAFG00000000199	ENSG00000172901	80.4436	LVRN	laeverin [Source:HGNC Symbol;Acc:HGNC:26904]	206338	ENSCAFP00000000290	ENSCAFT00000000321	0	0	0	6.13793	8.1734	7.83065	5.51223	7.96173	10.0812	7.9601	8.16126	9.80751	4.94468	7.90145	7.77054	6.54411	10.0638	6.70391	9.16406	300.536	2.13251	0.0270328	0.0976567
NDUFA4L2	607407	ENSCAFG00000000200	NDUFA4_ mitochondrial complex associated like 2 [Source:VGNC Symbol;Acc:VGNC:43688]	ENSCAFG00000000200	ENSG00000185633	91.954	NDUFA4L2	NDUFA4, mitochondrial complex associated like 2 [Source:HGNC Symbol;Acc:HGNC:29836]	56901	ENSCAFP00000000288	ENSCAFT00000000319	0	0	0	7.09102	11.1886	11.2058	15.9603	14.9618	12.1733	10.5079	10.0086	13.8717	9.15313	9.96947	9.30831	8.3561	10.4247	9.22192	14.8627	8256.8	3.53306	0.00271569	0.0170836
STAC3	481125	ENSCAFG00000000201	SH3 and cysteine rich domain 3 [Source:VGNC Symbol;Acc:VGNC:46872]	ENSCAFG00000000201	ENSG00000185482	96.1432	STAC3	SH3 and cysteine rich domain 3 [Source:HGNC Symbol;Acc:HGNC:28423]	246329	ENSCAFP00000000292,ENSCAFP00000038416	ENSCAFT00000000323,ENSCAFT00000044629	11.3033	10.955	9.6732	8.05941	7.95993	9.1822	7.64278	9.61326	11.5275	8.30678	9.1062	9.52271	9.07853	9.60891	9.09726	9.87406	9.90229	9.55823	9.39795	901.987	-0.516654	0.330371	0.572683
ENSCAFG00000000202		ENSCAFG00000000202		ENSCAFG00000000202							ENSCAFT00000000326	0	0	0	0	1.99885	0	0	0	0	0	0	2.40597	0	0	0	0	0	2.00526	0	0.542702	-0.0445806	0.976465	0.993913
AP3S1	607494	ENSCAFG00000000203	adaptor related protein complex 3 subunit sigma 1 [Source:VGNC Symbol;Acc:VGNC:37967]	ENSCAFG00000000203	ENSG00000177879	100	AP3S1	adaptor related protein complex 3 subunit sigma 1 [Source:HGNC Symbol;Acc:HGNC:2013]	1176	ENSCAFP00000000293,ENSCAFP00000037120	ENSCAFT00000000324,ENSCAFT00000044793	10.8408	11.7191	10.8547	12.0579	11.418	11.8945	12.3058	11.8215	11.1707	11.832	12.2011	11.599	12.0762	12.4482	12.4229	12.5121	12.5033	11.6358	12.2759	3972.41	0.638345	0.00914345	0.0430419
ATG12	474636	ENSCAFG00000000204	autophagy related 12 [Source:VGNC Symbol;Acc:VGNC:38216]	ENSCAFG00000000204	ENSG00000145782	79.7546	ATG12	autophagy related 12 [Source:HGNC Symbol;Acc:HGNC:588]	9140	ENSCAFP00000000294,ENSCAFP00000000295	ENSCAFT00000000325,ENSCAFT00000000327	12.1584	12.2331	12.1854	12.411	12.5364	12.2758	12.355	11.2327	9.89328	11.6859	11.7144	11.7148	11.2129	12.4545	12.7035	13.1234	12.2861	11.502	12.293	4498.72	-0.242098	0.491238	0.729044
TCF21	483993	ENSCAFG00000000205	transcription factor 21 [Source:VGNC Symbol;Acc:VGNC:47193]	ENSCAFG00000000205	ENSG00000118526	67.0498	TCF21	transcription factor 21 [Source:HGNC Symbol;Acc:HGNC:11632]	6943	ENSCAFP00000042723,ENSCAFP00000000296	ENSCAFT00000048871,ENSCAFT00000000328	0	0	0	11.4277	13.299	6.88816	0	3.26476	8.99951	6.76198	0	7.10727	8.03034	0	6.6278	2.33857	3.06603	12.2794	8.65565	1023.94	-1.78615	0.194131	0.40602
CDO1	474637	ENSCAFG00000000206	cysteine dioxygenase type 1 [Source:VGNC Symbol;Acc:VGNC:39075]	ENSCAFG00000000206	ENSG00000129596	93	CDO1	cysteine dioxygenase type 1 [Source:HGNC Symbol;Acc:HGNC:1795]	1036	ENSCAFP00000000297	ENSCAFT00000000329	8.23313	9.15464	8.59865	12.2417	15.5244	8.87618	5.95124	12.1197	8.22243	12.9168	8.58843	12.4767	9.24258	8.83716	10.8999	7.02061	6.87223	9.26144	10.0112	4062.1	-2.36938	0.0112505	0.0503318
TBPL1	476209	ENSCAFG00000000207	TATA-box binding protein like 1 [Source:NCBI gene;Acc:476209]	ENSCAFG00000000207						ENSCAFP00000000300	ENSCAFT00000000332	10.868	10.6776	10.7047	10.2008	10.2711	9.21375	9.67604	9.15682	9.38769	10.1933	9.69726	9.64397	10.2854	10.2144	10.0992	9.81679	9.64925	10.0425	9.62677	1058.21	-0.757414	0.000184013	0.00203615
TMED7	481436	ENSCAFG00000000209	transmembrane p24 trafficking protein 7 [Source:NCBI gene;Acc:481436]	ENSCAFG00000000209	ENSG00000251201	85.6098	TMED7-TICAM2	TMED7-TICAM2 readthrough [Source:HGNC Symbol;Acc:HGNC:33945]	100302736	ENSCAFP00000042978,ENSCAFP00000000299	ENSCAFT00000043593,ENSCAFT00000000331	11.698	11.2701	11.753	11.8736	11.6412	11.2785	10.4467	9.976	9.0947	11.4581	11.279	11.167	10.8242	13.1405	11.9145	12.0655	12.1645	10.7362	11.6687	3039.14	-0.122142	0.782418	0.916862
FEM1C	481437	ENSCAFG00000000210	fem-1 homolog C [Source:VGNC Symbol;Acc:VGNC:51719]	ENSCAFG00000000210	ENSG00000145780	95.6971	FEM1C	fem-1 homolog C [Source:HGNC Symbol;Acc:HGNC:16933]	56929	ENSCAFP00000000301	ENSCAFT00000000333	13.9799	13.2747	12.4835	10.9363	10.6226	10.7685	9.28055	8.28083	9.06036	10.2344	10.0123	11.0054	9.13342	12.0487	11.6348	11.3717	10.6803	11.0628	10.991	3118.91	-1.97852	0.000315758	0.00311923
ENSCAFG00000000211		ENSCAFG00000000211		ENSCAFG00000000211	ENSG00000147853	78.8546	AK3	adenylate kinase 3 [Source:HGNC Symbol;Acc:HGNC:17376]	50808	ENSCAFP00000000302	ENSCAFT00000000334	8.49806	7.30817	7.05806	0	0	4.40511	1.23434	0	0	3.51176	0	3.02972	1.07283	4.65276	4.59866	1.01043	3.21669	4.5145	3.27451	40.9333	-3.31638	0.00179899	0.0123795
SLC2A12	483994	ENSCAFG00000000212	solute carrier family 2 member 12 [Source:VGNC Symbol;Acc:VGNC:46339]	ENSCAFG00000000212	ENSG00000146411	88.4365	SLC2A12	solute carrier family 2 member 12 [Source:HGNC Symbol;Acc:HGNC:18067]	154091	ENSCAFP00000000305	ENSCAFT00000000338	0	0	0.881583	7.25894	8.94172	6.7839	4.94299	1.28407	0	2.15988	6.2413	4.95881	3.7158	5.64882	5.73512	4.18955	5.63973	6.19674	5.57103	62.6797	-1.50393	0.139922	0.324615
ENSCAFG00000000213		ENSCAFG00000000213		ENSCAFG00000000213							ENSCAFT00000000335	3.31987	5.00237	0	0	0.806699	5.71109	0	0	3.06178	2.15988	0.917402	2.58894	1.07283	2.15403	1.411	1.01043	2.22877	1.32614	3.59013	6.96645	-0.258285	0.80642	0.933773
CCDC112		ENSCAFG00000000214	coiled-coil domain containing 112 [Source:VGNC Symbol;Acc:VGNC:38781]	ENSCAFG00000000214	ENSG00000164221	88	CCDC112	coiled-coil domain containing 112 [Source:HGNC Symbol;Acc:HGNC:28599]	153733	ENSCAFP00000000304	ENSCAFT00000000337	9.97159	10.2099	9.90636	11.5629	11.7578	11.2069	10.2731	12.2173	11.9361	11.549	11.8858	11.7709	11.027	11.944	12.439	10.9995	11.7383	10.627	12.253	2930.52	0.759981	0.0406206	0.133213
R3HDM2	474412	ENSCAFG00000000215	R3H domain containing 2 [Source:NCBI gene;Acc:474412]	ENSCAFG00000000215	ENSG00000179912	90.746	R3HDM2	R3H domain containing 2 [Source:HGNC Symbol;Acc:HGNC:29167]	22864	ENSCAFP00000000311,ENSCAFP00000040395,ENSCAFP00000040188	ENSCAFT00000000344,ENSCAFT00000047978,ENSCAFT00000048795	14.1549	14.1976	13.8744	13.6022	12.8915	13.6598	13.4084	12.9616	12.8296	13.2643	13.595	14.2709	13.8434	13.762	14.2718	13.7132	13.564	13.22	13.591	13100.5	-0.189287	0.449922	0.691683
PGGT1B	481440	ENSCAFG00000000216	protein geranylgeranyltransferase type I subunit beta [Source:VGNC Symbol;Acc:VGNC:44459]	ENSCAFG00000000216	ENSG00000164219	97.878	PGGT1B	protein geranylgeranyltransferase type I subunit beta [Source:HGNC Symbol;Acc:HGNC:8895]	5229	ENSCAFP00000000308	ENSCAFT00000000341	9.61656	9.66085	9.99597	10.2205	10.0069	9.50545	9.64469	8.11896	7.82663	9.20414	8.91758	9.2377	9.30432	10.5502	10.2054	10.2118	10.5857	9.21828	10.0748	854.591	-0.24259	0.514876	0.748007
SGK1	403647	ENSCAFG00000000217	serum/glucocorticoid regulated kinase 1 [Source:VGNC Symbol;Acc:VGNC:46097]	ENSCAFG00000000217	ENSG00000118515	96.3878	SGK1	serum/glucocorticoid regulated kinase 1 [Source:HGNC Symbol;Acc:HGNC:10810]	6446	ENSCAFP00000000309,ENSCAFP00000037727	ENSCAFT00000000342,ENSCAFT00000046374	16.8767	16.9295	14.951	11.9724	14.0058	11.9812	11.0831	12.5598	12.3823	12.2758	12.1396	10.5413	11.9821	13.0003	11.2581	11.6834	13.2455	13.3098	12.6824	19486.7	-3.3976	4.63711e-10	4.27612e-08
TRIM36	474639	ENSCAFG00000000219	tripartite motif containing 36 [Source:VGNC Symbol;Acc:VGNC:47817]	ENSCAFG00000000219	ENSG00000152503	95.3361	TRIM36	tripartite motif containing 36 [Source:HGNC Symbol;Acc:HGNC:16280]	55521	ENSCAFP00000000313	ENSCAFT00000000346	8.62251	9.89732	8.64492	8.53623	10.2122	9.97408	8.37098	9.98011	10.6485	10.6572	9.8229	10.1187	9.73257	11.4638	11.0166	10.8489	10.8798	8.35793	11.2981	1220.66	1.08182	0.0149427	0.0624644
KCNN2	474640	ENSCAFG00000000220	potassium calcium-activated channel subfamily N member 2 [Source:VGNC Symbol;Acc:VGNC:42285]	ENSCAFG00000000220	ENSG00000080709	66.98	KCNN2	potassium calcium-activated channel subfamily N member 2 [Source:HGNC Symbol;Acc:HGNC:6291]	3781	ENSCAFP00000000318	ENSCAFT00000000351	0	2.44257	2.1275	4.92843	8.56738	2.89203	11.5572	10.9927	7.57185	9.70605	1.87426	0.779597	6.54996	0.897372	3.45355	1.01043	8.56587	6.94359	1.75119	220.306	1.37294	0.24169	0.469734
ALDH8A1	476210	ENSCAFG00000000221	aldehyde dehydrogenase 8 family member A1 [Source:VGNC Symbol;Acc:VGNC:37790]	ENSCAFG00000000221	ENSG00000118514	87.269	ALDH8A1	aldehyde dehydrogenase 8 family member A1 [Source:HGNC Symbol;Acc:HGNC:15471]	64577	ENSCAFP00000042040,ENSCAFP00000000320	ENSCAFT00000042959,ENSCAFT00000000353	8.22774	8.63271	8.07083	6.26175	7.06188	7.05673	6.15668	4.74601	8.8117	8.80048	4.29741	7.74042	6.86881	6.48953	8.40717	8.30611	6.49853	7.34236	6.05462	194.676	-0.360422	0.539016	0.768311
GLI1	481126	ENSCAFG00000000223	GLI family zinc finger 1 [Source:VGNC Symbol;Acc:VGNC:41256]	ENSCAFG00000000223	ENSG00000111087	91.2217	GLI1	GLI family zinc finger 1 [Source:HGNC Symbol;Acc:HGNC:4317]	2735	ENSCAFP00000000319	ENSCAFT00000000352	11.6484	11.5844	9.92273	7.50155	9.0041	8.12428	7.54167	6.85574	8.90313	9.27654	7.83049	7.14429	6.71059	8.18417	6.89243	7.76215	8.2361	8.0771	7.57221	603.664	-2.57931	4.57662e-07	1.49946e-05
YTHDC2	474641	ENSCAFG00000000224	YTH domain containing 2 [Source:VGNC Symbol;Acc:VGNC:48504]	ENSCAFG00000000224	ENSG00000047188	95.4215	YTHDC2	YTH domain containing 2 [Source:HGNC Symbol;Acc:HGNC:24721]	64848	ENSCAFP00000000324,ENSCAFP00000042850	ENSCAFT00000000357,ENSCAFT00000046695	12.2045	12.3987	12.4587	12.5586	12.0736	10.5217	10.262	10.0462	9.39952	10.8086	11.2163	11.7453	9.85625	12.3845	11.7467	12.3285	12.2174	11.4694	11.2619	3316.65	-0.964482	0.0225156	0.0850105
ENSCAFG00000000225	474413	ENSCAFG00000000225	Rho GTPase activating protein 9 [Source:NCBI gene;Acc:474413]	ENSCAFG00000000225	ENSG00000123329	92.5729	ARHGAP9	Rho GTPase activating protein 9 [Source:HGNC Symbol;Acc:HGNC:14130]	64333	ENSCAFP00000000325	ENSCAFT00000000358	15.3948	15.1035	14.2291	12.1131	10.0391	12.9804	13.0367	12.0962	12.6817	12.2218	12.3423	10.5924	12.264	12.2087	11.299	11.7444	12.2789	12.5759	11.709	9048.69	-2.00236	0.000116013	0.00140411
HBS1L	476211	ENSCAFG00000000226	HBS1 like translational GTPase [Source:VGNC Symbol;Acc:VGNC:41612]	ENSCAFG00000000226	ENSG00000112339	91.6788	HBS1L	HBS1 like translational GTPase [Source:HGNC Symbol;Acc:HGNC:4834]	10767	ENSCAFP00000000327	ENSCAFT00000000360	13.8835	13.4665	13.824	13.6752	13.4924	12.0101	12.0859	12.6136	12.7656	13.0687	12.6773	13.0651	13.0718	12.654	12.9345	13.1648	13.3586	13.1051	12.8067	8920.08	-0.816327	4.38863e-05	0.000640225
TMED9	481444	ENSCAFG00000000228	transmembrane p24 trafficking protein 9 [Source:NCBI gene;Acc:481444]	ENSCAFG00000000228	ENSG00000184840	91.2863	TMED9	transmembrane p24 trafficking protein 9 [Source:HGNC Symbol;Acc:HGNC:24878]	54732	ENSCAFP00000000331	ENSCAFT00000000364	13.6184	13.9003	14.0743	13.8864	14.3907	14.9569	13.9926	14.5038	12.9627	13.7424	14.3564	13.4294	13.966	13.8066	14.0959	13.7534	14.1206	13.5972	14.3627	16824.9	0.0557441	0.827725	0.937999
MARS	474414	ENSCAFG00000000229	methionyl-tRNA synthetase [Source:VGNC Symbol;Acc:VGNC:43027]	ENSCAFG00000000229	ENSG00000166986	94.3207	MARS	methionyl-tRNA synthetase [Source:HGNC Symbol;Acc:HGNC:6898]	4141	ENSCAFP00000000332	ENSCAFT00000000365	12.1506	11.8907	11.8848	11.8911	10.3227	11.9152	12.0259	9.1238	7.29634	12.0598	10.8906	11.6168	11.0392	11.1346	11.5757	11.7086	11.4662	10.8994	11.6532	2839.62	-0.379987	0.424562	0.667361
MYB	483995	ENSCAFG00000000230	MYB proto-oncogene_ transcription factor [Source:VGNC Symbol;Acc:VGNC:43518]	ENSCAFG00000000230	ENSG00000118513	92.5295	MYB	MYB proto-oncogene, transcription factor [Source:HGNC Symbol;Acc:HGNC:7545]	4602	ENSCAFP00000000330	ENSCAFT00000000363	8.4479	9.05889	8.66901	9.79221	9.39133	6.53542	6.26215	4.89263	5.85705	8.39491	7.39298	6.83581	7.16349	8.74734	6.03802	7.25904	9.71718	10.3219	8.20564	363.879	-0.920341	0.157841	0.352278
B4GALT7		ENSCAFG00000000231	beta-1_4-galactosyltransferase 7 [Source:HGNC Symbol;Acc:HGNC:930]	ENSCAFG00000000231	ENSG00000027847	80	B4GALT7	beta-1,4-galactosyltransferase 7 [Source:HGNC Symbol;Acc:HGNC:930]	11285	ENSCAFP00000000333,ENSCAFP00000041889	ENSCAFT00000000366,ENSCAFT00000049375	10.6229	10.6198	11.207	10.988	10.984	12.4597	11.9569	13.6899	13.3143	11.5465	11.9265	11.2542	12.3326	11.6143	12.7087	12.1941	11.9674	11.1634	12.4643	4395.3	1.44414	5.64634e-05	0.000783873
DCTN2	474415	ENSCAFG00000000233	dynactin subunit 2 [Source:VGNC Symbol;Acc:VGNC:39817]	ENSCAFG00000000233	ENSG00000175203	96.2779	DCTN2	dynactin subunit 2 [Source:HGNC Symbol;Acc:HGNC:2712]	10540	ENSCAFP00000000335	ENSCAFT00000000369	14.3061	14.4651	14.2151	13.9973	14.0047	14.6756	15.7981	15.087	14.8498	14.5175	14.7114	14.2954	14.9399	14.2643	14.5619	14.5153	14.4431	14.3731	14.5496	25195.6	0.531786	0.0173769	0.0698508
AHI1	476212	ENSCAFG00000000234	Abelson helper integration site 1 [Source:NCBI gene;Acc:476212]	ENSCAFG00000000234	ENSG00000135541	80.3905	AHI1	Abelson helper integration site 1 [Source:HGNC Symbol;Acc:HGNC:21575]	54806	ENSCAFP00000000339	ENSCAFT00000000373	10.8619	10.9016	11.255	11.8248	11.1439	10.1037	11.6573	10.7617	11.915	12.5243	11.1945	12.7654	11.9173	11.2713	12.7503	12.3337	12.2313	10.4741	11.3652	3393.41	0.617611	0.109127	0.272833
N4BP3	481446	ENSCAFG00000000235	NEDD4 binding protein 3 [Source:VGNC Symbol;Acc:VGNC:43598]	ENSCAFG00000000235	ENSG00000145911	89.0311	N4BP3	NEDD4 binding protein 3 [Source:HGNC Symbol;Acc:HGNC:29852]	23138	ENSCAFP00000000336	ENSCAFT00000000370	10.9423	11.0288	9.98881	9.39847	13.036	11.6346	10.7336	8.81453	8.96809	6.65431	8.23546	8.83539	7.93597	8.09594	9.26811	6.60552	7.48312	9.06431	8.74589	1220.84	-2.0204	0.00272311	0.0171148
RMND5B	474643	ENSCAFG00000000236	required for meiotic nuclear division 5 homolog B [Source:VGNC Symbol;Acc:VGNC:45611]	ENSCAFG00000000236	ENSG00000145916	97.201	RMND5B	required for meiotic nuclear division 5 homolog B [Source:HGNC Symbol;Acc:HGNC:26181]	64777	ENSCAFP00000000341	ENSCAFT00000000375	14.5179	14.5421	13.7809	12.8674	12.9131	13.5726	13.0455	12.1976	11.1695	12.3249	12.7356	11.941	12.8673	12.6983	13.4022	13.3069	13.0675	12.3654	12.9642	9316.27	-1.07904	0.0022757	0.014891
ENSCAFG00000000237		ENSCAFG00000000237		ENSCAFG00000000237						ENSCAFP00000036642	ENSCAFT00000000374	5.94612	5.31527	6.05976	4.71391	5.17842	4.78713	6.21038	6.32082	5.90207	3.80817	4.64358	6.76152	4.94468	6.38916	6.01969	7.35156	5.81532	7.64903	4.19797	64.1434	0.635287	0.22288	0.444944
KIF5A	474416	ENSCAFG00000000238	kinesin family member 5A [Source:VGNC Symbol;Acc:VGNC:42407]	ENSCAFG00000000238	ENSG00000155980	99.031	KIF5A	kinesin family member 5A [Source:HGNC Symbol;Acc:HGNC:6323]	3798	ENSCAFP00000000353,ENSCAFP00000040917	ENSCAFT00000000388,ENSCAFT00000046518	12.7346	13.016	11.7025	10.2415	10.4323	10.8345	8.91055	9.99642	12.4191	10.2844	9.84259	10.5592	10.7411	11.2718	11.1154	10.5897	10.2435	10.8729	9.72416	2387.45	-1.2411	0.0099874	0.0460489
PDE7B	483996	ENSCAFG00000000239	phosphodiesterase 7B [Source:VGNC Symbol;Acc:VGNC:44364]	ENSCAFG00000000239	ENSG00000171408	92.2737	PDE7B	phosphodiesterase 7B [Source:HGNC Symbol;Acc:HGNC:8792]	27115	ENSCAFP00000000344	ENSCAFT00000000378	5.02015	3.30337	3.35985	9.96106	9.33888	9.14993	7.87665	9.47752	8.85241	9.18922	8.73705	10.5592	8.22381	9.04935	8.38228	8.60192	9.30061	6.96115	10.5716	526.492	0.760989	0.294439	0.532352
NHP2	474644	ENSCAFG00000000240	NHP2 ribonucleoprotein [Source:VGNC Symbol;Acc:VGNC:43803]	ENSCAFG00000000240	ENSG00000145912	94.1176	NHP2	NHP2 ribonucleoprotein [Source:HGNC Symbol;Acc:HGNC:14377]	55651	ENSCAFP00000000342	ENSCAFT00000000376	12.0935	11.6713	12.4807	11.7706	11.9897	13.3848	12.5292	13.2445	13.6777	12.1673	12.866	11.137	13.5397	13.1185	11.7411	11.8838	12.2316	12.5019	13.4342	6542.37	0.809528	0.0229961	0.0863199
HNRNPAB		ENSCAFG00000000241	heterogeneous nuclear ribonucleoprotein A/B [Source:HGNC Symbol;Acc:HGNC:5034]	ENSCAFG00000000241	ENSG00000197451	90.1515	HNRNPAB	heterogeneous nuclear ribonucleoprotein A/B [Source:HGNC Symbol;Acc:HGNC:5034]	3182	ENSCAFP00000000343	ENSCAFT00000000377	12.0917	12.2872	12.1115	12.2763	11.843	13.2479	12.7631	13.4745	12.6772	12.4919	12.361	11.9037	13.2629	12.7804	12.701	12.995	12.9112	12.0859	13.062	6534.48	0.692792	0.00221835	0.0146188
PHYKPL	481448	ENSCAFG00000000242	5-phosphohydroxy-L-lysine phospho-lyase [Source:VGNC Symbol;Acc:VGNC:51757]	ENSCAFG00000000242	ENSG00000175309	84.3683	PHYKPL	5-phosphohydroxy-L-lysine phospho-lyase [Source:HGNC Symbol;Acc:HGNC:28249]	85007	ENSCAFP00000000346,ENSCAFP00000036650	ENSCAFT00000000381,ENSCAFT00000050045	10.6704	11.4773	10.9145	11.3269	11.3401	11.2225	10.1061	11.7165	11.4595	10.8485	10.6933	10.5891	10.2027	10.8571	11.0062	11.497	10.9833	10.595	10.9628	2095.45	-0.196416	0.428392	0.671486
MTFR2		ENSCAFG00000000244	mitochondrial fission regulator 2 [Source:VGNC Symbol;Acc:VGNC:43470]	ENSCAFG00000000244	ENSG00000146410	66.6667	MTFR2	mitochondrial fission regulator 2 [Source:HGNC Symbol;Acc:HGNC:21115]	113115	ENSCAFP00000042592,ENSCAFP00000000345	ENSCAFT00000047077,ENSCAFT00000000380	7.80346	9.27574	9.86134	10.3686	9.42316	11.5519	12.4166	11.8978	12.5793	12.8149	12.0757	12.4935	12.3853	11.0631	12.5799	12.5512	12.5981	11.7168	12.4942	3916.16	2.70731	6.05818e-17	3.12434e-14
BCLAF1	483999	ENSCAFG00000000245	BCL2 associated transcription factor 1 [Source:VGNC Symbol;Acc:VGNC:38415]	ENSCAFG00000000245	ENSG00000029363	98.3713	BCLAF1	BCL2 associated transcription factor 1 [Source:HGNC Symbol;Acc:HGNC:16863]	9774	ENSCAFP00000030955,ENSCAFP00000000348	ENSCAFT00000035671,ENSCAFT00000000383	13.9745	13.9615	14.0441	14.3726	13.823	12.1132	12.6958	12.2225	12.6215	13.6972	13.2806	13.9378	13.0417	13.5685	13.4894	14.2574	14.3511	13.5223	12.9548	12524.6	-0.620739	0.0599444	0.17645
COL23A1	607556	ENSCAFG00000000246	collagen type XXIII alpha 1 chain [Source:VGNC Symbol;Acc:VGNC:51705]	ENSCAFG00000000246	ENSG00000050767	76.2452	COL23A1	collagen type XXIII alpha 1 chain [Source:HGNC Symbol;Acc:HGNC:22990]	91522	ENSCAFP00000041451,ENSCAFP00000000351	ENSCAFT00000049928,ENSCAFT00000000386	0	2.71042	0	6.78647	9.4742	5.63321	0	5.46131	5.09064	3.13828	2.1874	7.07696	1.68128	2.15403	1.80273	3.34064	0	9.697	7.6981	71.061	-1.78068	0.123023	0.297096
MAP7	476214	ENSCAFG00000000247	microtubule associated protein 7 [Source:VGNC Symbol;Acc:VGNC:42987]	ENSCAFG00000000247	ENSG00000135525	85.5014	MAP7	microtubule associated protein 7 [Source:HGNC Symbol;Acc:HGNC:6869]	9053	ENSCAFP00000000354	ENSCAFT00000000389	6.67369	7.19261	7.89818	12.1543	10.8568	7.54899	6.82371	9.76375	7.8149	9.52261	6.32364	11.1333	9.76038	5.91944	10.5863	7.38697	7.70966	12.8435	10.3713	1202.84	-0.249811	0.774657	0.913572
CLK4	474645	ENSCAFG00000000248	CDC like kinase 4 [Source:VGNC Symbol;Acc:VGNC:39349]	ENSCAFG00000000248	ENSG00000113240	98.1289	CLK4	CDC like kinase 4 [Source:HGNC Symbol;Acc:HGNC:13659]	57396	ENSCAFP00000000360	ENSCAFT00000000395	14.056	14.5176	13.573	13.2905	12.9761	11.7832	10.7439	12.0652	12.4554	11.1388	11.7822	11.5415	10.9931	13.0974	12.3035	12.3701	12.2366	12.4046	11.5808	6794.28	-1.74066	4.05228e-07	1.37123e-05
PIP4K2C	474417	ENSCAFG00000000249	phosphatidylinositol-5-phosphate 4-kinase type 2 gamma [Source:VGNC Symbol;Acc:VGNC:44572]	ENSCAFG00000000249	ENSG00000166908	97.1591	PIP4K2C	phosphatidylinositol-5-phosphate 4-kinase type 2 gamma [Source:HGNC Symbol;Acc:HGNC:23786]	79837	ENSCAFP00000000356	ENSCAFT00000000391	13.6538	14.0688	13.3132	12.4346	13.1752	13.7948	14.6025	13.0526	12.8744	13.6005	12.8407	13.2035	13.6406	12.4393	14.0818	13.1746	13.135	12.8865	13.0572	11015.9	0.00171094	0.995795	1
ARHGEF25	607485	ENSCAFG00000000250	Rho guanine nucleotide exchange factor 25 [Source:VGNC Symbol;Acc:VGNC:38081]	ENSCAFG00000000250	ENSG00000240771	90.6301	ARHGEF25	Rho guanine nucleotide exchange factor 25 [Source:HGNC Symbol;Acc:HGNC:30275]	115557	ENSCAFP00000000358	ENSCAFT00000000393	3.31987	3.72238	3.10124	12.474	12.1061	11.4088	11.4739	11.265	10.0958	10.2489	10.4363	11.2226	9.54711	9.12039	11.7316	8.20558	8.46786	11.4505	10.2644	1768.66	-0.247806	0.774909	0.913572
MAP3K5	476215	ENSCAFG00000000251	mitogen-activated protein kinase kinase kinase 5 [Source:VGNC Symbol;Acc:VGNC:42975]	ENSCAFG00000000251	ENSG00000197442	96.5593	MAP3K5	mitogen-activated protein kinase kinase kinase 5 [Source:HGNC Symbol;Acc:HGNC:6857]	4217	ENSCAFP00000000362	ENSCAFT00000000397	12.7073	13.2301	12.3258	12.4963	11.2265	12.6724	11.1627	10.546	10.5044	11.1204	10.8334	11.6972	12.0113	11.718	12.2526	12.5864	11.6067	11.2773	11.2182	3959.69	-0.847692	0.0222707	0.0842801
SLC26A10	481128	ENSCAFG00000000252	solute carrier family 26 member 10 [Source:VGNC Symbol;Acc:VGNC:54361]	ENSCAFG00000000252	ENSG00000135502	83.1502	SLC26A10	solute carrier family 26 member 10 [Source:HGNC Symbol;Acc:HGNC:14470]	65012	ENSCAFP00000000361,ENSCAFP00000000363	ENSCAFT00000000396,ENSCAFT00000000398	2.9522	0	0	7.29804	8.89253	5.76077	5.67387	8.06585	9.2111	7.2469	8.19666	3.55456	6.82735	8.29134	4.64723	2.6023	2.22877	8.20051	5.96638	150.824	0.279101	0.780663	0.915436
PEX7	484000	ENSCAFG00000000253	peroxisomal biogenesis factor 7 [Source:VGNC Symbol;Acc:VGNC:44438]	ENSCAFG00000000253	ENSG00000112357	92.5697	PEX7	peroxisomal biogenesis factor 7 [Source:HGNC Symbol;Acc:HGNC:8860]	5191	ENSCAFP00000000364	ENSCAFT00000000399	10.8749	11.686	11.4304	12.1837	11.569	10.9701	10.8889	10.5474	9.3021	11.1922	10.9107	11.1928	11.335	10.6104	11.1766	11.7997	11.4223	11.2926	10.9542	2394.88	-0.544204	0.0564716	0.169085
B4GALNT1	481129	ENSCAFG00000000255	beta-1_4-N-acetyl-galactosaminyltransferase 1 [Source:VGNC Symbol;Acc:VGNC:38345]	ENSCAFG00000000255	ENSG00000135454	78.5374	B4GALNT1	beta-1,4-N-acetyl-galactosaminyltransferase 1 [Source:HGNC Symbol;Acc:HGNC:4117]	2583	ENSCAFP00000000366	ENSCAFT00000000401	10.5663	9.9272	8.90025	6.5693	6.12777	6.59141	7.16024	5.55237	0	3.51176	0	1.65533	1.68128	8.87211	3.7489	6.14976	7.3831	1.7053	6.23163	222.001	-2.64733	0.00846938	0.0405822
SLC35D3	100856033	ENSCAFG00000000256	solute carrier family 35 member D3 [Source:VGNC Symbol;Acc:VGNC:46372]	ENSCAFG00000000256	ENSG00000182747	90.0709	SLC35D3	solute carrier family 35 member D3 [Source:HGNC Symbol;Acc:HGNC:15621]	340146	ENSCAFP00000000365	ENSCAFT00000000400	0	0	0	1.92785	3.85656	0	1.23434	0	0	8.56972	3.54406	4.53706	0	0.897372	1.80273	1.01043	0	8.24061	6.54363	8.12713	1.21158	0.342215	0.584075
IL20RA	484002	ENSCAFG00000000257	interleukin 20 receptor subunit alpha [Source:VGNC Symbol;Acc:VGNC:41965]	ENSCAFG00000000257	ENSG00000016402	72.043	IL20RA	interleukin 20 receptor subunit alpha [Source:HGNC Symbol;Acc:HGNC:6003]	53832	ENSCAFP00000000368	ENSCAFT00000000403	2.9522	1.07657	3.67734	0	10.9994	7.32788	3.71968	3.26476	4.27612	4.26387	2.1874	5.38712	4.13368	9.07727	2.57957	2.33857	0.942483	4.73467	4.52895	127.16	-3.52997	0.000705711	0.005886
IL22RA2	100856046	ENSCAFG00000000258	interleukin 22 receptor subunit alpha 2 [Source:VGNC Symbol;Acc:VGNC:41971]	ENSCAFG00000000258	ENSG00000164485	80.8696	IL22RA2	interleukin 22 receptor subunit alpha 2 [Source:HGNC Symbol;Acc:HGNC:14901]	116379	ENSCAFP00000000373,ENSCAFP00000043040	ENSCAFT00000000408,ENSCAFT00000049327	12.1341	12.6054	11.2136	6.42371	8.43623	8.89299	5.17676	5.90316	5.71287	6.45482	5.64036	5.52823	4.89203	7.21448	5.59357	6.84077	5.58537	8.87118	6.29097	803.047	-4.19446	6.50982e-09	4.24247e-07
OS9	474419	ENSCAFG00000000259	OS9_ endoplasmic reticulum lectin [Source:VGNC Symbol;Acc:VGNC:44148]	ENSCAFG00000000259	ENSG00000135506	87.7429	OS9	OS9, endoplasmic reticulum lectin [Source:HGNC Symbol;Acc:HGNC:16994]	10956	ENSCAFP00000000377,ENSCAFP00000000376	ENSCAFT00000000412,ENSCAFT00000000411	16.1097	15.9229	15.3729	14.3408	14.612	15.9102	16.6578	15.9188	15.681	15.6777	15.4506	15.4008	15.816	14.7428	15.1593	15.0519	15.247	14.7295	15.0869	47235.9	0.126603	0.697926	0.874467
IFNGR1	100856077	ENSCAFG00000000260	interferon gamma receptor 1 [Source:VGNC Symbol;Acc:VGNC:41880]	ENSCAFG00000000260	ENSG00000027697	60.4211	IFNGR1	interferon gamma receptor 1 [Source:HGNC Symbol;Acc:HGNC:5439]	3459	ENSCAFP00000000378	ENSCAFT00000000413	15.8078	15.8304	15.376	14.5614	15.4652	14.2917	14.6196	15.7726	15.954	16.0838	14.9961	16.079	16.0819	16.2958	14.7009	16.3646	14.1814	15.0031	14.8295	47629.4	0.086925	0.81696	0.935906
RPA3		ENSCAFG00000000261	replication protein A3 [Source:VGNC Symbol;Acc:VGNC:45704]	ENSCAFG00000000261	ENSG00000106399	87.6033	RPA3	replication protein A3 [Source:HGNC Symbol;Acc:HGNC:10291]	6119	ENSCAFP00000000375	ENSCAFT00000000410	6.27386	7.95601	7.87766	7.87348	7.66203	8.22947	7.65252	7.78524	7.8498	8.09891	7.80205	8.11328	8.73427	6.59628	8.79982	8.86935	8.14036	8.02379	7.21436	254.352	0.459617	0.16258	0.359503
ENSCAFG00000000262	481450	ENSCAFG00000000262	cOR1X2 olfactory receptor family 1 subfamily X-like [Source:NCBI gene;Acc:481450]	ENSCAFG00000000262						ENSCAFP00000000381	ENSCAFT00000000417	0	3.30337	2.1275	0	0	0	0	0	0	0	0	0	0	0	0	0	0	0	0	0.644303	-1.95047	0.197313	0.41044
ENSCAFG00000000263		ENSCAFG00000000263		ENSCAFG00000000263						ENSCAFP00000000379	ENSCAFT00000000414	5.06924	1.07657	3.47363	3.43524	1.32101	2.22354	1.23434	1.28407	1.50462	3.51176	1.47375	1.28292	2.43676	3.50488	1.411	3.0182	2.22877	3.32824	3.01776	6.33562	-1.14053	0.0910433	0.239896
OLIG3	484005	ENSCAFG00000000265	oligodendrocyte transcription factor 3 [Source:VGNC Symbol;Acc:VGNC:44119]	ENSCAFG00000000265	ENSG00000177468	98.5294	OLIG3	oligodendrocyte transcription factor 3 [Source:HGNC Symbol;Acc:HGNC:18003]	167826	ENSCAFP00000000380	ENSCAFT00000000416	0	0	0	0	0	1.50345	6.51779	0	0	4.32756	0	0.779597	0	0	0.871531	0	0	0.810363	0	1.22176	1.89456	0.209723	0.427255
TNFAIP3	484006	ENSCAFG00000000267	TNF alpha induced protein 3 [Source:VGNC Symbol;Acc:VGNC:47650]	ENSCAFG00000000267	ENSG00000118503	90.2532	TNFAIP3	TNF alpha induced protein 3 [Source:HGNC Symbol;Acc:HGNC:11896]	7128	ENSCAFP00000000383	ENSCAFT00000000421	12.7938	12.336	12.5241	12.3878	11.4524	12.7753	11.5905	11.5204	12.2084	12.606	13.6033	11.8462	13.3006	13.209	12.5848	13.5928	14.1341	14.1274	13.544	8016.17	0.759682	0.0621858	0.181636
PROP1	474647	ENSCAFG00000000268	PROP paired-like homeobox 1 [Source:VGNC Symbol;Acc:VGNC:45014]	ENSCAFG00000000268	ENSG00000175325	78.7611	PROP1	PROP paired-like homeobox 1 [Source:HGNC Symbol;Acc:HGNC:9455]	5626	ENSCAFP00000000382	ENSCAFT00000000419	0	0	2.59798	0	0	0	0	0	0	0	0	0	0	0	0	0	0	0	0	0.26602	-1.23254	0.414533	0.658059
ENSCAFG00000000271		ENSCAFG00000000271		ENSCAFG00000000271	ENSG00000221888	51.7572	OR1C1	olfactory receptor family 1 subfamily C member 1 [Source:HGNC Symbol;Acc:HGNC:8182]	26188	ENSCAFP00000000387	ENSCAFT00000000425	0	0	0	0	0	3.34709	0	0	0	0	0	0	0	0	0	2.33857	0	2.81336	0	1.01385	1.35299	0.370493	0.613817
ARFGEF3	484007	ENSCAFG00000000272	ARFGEF family member 3 [Source:VGNC Symbol;Acc:VGNC:38037]	ENSCAFG00000000272	ENSG00000112379	92.9288	ARFGEF3	ARFGEF family member 3 [Source:HGNC Symbol;Acc:HGNC:21213]	57221	ENSCAFP00000042958,ENSCAFP00000000385	ENSCAFT00000044681,ENSCAFT00000000423	0	2.93624	4.88955	8.04799	9.95775	7.05673	7.97301	7.97001	8.40557	9.75175	6.18954	9.72928	10.0155	8.72986	10.0672	9.97495	8.9462	9.53497	9.84168	512.002	1.1249	0.165881	0.364957
AGAP2	481130	ENSCAFG00000000273	ArfGAP with GTPase domain_ ankyrin repeat and PH domain 2 [Source:NCBI gene;Acc:481130]	ENSCAFG00000000273	ENSG00000135439	91.3534	AGAP2	ArfGAP with GTPase domain, ankyrin repeat and PH domain 2 [Source:HGNC Symbol;Acc:HGNC:16921]	116986	ENSCAFP00000039026,ENSCAFP00000036400,ENSCAFP00000000396,ENSCAFP00000041139	ENSCAFT00000047785,ENSCAFT00000045338,ENSCAFT00000000434,ENSCAFT00000044042	14.9884	14.6435	14.1398	11.2922	9.15771	10.8504	9.3864	11.7397	12.2185	11.8099	11.4889	11.9722	12.2332	12.6764	12.0162	12.4069	12.557	12.3534	12.4222	7267.01	-1.84685	0.00104656	0.00803636
HEBP2	100856214	ENSCAFG00000000274	heme binding protein 2 [Source:VGNC Symbol;Acc:VGNC:41640]	ENSCAFG00000000274	ENSG00000051620	82	HEBP2	heme binding protein 2 [Source:HGNC Symbol;Acc:HGNC:15716]	23593	ENSCAFP00000000386	ENSCAFT00000000424	6.02289	3.72238	4.15768	8.0632	10.4347	11.0873	10.2524	11.1153	12.1565	12.4055	9.37112	10.9973	13.1307	10.509	11.2109	11.9065	11.4515	12.4628	9.16207	2404.9	2.97282	4.12077e-05	0.000611724
NHSL1	100856148	ENSCAFG00000000275	NHS like 1 [Source:VGNC Symbol;Acc:VGNC:43805]	ENSCAFG00000000275	ENSG00000135540	77.9412	NHSL1	NHS like 1 [Source:HGNC Symbol;Acc:HGNC:21021]	57224	ENSCAFP00000036585,ENSCAFP00000036136,ENSCAFP00000000388	ENSCAFT00000043400,ENSCAFT00000045214,ENSCAFT00000000426	3.85585	6.05381	2.38183	9.78878	11.0497	10.7844	11.4876	10.3505	11.1417	10.8945	9.84538	12.6644	11.1122	12.2236	11.4249	11.7203	9.29638	10.9628	11.3325	2047.91	1.91636	0.010375	0.0473583
CCDC28A	476220	ENSCAFG00000000277	coiled-coil domain containing 28A [Source:VGNC Symbol;Acc:VGNC:38830]	ENSCAFG00000000277	ENSG00000024862	76.7606	CCDC28A	coiled-coil domain containing 28A [Source:HGNC Symbol;Acc:HGNC:21098]	25901	ENSCAFP00000000395	ENSCAFT00000000433	12.7439	12.6496	12.4632	12.0905	11.2507	11.1614	11.2944	11.5648	11.2803	11.9694	10.7368	11.8408	12.0194	11.9265	12.1701	12.2072	11.7816	12.0764	11.4547	3865.31	-0.589486	0.0237905	0.0884935
TSPAN31	403676	ENSCAFG00000000278	tetraspanin 31 [Source:VGNC Symbol;Acc:VGNC:47920]	ENSCAFG00000000278	ENSG00000135452	85	TSPAN31	tetraspanin 31 [Source:HGNC Symbol;Acc:HGNC:10539]	6302	ENSCAFP00000000398	ENSCAFT00000000436	11.7246	11.8686	11.7847	12.645	12.8373	12.5479	13.2748	11.5959	10.9215	11.9315	12.0754	11.9005	12.7745	12.0484	12.0707	12.1794	12.3073	12.2638	12.1965	4852.49	-0.00869333	0.976658	0.993932
REPS1	476221	ENSCAFG00000000279	RALBP1 associated Eps domain containing 1 [Source:VGNC Symbol;Acc:VGNC:53759]	ENSCAFG00000000279	ENSG00000135597	94.3325	REPS1	RALBP1 associated Eps domain containing 1 [Source:HGNC Symbol;Acc:HGNC:15578]	85021	ENSCAFP00000030388,ENSCAFP00000030389	ENSCAFT00000035160,ENSCAFT00000035161	13.7104	14.2291	13.4008	13.9472	12.3123	13.213	13.6529	13.0033	13.4039	13.2373	13.0713	13.7504	13.7494	13.0534	13.9754	13.7791	13.6578	13.3692	13.1326	11719.9	-0.183664	0.459702	0.700955
CDK4	481131	ENSCAFG00000000280	cyclin dependent kinase 4 [Source:VGNC Symbol;Acc:VGNC:39054]	ENSCAFG00000000280	ENSG00000135446	97.0297	CDK4	cyclin dependent kinase 4 [Source:HGNC Symbol;Acc:HGNC:1773]	1019	ENSCAFP00000000402	ENSCAFT00000000440	12.1232	12.4641	12.8809	13.8424	13.6797	14.5501	16.1155	14.5976	14.0666	14.7829	14.5995	14.2807	15.4858	13.6208	14.9046	14.6279	14.4475	14.3501	14.6572	23096.8	1.60527	5.93381e-06	0.000123691
ABRACL	476222	ENSCAFG00000000281	ABRA C-terminal like [Source:VGNC Symbol;Acc:VGNC:37483]	ENSCAFG00000000281	ENSG00000146386	98.7654	ABRACL	ABRA C-terminal like [Source:HGNC Symbol;Acc:HGNC:21230]	58527	ENSCAFP00000000400	ENSCAFT00000000438	13.8283	14.6139	13.6996	14.8588	12.9247	13.9578	13.1802	14.0855	14.5916	13.956	13.5921	14.5649	15.0747	14.2824	14.3994	14.683	15.5215	14.3318	14.4329	21171.7	0.297122	0.382764	0.62674
HECA	476223	ENSCAFG00000000282	hdc homolog_ cell cycle regulator [Source:VGNC Symbol;Acc:VGNC:41641]	ENSCAFG00000000282	ENSG00000112406	96.9095	HECA	hdc homolog, cell cycle regulator [Source:HGNC Symbol;Acc:HGNC:21041]	51696	ENSCAFP00000000401	ENSCAFT00000000439	13.3006	12.6366	12.9883	11.528	11.8021	9.24899	8.63427	9.18556	9.08985	10.1422	9.84955	10.7687	9.82148	12.3061	10.1273	10.4034	10.9078	10.618	10.7023	2664.18	-2.10379	9.76778e-06	0.000188643
TXLNB	476224	ENSCAFG00000000283	taxilin beta [Source:VGNC Symbol;Acc:VGNC:48007]	ENSCAFG00000000283	ENSG00000164440	79.5058	TXLNB	taxilin beta [Source:HGNC Symbol;Acc:HGNC:21617]	167838	ENSCAFP00000000403	ENSCAFT00000000441	9.53153	9.96131	9.10613	9.17519	5.76005	5.55089	4.31747	5.08792	6.9976	10.7044	7.24024	9.19952	3.58923	10.8511	5.02347	7.88487	9.46017	9.31534	6.31974	478.267	-0.36869	0.664829	0.855267
CITED2	484010	ENSCAFG00000000285	Cbp/p300 interacting transactivator with Glu/Asp rich carboxy-terminal domain 2 [Source:VGNC Symbol;Acc:VGNC:39284]	ENSCAFG00000000285	ENSG00000164442	94.8718	CITED2	Cbp/p300 interacting transactivator with Glu/Asp rich carboxy-terminal domain 2 [Source:HGNC Symbol;Acc:HGNC:1987]	10370	ENSCAFP00000035991	ENSCAFT00000000443	11.508	10.7332	11.7083	10.7937	11.2931	9.68985	8.02638	7.67811	8.42883	10.8106	9.84398	10.743	10.5344	10.9374	9.21069	9.09488	9.43925	12.5079	11.0302	1657.08	-0.801926	0.161093	0.357244
CYP27B1	481133	ENSCAFG00000000287	cytochrome P450 family 27 subfamily B member 1 [Source:VGNC Symbol;Acc:VGNC:50343]	ENSCAFG00000000287	ENSG00000111012	88.3858	CYP27B1	cytochrome P450 family 27 subfamily B member 1 [Source:HGNC Symbol;Acc:HGNC:2606]	1594	ENSCAFP00000000406	ENSCAFT00000000446	4.40721	4.22838	4.76098	7.06858	6.97862	8.85633	10.8171	10.7046	9.5379	8.05724	8.60827	9.01998	9.0667	7.10121	10.2095	8.36501	10.6972	11.2251	12.1855	898.071	3.99807	9.86858e-10	8.17947e-08
ENSCAFG00000000288		ENSCAFG00000000288		ENSCAFG00000000288							ENSCAFT00000000445	2.72598	4.1404	4.46335	4.89482	4.59845	4.9672	4.41217	4.06933	3.06178	4.05394	4.74269	3.72061	3.7158	3.61055	3.45355	3.71963	3.4777	3.09365	4.06831	15.8683	-0.381134	0.315207	0.555512
ENSCAFG00000000289		ENSCAFG00000000289		ENSCAFG00000000289							ENSCAFT00000000447	5.11672	4.66667	4.46335	3.0022	2.24672	1.90796	2.95674	2.75296	0	2.15988	1.47375	3.02972	2.10791	2.15403	2.93297	3.0182	1.50775	2.25346	2.0549	7.72895	-2.04806	8.77375e-05	0.00112237
METTL1	607590	ENSCAFG00000000290	methyltransferase like 1 [Source:VGNC Symbol;Acc:VGNC:43169]	ENSCAFG00000000290	ENSG00000037897	90.3766	METTL1	methyltransferase like 1 [Source:HGNC Symbol;Acc:HGNC:7030]	4234	ENSCAFP00000000407	ENSCAFT00000000448	8.20045	8.59597	8.88748	10.333	9.37839	11.1911	13.3478	12.3305	13.4363	12.146	11.2545	11.0927	12.6534	9.62002	10.972	10.5991	11.8599	10.4354	11.9313	3212.91	2.6536	2.76466e-07	1.01174e-05
ENSCAFG00000000291		ENSCAFG00000000291		ENSCAFG00000000291							ENSCAFT00000000450	0	1.07657	0	0.766571	0	0	1.23434	0	0	0	0	0	1.07283	0.897372	0	0	0	0.810363	0	0.309624	-0.120376	0.933136	0.972091
ENSCAFG00000000293		ENSCAFG00000000293		ENSCAFG00000000293	ENSG00000123297	80.6854	TSFM	Ts translation elongation factor, mitochondrial [Source:HGNC Symbol;Acc:HGNC:12367]	10102	ENSCAFP00000000409,ENSCAFP00000000408	ENSCAFT00000000451,ENSCAFT00000000449	11.1057	11.656	11.6157	12.5225	12.3504	13.6417	14.1627	13.2254	13.4243	13.455	13.0058	12.8321	14.1081	12.07	13.0499	13.3997	13.1295	12.9298	13.3972	8783.82	1.40486	1.94015e-06	4.97985e-05
NMBR	611644	ENSCAFG00000000294	neuromedin B receptor [Source:VGNC Symbol;Acc:VGNC:43855]	ENSCAFG00000000294	ENSG00000135577	89.7436	NMBR	neuromedin B receptor [Source:HGNC Symbol;Acc:HGNC:7843]	4829	ENSCAFP00000000410	ENSCAFT00000000452	3.73935	5.66976	4.88955	3.90924	4.50633	3.69251	0	3.64177	0	4.8455	0	2.19637	4.83739	3.96951	0	3.92629	10.8749	0	1.36602	13.2325	-1.35357	0.141541	0.326973
VTA1	612830	ENSCAFG00000000295	vesicle trafficking 1 [Source:VGNC Symbol;Acc:VGNC:48314]	ENSCAFG00000000295	ENSG00000009844	95.4248	VTA1	vesicle trafficking 1 [Source:HGNC Symbol;Acc:HGNC:20954]	51534	ENSCAFP00000000413	ENSCAFT00000000455	13.1764	13.6987	12.9486	13.187	12.6989	12.5295	12.6413	13.4787	13.3926	13.1435	12.9681	12.9088	13.5923	13.3603	13.774	13.3047	14.4922	13.0781	12.7915	10074.3	0.156079	0.576461	0.794667
ADGRG6	484013	ENSCAFG00000000296	adhesion G protein-coupled receptor G6 [Source:VGNC Symbol;Acc:VGNC:37648]	ENSCAFG00000000296	ENSG00000112414	88.7866	ADGRG6	adhesion G protein-coupled receptor G6 [Source:HGNC Symbol;Acc:HGNC:13841]	57211	ENSCAFP00000000416	ENSCAFT00000000458	12.2807	12.139	11.2875	13.5501	13.8195	11.0578	12.0733	13.5767	13.7844	12.5124	12.5357	14.3501	14.675	14.1177	12.0295	11.5604	13.9292	14.0842	13.1104	10357.8	0.540324	0.301832	0.540283
AVIL	474420	ENSCAFG00000000297	advillin [Source:VGNC Symbol;Acc:VGNC:38315]	ENSCAFG00000000297	ENSG00000135407	90.0735	AVIL	advillin [Source:HGNC Symbol;Acc:HGNC:14188]	10677	ENSCAFP00000000421	ENSCAFT00000000466	8.10363	7.77062	7.23789	7.76139	11.4953	9.57652	8.89013	10.0482	9.72494	8.09434	9.2605	10.0106	8.99362	9.74856	9.7738	8.42159	8.70621	7.7022	10.103	689.706	-0.157728	0.778084	0.913867
HIVEP2	484014	ENSCAFG00000000300	human immunodeficiency virus type I enhancer binding protein 2 [Source:NCBI gene;Acc:484014]	ENSCAFG00000000300	ENSG00000010818	92.3203	HIVEP2	human immunodeficiency virus type I enhancer binding protein 2 [Source:HGNC Symbol;Acc:HGNC:4921]	3097	ENSCAFP00000000417	ENSCAFT00000000460	13.5298	13.3543	14.035	13.242	12.9603	10.976	9.62505	11.8532	10.8501	12.7353	12.2841	13.0607	10.4355	11.9236	12.586	12.049	13.9109	11.7673	12.1328	6550.55	-1.19841	0.0131065	0.0565281
AIG1	611677	ENSCAFG00000000303	androgen induced 1 [Source:VGNC Symbol;Acc:VGNC:37740]	ENSCAFG00000000303	ENSG00000146416	90.7258	AIG1	androgen induced 1 [Source:HGNC Symbol;Acc:HGNC:21607]	51390	ENSCAFP00000000419	ENSCAFT00000000463	10.3349	10.0814	10.4772	12.6295	13.3406	11.9504	12.9704	12.5307	12.0493	10.8512	11.4436	12.4203	12.5882	10.8744	12.971	12.4115	12.5968	13.4289	12.1149	5048.15	0.382866	0.430787	0.673464
ENSCAFG00000000304		ENSCAFG00000000304		ENSCAFG00000000304							ENSCAFT00000000464	0	0	0	0	0	0	0	0	0	0	0	0	0	0	0	0	0	0	0	0	0	1	1
ADAT2		ENSCAFG00000000305	adenosine deaminase_ tRNA specific 2 [Source:VGNC Symbol;Acc:VGNC:37614]	ENSCAFG00000000305	ENSG00000189007	77.193	ADAT2	adenosine deaminase, tRNA specific 2 [Source:HGNC Symbol;Acc:HGNC:21172]	134637	ENSCAFP00000000422	ENSCAFT00000000467	7.93509	8.87687	9.14958	9.40744	9.20243	8.39198	7.91759	7.31177	8.71407	9.20202	8.89621	9.45509	9.35625	9.30486	9.74061	9.74867	9.9009	9.05616	9.24693	555.548	0.165957	0.632448	0.835924
PEX3	484015	ENSCAFG00000000307	peroxisomal biogenesis factor 3 [Source:VGNC Symbol;Acc:VGNC:44434]	ENSCAFG00000000307	ENSG00000034693	97.319	PEX3	peroxisomal biogenesis factor 3 [Source:HGNC Symbol;Acc:HGNC:8858]	8504	ENSCAFP00000000425	ENSCAFT00000000471	10.9668	10.9971	11.0627	11.9764	12.2816	10.5422	10.6547	9.97806	9.06532	10.9083	10.8114	11.0293	11.2447	10.9195	10.903	11.5424	11.6746	11.4892	10.7539	2250.6	-0.617194	0.0660504	0.189828
CTDSP2	481135	ENSCAFG00000000308	CTD small phosphatase 2 [Source:VGNC Symbol;Acc:VGNC:39694]	ENSCAFG00000000308	ENSG00000175215	98.155	CTDSP2	CTD small phosphatase 2 [Source:HGNC Symbol;Acc:HGNC:17077]	10106	ENSCAFP00000000428	ENSCAFT00000000474	12.9665	12.5126	12.5008	11.542	12.3636	11.1568	10.5979	10.3314	9.53075	10.2396	11.5801	10.8119	10.1851	12.1606	10.5722	10.1781	10.8628	10.8168	11.3249	2866.33	-1.53448	1.05931e-05	0.000201645
FUCA2	484016	ENSCAFG00000000309	alpha-L-fucosidase 2 [Source:VGNC Symbol;Acc:VGNC:53717]	ENSCAFG00000000309	ENSG00000001036	84.131	FUCA2	alpha-L-fucosidase 2 [Source:HGNC Symbol;Acc:HGNC:4008]	2519	ENSCAFP00000000430	ENSCAFT00000000476	10.5673	10.8092	11.3692	11.5785	11.6878	12.6174	13.7794	13.752	13.5932	13.3298	13.3416	13.2615	14.2718	12.3901	13.6161	13.6216	13.6334	12.9021	12.6723	8762.64	2.14225	3.53439e-14	1.06988e-11
ATP23	474422	ENSCAFG00000000310	ATP23 metallopeptidase and ATP synthase assembly factor homolog [Source:VGNC Symbol;Acc:VGNC:38252]	ENSCAFG00000000310	ENSG00000166896	86.3071	ATP23	ATP23 metallopeptidase and ATP synthase assembly factor homolog [Source:HGNC Symbol;Acc:HGNC:29452]	91419	ENSCAFP00000038303,ENSCAFP00000000429	ENSCAFT00000049505,ENSCAFT00000000475	7.61794	8.54975	8.46058	9.77152	9.83886	9.21375	10.0629	10.1646	11.6628	9.25826	9.77395	8.65222	11.2733	8.41317	9.7336	9.09488	9.24471	9.50685	8.72452	874.177	0.849067	0.0883693	0.234448
LRIG3	474423	ENSCAFG00000000311	leucine rich repeats and immunoglobulin like domains 3 [Source:VGNC Symbol;Acc:VGNC:42769]	ENSCAFG00000000311	ENSG00000139263	94.4444	LRIG3	leucine rich repeats and immunoglobulin like domains 3 [Source:HGNC Symbol;Acc:HGNC:30991]	121227	ENSCAFP00000000435	ENSCAFT00000000481	8.05571	7.93	7.12053	8.61316	12.6526	9.33964	8.01133	7.7472	4.83605	6.60375	9.42248	8.48338	6.02251	8.52888	7.95066	0	7.25835	6.6829	8.54423	582.274	-2.3408	0.0050803	0.0275389
PHACTR2	476230	ENSCAFG00000000312	phosphatase and actin regulator 2 [Source:VGNC Symbol;Acc:VGNC:44473]	ENSCAFG00000000312	ENSG00000112419	88.9408	PHACTR2	phosphatase and actin regulator 2 [Source:HGNC Symbol;Acc:HGNC:20956]	9749	ENSCAFP00000037709,ENSCAFP00000000433	ENSCAFT00000044951,ENSCAFT00000000479	14.7646	14.3307	13.3086	12.9713	13.4785	10.499	10.3662	10.5446	9.8451	11.1728	11.8598	11.7289	10.6851	12.0561	12.4245	11.9254	12.6439	12.9973	11.3218	6581.02	-2.16531	2.16766e-06	5.46309e-05
ENSCAFG00000000314	100856412	ENSCAFG00000000314	LTV1 ribosome biogenesis factor [Source:NCBI gene;Acc:100856412]	ENSCAFG00000000314	ENSG00000135521	89.0295	LTV1	LTV1 ribosome biogenesis factor [Source:HGNC Symbol;Acc:HGNC:21173]	84946	ENSCAFP00000000438	ENSCAFT00000000484	11.3444	12.0134	11.9517	12.3219	12.0975	11.8582	12.0371	12.6617	12.5871	13.2075	12.2474	12.904	13.5498	11.9634	12.6074	13.019	12.8917	12.1344	12.5902	5868.51	0.686097	0.00975627	0.045246
SLC16A7	481138	ENSCAFG00000000316	solute carrier family 16 member 7 [Source:VGNC Symbol;Acc:VGNC:46245]	ENSCAFG00000000316	ENSG00000118596	80.9524	SLC16A7	solute carrier family 16 member 7 [Source:HGNC Symbol;Acc:HGNC:10928]	9194	ENSCAFP00000000441	ENSCAFT00000000487	11.8374	11.9388	11.1119	10.1222	9.22789	9.24681	10.9621	10.2316	10.5687	11.3141	10.6194	11.2402	11.4036	11.3213	11.7344	11.3108	10.54	11.6327	11.231	2191.51	-0.0947665	0.809111	0.935054
ZC2HC1B	484017	ENSCAFG00000000317	zinc finger C2HC-type containing 1B [Source:VGNC Symbol;Acc:VGNC:48548]	ENSCAFG00000000317	ENSG00000118491	77.0642	ZC2HC1B	zinc finger C2HC-type containing 1B [Source:HGNC Symbol;Acc:HGNC:21174]	153918	ENSCAFP00000033598	ENSCAFT00000037946	4.15771	5.53823	5.90611	5.35648	5.87501	3.34709	3.98914	5.97075	6.18314	6.30465	5.73968	5.17456	5.631	4.70141	4.69422	5.54389	5.66616	5.80778	5.41974	43.8259	-0.0063015	0.987506	1
PLAGL1	484018	ENSCAFG00000000318	PLAG1 like zinc finger 1 [Source:VGNC Symbol;Acc:VGNC:44639]	ENSCAFG00000000318	ENSG00000118495	91.1447	PLAGL1	PLAG1 like zinc finger 1 [Source:HGNC Symbol;Acc:HGNC:9046]	5325	ENSCAFP00000000443	ENSCAFT00000000490	12.1283	12.6787	12.1543	12.1032	10.9417	11.8482	8.71544	12.1789	11.3989	12.4363	12.3644	12.7413	12.3214	11.4978	12.4499	12.833	13.4435	12.7166	12.1636	4968.79	0.232384	0.590465	0.80619
SERF2	478280	ENSCAFG00000000320	small EDRK-rich factor 2 [Source:VGNC Symbol;Acc:VGNC:49647]	ENSCAFG00000000320	ENSG00000140264	97.7444	SERF2	small EDRK-rich factor 2 [Source:HGNC Symbol;Acc:HGNC:10757]	10169	ENSCAFP00000000444	ENSCAFT00000000491	13.8402	11.4271	13.7063	12.588	13.2734	13.6466	13.3671	14.204	13.709	12.3141	13.0942	11.641	12.828	13.0571	12.1992	11.2149	11.2679	13.1076	13.1768	8575.53	-0.171982	0.702594	0.877534
STX11	484019	ENSCAFG00000000322	syntaxin 11 [Source:VGNC Symbol;Acc:VGNC:46950]	ENSCAFG00000000322	ENSG00000135604	82.5784	STX11	syntaxin 11 [Source:HGNC Symbol;Acc:HGNC:11429]	8676	ENSCAFP00000000446	ENSCAFT00000000493	15.0546	13.1358	13.3051	10.0629	10.4921	10.487	9.28993	8.88191	7.88387	9.44934	11.1736	9.70223	11.2623	11.1224	10.0728	10.3761	10.782	11.6009	11.1577	4026.29	-2.78518	4.05283e-06	9.13879e-05
USP15	474424	ENSCAFG00000000323	ubiquitin specific peptidase 15 [Source:VGNC Symbol;Acc:VGNC:48180]	ENSCAFG00000000323	ENSG00000135655	98.8798	USP15	ubiquitin specific peptidase 15 [Source:HGNC Symbol;Acc:HGNC:12613]	9958	ENSCAFP00000000450,ENSCAFP00000043164	ENSCAFT00000000496,ENSCAFT00000048170	12.98	13.3793	12.872	12.8606	12.2945	11.6696	12.9875	11.2067	11.1626	12.6348	12.0153	12.3378	12.642	12.6359	12.3885	13.1329	12.7908	12.88	12.169	6142.9	-0.468481	0.121251	0.294114
ENSCAFG00000000324		ENSCAFG00000000324		ENSCAFG00000000324							ENSCAFT00000000499	4.15771	4.1404	1.81852	5.20015	4.3561	3.21076	0	4.82118	5.71287	4.44709	1.87426	5.83033	4.59543	7.34269	3.33994	5.66422	4.84071	6.28304	4.75649	33.2366	1.01111	0.169257	0.369466
UTRN	442965	ENSCAFG00000000326	utrophin [Source:VGNC Symbol;Acc:VGNC:48215]	ENSCAFG00000000326	ENSG00000152818	92.2494	UTRN	utrophin [Source:HGNC Symbol;Acc:HGNC:12635]	7402	ENSCAFP00000000453,ENSCAFP00000038981,ENSCAFP00000039395	ENSCAFT00000000501,ENSCAFT00000047082,ENSCAFT00000044228	15.5631	15.5289	15.1772	14.6304	15.4806	12.3129	11.0704	12.1794	12.6768	12.1937	12.9615	13.9556	12.0036	13.5277	12.5817	12.7606	13.2574	12.6153	12.1287	15805.8	-2.53015	4.32565e-13	9.33837e-11
ENSCAFG00000000327		ENSCAFG00000000327		ENSCAFG00000000327							ENSCAFT00000000503	4.40721	3.59577	4.66843	4.03798	4.18838	5.46359	6.04289	6.03532	7.36227	5.68081	4.92255	4.00447	4.30455	4.74847	4.54839	3.92629	5.43977	2.46517	3.92583	34.8221	1.15248	0.0409869	0.134035
EPM2A	484022	ENSCAFG00000000329	EPM2A_ laforin glucan phosphatase [Source:VGNC Symbol;Acc:VGNC:53700]	ENSCAFG00000000329	ENSG00000112425	79.7153	EPM2A	EPM2A, laforin glucan phosphatase [Source:HGNC Symbol;Acc:HGNC:3413]	7957	ENSCAFP00000030595	ENSCAFT00000035347	7.73666	7.12544	6.31003	8.72497	8.87652	7.69668	7.73727	8.71456	9.36777	6.45482	8.53066	9.1476	8.58057	7.8592	9.16137	8.36056	9.26214	8.59007	8.04688	348.043	0.505745	0.233672	0.459381
FBXO30	484023	ENSCAFG00000000330	F-box protein 30 [Source:VGNC Symbol;Acc:VGNC:40772]	ENSCAFG00000000330	ENSG00000118496	91.9571	FBXO30	F-box protein 30 [Source:HGNC Symbol;Acc:HGNC:15600]	84085	ENSCAFP00000000458	ENSCAFT00000000507	11.5518	11.6585	11.2952	11.6148	12.1776	10.4999	9.85318	9.57576	8.45173	10.9057	10.7495	13.4395	10.9551	12.4299	11.8911	12.9352	12.3044	12.6224	10.4908	3508.9	0.113265	0.843806	0.948804
ENSCAFG00000000331		ENSCAFG00000000331		ENSCAFG00000000331	ENSG00000132963	87.3239	POMP	proteasome maturation protein [Source:HGNC Symbol;Acc:HGNC:20330]	51371	ENSCAFP00000000459	ENSCAFT00000000508	0	1.68618	1.42481	1.2645	3.92931	3.5863	3.8607	2.75296	4.926	3.97657	4.23068	2.75129	4.59543	3.50488	3.21661	4.01949	4.41145	3.62115	3.76772	11.5113	1.7294	0.00224345	0.0147249
GRM6	481452	ENSCAFG00000000332	glutamate metabotropic receptor 6 [Source:VGNC Symbol;Acc:VGNC:41513]	ENSCAFG00000000332	ENSG00000113262	94.9886	GRM6	glutamate metabotropic receptor 6 [Source:HGNC Symbol;Acc:HGNC:4598]	2916	ENSCAFP00000000460	ENSCAFT00000000509	2.9522	0	0	0	1.32101	3.21076	0	0	0	0	0	0	1.68128	0	0	3.34064	0	4.19645	0	2.37725	0.428799	0.770983	0.913572
MON2	481141	ENSCAFG00000000333	MON2 homolog_ regulator of endosome-to-Golgi trafficking [Source:VGNC Symbol;Acc:VGNC:43315]	ENSCAFG00000000333	ENSG00000061987	98.0803	MON2	MON2 homolog, regulator of endosome-to-Golgi trafficking [Source:HGNC Symbol;Acc:HGNC:29177]	23041	ENSCAFP00000038437,ENSCAFP00000000464	ENSCAFT00000048388,ENSCAFT00000000513	13.5064	13.8085	13.6237	13.434	13.1446	12.2141	12.6535	11.7655	11.2566	13.0681	12.8295	13.3496	12.7842	12.9165	13.0784	13.6496	12.9011	12.3565	12.8681	8357.52	-0.709696	0.0151549	0.0631716
ADAMTS2	481453	ENSCAFG00000000334	ADAM metallopeptidase with thrombospondin type 1 motif 2 [Source:VGNC Symbol;Acc:VGNC:37598]	ENSCAFG00000000334	ENSG00000087116	90.4959	ADAMTS2	ADAM metallopeptidase with thrombospondin type 1 motif 2 [Source:HGNC Symbol;Acc:HGNC:218]	9509	ENSCAFP00000000462	ENSCAFT00000000511	5.55618	6.0777	0	11.6369	11.9474	12.0891	9.9252	10.6346	10.1551	8.43161	11.4746	10.9097	9.7004	10.1729	10.3203	10.3211	10.2102	10.207	10.5678	1517.53	0.0825303	0.920747	0.963944
SHPRH	476233	ENSCAFG00000000335	SNF2 histone linker PHD RING helicase [Source:VGNC Symbol;Acc:VGNC:49029]	ENSCAFG00000000335	ENSG00000146414	92.5223	SHPRH	SNF2 histone linker PHD RING helicase [Source:HGNC Symbol;Acc:HGNC:19336]	257218	ENSCAFP00000000468	ENSCAFT00000000517	12.3456	12.6551	12.5133	12.3811	12.1934	10.6082	10.3043	10.7107	11.6604	11.8813	10.8235	12.2026	11.2487	12.0973	11.2871	11.8619	12.9006	11.3804	10.748	3716.06	-0.826648	0.0195578	0.0761238
HNRNPH1	481455	ENSCAFG00000000336	heterogeneous nuclear ribonucleoprotein H1 [Source:VGNC Symbol;Acc:VGNC:51723]	ENSCAFG00000000336	ENSG00000169045	99.7722	HNRNPH1	heterogeneous nuclear ribonucleoprotein H1 [Source:HGNC Symbol;Acc:HGNC:5041]	3187	ENSCAFP00000000471	ENSCAFT00000000520	16.0466	16.2732	15.9355	16.4619	16.4619	14.9715	14.698	13.5349	14.2921	15.3341	14.5946	15.6595	14.6257	15.6008	15.6487	15.7723	15.7572	15.8642	14.8739	48730.7	-1.01621	0.00137125	0.00994734
PPM1H	474425	ENSCAFG00000000337	protein phosphatase_ Mg2+/Mn2+ dependent 1H [Source:VGNC Symbol;Acc:VGNC:44868]	ENSCAFG00000000337	ENSG00000111110	96.2963	PPM1H	protein phosphatase, Mg2+/Mn2+ dependent 1H [Source:HGNC Symbol;Acc:HGNC:18583]	57460	ENSCAFP00000000473	ENSCAFT00000000522	12.9948	12.7279	11.8615	11.3182	11.0624	12.3464	15.0067	14.1832	14.3963	12.0595	12.8475	12.9586	14.244	12.089	14.2734	13.8786	13.208	13.9149	13.4201	11354	1.52131	0.000774701	0.00632873
GRM1	484024	ENSCAFG00000000338	glutamate metabotropic receptor 1 [Source:VGNC Symbol;Acc:VGNC:41508]	ENSCAFG00000000338	ENSG00000152822	95.4812	GRM1	glutamate metabotropic receptor 1 [Source:HGNC Symbol;Acc:HGNC:4593]	2911	ENSCAFP00000000479	ENSCAFT00000000528	0	0	0	2.7246	2.45818	0	2.68053	4.39872	0	0	0	1.28292	0	0	0	1.01043	0	0	0.838984	2.04453	-0.0155832	0.991287	1
AVPR1A	481142	ENSCAFG00000000339	arginine vasopressin receptor 1A [Source:VGNC Symbol;Acc:VGNC:38318]	ENSCAFG00000000339	ENSG00000166148	81.6425	AVPR1A	arginine vasopressin receptor 1A [Source:HGNC Symbol;Acc:HGNC:895]	552	ENSCAFP00000000475	ENSCAFT00000000524	0	0	0	3.61112	2.45818	9.21375	7.98076	8.05031	7.74248	3.89483	7.61197	7.15883	6.56685	8.3948	7.21596	5.66422	6.86083	2.25346	5.2507	130.029	5.25001	2.39011e-10	2.42045e-08
ENSCAFG00000000340	481143	ENSCAFG00000000340	COX assembly mitochondrial protein 2 homolog [Source:NCBI gene;Acc:102155476]	ENSCAFG00000000340	ENSG00000103121	88.6076	CMC2	C-X9-C motif containing 2 [Source:HGNC Symbol;Acc:HGNC:24447]	56942	ENSCAFP00000000477	ENSCAFT00000000526	10.6813	10.6619	10.8794	10.5915	10.1696	9.98196	10.0427	12.054	12.6182	11.3738	11.4087	10.8409	11.7001	10.8402	11.1251	10.9603	10.6459	10.7124	11.2785	2251.8	0.662306	0.0594545	0.175299
ENSCAFG00000000341		ENSCAFG00000000341		ENSCAFG00000000341	ENSG00000118600	78.4906	RXYLT1	ribitol xylosyltransferase 1 [Source:HGNC Symbol;Acc:HGNC:13530]	10329	ENSCAFP00000000480	ENSCAFT00000000529	9.52495	10.0873	9.26272	10.6059	10.6922	10.5695	10.8535	11.1116	11.7039	9.84584	11.0191	10.4636	12.0898	10.0433	11.0032	10.9456	9.83253	9.88006	10.0769	1649.05	0.688821	0.0648521	0.187254
RUFY1	481454	ENSCAFG00000000344	RUN and FYVE domain containing 1 [Source:VGNC Symbol;Acc:VGNC:45803]	ENSCAFG00000000344	ENSG00000176783	86.1559	RUFY1	RUN and FYVE domain containing 1 [Source:HGNC Symbol;Acc:HGNC:19760]	80230	ENSCAFP00000038523,ENSCAFP00000000488	ENSCAFT00000047107,ENSCAFT00000000538	13.3427	13.3697	13.2896	13.0513	12.3894	13.298	11.8864	13.363	13.094	12.5134	12.705	11.888	13.0341	13.3614	12.4499	13.0848	12.9024	12.9549	13.2089	8027.92	-0.21957	0.389547	0.633562
SRGAP1	481144	ENSCAFG00000000345	SLIT-ROBO Rho GTPase activating protein 1 [Source:VGNC Symbol;Acc:VGNC:46801]	ENSCAFG00000000345	ENSG00000196935	98.895	SRGAP1	SLIT-ROBO Rho GTPase activating protein 1 [Source:HGNC Symbol;Acc:HGNC:17382]	57522	ENSCAFP00000042500,ENSCAFP00000000489	ENSCAFT00000048655,ENSCAFT00000000539	0	5.87453	3.57908	9.78305	9.34388	7.753	7.18727	5.93735	9.12351	8.09891	6.58634	10.4145	8.37533	6.7195	6.61564	6.08656	7.94373	7.07842	7.6018	288.321	-0.188408	0.822163	0.935906
CBY3		ENSCAFG00000000347	chibby family member 3 [Source:VGNC Symbol;Acc:VGNC:51702]	ENSCAFG00000000347	ENSG00000204659	62.0408	CBY3	chibby family member 3 [Source:HGNC Symbol;Acc:HGNC:33278]	646019	ENSCAFP00000000495,ENSCAFP00000038877	ENSCAFT00000000545,ENSCAFT00000044838	0	0	3.76934	1.2645	1.32101	0	2.68053	3.7988	0	0.900872	3.01965	0	4.22164	2.40962	0	0	1.91284	2.00526	0	3.66275	0.238755	0.837907	0.944604
CANX	403908	ENSCAFG00000000348	calnexin [Source:VGNC Symbol;Acc:VGNC:38695]	ENSCAFG00000000348	ENSG00000127022	92.2689	CANX	calnexin [Source:HGNC Symbol;Acc:HGNC:1473]	821	ENSCAFP00000042695,ENSCAFP00000000498,ENSCAFP00000036920	ENSCAFT00000048458,ENSCAFT00000000548,ENSCAFT00000045938	14.7814	14.9433	15.0014	16.1764	15.6636	15.5419	15.4148	15.4638	14.285	15.5338	15.3571	15.4075	15.0267	16.0395	16.0084	16.3283	16.3462	16.2473	15.6374	50991.4	0.292099	0.338393	0.580449
MAML1		ENSCAFG00000000350	mastermind like transcriptional coactivator 1 [Source:VGNC Symbol;Acc:VGNC:42939]	ENSCAFG00000000350	ENSG00000161021	84.3597	MAML1	mastermind like transcriptional coactivator 1 [Source:HGNC Symbol;Acc:HGNC:13632]	9794	ENSCAFP00000000502,ENSCAFP00000034146,ENSCAFP00000034145	ENSCAFT00000000552,ENSCAFT00000038429,ENSCAFT00000038428	13.6762	13.5013	13.1629	12.5264	12.5205	12.4253	12.1624	11.9348	12.1904	12.1028	12.4822	12.1355	12.1879	12.8704	12.7771	12.7945	12.6817	12.621	12.6643	6554.94	-0.691276	0.00135905	0.0098699
C10H12orf56	100683508	ENSCAFG00000000351	chromosome 10 C12orf56 homolog [Source:VGNC Symbol;Acc:VGNC:52478]	ENSCAFG00000000351	ENSG00000185306	79.4913	C12orf56	chromosome 12 open reading frame 56 [Source:HGNC Symbol;Acc:HGNC:26967]	115749	ENSCAFP00000040762,ENSCAFP00000000500	ENSCAFT00000043053,ENSCAFT00000000550	5.37281	5.81893	6.32526	7.05343	7.02085	5.83221	8.16882	7.88497	8.03301	5.52651	6.2748	8.44236	7.79254	6.99788	7.83486	6.89096	6.35968	6.99564	5.89167	142.201	0.8673	0.0607046	0.178198
XPOT	474427	ENSCAFG00000000352	exportin for tRNA [Source:VGNC Symbol;Acc:VGNC:48465]	ENSCAFG00000000352	ENSG00000184575	98.5462	XPOT	exportin for tRNA [Source:HGNC Symbol;Acc:HGNC:12826]	11260	ENSCAFP00000000504,ENSCAFP00000039683	ENSCAFT00000000554,ENSCAFT00000048549	14.0862	14.5345	14.2364	14.5587	14.1008	14.3076	14.845	14.7211	15.2134	15.0915	14.5764	15.3404	14.5894	14.3062	15.4612	15.3771	14.5733	14.4631	15.0568	27961.7	0.58283	0.00659796	0.0335365
STXBP5	476237	ENSCAFG00000000353	syntaxin binding protein 5 [Source:VGNC Symbol;Acc:VGNC:46963]	ENSCAFG00000000353	ENSG00000164506	98.3507	STXBP5	syntaxin binding protein 5 [Source:HGNC Symbol;Acc:HGNC:19665]	134957	ENSCAFP00000000510,ENSCAFP00000000509	ENSCAFT00000000561,ENSCAFT00000000560	14.5473	14.5354	13.1407	11.8809	11.5683	11.2164	11.9135	10.6307	9.92362	12.6014	11.9681	13.0114	11.5317	12.7505	12.6668	13.0513	12.4839	11.4206	9.79889	6578.17	-1.48457	0.00543442	0.0289475
LTC4S	607316	ENSCAFG00000000354	leukotriene C4 synthase [Source:VGNC Symbol;Acc:VGNC:51742]	ENSCAFG00000000354	ENSG00000213316	88	LTC4S	leukotriene C4 synthase [Source:HGNC Symbol;Acc:HGNC:6719]	4056	ENSCAFP00000000503	ENSCAFT00000000553	0	0	3.47363	3.84028	8.57307	6.75967	12.8473	12.1909	12.2531	9.35314	10.2645	7.51027	11.3619	8.32666	9.8458	9.91254	9.50661	8.93032	13.0132	1779.48	4.25493	1.34311e-05	0.000244793
MGAT4B	481458	ENSCAFG00000000355	mannosyl (alpha-1_3-)-glycoprotein beta-1_4-N-acetylglucosaminyltransferase_ isozyme B [Source:VGNC Symbol;Acc:VGNC:51745]	ENSCAFG00000000355	ENSG00000161013	93.0657	MGAT4B	mannosyl (alpha-1,3-)-glycoprotein beta-1,4-N-acetylglucosaminyltransferase, isozyme B [Source:HGNC Symbol;Acc:HGNC:7048]	11282	ENSCAFP00000000511	ENSCAFT00000000562	14.0456	14.4175	13.9316	13.6427	14.5024	14.6056	13.8221	15.1877	14.8432	14.2161	13.8915	14.2722	14.1155	14.6697	14.477	15.3128	14.4034	14.6504	15.233	23355.6	0.47767	0.0613735	0.179801
TBK1	481145	ENSCAFG00000000356	TANK binding kinase 1 [Source:VGNC Symbol;Acc:VGNC:47160]	ENSCAFG00000000356	ENSG00000183735	96.7078	TBK1	TANK binding kinase 1 [Source:HGNC Symbol;Acc:HGNC:11584]	29110	ENSCAFP00000000505	ENSCAFT00000000555	14.3682	14.7984	14.1765	13.7657	13.313	12.7894	13.8087	13.2572	13.3355	13.1414	13.1778	13.7602	12.6214	13.4126	13.4907	14.0516	13.4125	13.1988	13.2138	12709.5	-0.786551	0.00127783	0.00940195
ENSCAFG00000000357		ENSCAFG00000000357		ENSCAFG00000000357							ENSCAFT00000000556	0	0	0	1.63397	0	3.21076	0	0	1.50462	0	0	0	0	0	0.871531	0	0	0	0	0.685743	0.37237	0.806309	0.933773
GNS	474429	ENSCAFG00000000359	glucosamine (N-acetyl)-6-sulfatase [Source:VGNC Symbol;Acc:VGNC:54150]	ENSCAFG00000000359	ENSG00000135677	97.137	GNS	glucosamine (N-acetyl)-6-sulfatase [Source:HGNC Symbol;Acc:HGNC:4422]	2799	ENSCAFP00000000512	ENSCAFT00000000563	15.2247	15.2078	14.4202	14.4782	13.949	12.5096	13.1067	10.587	10.0365	13.1505	13.5619	14.0118	11.4379	14.0434	14.1559	14.0777	14.2385	14.0678	12.7122	15265.2	-1.27955	0.0144432	0.0608976
SQSTM1		ENSCAFG00000000360	sequestosome 1 [Source:VGNC Symbol;Acc:VGNC:46787]	ENSCAFG00000000360	ENSG00000161011	68.1499	SQSTM1	sequestosome 1 [Source:HGNC Symbol;Acc:HGNC:11280]	8878	ENSCAFP00000000516	ENSCAFT00000000567	13.0015	12.9278	12.8475	12.9635	13.6238	14.2729	14.7333	14.7909	13.1118	14.5848	13.6951	14.0746	14.2714	14.6252	14.4574	14.8709	14.3021	13.9153	15.3286	18820.3	1.33783	1.22886e-06	3.42569e-05
TBC1D30	481147	ENSCAFG00000000361	TBC1 domain family member 30 [Source:VGNC Symbol;Acc:VGNC:47146]	ENSCAFG00000000361	ENSG00000111490	90.6702	TBC1D30	TBC1 domain family member 30 [Source:HGNC Symbol;Acc:HGNC:29164]	23329	ENSCAFP00000041759,ENSCAFP00000000514	ENSCAFT00000048434,ENSCAFT00000000565	13.152	13.3008	11.51	10.2884	9.73487	9.8562	12.0174	8.91661	11.1096	8.28689	8.36555	11.1498	7.58433	10.3748	10.1829	9.7823	7.86605	11.3934	9.11359	2205.96	-1.84491	0.00457761	0.0254414
WIF1	481148	ENSCAFG00000000364	WNT inhibitory factor 1 [Source:VGNC Symbol;Acc:VGNC:48409]	ENSCAFG00000000364	ENSG00000156076	94.723	WIF1	WNT inhibitory factor 1 [Source:HGNC Symbol;Acc:HGNC:18081]	11197	ENSCAFP00000000520	ENSCAFT00000000572	5.29239	6.21326	3.10124	10.6885	9.29481	5.87795	5.42407	9.95738	9.69966	3.51176	7.92848	7.99668	5.84	5.81278	10.3005	2.33857	6.80245	11.643	8.80305	523.96	0.152733	0.874643	0.958898
ENSCAFG00000000365	607250	ENSCAFG00000000365	MRN complex interacting protein [Source:NCBI gene;Acc:607250]	ENSCAFG00000000365	ENSG00000161010	80.2817	MRNIP	MRN complex interacting protein [Source:HGNC Symbol;Acc:HGNC:30817]	51149	ENSCAFP00000000518	ENSCAFT00000000570	11.3412	12.443	11.3163	11.6514	12.2094	12.7475	13.4471	14.5633	14.4594	13.46	12.0505	12.8039	13.1175	12.5418	13.0768	13.7689	13.3149	12.5853	13.406	8985.63	1.51872	2.94813e-05	0.000464381
SASH1	608649	ENSCAFG00000000366	SAM and SH3 domain containing 1 [Source:VGNC Symbol;Acc:VGNC:45871]	ENSCAFG00000000366	ENSG00000111961	88.4584	SASH1	SAM and SH3 domain containing 1 [Source:HGNC Symbol;Acc:HGNC:19182]	23328	ENSCAFP00000000523	ENSCAFT00000000575	8.80748	8.28321	8.02957	14.8194	14.5881	11.4642	11.5357	12.9186	13.02	12.686	11.3514	12.684	12.9235	12.3492	11.2639	10.6437	13.296	12.6534	12.7098	6969.19	-0.914678	0.205003	0.420666
ENPP3	474820	ENSCAFG00000000367	ectonucleotide pyrophosphatase/phosphodiesterase 3 [Source:VGNC Symbol;Acc:VGNC:40376]	ENSCAFG00000000367	ENSG00000154269	85.0457	ENPP3	ectonucleotide pyrophosphatase/phosphodiesterase 3 [Source:HGNC Symbol;Acc:HGNC:3358]	5169	ENSCAFP00000000005,ENSCAFP00000000528	ENSCAFT00000000005,ENSCAFT00000000580	7.9016	7.90352	7.23789	8.56856	10.0866	6.93219	5.95124	8.73414	7.24484	8.22969	7.20591	6.19735	2.93005	11.7114	8.45229	6.24932	7.31791	10.3065	10.02	344.651	-0.370924	0.602173	0.813876
ENSCAFG00000000370	474432	ENSCAFG00000000370	transmembrane BAX inhibitor motif containing 4 [Source:NCBI gene;Acc:474432]	ENSCAFG00000000370	ENSG00000155957	88.2353	TMBIM4	transmembrane BAX inhibitor motif containing 4 [Source:HGNC Symbol;Acc:HGNC:24257]	51643	ENSCAFP00000000527	ENSCAFT00000000579	14.3902	14.354	13.8688	13.086	12.9853	13.6573	13.3774	13.6658	12.9851	13.1379	13.4142	12.8867	13.2258	12.6588	13.1718	12.6221	12.8565	13.7172	13.1816	10951.5	-0.628698	0.0129082	0.0559763
UST	476238	ENSCAFG00000000372	uronyl 2-sulfotransferase [Source:VGNC Symbol;Acc:VGNC:48207]	ENSCAFG00000000372	ENSG00000111962	90.205	UST	uronyl 2-sulfotransferase [Source:HGNC Symbol;Acc:HGNC:17223]	10090	ENSCAFP00000000525	ENSCAFT00000000577	9.44815	10.1812	10.6543	11.9006	10.7961	11.1198	10.9631	11.9075	12.7533	11.4889	11.9096	12.0776	12.2425	11.363	11.9835	13.0426	12.14	11.7226	11.4796	3462.13	1.1422	0.00170528	0.0118607
TAB2	484028	ENSCAFG00000000373	TGF-beta activated kinase 1 (MAP3K7) binding protein 2 [Source:VGNC Symbol;Acc:VGNC:53995]	ENSCAFG00000000373	ENSG00000055208	96.5368	TAB2	TGF-beta activated kinase 1 (MAP3K7) binding protein 2 [Source:HGNC Symbol;Acc:HGNC:17075]	23118	ENSCAFP00000000532	ENSCAFT00000000584	14.0415	14.2316	13.9514	13.9782	13.2887	12.7787	12.6793	13.1276	12.9162	13.252	13.4668	13.5296	13.1581	13.7973	13.2677	13.7182	13.9038	13.3683	13.2365	11763.3	-0.58531	0.0051637	0.027869
IRAK3	481150	ENSCAFG00000000374	interleukin 1 receptor associated kinase 3 [Source:VGNC Symbol;Acc:VGNC:54151]	ENSCAFG00000000374	ENSG00000090376	79.8058	IRAK3	interleukin 1 receptor associated kinase 3 [Source:HGNC Symbol;Acc:HGNC:17020]	11213	ENSCAFP00000000535	ENSCAFT00000000586	10.7086	10.0695	9.91142	9.39246	8.92625	7.75912	7.62312	6.34649	4.83605	7.94495	8.03985	9.32733	8.11317	8.8453	8.51253	8.06509	8.63441	8.71435	7.68157	469.412	-1.70663	0.000180996	0.00201541
ZC3H12D		ENSCAFG00000000375	zinc finger CCCH-type containing 12D [Source:VGNC Symbol;Acc:VGNC:54006]	ENSCAFG00000000375	ENSG00000178199	62.6804	ZC3H12D	zinc finger CCCH-type containing 12D [Source:HGNC Symbol;Acc:HGNC:21175]	340152	ENSCAFP00000000536	ENSCAFT00000000588	11.5513	10.5691	12.2215	9.44421	7.65132	8.20276	6.97098	8.8598	8.4817	8.17879	9.52697	7.16605	8.00577	10.2779	7.57099	7.72804	9.53199	9.09048	8.53198	849.7	-2.18187	9.33266e-05	0.00117817
ENSCAFG00000000376		ENSCAFG00000000376		ENSCAFG00000000376	ENSG00000167863	89.441	ATP5PD	ATP synthase peripheral stalk subunit d [Source:HGNC Symbol;Acc:HGNC:845]	10476	ENSCAFP00000042171	ENSCAFT00000000590	11.1989	11.2656	10.7156	10.4026	9.55689	8.47618	7.73727	5.36411	6.72434	8.25038	8.62461	10.0685	7.33106	10.0748	8.8603	8.84091	8.65435	9.31534	8.54727	770.972	-1.9321	0.00018136	0.00201867
ENSCAFG00000000377		ENSCAFG00000000377		ENSCAFG00000000377	ENSG00000167283	88.3495	ATP5MG	ATP synthase membrane subunit g [Source:HGNC Symbol;Acc:HGNC:14247]	10632	ENSCAFP00000000539	ENSCAFT00000000591	9.19524	9.73969	9.57624	9.94268	9.62965	10.5782	11.0243	11.3356	11.4038	10.6878	10.2749	10.1168	10.846	9.50483	9.90692	10.0514	10.133	9.67589	10.3935	1302.13	0.889973	0.00255246	0.0162774
HELB	608595	ENSCAFG00000000378	DNA helicase B [Source:VGNC Symbol;Acc:VGNC:41648]	ENSCAFG00000000378	ENSG00000127311	66.8722	HELB	DNA helicase B [Source:HGNC Symbol;Acc:HGNC:17196]	92797	ENSCAFP00000000540,ENSCAFP00000031011	ENSCAFT00000000592,ENSCAFT00000035720	10.7067	10.1771	10.8215	9.90624	10.3403	9.48527	8.67781	9.1459	9.89607	9.60524	9.76366	10.1824	8.68096	10.9694	10.1486	9.30614	9.96883	10.8601	9.90002	1070.05	-0.514113	0.13061	0.309368
PPIL4		ENSCAFG00000000379	peptidylprolyl isomerase like 4 [Source:VGNC Symbol;Acc:VGNC:44857]	ENSCAFG00000000379	ENSG00000131013	91.8251	PPIL4	peptidylprolyl isomerase like 4 [Source:HGNC Symbol;Acc:HGNC:15702]	85313	ENSCAFP00000000541	ENSCAFT00000000593	12.9368	13.3529	13.1271	13.0682	12.9231	12.2701	11.7537	12.0661	12.5196	12.8644	12.7151	12.994	12.8506	12.5807	12.7951	13.0048	12.9735	12.4583	12.3032	6949.56	-0.463005	0.017656	0.0707078
MED23	474822	ENSCAFG00000000380	mediator complex subunit 23 [Source:VGNC Symbol;Acc:VGNC:43131]	ENSCAFG00000000380	ENSG00000112282	98.2495	MED23	mediator complex subunit 23 [Source:HGNC Symbol;Acc:HGNC:2372]	9439	ENSCAFP00000000544	ENSCAFT00000000597	13.0281	13.2281	13.1398	12.7505	13.1813	11.6809	11.9028	10.6372	10.1174	12.6088	11.7949	12.5885	11.2919	12.1392	11.6356	12.635	12.1497	11.4155	11.953	5090.04	-1.15974	0.000384728	0.00361237
TBC1D9B	481460	ENSCAFG00000000381	TBC1 domain family member 9B [Source:VGNC Symbol;Acc:VGNC:47153]	ENSCAFG00000000381	ENSG00000197226	92.7049	TBC1D9B	TBC1 domain family member 9B [Source:HGNC Symbol;Acc:HGNC:29097]	23061	ENSCAFP00000037783,ENSCAFP00000000545	ENSCAFT00000046292,ENSCAFT00000000598	14.0373	13.8878	13.816	14.2596	14.0358	14.0233	13.0243	14.1693	13.8724	13.1162	13.6668	13.3995	13.4635	14.1403	13.9717	14.2191	13.5624	13.964	13.9624	14863.5	-0.21498	0.280593	0.516848
ENSCAFG00000000382		ENSCAFG00000000382		ENSCAFG00000000382							ENSCAFT00000000595	0	3.45696	0.881583	1.2645	1.69938	0	0	3.9404	0	2.41575	0.917402	0	3.58923	1.84318	0.871531	3.47833	0.942483	3.32824	0	3.6113	0.365736	0.729971	0.89442
GRIP1		ENSCAFG00000000384	glutamate receptor interacting protein 1 [Source:VGNC Symbol;Acc:VGNC:41498]	ENSCAFG00000000384	ENSG00000155974	95.814	GRIP1	glutamate receptor interacting protein 1 [Source:HGNC Symbol;Acc:HGNC:18708]	23426	ENSCAFP00000038957,ENSCAFP00000000554	ENSCAFT00000044628,ENSCAFT00000000607	8.70637	10.632	9.06134	8.61574	8.83452	7.67741	5.98244	9.24819	9.95601	7.86134	8.13869	8.87336	6.63251	8.52888	7.33934	7.95733	8.02767	8.34126	7.59593	414.689	-1.04686	0.033775	0.115805
KATNA1	476240	ENSCAFG00000000385	katanin catalytic subunit A1 [Source:VGNC Symbol;Acc:VGNC:42216]	ENSCAFG00000000385	ENSG00000186625	97.3523	KATNA1	katanin catalytic subunit A1 [Source:HGNC Symbol;Acc:HGNC:6216]	11104	ENSCAFP00000000550	ENSCAFT00000000603	11.0586	11.4213	11.1509	11.0941	11.2564	11.1251	11.014	10.4232	10.2321	11.7458	11.5586	11.6358	12.2938	11.5055	11.5242	11.9182	11.9547	11.2155	11.5974	2761.2	0.301022	0.264452	0.497987
ARG1	474823	ENSCAFG00000000386	arginase 1 [Source:VGNC Symbol;Acc:VGNC:38041]	ENSCAFG00000000386	ENSG00000118520	90.303	ARG1	arginase 1 [Source:HGNC Symbol;Acc:HGNC:663]	383	ENSCAFP00000000548,ENSCAFP00000000552	ENSCAFT00000000601,ENSCAFT00000000605	6.59206	6.31724	6.37003	7.39739	8.18459	7.61125	5.85336	7.77583	6.56548	10.0938	4.7898	7.77859	8.56383	6.63437	7.22399	7.56756	6.6386	6.25484	7.62504	199.846	0.600426	0.31626	0.556769
LATS1	476241	ENSCAFG00000000387	large tumor suppressor kinase 1 [Source:VGNC Symbol;Acc:VGNC:42598]	ENSCAFG00000000387	ENSG00000131023	96.5395	LATS1	large tumor suppressor kinase 1 [Source:HGNC Symbol;Acc:HGNC:6514]	9113	ENSCAFP00000000561,ENSCAFP00000041999	ENSCAFT00000000614,ENSCAFT00000044921	11.9551	12.4172	12.5726	12.6144	13.0393	10.8251	10.6254	11.304	11.8682	12.4367	11.8477	12.3438	11.9837	12.2989	12.4273	12.3528	12.3963	11.8615	11.3716	4519.97	-0.598216	0.042322	0.137337
ENSCAFG00000000388	102154748	ENSCAFG00000000388	E3 ubiquitin-protein ligase TRIM39 [Source:NCBI gene;Acc:102154748]	ENSCAFG00000000388	ENSG00000204599	99.3852	TRIM39	tripartite motif containing 39 [Source:HGNC Symbol;Acc:HGNC:10065]	56658	ENSCAFP00000000564	ENSCAFT00000000617	10.3096	10.651	10.4866	10.2631	10.566	9.61923	9.50395	8.31374	7.22725	9.79464	9.06371	9.83833	9.25566	9.87588	9.3693	10.0949	9.6004	9.66655	9.21282	886.578	-0.999963	0.0013324	0.00971361
ENSCAFG00000000389		ENSCAFG00000000389		ENSCAFG00000000389						ENSCAFP00000000565	ENSCAFT00000000618	1.08625	1.68618	3.85582	2.87007	1.99885	1.50345	2.68053	1.95252	0	2.633	2.44455	1.28292	1.68128	3.88779	0.871531	2.01561	2.89779	2.64975	2.51923	4.40359	-0.32855	0.613042	0.820837
NUP43	484031	ENSCAFG00000000390	nucleoporin 43 [Source:VGNC Symbol;Acc:VGNC:44055]	ENSCAFG00000000390	ENSG00000120253	95	NUP43	nucleoporin 43 [Source:HGNC Symbol;Acc:HGNC:21182]	348995	ENSCAFP00000000567	ENSCAFT00000000620	11.233	11.7412	12.025	12.3872	11.8145	11.3049	11.495	11.7439	11.6587	12.6401	12.4213	12.5489	12.8254	11.9294	12.7442	13.1368	12.8615	12.1567	12.1705	4869.55	0.466965	0.110464	0.275139
RASGEF1C		ENSCAFG00000000391	RasGEF domain family member 1C [Source:VGNC Symbol;Acc:VGNC:45369]	ENSCAFG00000000391	ENSG00000146090	93.3761	RASGEF1C	RasGEF domain family member 1C [Source:HGNC Symbol;Acc:HGNC:27400]	255426	ENSCAFP00000000568,ENSCAFP00000036021,ENSCAFP00000039759	ENSCAFT00000000622,ENSCAFT00000048461,ENSCAFT00000047085	0	4.46411	5.08123	5.05555	4.88116	4.13066	0	0	4.83605	0	0	0	0	3.13159	4.94793	2.01561	0	2.81336	0	10.8122	-1.4646	0.235913	0.462748
PCMT1	476242	ENSCAFG00000000393	protein-L-isoaspartate (D-aspartate) O-methyltransferase [Source:NCBI gene;Acc:476242]	ENSCAFG00000000393	ENSG00000120265	96.1538	PCMT1	protein-L-isoaspartate (D-aspartate) O-methyltransferase [Source:HGNC Symbol;Acc:HGNC:8728]	5110	ENSCAFP00000000571	ENSCAFT00000000625	12.4904	12.7738	12.5478	12.7044	13.2175	12.557	12.648	12.595	12.321	12.9415	12.8565	13.0215	13.7959	12.9229	12.9961	13.5841	12.6572	13.0642	12.8557	7744.58	0.196757	0.374208	0.617928
RPP21	474824	ENSCAFG00000000394	ribonuclease P/MRP subunit p21 [Source:VGNC Symbol;Acc:VGNC:54354]	ENSCAFG00000000394	ENSG00000241370	56.4854	RPP21	ribonuclease P/MRP subunit p21 [Source:HGNC Symbol;Acc:HGNC:21300]	79897	ENSCAFP00000000570	ENSCAFT00000000624	10.3236	10.0799	10.6996	10.5704	10.7931	12.5543	13.0047	13.8143	14.3841	12.2516	12.1838	11.0913	13.4465	11.757	9.96316	12.0351	11.3214	11.078	12.5233	5234.84	2.10462	4.20995e-05	0.00062038
MAPK9	474652	ENSCAFG00000000395	mitogen-activated protein kinase 9 [Source:VGNC Symbol;Acc:VGNC:43004]	ENSCAFG00000000395	ENSG00000050748	99.2924	MAPK9	mitogen-activated protein kinase 9 [Source:HGNC Symbol;Acc:HGNC:6886]	5601	ENSCAFP00000000579	ENSCAFT00000000634	12.9954	13.3317	13.1034	13.289	13.2398	12.4236	12.3241	12.7617	12.5592	12.5057	12.4141	12.7299	12.5502	13.3118	12.8771	13.363	13.0648	12.6563	12.5647	7574.41	-0.437668	0.0145138	0.0611305
GNL1	474825	ENSCAFG00000000396	G protein nucleolar 1 (putative) [Source:NCBI gene;Acc:474825]	ENSCAFG00000000396	ENSG00000204590	97.6936	GNL1	G protein nucleolar 1 (putative) [Source:HGNC Symbol;Acc:HGNC:4413]	2794	ENSCAFP00000000572	ENSCAFT00000000627	11.7198	12.481	12.0737	12.5553	12.7573	13.6457	12.9591	14.2645	14.5043	13.2306	13.327	12.2501	13.7962	12.8634	12.079	12.8663	12.9492	12.6311	12.7096	8905.58	0.94066	0.0081996	0.0395892
CAND1		ENSCAFG00000000397	cullin associated and neddylation dissociated 1 [Source:VGNC Symbol;Acc:VGNC:38694]	ENSCAFG00000000397	ENSG00000111530	99.9172	CAND1	cullin associated and neddylation dissociated 1 [Source:HGNC Symbol;Acc:HGNC:30688]	55832	ENSCAFP00000000584	ENSCAFT00000000639	13.57	13.9929	13.8893	14.2646	13.8115	12.7755	12.3378	11.1988	10.7443	13.7154	13.352	14.0999	12.7837	13.5803	13.8418	13.4819	13.9994	13.4284	13.2325	11465.7	-0.622682	0.126043	0.301846
LRP11	100688818	ENSCAFG00000000398	LDL receptor related protein 11 [Source:VGNC Symbol;Acc:VGNC:42773]	ENSCAFG00000000398	ENSG00000120256	86.7168	LRP11	LDL receptor related protein 11 [Source:HGNC Symbol;Acc:HGNC:16936]	84918	ENSCAFP00000000573	ENSCAFT00000000626	11.5748	11.9943	11.6226	11.9413	11.8767	12.1156	11.5899	13.2776	14.1978	13.9937	12.6345	13.134	14.0567	12.9134	13.9348	14.2366	13.4756	12.3131	13.2351	9036.89	1.58668	1.89576e-05	0.000322157
ENSCAFG00000000399		ENSCAFG00000000399		ENSCAFG00000000399	ENSG00000111981	33.0275	ULBP1	UL16 binding protein 1 [Source:HGNC Symbol;Acc:HGNC:14893]	80329	ENSCAFP00000037726,ENSCAFP00000000574	ENSCAFT00000042946,ENSCAFT00000000628	8.27559	8.10872	8.80293	7.78452	7.78964	9.27486	7.99613	10.7181	9.43058	11.6198	8.98997	10.1956	10.4458	10.8909	10.3241	10.7848	10.086	9.3607	11.2803	1058.13	2.13359	9.98371e-07	2.91091e-05
ENSCAFG00000000400		ENSCAFG00000000400		ENSCAFG00000000400						ENSCAFP00000000575	ENSCAFT00000000630	6.29466	4.72833	4.46335	2.7246	0.806699	0.939298	0	0	6.28864	5.92686	0	3.93857	3.7158	7.54949	0	6.80195	7.49791	8.12073	5.85282	58.1917	1.18947	0.282556	0.518612
ENSCAFG00000000402	611924	ENSCAFG00000000402	protein phosphatase 1 regulatory inhibitor subunit 14C [Source:NCBI gene;Acc:611924]	ENSCAFG00000000402						ENSCAFP00000037007,ENSCAFP00000000576	ENSCAFT00000046557,ENSCAFT00000000631	0	3.30337	0	7.35476	10.6869	4.92424	2.95674	0	5.90207	10.1923	4.7898	4.99168	1.68128	5.49173	3.83528	3.47833	3.21669	5.32876	7.4077	120.589	-2.98322	0.00449019	0.0250646
IYD	476244	ENSCAFG00000000404	iodotyrosine deiodinase [Source:VGNC Symbol;Acc:VGNC:42164]	ENSCAFG00000000404	ENSG00000009765	70.3448	IYD	iodotyrosine deiodinase [Source:HGNC Symbol;Acc:HGNC:21071]	389434	ENSCAFP00000000578	ENSCAFT00000000633	4.6843	0	3.67734	0	3.92931	2.70168	6.01298	7.85845	0	7.50284	0	4.62349	3.45049	7.52267	0	7.36938	5.17111	6.60685	5.77183	57.7488	2.43337	0.0233515	0.0873141
PLEKHG1	484035	ENSCAFG00000000405	pleckstrin homology and RhoGEF domain containing G1 [Source:VGNC Symbol;Acc:VGNC:44676]	ENSCAFG00000000405	ENSG00000120278	84.842	PLEKHG1	pleckstrin homology and RhoGEF domain containing G1 [Source:HGNC Symbol;Acc:HGNC:20884]	57480	ENSCAFP00000000583	ENSCAFT00000000638	8.59763	8.82137	10.4755	13.2391	12.6136	9.74951	9.87828	10.5138	10.3051	9.76763	9.78416	11.6361	8.92322	10.2859	10.6002	8.14999	9.22706	12.0914	10.3722	1973.95	-1.33926	0.0308769	0.107916
PPP1R10	481705	ENSCAFG00000000406	protein phosphatase 1 regulatory subunit 10 [Source:VGNC Symbol;Acc:VGNC:44876]	ENSCAFG00000000406	ENSG00000204569	95.8511	PPP1R10	protein phosphatase 1 regulatory subunit 10 [Source:HGNC Symbol;Acc:HGNC:9284]	5514	ENSCAFP00000039379,ENSCAFP00000000590	ENSCAFT00000048295,ENSCAFT00000000645	14.2004	14.0801	13.6412	12.9182	13.0909	13.3873	14.0951	13.8414	13.703	13.5864	12.3237	13.3305	12.929	13.7618	13.1618	13.0816	13.2571	14.2031	13.1266	11917.9	-0.18317	0.516787	0.749623
DYRK2	481152	ENSCAFG00000000407	dual specificity tyrosine phosphorylation regulated kinase 2 [Source:VGNC Symbol;Acc:VGNC:40157]	ENSCAFG00000000407	ENSG00000127334	98.6689	DYRK2	dual specificity tyrosine phosphorylation regulated kinase 2 [Source:HGNC Symbol;Acc:HGNC:3093]	8445	ENSCAFP00000000587	ENSCAFT00000000642	10.9893	11.0576	11.286	11.1015	11.0815	11.2774	10.4171	11.9563	11.3129	12.3591	12.0981	12.3006	11.3835	12.9037	11.4422	10.9011	10.7699	11.2982	10.8083	3007.55	0.572389	0.0964827	0.250415
IFNG	403801	ENSCAFG00000000408	interferon gamma [Source:VGNC Symbol;Acc:VGNC:41879]	ENSCAFG00000000408	ENSG00000111537	65.6627	IFNG	interferon gamma [Source:HGNC Symbol;Acc:HGNC:5438]	3458	ENSCAFP00000000588	ENSCAFT00000000643	4.40721	8.17665	7.31624	6.09418	5.2653	6.56369	1.23434	3.46555	7.36227	7.77829	9.14974	3.63997	6.07068	8.98694	7.17514	9.24233	10.8713	5.06208	6.99103	262.572	1.32665	0.132128	0.311938
ENSCAFG00000000409		ENSCAFG00000000409		ENSCAFG00000000409	ENSG00000111536	65.4762	IL26	interleukin 26 [Source:HGNC Symbol;Acc:HGNC:17119]	55801	ENSCAFP00000000589	ENSCAFT00000000644	0	4.66667	4.08793	1.2645	1.99885	0.939298	2.68053	4.29706	0	0	0	0	0	0	1.411	0	0	3.78786	0	4.43481	-1.28873	0.323022	0.563861
IL22	481153	ENSCAFG00000000410	interleukin 22 [Source:VGNC Symbol;Acc:VGNC:41969]	ENSCAFG00000000410	ENSG00000127318	90.5028	IL22	interleukin 22 [Source:HGNC Symbol;Acc:HGNC:14900]	50616	ENSCAFP00000000592	ENSCAFT00000000647	0	0	0	0	1.32101	0	1.23434	0	0	0	0	0	4.13368	0	0	0	0	3.21571	0	1.45762	1.07885	0.477939	0.716594
MRPS18B	474827	ENSCAFG00000000411	mitochondrial ribosomal protein S18B [Source:VGNC Symbol;Acc:VGNC:43413]	ENSCAFG00000000411	ENSG00000204568	84.0467	MRPS18B	mitochondrial ribosomal protein S18B [Source:HGNC Symbol;Acc:HGNC:14516]	28973	ENSCAFP00000000593	ENSCAFT00000000648	12.2969	12.8876	12.7477	12.6166	12.318	13.5645	14.0179	14.0936	14.158	14.3939	13.4412	13.4029	13.9404	12.8759	12.5803	13.6192	13.6525	13.0401	13.4782	11234.7	1.07108	3.3442e-05	0.000515114
MDM1	474439	ENSCAFG00000000412	Mdm1 nuclear protein [Source:VGNC Symbol;Acc:VGNC:43105]	ENSCAFG00000000412	ENSG00000111554	79.6961	MDM1	Mdm1 nuclear protein [Source:HGNC Symbol;Acc:HGNC:29917]	56890	ENSCAFP00000039901,ENSCAFP00000000594	ENSCAFT00000044658,ENSCAFT00000000649	12.0571	12.2447	11.4574	11.9869	11.0466	14.0026	10.9365	9.96361	10.3866	11.9353	11.5067	11.4616	10.4617	10.8307	11.7946	11.2681	11.3879	11.9148	10.5894	3461.59	-0.0852194	0.867112	0.956327
MTHFD1L	476245	ENSCAFG00000000413	methylenetetrahydrofolate dehydrogenase (NADP+ dependent) 1 like [Source:NCBI gene;Acc:476245]	ENSCAFG00000000413	ENSG00000120254	93.7788	MTHFD1L	methylenetetrahydrofolate dehydrogenase (NADP+ dependent) 1 like [Source:HGNC Symbol;Acc:HGNC:21055]	25902	ENSCAFP00000000601	ENSCAFT00000000656	11.3078	11.9562	12.1731	11.7789	10.4548	12.2776	12.9716	13.4151	13.6229	13.7911	11.7163	13.6983	14.0905	12.1584	12.806	13.3151	12.1946	11.6262	13.8562	7654.82	1.49943	0.000194051	0.00212666
ATAT1	477580	ENSCAFG00000000414	alpha tubulin acetyltransferase 1 [Source:VGNC Symbol;Acc:VGNC:38204]	ENSCAFG00000000414	ENSG00000137343	83.6538	ATAT1	alpha tubulin acetyltransferase 1 [Source:HGNC Symbol;Acc:HGNC:21186]	79969	ENSCAFP00000000597	ENSCAFT00000000652	11.7883	11.5645	11.2172	10.34	10.779	11.2843	11.335	11.2751	12.0978	10.8793	9.57651	10.4129	11.2513	10.8156	9.6689	9.67539	9.90368	10.7931	10.5034	1999.25	-0.364191	0.336819	0.578929
ENSCAFG00000000415	608981	ENSCAFG00000000415	RAP1B_ member of RAS oncogene family [Source:NCBI gene;Acc:608981]	ENSCAFG00000000415						ENSCAFP00000000596	ENSCAFT00000000651	15.7143	16.1438	15.7222	15.9259	14.6285	16.1267	14.8683	15.6683	15.9121	15.5313	15.3622	15.3113	14.549	15.1493	15.5991	15.2412	15.465	15.4698	15.3267	47026.5	-0.259397	0.291161	0.529037
C12H6orf136	474828	ENSCAFG00000000416	chromosome 12 C6orf136 homolog [Source:VGNC Symbol;Acc:VGNC:49213]	ENSCAFG00000000416	ENSG00000204564	88.4984	C6orf136	chromosome 6 open reading frame 136 [Source:HGNC Symbol;Acc:HGNC:21301]	221545	ENSCAFP00000034471	ENSCAFT00000038720	13.6721	13.6359	13.0476	12.0143	12.0069	13.2823	12.838	12.9309	13.4492	12.9155	12.8601	11.8896	13.4552	13.044	11.7082	12.6734	12.2011	12.5897	12.5233	7580.52	-0.226264	0.484017	0.722407
NUP107	474440	ENSCAFG00000000417	nucleoporin 107 [Source:VGNC Symbol;Acc:VGNC:44044]	ENSCAFG00000000417	ENSG00000111581	93.5135	NUP107	nucleoporin 107 [Source:HGNC Symbol;Acc:HGNC:29914]	57122	ENSCAFP00000000604	ENSCAFT00000000659	11.3988	11.8501	11.8729	12.2595	12.0181	13.0231	11.998	11.4933	11.7055	13.0746	11.995	12.4969	11.7554	11.788	12.1992	11.4317	12.17	12.1808	12.1211	4445.53	0.278756	0.29537	0.533274
MDM2	403693	ENSCAFG00000000418	MDM2 proto-oncogene [Source:VGNC Symbol;Acc:VGNC:43106]	ENSCAFG00000000418	ENSG00000135679	87.6984	MDM2	MDM2 proto-oncogene [Source:HGNC Symbol;Acc:HGNC:6973]	4193	ENSCAFP00000000608	ENSCAFT00000000663	12.8808	13.5531	13.475	13.5199	13.636	14.7085	12.8203	13.1617	12.6877	13.634	13.9311	13.9905	13.0753	13.8141	13.4525	14.5196	13.8048	12.9496	13.5782	12735.1	0.262968	0.389316	0.633372
AKAP12	476246	ENSCAFG00000000419	A-kinase anchoring protein 12 [Source:VGNC Symbol;Acc:VGNC:37754]	ENSCAFG00000000419	ENSG00000131016	67.8977	AKAP12	A-kinase anchoring protein 12 [Source:HGNC Symbol;Acc:HGNC:370]	9590	ENSCAFP00000000609	ENSCAFT00000000664	6.52326	7.35778	8.61113	14.956	14.1805	13.7741	10.3588	10.2572	10.8558	12.0091	11.816	13.9599	8.59299	11.5456	12.0947	9.31766	12.8381	12.4895	9.876	6075.85	-1.04713	0.22636	0.4497
CPM		ENSCAFG00000000420	carboxypeptidase M [Source:VGNC Symbol;Acc:VGNC:54521]	ENSCAFG00000000420	ENSG00000135678	76.3587	CPM	carboxypeptidase M [Source:HGNC Symbol;Acc:HGNC:2311]	1368	ENSCAFP00000000610	ENSCAFT00000000665	10.3349	9.67462	10.2861	9.7052	12.913	11.1439	10.2201	10.4924	9.17944	12.2299	12.5398	12.9909	10.7195	12.9126	10.888	13.6992	11.6791	7.78341	11.9763	3599	0.722302	0.280622	0.516848
ENSCAFG00000000421		ENSCAFG00000000421		ENSCAFG00000000421						ENSCAFP00000040009,ENSCAFP00000037974	ENSCAFT00000048600,ENSCAFT00000000666	2.12752	3.59577	3.57908	3.0022	2.80604	3.79143	3.71968	1.95252	4.83605	4.38857	3.84103	3.15107	2.43676	3.61055	3.08175	1.01043	2.22877	3.62115	3.84894	9.8706	0.442057	0.39523	0.639482
ZBTB2	484036	ENSCAFG00000000422	zinc finger and BTB domain containing 2 [Source:VGNC Symbol;Acc:VGNC:54005]	ENSCAFG00000000422	ENSG00000181472	72.3589	ZBTB2	zinc finger and BTB domain containing 2 [Source:HGNC Symbol;Acc:HGNC:20868]	57621	ENSCAFP00000000611	ENSCAFT00000000667	12.4241	12.7534	12.5985	11.8052	11.5547	11.6466	11.5637	12.1326	12.4858	12.2677	12.6212	12.1161	11.4713	12.1248	11.3627	11.8934	12.4444	11.5861	11.6947	4368.74	-0.284382	0.25111	0.481491
RMND1	476247	ENSCAFG00000000423	required for meiotic nuclear division 1 homolog [Source:VGNC Symbol;Acc:VGNC:53761]	ENSCAFG00000000423	ENSG00000155906	65.4941	RMND1	required for meiotic nuclear division 1 homolog [Source:HGNC Symbol;Acc:HGNC:21176]	55005	ENSCAFP00000000614	ENSCAFT00000000670	10.3083	10.7417	10.5697	10.8435	10.8574	10.609	10.312	11.1079	11.6538	11.0003	10.7277	10.7598	11.5269	10.561	11.2269	11.2893	11.2798	10.7826	10.4385	1942.67	0.32301	0.140154	0.324856
CPSF6		ENSCAFG00000000424	cleavage and polyadenylation specific factor 6 [Source:VGNC Symbol;Acc:VGNC:39577]	ENSCAFG00000000424	ENSG00000111605	100	CPSF6	cleavage and polyadenylation specific factor 6 [Source:HGNC Symbol;Acc:HGNC:13871]	11052	ENSCAFP00000000616,ENSCAFP00000038011,ENSCAFP00000040154,ENSCAFP00000036169	ENSCAFT00000000672,ENSCAFT00000046748,ENSCAFT00000043597,ENSCAFT00000048094	11.8698	12.0049	12.0961	12.4437	12.1479	12.4812	12.9189	12.1646	12.0728	12.1889	12.3177	12.3138	12.7414	12.2469	12.1116	12.3871	12.5698	12.2618	12.3016	5109.22	0.256393	0.0824047	0.222826
ARMT1	611986	ENSCAFG00000000425	acidic residue methyltransferase 1 [Source:VGNC Symbol;Acc:VGNC:38130]	ENSCAFG00000000425	ENSG00000146476	87.9819	ARMT1	acidic residue methyltransferase 1 [Source:HGNC Symbol;Acc:HGNC:17872]	79624	ENSCAFP00000000618	ENSCAFT00000000674	12.3522	12.8588	12.3994	12.0574	11.8927	11.6254	11.4029	11.5041	12.0518	12.3148	12.2477	12.2835	12.556	12.4176	12.8068	13.203	12.752	11.8731	11.9125	5087.28	-0.0515266	0.851756	0.954203
LYZ	474442	ENSCAFG00000000426	lysozyme [Source:VGNC Symbol;Acc:VGNC:42901]	ENSCAFG00000000426	ENSG00000090382	80.4054	LYZ	lysozyme [Source:HGNC Symbol;Acc:HGNC:6740]	4069	ENSCAFP00000000619	ENSCAFT00000000675	20.1836	20.748	20.0059	16.9686	15.535	16.5446	20.3316	17.9168	17.7714	16.9149	17.5849	14.9825	18.2665	18.2481	18.5346	17.2643	16.87	16.3891	16.4434	414621	-1.57582	0.0206515	0.0794368
DHX16	481706	ENSCAFG00000000427	DEAH-box helicase 16 [Source:VGNC Symbol;Acc:VGNC:39940]	ENSCAFG00000000427	ENSG00000204560	97.2169	DHX16	DEAH-box helicase 16 [Source:HGNC Symbol;Acc:HGNC:2739]	8449	ENSCAFP00000000629	ENSCAFT00000000685	14.072	14.1798	13.7076	12.5406	12.5842	13.8593	13.3888	14.0265	14.6828	13.6276	12.913	13.1217	13.1631	13.2091	12.2985	13.3178	13.1725	13.0874	12.8756	11496.7	-0.124166	0.72039	0.890108
YEATS4	474443	ENSCAFG00000000428	YEATS domain containing 4 [Source:VGNC Symbol;Acc:VGNC:48483]	ENSCAFG00000000428	ENSG00000127337	99.1189	YEATS4	YEATS domain containing 4 [Source:HGNC Symbol;Acc:HGNC:24859]	8089	ENSCAFP00000000622	ENSCAFT00000000678	10.5534	10.9314	10.9444	10.536	10.7206	11.3653	11.5271	11.9708	12.455	11.5672	11.9626	10.9537	11.7214	11.059	11.6318	10.7622	11.2723	10.5645	11.3071	2618.34	0.768356	0.00305788	0.0187163
CCDC170	476248	ENSCAFG00000000429	coiled-coil domain containing 170 [Source:VGNC Symbol;Acc:VGNC:38809]	ENSCAFG00000000429	ENSG00000120262	82.4611	CCDC170	coiled-coil domain containing 170 [Source:HGNC Symbol;Acc:HGNC:21177]	80129	ENSCAFP00000000621	ENSCAFT00000000677	5.29239	4.1404	0.881583	0	9.38487	6.36922	3.98914	6.60231	9.41125	6.22326	6.90794	6.39457	3.93982	9.24664	5.16363	7.55205	3.69864	3.78786	8.11824	158.721	0.156706	0.873225	0.958022
ESR1	403640	ENSCAFG00000000430	estrogen receptor 1 [Source:VGNC Symbol;Acc:VGNC:40476]	ENSCAFG00000000430	ENSG00000091831	90.1007	ESR1	estrogen receptor 1 [Source:HGNC Symbol;Acc:HGNC:3467]	2099	ENSCAFP00000000624	ENSCAFT00000000680	6.33536	6.02953	5.51245	8.08944	10.8845	5.60629	4.50104	3.9404	0	4.88837	8.24817	7.046	1.68128	5.31543	4.86822	3.82666	3.5924	5.32876	5.75085	162.191	-2.89363	0.000851389	0.00682196
FRS2	474444	ENSCAFG00000000431	fibroblast growth factor receptor substrate 2 [Source:VGNC Symbol;Acc:VGNC:40986]	ENSCAFG00000000431	ENSG00000166225	99.2126	FRS2	fibroblast growth factor receptor substrate 2 [Source:HGNC Symbol;Acc:HGNC:16971]	10818	ENSCAFP00000000625	ENSCAFT00000000681	10.0239	9.25232	9.68948	9.99219	10.6383	7.8072	6.55977	5.97075	4.926	8.85824	9.10154	9.42532	7.04793	9.57504	9.72231	8.66458	9.24251	9.21828	8.82329	578.012	-1.2273	0.0261063	0.0949795
CCT2	474445	ENSCAFG00000000432	chaperonin containing TCP1 subunit 2 [Source:VGNC Symbol;Acc:VGNC:38922]	ENSCAFG00000000432	ENSG00000166226	97.757	CCT2	chaperonin containing TCP1 subunit 2 [Source:HGNC Symbol;Acc:HGNC:1615]	10576	ENSCAFP00000000628	ENSCAFT00000000684	13.3777	13.8999	13.7839	14.6507	14.5802	15.5104	14.6497	14.7079	14.3477	15.1346	14.4182	14.979	14.8106	14.1058	15.1395	14.5527	14.7002	14.5165	15.1664	25984.8	0.67071	0.00584001	0.030622
GFPT2	474653	ENSCAFG00000000433	glutamine-fructose-6-phosphate transaminase 2 [Source:VGNC Symbol;Acc:VGNC:41188]	ENSCAFG00000000433	ENSG00000131459	97.654	GFPT2	glutamine-fructose-6-phosphate transaminase 2 [Source:HGNC Symbol;Acc:HGNC:4242]	9945	ENSCAFP00000000662	ENSCAFT00000000718	0	1.68618	0	9.12896	10.4292	12.1634	11.3797	12.2802	11.262	9.76187	11.8746	11.3066	8.71546	12.7355	10.7158	5.60531	11.3934	7.05408	11.9729	2082.93	2.42548	0.0157394	0.0649952
LRRC10	481157	ENSCAFG00000000434	leucine rich repeat containing 10 [Source:VGNC Symbol;Acc:VGNC:54525]	ENSCAFG00000000434	ENSG00000198812	79.2115	LRRC10	leucine rich repeat containing 10 [Source:HGNC Symbol;Acc:HGNC:20264]	376132	ENSCAFP00000000631	ENSCAFT00000000687	0	0	0	0	1.32101	0	0	0	0	0	2.66272	0	0	0	0	0	0	0	3.15184	0.774662	0.64664	0.668738	0.85867
BEST3	481158	ENSCAFG00000000435	bestrophin 3 [Source:VGNC Symbol;Acc:VGNC:38436]	ENSCAFG00000000435	ENSG00000127325	76.7964	BEST3	bestrophin 3 [Source:HGNC Symbol;Acc:HGNC:17105]	144453	ENSCAFP00000038606,ENSCAFP00000000632	ENSCAFT00000045671,ENSCAFT00000000688	0	0	0	0	0	0	0	0	0	0	0	0	0	0	0	0	0	0	0	0	0	1	1
RAB3IP	481159	ENSCAFG00000000436	RAB3A interacting protein [Source:VGNC Symbol;Acc:VGNC:54536]	ENSCAFG00000000436	ENSG00000127328	96.7949	RAB3IP	RAB3A interacting protein [Source:HGNC Symbol;Acc:HGNC:16508]	117177	ENSCAFP00000000636	ENSCAFT00000000692	9.06212	9.81089	9.23475	11.6801	12.8904	11.5194	10.1254	9.96982	10.2343	10.2794	10.5067	11.0756	10.4572	10.0421	11.1931	10.7427	9.41217	10.6616	10.3748	1797.36	-0.746506	0.121297	0.294173
PPP1R18	100856242	ENSCAFG00000000437	nurim [Source:NCBI gene;Acc:100856242]	ENSCAFG00000000437	ENSG00000146112	61.6541	PPP1R18	protein phosphatase 1 regulatory subunit 18 [Source:HGNC Symbol;Acc:HGNC:29413]	107987457	ENSCAFP00000000638,ENSCAFP00000000641	ENSCAFT00000000694,ENSCAFT00000000697	15.9424	15.8553	15.7529	14.7109	13.5831	15.5637	15.785	16.2443	16.3305	15.5216	15.6011	15.0848	15.7769	15.6638	14.44	14.8432	15.2305	15.0822	15.4614	46889.6	0.151377	0.655468	0.849031
MYRFL		ENSCAFG00000000439	myelin regulatory factor like [Source:HGNC Symbol;Acc:HGNC:26316]	ENSCAFG00000000439	ENSG00000166268	85.4749	MYRFL	myelin regulatory factor like [Source:HGNC Symbol;Acc:HGNC:26316]	196446	ENSCAFP00000000642	ENSCAFT00000000698	0	2.93624	0	6.63185	11.3985	4.46628	1.23434	0	3.97269	0	2.66272	5.48271	2.70438	3.709	4.90863	1.59885	0	4.65059	0.838984	155.96	-4.67952	7.34619e-05	0.000970974
CNOT2	474446	ENSCAFG00000000441	CCR4-NOT transcription complex subunit 2 [Source:VGNC Symbol;Acc:VGNC:39413]	ENSCAFG00000000441	ENSG00000111596	100	CNOT2	CCR4-NOT transcription complex subunit 2 [Source:HGNC Symbol;Acc:HGNC:7878]	4848	ENSCAFP00000000645	ENSCAFT00000000701	13.312	13.7519	13.4157	13.8608	13.821	12.8561	12.5394	12.9202	13.4308	13.1997	12.9799	13.3105	12.854	12.8086	13.2657	12.7143	13.0946	12.8009	12.7275	9360.12	-0.661189	2.503e-05	0.000405268
MDC1		ENSCAFG00000000442	mediator of DNA damage checkpoint 1 [Source:VGNC Symbol;Acc:VGNC:43098]	ENSCAFG00000000442	ENSG00000137337	63.4565	MDC1	mediator of DNA damage checkpoint 1 [Source:HGNC Symbol;Acc:HGNC:21163]	9656	ENSCAFP00000000647,ENSCAFP00000038554,ENSCAFP00000000644	ENSCAFT00000000703,ENSCAFT00000043014,ENSCAFT00000000700	14.2056	14.5077	14.165	14.0399	13.5612	13.6132	13.7372	13.4682	13.6906	14.3709	13.4241	14.6529	13.5998	14.1321	13.6896	14.0857	14.4694	13.9272	13.5641	16289	-0.186456	0.406119	0.649477
TUBB	474830	ENSCAFG00000000443	tubulin beta class I [Source:NCBI gene;Acc:474830]	ENSCAFG00000000443	ENSG00000196230	100	TUBB	tubulin beta class I [Source:HGNC Symbol;Acc:HGNC:20778]	203068	ENSCAFP00000000649	ENSCAFT00000000705	14.8488	15.314	15.1961	15.5136	15.6445	16.8736	16.9845	16.5771	16.9245	17.3063	16.4229	16.3488	16.6061	16.6009	15.7624	16.6486	16.6284	15.4428	16.3023	83957.8	1.26164	2.30527e-07	8.68736e-06
FLOT1	474831	ENSCAFG00000000444	flotillin 1 [Source:VGNC Symbol;Acc:VGNC:40903]	ENSCAFG00000000444	ENSG00000137312	99.0632	FLOT1	flotillin 1 [Source:HGNC Symbol;Acc:HGNC:3757]	10211	ENSCAFP00000000650	ENSCAFT00000000706	16.6504	16.7153	16.1958	15.6385	15.7557	16.5854	17.089	17.7797	17.4946	16.3541	16.1922	15.9954	16.8505	16.3522	15.324	16.2876	16.0952	15.7346	16.4414	94717.2	0.354887	0.303015	0.541704
SYNE1		ENSCAFG00000000445	spectrin repeat containing nuclear envelope protein 1 [Source:VGNC Symbol;Acc:VGNC:47027]	ENSCAFG00000000445	ENSG00000131018	91.6591	SYNE1	spectrin repeat containing nuclear envelope protein 1 [Source:HGNC Symbol;Acc:HGNC:17089]	23345	ENSCAFP00000041619,ENSCAFP00000039418,ENSCAFP00000000744,ENSCAFP00000000701	ENSCAFT00000043078,ENSCAFT00000044768,ENSCAFT00000000809,ENSCAFT00000000760	15.4656	15.2598	14.9257	14.073	14.788	12.4501	11.423	12.1601	13.6518	14.1358	13.2533	13.0764	12.0747	14.6737	12.136	13.4699	13.8382	11.8503	12.7227	15510.3	-1.717	0.000133403	0.00157221
PTPRB	481162	ENSCAFG00000000446	protein tyrosine phosphatase_ receptor type B [Source:VGNC Symbol;Acc:VGNC:45183]	ENSCAFG00000000446	ENSG00000127329	87.8104	PTPRB	protein tyrosine phosphatase, receptor type B [Source:HGNC Symbol;Acc:HGNC:9665]	5787	ENSCAFP00000000663,ENSCAFP00000000661	ENSCAFT00000000719,ENSCAFT00000000717	8.37655	9.00385	9.20828	12.8214	15.2093	9.95953	9.44637	7.71799	8.00232	7.51657	9.73987	9.79593	6.4624	9.4684	10.3951	8.82808	10.2479	10.8125	8.56541	2979.93	-3.45934	4.64993e-06	0.000102046
ENSCAFG00000000447	481708	ENSCAFG00000000447	immediate early response 3 [Source:NCBI gene;Acc:481708]	ENSCAFG00000000447	ENSG00000137331	43.125	IER3	immediate early response 3 [Source:HGNC Symbol;Acc:HGNC:5392]	8870	ENSCAFP00000000653	ENSCAFT00000000709	11.2296	7.3675	10.4357	7.6039	11.0634	12.1665	8.70144	9.71284	10.1127	8.61509	10.8171	7.41049	12.4491	11.5724	6.96129	6.89096	7.84885	11.8691	12.0587	1721.62	0.545661	0.485154	0.723405
DDR1	100856512	ENSCAFG00000000448	discoidin domain receptor tyrosine kinase 1 [Source:NCBI gene;Acc:100856512]	ENSCAFG00000000448	ENSG00000204580	88.49	DDR1	discoidin domain receptor tyrosine kinase 1 [Source:HGNC Symbol;Acc:HGNC:2730]	780	ENSCAFP00000040968,ENSCAFP00000000658	ENSCAFT00000044691,ENSCAFT00000000714	10.4154	9.29879	11.0381	12.2291	13.3681	11.6005	10.6328	9.23106	8.7879	9.77621	9.55281	9.58192	9.28403	8.78451	8.97177	9.17049	8.61757	11.2142	10.6402	1794.24	-1.8317	0.00111397	0.00842784
TSPAN8	474448	ENSCAFG00000000450	tetraspanin 8 [Source:VGNC Symbol;Acc:VGNC:47925]	ENSCAFG00000000450	ENSG00000127324	73.8397	TSPAN8	tetraspanin 8 [Source:HGNC Symbol;Acc:HGNC:11855]	7103	ENSCAFP00000000667	ENSCAFT00000000723	12.5041	13.5083	11.8441	9.19085	17.1793	8.85633	11.6651	5.46131	6.41827	5.49911	7.61851	12.9603	2.70438	4.32039	13.106	6.39557	5.31168	9.06837	11.0539	10200	-3.74084	0.000511061	0.00454926
ENSCAFG00000000451		ENSCAFG00000000451		ENSCAFG00000000451	ENSG00000139292	87.3874	LGR5	leucine rich repeat containing G protein-coupled receptor 5 [Source:HGNC Symbol;Acc:HGNC:4504]	8549	ENSCAFP00000000668	ENSCAFT00000000724	0	0	0	0	6.86267	0.939298	1.23434	0	0	0	0	4.92518	0	5.15002	7.87109	2.33857	0.942483	0	5.15813	11.9053	-1.09849	0.430946	0.673635
ZFC3H1	474449	ENSCAFG00000000453	zinc finger C3H1-type containing [Source:VGNC Symbol;Acc:VGNC:48605]	ENSCAFG00000000453	ENSG00000133858	93.9318	ZFC3H1	zinc finger C3H1-type containing [Source:HGNC Symbol;Acc:HGNC:28328]	196441	ENSCAFP00000000672	ENSCAFT00000000728	14.1774	14.2643	13.8154	13.3209	12.8356	12.3966	11.7856	12.0516	12.3644	12.6295	12.0792	13.1274	12.3631	13.477	13.096	12.4465	12.9549	12.9114	12.1292	8385.72	-1.12913	8.57836e-05	0.00110142
VARS2	474833	ENSCAFG00000000454	valyl-tRNA synthetase 2_ mitochondrial [Source:VGNC Symbol;Acc:VGNC:48232]	ENSCAFG00000000454	ENSG00000137411	84.3866	VARS2	valyl-tRNA synthetase 2, mitochondrial [Source:HGNC Symbol;Acc:HGNC:21642]	57176	ENSCAFP00000032497,ENSCAFP00000000685	ENSCAFT00000037049,ENSCAFT00000000742	13.8775	13.926	13.6494	13.3257	13.501	14.3692	13.764	14.3228	15.2768	14.6844	14.2628	14.3309	14.6668	14.6999	13.1974	13.8459	13.5345	14.3227	14.1449	18651.4	0.655186	0.0143425	0.0605554
THAP2	100683172	ENSCAFG00000000456	THAP domain containing 2 [Source:VGNC Symbol;Acc:VGNC:47327]	ENSCAFG00000000456	ENSG00000173451	93.4884	THAP2	THAP domain containing 2 [Source:HGNC Symbol;Acc:HGNC:20854]	83591	ENSCAFP00000000673	ENSCAFT00000000730	9.07119	9.37787	9.29015	9.26343	8.87422	8.06125	7.46642	8.21963	8.0431	9.31436	8.79593	8.64449	9.06075	8.28337	9.43302	8.80536	8.65435	8.58725	7.91636	441.815	-0.563648	0.040698	0.133419
TMEM19		ENSCAFG00000000457	transmembrane protein 19 [Source:VGNC Symbol;Acc:VGNC:47514]	ENSCAFG00000000457	ENSG00000139291	92.9293	TMEM19	transmembrane protein 19 [Source:HGNC Symbol;Acc:HGNC:25605]	55266	ENSCAFP00000000674	ENSCAFT00000000731	10.5811	10.7124	11.209	11.6318	11.9281	10.6317	10.254	9.62116	9.03531	11.4028	11.2286	11.597	11.482	11.3817	12.2968	11.185	10.9427	11.5346	11.1931	2374.62	-0.122149	0.753349	0.90988
RAB21	100683312	ENSCAFG00000000458	RAB21_ member RAS oncogene family [Source:VGNC Symbol;Acc:VGNC:45261]	ENSCAFG00000000458	ENSG00000080371	88.6555	RAB21	RAB21, member RAS oncogene family [Source:HGNC Symbol;Acc:HGNC:18263]	23011	ENSCAFP00000000675	ENSCAFT00000000732	12.8024	12.963	12.1958	12.1048	11.7696	11.4286	11.3508	10.9535	10.1528	12.2288	12.0368	12.1235	11.6813	11.9335	12.4474	12.1822	12.0393	11.7156	11.51	4082.51	-0.631576	0.0352401	0.119581
TBC1D15	474451	ENSCAFG00000000459	TBC1 domain family member 15 [Source:VGNC Symbol;Acc:VGNC:47134]	ENSCAFG00000000459	ENSG00000121749	93.4018	TBC1D15	TBC1 domain family member 15 [Source:HGNC Symbol;Acc:HGNC:25694]	64786	ENSCAFP00000000678,ENSCAFP00000038365	ENSCAFT00000000735,ENSCAFT00000043266	13.2463	13.6408	12.9112	13.0599	12.7891	12.8061	11.6537	11.5012	10.9883	12.7185	12.3585	13.0256	12.0381	12.5097	12.5523	12.6709	12.9224	12.4122	12.3066	6435.72	-0.739281	0.00882951	0.0419441
LAPTM4B	475042	ENSCAFG00000000460	lysosomal protein transmembrane 4 beta [Source:VGNC Symbol;Acc:VGNC:54319]	ENSCAFG00000000460	ENSG00000104341	67.4556	LAPTM4B	lysosomal protein transmembrane 4 beta [Source:HGNC Symbol;Acc:HGNC:13646]	55353	ENSCAFP00000000679	ENSCAFT00000000736	0	0	0	6.49274	11.4291	8.21618	7.92564	5.86814	0	5.98728	5.94093	6.03339	3.83215	6.07522	6.94195	2.01561	5.37715	6.18184	5.54689	210.066	-2.35997	0.0367718	0.123455
TPH2	481165	ENSCAFG00000000462	tryptophan hydroxylase 2 [Source:VGNC Symbol;Acc:VGNC:47739]	ENSCAFG00000000462	ENSG00000139287	90.4277	TPH2	tryptophan hydroxylase 2 [Source:HGNC Symbol;Acc:HGNC:20692]	121278	ENSCAFP00000000683	ENSCAFT00000000740	2.9522	2.44257	2.95218	0	4.50633	3.34709	0	0	4.52669	0.900872	0	1.95107	0	2.62668	2.76707	2.82518	2.22877	3.21571	3.4924	5.99491	-0.540341	0.553479	0.778933
ERICH5		ENSCAFG00000000463	glutamate rich 5 [Source:VGNC Symbol;Acc:VGNC:40456]	ENSCAFG00000000463	ENSG00000177459	57.2152	ERICH5	glutamate rich 5 [Source:HGNC Symbol;Acc:HGNC:26823]	203111	ENSCAFP00000000681,ENSCAFP00000036598,ENSCAFP00000041136	ENSCAFT00000000738,ENSCAFT00000044774,ENSCAFT00000045664	4.48163	4.95157	4.76098	6.35121	6.5872	6.88816	6.49634	7.44845	4.63735	5.15736	5.04411	6.54609	5.49641	6.46155	6.88233	8.11873	7.61107	5.02916	7.57817	92.5298	1.04718	0.0505329	0.156
CNOT6	481463	ENSCAFG00000000464	CCR4-NOT transcription complex subunit 6 [Source:VGNC Symbol;Acc:VGNC:39416]	ENSCAFG00000000464	ENSG00000113300	98.0251	CNOT6	CCR4-NOT transcription complex subunit 6 [Source:HGNC Symbol;Acc:HGNC:14099]	57472	ENSCAFP00000000688	ENSCAFT00000000745	13.5086	13.6988	13.1686	12.6875	13.1336	12.0085	11.0522	11.9453	12.183	13.6022	12.3045	12.1133	11.6062	13.0801	12.593	12.7055	13.1214	12.4056	12.2681	6862.64	-0.778827	0.0167795	0.0680787
ENSCAFG00000000465		ENSCAFG00000000465		ENSCAFG00000000465						ENSCAFP00000000682	ENSCAFT00000000739	2.72598	3.45696	3.35985	2.5628	1.69938	5.04945	6.64024	6.46842	3.34873	5.00984	4.42226	3.15107	5.30832	3.709	5.19664	5.34219	4.69429	1.32614	4.31694	25.8123	2.25064	0.000347865	0.00335912
POP1	481978	ENSCAFG00000000469	POP1 homolog_ ribonuclease P/MRP subunit [Source:VGNC Symbol;Acc:VGNC:44815]	ENSCAFG00000000469	ENSG00000104356	81.1523	POP1	POP1 homolog, ribonuclease P/MRP subunit [Source:HGNC Symbol;Acc:HGNC:30129]	10940	ENSCAFP00000000694,ENSCAFP00000039863	ENSCAFT00000000751,ENSCAFT00000046336	10.5652	10.8154	10.8645	11.3095	10.7123	12.0897	11.3789	11.7177	11.7361	11.9102	11.0363	11.5265	11.2957	11.3506	11.3	11.2387	11.4862	10.661	11.5096	2607.64	0.607509	0.00245021	0.0157625
ENSCAFG00000000470		ENSCAFG00000000470		ENSCAFG00000000470	ENSG00000168631	42.0523	MUCL3	mucin like 3 [Source:HGNC Symbol;Acc:HGNC:21666]	135656	ENSCAFP00000042371,ENSCAFP00000000689	ENSCAFT00000047683,ENSCAFT00000000746	0	0	0	0	0.806699	0.939298	0	0	4.926	2.82178	0	0.779597	2.10791	4.04684	3.91679	3.47833	0.942483	3.86451	3.59013	5.60376	4.04794	0.000501048	0.00447962
ENSCAFG00000000471		ENSCAFG00000000471		ENSCAFG00000000471	ENSG00000204544	49.5283	MUC21	mucin 21, cell surface associated [Source:HGNC Symbol;Acc:HGNC:21661]	394263	ENSCAFP00000000690	ENSCAFT00000000747	0	0	0	0	0	0	0	0	0	0	0	0	0	0	0	0	0	0	0	0	0	1	1
C12H6orf15	100688132	ENSCAFG00000000472	chromosome 12 C6orf15 homolog [Source:VGNC Symbol;Acc:VGNC:54280]	ENSCAFG00000000472	ENSG00000204542	65.7895	C6orf15	chromosome 6 open reading frame 15 [Source:HGNC Symbol;Acc:HGNC:13927]	29113	ENSCAFP00000000691	ENSCAFT00000000748	0	0	0	5.83536	5.32044	0	0	0	0	0	0	0	0	0	2.1105	0	0	4.00657	2.30566	6.17851	-2.25553	0.130611	0.309368
TRHDE	481166	ENSCAFG00000000473	thyrotropin releasing hormone degrading enzyme [Source:VGNC Symbol;Acc:VGNC:47798]	ENSCAFG00000000473	ENSG00000072657	97.589	TRHDE	thyrotropin releasing hormone degrading enzyme [Source:HGNC Symbol;Acc:HGNC:30748]	29953	ENSCAFP00000000696	ENSCAFT00000000753	6.04759	7.70312	5.00758	7.67493	0	2.22354	0	0	3.06178	0.900872	0	0	0	0	0	0	1.50775	4.19645	2.0549	28.4883	-4.48722	0.000125446	0.00149745
CDSN	607062	ENSCAFG00000000474	corneodesmosin [Source:VGNC Symbol;Acc:VGNC:39082]	ENSCAFG00000000474	ENSG00000204539	77.3092	CDSN	corneodesmosin [Source:HGNC Symbol;Acc:HGNC:1802]	1041	ENSCAFP00000000693,ENSCAFP00000041928	ENSCAFT00000000750,ENSCAFT00000046793	0	0	0	4.55084	0	3.79143	3.18846	0	4.27612	2.633	0	1.95107	3.93982	0.897372	0	0	0.942483	0.810363	0	4.56479	0.00367256	0.997713	1
PSORS1C2	100682937	ENSCAFG00000000475	psoriasis susceptibility 1 candidate 2 [Source:NCBI gene;Acc:100682937]	ENSCAFG00000000475	ENSG00000204538	83.8235	PSORS1C2	psoriasis susceptibility 1 candidate 2 [Source:HGNC Symbol;Acc:HGNC:17199]	170680	ENSCAFP00000000695	ENSCAFT00000000752	5.59022	6.74774	5.48557	5.74393	6.94393	7.78336	6.18378	8.8053	11.4716	7.9601	6.06101	8.63671	7.27048	8.8827	6.1091	7.83447	7.3831	8.82637	7.60764	336.414	2.3951	0.000380961	0.00359153
CCHCR1	474834	ENSCAFG00000000478	coiled-coil alpha-helical rod protein 1 [Source:VGNC Symbol;Acc:VGNC:38877]	ENSCAFG00000000478	ENSG00000204536	83.5473	CCHCR1	coiled-coil alpha-helical rod protein 1 [Source:HGNC Symbol;Acc:HGNC:13930]	54535	ENSCAFP00000000702,ENSCAFP00000039498	ENSCAFT00000000761,ENSCAFT00000046522	12.2574	12.1397	12.0328	12.4258	13.271	13.5975	11.3403	12.9732	14.715	12.1147	11.9357	12.7824	12.6564	13.5216	11.9191	12.2514	12.0957	13.0952	12.296	7337.28	0.434887	0.32389	0.564865
KCNC2	481168	ENSCAFG00000000479	potassium voltage-gated channel subfamily C member 2 [Source:VGNC Symbol;Acc:VGNC:42237]	ENSCAFG00000000479	ENSG00000166006	95.8333	KCNC2	potassium voltage-gated channel subfamily C member 2 [Source:HGNC Symbol;Acc:HGNC:6234]	3747	ENSCAFP00000031066,ENSCAFP00000041799,ENSCAFP00000000699	ENSCAFT00000035769,ENSCAFT00000049760,ENSCAFT00000000758	5.25044	4.04669	3.47363	2.5628	5.02088	3.21076	0	0	0	1.45122	0	0.779597	1.07283	0.897372	0	0	0	3.52996	0.838984	6.47852	-3.09105	0.00149657	0.010684
NIPAL2		ENSCAFG00000000480	NIPA like domain containing 2 [Source:VGNC Symbol;Acc:VGNC:43816]	ENSCAFG00000000480	ENSG00000104361	89.3805	NIPAL2	NIPA like domain containing 2 [Source:HGNC Symbol;Acc:HGNC:25854]	79815	ENSCAFP00000035150	ENSCAFT00000039314	10.6341	11.6536	12.0215	11.1985	12.275	9.11216	11.7661	7.76635	8.63626	9.05688	8.93602	8.52046	7.3892	8.32277	7.81373	8.3561	10.3604	11.7692	8.50717	1500.34	-1.80906	0.00481084	0.0264418
CAPS2	481169	ENSCAFG00000000481	calcyphosine 2 [Source:VGNC Symbol;Acc:VGNC:38710]	ENSCAFG00000000481	ENSG00000180881	66.7224	CAPS2	calcyphosine 2 [Source:HGNC Symbol;Acc:HGNC:16471]	84698	ENSCAFP00000000704	ENSCAFT00000000763	9.54026	8.99447	7.56113	8.53623	9.67266	4.05303	7.66218	5.14755	10.2431	10.9694	9.11085	4.70503	6.11729	9.01127	10.3853	3.34064	9.114	5.88341	9.34118	518.8	-0.0220093	0.97879	0.995372
FLT4	481464	ENSCAFG00000000482	fms related tyrosine kinase 4 [Source:VGNC Symbol;Acc:VGNC:40910]	ENSCAFG00000000482	ENSG00000037280	86.4964	FLT4	fms related tyrosine kinase 4 [Source:HGNC Symbol;Acc:HGNC:3767]	2324	ENSCAFP00000000712,ENSCAFP00000036790	ENSCAFT00000000771,ENSCAFT00000047300	5.7493	6.43287	6.00405	12.8125	13.571	12.1295	11.9632	9.58388	11.0484	7.76685	9.3477	10.8296	9.7004	13.7761	10.9266	10.1603	9.78508	12.3187	10.681	3114.76	-0.425925	0.623291	0.828941
TCF19	474835	ENSCAFG00000000483	transcription factor 19 [Source:VGNC Symbol;Acc:VGNC:47191]	ENSCAFG00000000483	ENSG00000137310	85.4651	TCF19	transcription factor 19 [Source:HGNC Symbol;Acc:HGNC:11629]	6941	ENSCAFP00000000705	ENSCAFT00000000764	9.82744	10.5199	10.5569	10.3005	10.0716	11.3867	11.9366	10.8686	11.6879	11.9141	11.5776	11.0582	11.9841	10.8211	9.52687	11.2223	10.6722	10.7407	11.336	2206.87	1.0263	0.000852503	0.00682812
STK3	475045	ENSCAFG00000000484	serine/threonine kinase 3 [Source:VGNC Symbol;Acc:VGNC:46911]	ENSCAFG00000000484	ENSG00000104375	97.7597	STK3	serine/threonine kinase 3 [Source:HGNC Symbol;Acc:HGNC:11406]	6788	ENSCAFP00000000711	ENSCAFT00000000770	9.59995	10.1221	9.94263	11.5132	12.2502	11.579	11.2944	11.7054	11.4772	11.4975	11.7502	11.6465	11.4612	11.2195	11.7647	11.6919	11.8207	10.4886	12.0184	2797.25	0.501812	0.14527	0.332945
ENSCAFG00000000485	481709	ENSCAFG00000000485	POU class 5 homeobox 1 [Source:NCBI gene;Acc:481709]	ENSCAFG00000000485	ENSG00000204531	90.8333	POU5F1	POU class 5 homeobox 1 [Source:HGNC Symbol;Acc:HGNC:9221]	5460	ENSCAFP00000000709	ENSCAFT00000000768	4.61986	3.45696	0	1.63397	2.80604	0	3.56338	0	4.52669	4.70866	0	1.95107	1.07283	1.44644	0	2.82518	0	0	0	5.86679	-0.606353	0.615517	0.822688
DLA88	474836	ENSCAFG00000000487	MHC class I DLA-88 [Source:NCBI gene;Acc:474836]	ENSCAFG00000000487	ENSG00000206503	69.898	HLA-A	major histocompatibility complex, class I, A [Source:HGNC Symbol;Acc:HGNC:4931]	3105	ENSCAFP00000000718,ENSCAFP00000000716	ENSCAFT00000000779,ENSCAFT00000000775	17.47	15.2388	17.444	17.5147	16.9574	17.6632	15.0271	14.5635	16.6668	14.5761	16.806	15.8926	16.1088	18.6216	15.3766	15.5362	12.9732	18.026	16.5625	116730	-0.389614	0.536125	0.765998
KCNS2	481979	ENSCAFG00000000488	potassium voltage-gated channel modifier subfamily S member 2 [Source:VGNC Symbol;Acc:VGNC:42294]	ENSCAFG00000000488	ENSG00000156486	96.4361	KCNS2	potassium voltage-gated channel modifier subfamily S member 2 [Source:HGNC Symbol;Acc:HGNC:6301]	3788	ENSCAFP00000000715	ENSCAFT00000000774	0	0	0	0	1.32101	0	0	0	0	3.39768	3.30555	2.19637	0	0	0	0	0	0	2.86994	1.56938	1.42307	0.342607	0.584458
ENSCAFG00000000489		ENSCAFG00000000489		ENSCAFG00000000489						ENSCAFP00000030707	ENSCAFT00000000815	11.1669	10.6168	10.0474	8.23084	4.9872	6.25253	5.28082	6.97575	7.7548	8.27078	6.46097	7.64551	5.34795	9.26091	7.98885	6.91542	7.87741	8.39393	6.61502	420.704	-2.3149	0.00028391	0.00286783
ENSCAFG00000000491		ENSCAFG00000000491		ENSCAFG00000000491	ENSG00000010244	93.1868	ZNF207	zinc finger protein 207 [Source:HGNC Symbol;Acc:HGNC:12998]	7756	ENSCAFP00000038516	ENSCAFT00000000777	3.31987	2.93624	3.35985	4.71391	2.80604	4.6879	4.94299	3.03144	1.50462	4.26387	4.96422	3.86951	3.58923	4.12025	3.99393	4.18955	4.69429	2.25346	2.30566	14.4181	0.447502	0.396048	0.64021
ENSCAFG00000000492		ENSCAFG00000000492		ENSCAFG00000000492	ENSG00000204525	72.6708	HLA-C	major histocompatibility complex, class I, C [Source:HGNC Symbol;Acc:HGNC:4933]	3107	ENSCAFP00000000727	ENSCAFT00000000791	9.81129	7.88333	10.1462	12.5611	13.2049	10.4354	7.62312	8.72439	7.8498	6.96589	9.17658	7.30329	8.77845	14.3692	6.96129	7.04298	8.07775	14.1002	8.9825	3211.97	-0.174364	0.862983	0.956327
OSR2	481980	ENSCAFG00000000493	odd-skipped related transciption factor 2 [Source:VGNC Symbol;Acc:VGNC:44169]	ENSCAFG00000000493	ENSG00000164920	98.7179	OSR2	odd-skipped related transciption factor 2 [Source:HGNC Symbol;Acc:HGNC:15830]	116039	ENSCAFP00000000717	ENSCAFT00000000778	0	0	0	1.2645	4.88116	8.29416	8.55346	8.38361	5.16641	4.12736	8.28973	5.25799	4.45731	6.11168	4.78384	4.10702	3.06603	3.70691	4.4788	85.4567	3.70211	0.000145138	0.00168626
ENSCAFG00000000494	481468	ENSCAFG00000000494	cOR2AI2 olfactory receptor family 2 subfamily AI-like [Source:NCBI gene;Acc:481468]	ENSCAFG00000000494						ENSCAFP00000000719	ENSCAFT00000000780	0	0	0	0	0.806699	0.939298	0	0	0	0	0	0	0	0	0	0	0	1.32614	0	0.167058	0.0829271	0.956182	0.981522
ENSCAFG00000000496		ENSCAFG00000000496		ENSCAFG00000000496							ENSCAFT00000000785	9.58526	10.0394	9.63397	10.6873	10.1668	10.6082	12.1831	10.289	8.94138	11.0094	10.5381	11.6574	10.6349	10.6803	11.1325	11.5196	11.2717	10.2918	11.2573	1827	0.93848	0.0098382	0.0455425
ENSCAFG00000000497	100684769	ENSCAFG00000000497	immunity-related GTPase family M protein 1 [Source:NCBI gene;Acc:100684769]	ENSCAFG00000000497	ENSG00000237693	22.293	IRGM	immunity related GTPase M [Source:HGNC Symbol;Acc:HGNC:29597]	345611	ENSCAFP00000000720	ENSCAFT00000000781	13.0516	13.1808	13.3334	12.3853	11.6031	12.2909	10.3751	12.383	11.888	14.8524	13.3038	11.5601	11.7968	15.7054	12.5096	14.6717	15.0108	12.2219	12.4108	11941	0.850635	0.195989	0.408608
ENSCAFG00000000498		ENSCAFG00000000498		ENSCAFG00000000498						ENSCAFP00000000722	ENSCAFT00000000784	13.0459	13.1654	13.5184	12.0674	11.5257	11.6094	9.9648	11.3767	10.7052	14.2375	12.794	10.4976	11.2048	15.3334	11.7175	14.2677	14.67	11.4095	11.7319	9044.43	0.376281	0.597195	0.810609
DLA-64	474838	ENSCAFG00000000500	MHC class I DLA-64 [Source:NCBI gene;Acc:474838]	ENSCAFG00000000500	ENSG00000234745	71.1911	HLA-B	major histocompatibility complex, class I, B [Source:HGNC Symbol;Acc:HGNC:4932]	3106	ENSCAFP00000031410	ENSCAFT00000036073	18.1292	18.3569	17.9534	15.6018	15.1284	17.9326	18.2101	19.5443	18.8368	17.7132	17.8931	17.6764	17.4776	17.626	15.2743	17.9284	18.3142	17.2642	17.1415	248292	0.465928	0.362493	0.6062
IFGGC1	481471	ENSCAFG00000000502	interferon-inducible GTPase 1-like [Source:NCBI gene;Acc:481471]	ENSCAFG00000000502						ENSCAFP00000032387	ENSCAFT00000036952	13.0935	12.7536	13.1219	12.2185	11.6594	12.3197	10.2428	11.9231	10.5998	14.6945	13.4622	11.3082	11.9911	15.8464	12.2191	14.602	15.3825	12.0191	12.6615	12137.2	1.05514	0.13422	0.3153
MCCD1	607150	ENSCAFG00000000506	mitochondrial coiled-coil domain 1 [Source:VGNC Symbol;Acc:VGNC:43072]	ENSCAFG00000000506	ENSG00000204511	80.1724	MCCD1	mitochondrial coiled-coil domain 1 [Source:HGNC Symbol;Acc:HGNC:20668]	401250	ENSCAFP00000000729	ENSCAFT00000000793	0	0	0	0	0	0	0	0	0	0	0	0	0	0	0	0	0	0	0	0	0	1	1
VPS13B	481981	ENSCAFG00000000507	vacuolar protein sorting 13 homolog B [Source:VGNC Symbol;Acc:VGNC:48275]	ENSCAFG00000000507	ENSG00000132549	90.321	VPS13B	vacuolar protein sorting 13 homolog B [Source:HGNC Symbol;Acc:HGNC:2183]	157680	ENSCAFP00000038220,ENSCAFP00000000746	ENSCAFT00000043554,ENSCAFT00000000811	13.6475	13.4034	13.5804	12.8502	12.8444	11.9554	10.9444	11.1513	10.2031	11.8071	11.971	12.138	10.8683	12.5093	12.0676	12.2171	12.2169	11.5474	11.7916	5273.08	-1.50148	1.18446e-06	3.32856e-05
DDX39B	474839	ENSCAFG00000000509	DExD-box helicase 39B [Source:VGNC Symbol;Acc:VGNC:39855]	ENSCAFG00000000509	ENSG00000198563	99.5327	DDX39B	DExD-box helicase 39B [Source:HGNC Symbol;Acc:HGNC:13917]	7919	ENSCAFP00000031897,ENSCAFP00000000732	ENSCAFT00000036511,ENSCAFT00000000797	15.0892	15.2461	14.9015	14.4351	14.1442	15.1828	15.1449	15.5579	16.3917	14.8306	14.3062	14.9578	15.1536	15.3068	14.0611	14.9486	15.0004	15.0801	14.8889	34572.6	0.336402	0.257307	0.489263
PRR16	100686740	ENSCAFG00000000510	proline rich 16 [Source:VGNC Symbol;Acc:VGNC:45041]	ENSCAFG00000000510	ENSG00000184838	92.4342	PRR16	proline rich 16 [Source:HGNC Symbol;Acc:HGNC:29654]	51334	ENSCAFP00000035850,ENSCAFP00000000731	ENSCAFT00000048082,ENSCAFT00000000795	4.24576	0	0.881583	5.93793	8.0319	10.0904	9.29615	11.1558	9.51272	7.86671	8.85527	8.80797	8.16955	9.05638	10.2958	7.34257	8.80169	6.32433	7.97634	485.231	2.96527	0.000233923	0.00245461
SRFBP1	608560	ENSCAFG00000000512	serum response factor binding protein 1 [Source:VGNC Symbol;Acc:VGNC:46800]	ENSCAFG00000000512	ENSG00000151304	78.5047	SRFBP1	serum response factor binding protein 1 [Source:HGNC Symbol;Acc:HGNC:26333]	153443	ENSCAFP00000000735,ENSCAFP00000000734	ENSCAFT00000000800,ENSCAFT00000000799	9.1331	9.74343	10.2275	11.4604	11.1877	10.9575	11.2749	11.3484	11.4744	11.6501	11.0878	10.6372	11.6691	11.4385	11.929	12.0628	12.2258	10.5303	10.9849	2481.9	0.846239	0.0141733	0.060005
ATP6V1G2	474840	ENSCAFG00000000513	ATPase H+ transporting V1 subunit G2 [Source:VGNC Symbol;Acc:VGNC:52107]	ENSCAFG00000000513	ENSG00000213760	96.6102	ATP6V1G2	ATPase H+ transporting V1 subunit G2 [Source:HGNC Symbol;Acc:HGNC:862]	534	ENSCAFP00000000733	ENSCAFT00000000798	6.45101	6.16947	5.56474	6.12349	5.77986	5.27133	7.31533	4.18769	6.35491	7.11774	5.64036	6.21137	6.24872	6.05665	6.24154	5.47974	5.47009	7.95972	6.77943	81.0162	0.402081	0.365861	0.609418
LTA	607183	ENSCAFG00000000515	Canis lupus familiaris lymphotoxin alpha (LTA)_ mRNA. [Source:RefSeq mRNA;Acc:NM_001313849]	ENSCAFG00000000515	ENSG00000226979	77.451	LTA	lymphotoxin alpha [Source:HGNC Symbol;Acc:HGNC:6709]	4049	ENSCAFP00000000737	ENSCAFT00000000802	7.83219	6.92936	8.67497	8.63368	5.59096	8.15712	5.74837	7.14623	7.11699	7.81209	7.43804	5.23071	5.97268	8.30714	5.56857	7.628	10.0476	7.58251	7.81894	228.468	-0.0911544	0.88228	0.962233
TNF	403922	ENSCAFG00000000517	tumor necrosis factor [Source:VGNC Symbol;Acc:VGNC:47647]	ENSCAFG00000000517	ENSG00000232810	90.9871	TNF	tumor necrosis factor [Source:HGNC Symbol;Acc:HGNC:11892]	7124	ENSCAFP00000000739	ENSCAFT00000000804	9.80225	10.2951	10.3656	10.6903	5.81868	6.50659	10.0353	11.5253	12.0048	11.6031	10.3097	8.65222	11.8101	12.1195	9.13181	9.88184	11.7472	9.30849	11.9184	1875.04	1.01917	0.12087	0.293523
ENSCAFG00000000519	474655	ENSCAFG00000000519	zinc finger protein 474 [Source:NCBI gene;Acc:474655]	ENSCAFG00000000519	ENSG00000250803	22.1978		zinc finger protein 474-like [Source:NCBI gene;Acc:100505841]	100505841	ENSCAFP00000039928,ENSCAFP00000000741	ENSCAFT00000046002,ENSCAFT00000000806	4.06394	0	0	4.03798	8.14313	5.27133	6.1009	4.89263	0	5.04816	0	0.779597	2.43676	0	8.52558	6.30591	0	2.9603	7.16763	56.8009	-0.151733	0.903352	0.962233
SNCAIP	481479	ENSCAFG00000000522	synuclein alpha interacting protein [Source:VGNC Symbol;Acc:VGNC:46597]	ENSCAFG00000000522	ENSG00000064692	92.0306	SNCAIP	synuclein alpha interacting protein [Source:HGNC Symbol;Acc:HGNC:11139]	9627	ENSCAFP00000000752	ENSCAFT00000000818	4.24576	3.45696	4.40718	9.5438	11.6225	9.10256	10.9602	5.79544	3.79312	4.44709	7.46732	7.34204	6.31021	5.04084	11.523	5.74831	6.65188	7.02932	5.98446	542.481	-0.696015	0.493088	0.730586
ENSCAFG00000000523		ENSCAFG00000000523		ENSCAFG00000000523							ENSCAFT00000000826	3.61261	4.22838	5.00758	4.82516	5.14826	3.79143	5.22973	0	0	4.88837	4.23068	3.86951	4.22164	4.43989	3.657	4.10702	4.34756	4.07268	3.99883	18.3007	-0.57748	0.250372	0.480538
GLIPR1	474452	ENSCAFG00000000525	GLI pathogenesis related 1 [Source:VGNC Symbol;Acc:VGNC:41260]	ENSCAFG00000000525	ENSG00000139278	69.5167	GLIPR1	GLI pathogenesis related 1 [Source:HGNC Symbol;Acc:HGNC:17001]	11010	ENSCAFP00000000751,ENSCAFP00000039516	ENSCAFT00000000817,ENSCAFT00000044675	14.8796	15.068	14.2397	14.1888	11.2134	13.5523	13.5818	14.759	14.2301	14.6675	13.4334	13.1334	13.4896	14.3768	13.578	12.8965	12.8661	14.1974	14.342	16937.2	-0.428288	0.313816	0.553832
ENSCAFG00000000528		ENSCAFG00000000528		ENSCAFG00000000528	ENSG00000111615	81.016	KRR1	KRR1, small subunit processome component homolog [Source:HGNC Symbol;Acc:HGNC:5176]	11103	ENSCAFP00000000755	ENSCAFT00000000822	11.8369	11.9987	11.7936	11.6978	11.7857	10.741	10.1953	10.6833	11.3479	10.886	10.9527	10.9226	10.3769	11.1021	11.2028	10.7073	11.0576	11.4621	11.082	2408.48	-0.876539	1.30383e-06	3.59509e-05
RGS22		ENSCAFG00000000529	regulator of G protein signaling 22 [Source:VGNC Symbol;Acc:VGNC:45532]	ENSCAFG00000000529	ENSG00000132554	81.8026	RGS22	regulator of G protein signaling 22 [Source:HGNC Symbol;Acc:HGNC:24499]	26166	ENSCAFP00000000757	ENSCAFT00000000824	8.49357	10.2139	8.84053	9.858	11.5396	9.21375	5.91934	9.0862	9.24207	8.8663	9.84816	10.579	9.25305	7.09211	8.33488	10.1423	10.5683	9.18504	9.51456	823.43	-0.738072	0.180296	0.386142
SNX2	474657	ENSCAFG00000000530	sorting nexin 2 [Source:VGNC Symbol;Acc:VGNC:46629]	ENSCAFG00000000530	ENSG00000205302	99.2537	SNX2	sorting nexin 2 [Source:HGNC Symbol;Acc:HGNC:11173]	6643	ENSCAFP00000034493	ENSCAFT00000038741	14.4036	14.8368	13.8982	14.6946	14.0333	14.1953	14.6351	14.9654	13.7849	14.1694	14.5413	14.0413	14.3845	14.9655	15.1806	15.6089	15.1274	14.5715	14.102	25111.9	0.259972	0.352824	0.595532
ENSCAFG00000000532		ENSCAFG00000000532		ENSCAFG00000000532	ENSG00000053372	86.2661	MRTO4	MRT4 homolog, ribosome maturation factor [Source:HGNC Symbol;Acc:HGNC:18477]	51154	ENSCAFP00000035363	ENSCAFT00000000827	4.80515	5.97969	5.45819	5.7812	7.64053	5.87795	5.0646	6.26806	6.41827	4.8455	6.207	5.73648	6.75549	4.04684	4.73972	6.04283	6.27635	5.59932	4.62432	60.4863	-0.489802	0.285394	0.521826
PRRC2A	481713	ENSCAFG00000000533	proline rich coiled-coil 2A [Source:VGNC Symbol;Acc:VGNC:45052]	ENSCAFG00000000533	ENSG00000204469	90.5268	PRRC2A	proline rich coiled-coil 2A [Source:HGNC Symbol;Acc:HGNC:13918]	7916	ENSCAFP00000000801	ENSCAFT00000000874	16.3629	15.5242	15.8819	14.562	14.1339	15.8745	15.2817	15.9367	16.0726	15.6258	15.6085	15.228	15.8577	15.6471	14.5154	15.2495	14.8141	14.981	15.5947	46742	-0.00200412	0.994961	1
SNX24		ENSCAFG00000000534	sorting nexin 24 [Source:VGNC Symbol;Acc:VGNC:51763]	ENSCAFG00000000534	ENSG00000064652	76.2162	SNX24	sorting nexin 24 [Source:HGNC Symbol;Acc:HGNC:21533]	28966	ENSCAFP00000042413,ENSCAFP00000000759	ENSCAFT00000043218,ENSCAFT00000000828	7.533	7.01844	7.71943	10.2795	10.8286	8.5836	7.67179	8.27416	6.88996	8.03833	9.32789	9.06507	8.80361	9.38895	10.1187	10.0542	10.1079	10.0038	8.52273	621.855	-0.274545	0.628605	0.833211
MYCT1	612005	ENSCAFG00000000535	MYC target 1 [Source:VGNC Symbol;Acc:VGNC:43530]	ENSCAFG00000000535	ENSG00000120279	85.8974	MYCT1	MYC target 1 [Source:HGNC Symbol;Acc:HGNC:23172]	80177	ENSCAFP00000042028,ENSCAFP00000000760,ENSCAFP00000037468	ENSCAFT00000048517,ENSCAFT00000000829,ENSCAFT00000043332	10.8479	11.2662	8.69856	12.643	14.8966	10.5244	10.3469	8.81453	8.37395	7.35784	9.80581	9.84958	8.48604	9.72081	10.483	9.35837	9.87422	10.8016	8.15863	2812.51	-3.15163	7.97864e-07	2.40213e-05
ENSCAFG00000000536		ENSCAFG00000000536		ENSCAFG00000000536						ENSCAFP00000038065	ENSCAFT00000000835	5.37281	5.50338	4.15768	0	4.55312	0.939298	0	1.95252	0	3.61748	3.01965	2.89721	4.30455	3.88779	0.871531	2.6023	1.50775	2.46517	2.86994	10.7307	-1.95124	0.0142546	0.0602837
VIP	484038	ENSCAFG00000000538	vasoactive intestinal peptide [Source:VGNC Symbol;Acc:VGNC:54000]	ENSCAFG00000000538	ENSG00000146469	85.8824	VIP	vasoactive intestinal peptide [Source:HGNC Symbol;Acc:HGNC:12693]	7432	ENSCAFP00000000762	ENSCAFT00000000831	3.85585	5.53823	4.01463	3.97505	5.34724	0.939298	0	0	0	0	0	0	0	0	0.871531	0	0	3.52996	3.01776	7.78645	-3.51149	0.00192441	0.0130333
ENSCAFG00000000540		ENSCAFG00000000540		ENSCAFG00000000540							ENSCAFT00000000839	6.23136	5.3549	7.30859	8.58972	9.59373	8.26002	8.78345	7.43654	6.67331	7.64713	6.93962	8.38166	7.7488	7.92212	6.6278	7.02061	6.9279	7.76353	8.8056	240.297	-0.339703	0.508924	0.742588
CEP120	474659	ENSCAFG00000000543	centrosomal protein 120 [Source:VGNC Symbol;Acc:VGNC:39116]	ENSCAFG00000000543	ENSG00000168944	90.3727	CEP120	centrosomal protein 120 [Source:HGNC Symbol;Acc:HGNC:26690]	153241	ENSCAFP00000000774	ENSCAFT00000000846	14.507	14.6622	13.5542	12.917	12.7265	12.2771	11.7666	12.2482	12.2714	11.8068	12.112	11.6881	11.5387	12.6868	12.4835	12.8441	13.0099	12.2656	11.8893	7626.97	-1.59883	4.3749e-07	1.45427e-05
FBXO43	481982	ENSCAFG00000000544	F-box protein 43 [Source:VGNC Symbol;Acc:VGNC:40783]	ENSCAFG00000000544	ENSG00000156509	78.1923	FBXO43	F-box protein 43 [Source:HGNC Symbol;Acc:HGNC:28521]	286151	ENSCAFP00000000767	ENSCAFT00000000837	3.31987	2.11339	3.76934	1.92785	2.45818	4.78713	1.88965	4.74601	3.58796	5.35371	2.85219	4.70503	4.78059	0.897372	6.69865	3.47833	5.58537	4.25457	3.01776	20.1149	1.85113	0.00807273	0.0391123
ENSCAFG00000000545		ENSCAFG00000000545		ENSCAFG00000000545							ENSCAFT00000000838	0	0	0	0	0	0	0	0	0	0	0	0	0	0	0	0	0	0	0	0	0	1	1
FBXO5	612020	ENSCAFG00000000547	F-box protein 5 [Source:VGNC Symbol;Acc:VGNC:40787]	ENSCAFG00000000547	ENSG00000112029	79.4183	FBXO5	F-box protein 5 [Source:HGNC Symbol;Acc:HGNC:13584]	26271	ENSCAFP00000038421,ENSCAFP00000000768	ENSCAFT00000042996,ENSCAFT00000000840	8.65905	9.91565	10.2812	9.82381	9.3472	10.421	10.5891	10.0868	11.0064	11.7344	10.8446	11.1719	11.3026	10.7968	11.0195	12.1129	11.8266	11.0526	11.2803	1937.68	1.46872	2.30147e-06	5.70735e-05
ENSCAFG00000000548		ENSCAFG00000000548		ENSCAFG00000000548	ENSG00000104450	76.9084	SPAG1	sperm associated antigen 1 [Source:HGNC Symbol;Acc:HGNC:11212]	6674	ENSCAFP00000000777	ENSCAFT00000000849	10.1968	10.0364	10.179	9.74583	10.51	9.76633	10.1599	8.59649	8.38192	10.0089	8.93602	8.87336	9.3018	7.91182	9.79147	9.61507	9.87705	9.74086	9.57399	816.111	-0.692756	0.0275553	0.0990502
MTRF1L	484040	ENSCAFG00000000549	mitochondrial translational release factor 1 like [Source:VGNC Symbol;Acc:VGNC:53739]	ENSCAFG00000000549	ENSG00000112031	91.5966	MTRF1L	mitochondrial translational release factor 1 like [Source:HGNC Symbol;Acc:HGNC:21051]	54516	ENSCAFP00000000769	ENSCAFT00000000841	10.0577	10.1506	10.0634	10.1213	9.24581	9.72626	10.3809	11.0994	11.8859	10.3729	9.79142	10.2887	10.7733	10.2557	10.2708	10.5667	10.9433	10.1593	9.69013	1382.1	0.599682	0.0578632	0.17201
RGS17	608867	ENSCAFG00000000550	regulator of G protein signaling 17 [Source:VGNC Symbol;Acc:VGNC:45526]	ENSCAFG00000000550	ENSG00000091844	98.0952	RGS17	regulator of G protein signaling 17 [Source:HGNC Symbol;Acc:HGNC:14088]	26575	ENSCAFP00000000775	ENSCAFT00000000847	7.30606	7.43378	7.41924	7.93678	7.80422	5.27133	6.15668	6.49162	5.94574	7.55034	6.17186	7.37978	6.60006	7.08296	6.93218	6.93947	7.05335	6.73486	6.54363	128.926	-0.854617	0.00362952	0.0212887
ENSCAFG00000000554	100685429	ENSCAFG00000000554	RAB_ member of RAS oncogene family like 2B [Source:NCBI gene;Acc:100685429]	ENSCAFG00000000554	ENSG00000079974	87.0968	RABL2B	RAB, member of RAS oncogene family like 2B [Source:HGNC Symbol;Acc:HGNC:9800]	11158	ENSCAFP00000000779	ENSCAFT00000000852	10.5229	11.0873	10.2566	10.823	10.6219	10.7371	9.94117	11.0485	10.5774	11.0566	10.4988	11.1017	9.81795	10.1708	11.2852	10.1552	10.5283	10.7375	10.3514	1606.88	-0.0521925	0.828433	0.938495
RNF19A	475049	ENSCAFG00000000555	ring finger protein 19A_ RBR E3 ubiquitin protein ligase [Source:VGNC Symbol;Acc:VGNC:45650]	ENSCAFG00000000555	ENSG00000034677	97.852	RNF19A	ring finger protein 19A, RBR E3 ubiquitin protein ligase [Source:HGNC Symbol;Acc:HGNC:13432]	25897	ENSCAFP00000000787	ENSCAFT00000000860	13.9677	14.2193	13.9994	13.6407	13.9393	12.722	12.3834	12.7386	12.564	12.5007	12.6605	13.253	12.1506	13.1641	13.0008	13.3021	13.6806	12.8683	12.9251	9861.23	-1.05389	1.15637e-06	3.26941e-05
CSNK1G3	481481	ENSCAFG00000000557	casein kinase 1 gamma 3 [Source:VGNC Symbol;Acc:VGNC:39669]	ENSCAFG00000000557	ENSG00000151292	99.5272	CSNK1G3	casein kinase 1 gamma 3 [Source:HGNC Symbol;Acc:HGNC:2456]	1456	ENSCAFP00000000799,ENSCAFP00000042546	ENSCAFT00000000872,ENSCAFT00000043830	13.4458	14.0482	12.847	12.1215	12.3743	11.5373	11.1256	11.7838	11.6078	11.1316	11.3446	11.3693	11.105	12.0289	12.0358	12.0818	12.4906	11.6276	11.5886	4814.16	-1.43939	1.12316e-06	3.19499e-05
ACR	606765	ENSCAFG00000000558	acrosin [Source:VGNC Symbol;Acc:VGNC:37526]	ENSCAFG00000000558	ENSG00000100312	71.9807	ACR	acrosin [Source:HGNC Symbol;Acc:HGNC:126]	49	ENSCAFP00000000786	ENSCAFT00000000859	0	0	0	1.63397	0.806699	0	3.56338	2.75296	0	0	0	0.779597	0	0	0	0	0	0	0	1.0596	0.566784	0.707333	0.880892
MIOX	481189	ENSCAFG00000000561	myo-inositol oxygenase [Source:VGNC Symbol;Acc:VGNC:43240]	ENSCAFG00000000561	ENSG00000100253	75.4545	MIOX	myo-inositol oxygenase [Source:HGNC Symbol;Acc:HGNC:14522]	55586	ENSCAFP00000042119,ENSCAFP00000000796	ENSCAFT00000047866,ENSCAFT00000000869	19.8312	16.571	19.567	16.9933	12.0582	6.77184	1.23434	4.29706	10.1198	9.12792	3.30555	5.14565	2.43676	5.25152	5.64231	1.01043	7.17798	15.9165	6.27636	105559	-5.12764	5.59294e-05	0.000777623
ENSCAFG00000000562	484042	ENSCAFG00000000562	CNKSR family member 3 [Source:NCBI gene;Acc:484042]	ENSCAFG00000000562	ENSG00000153721	49.2222	CNKSR3	CNKSR family member 3 [Source:HGNC Symbol;Acc:HGNC:23034]	154043	ENSCAFP00000000788,ENSCAFP00000031856,ENSCAFP00000037902,ENSCAFP00000000794	ENSCAFT00000000861,ENSCAFT00000036473,ENSCAFT00000046865,ENSCAFT00000000867	13.0062	13.0526	12.563	11.9511	12.3638	9.16615	8.97402	8.83734	8.97864	10.5028	10.6777	11.6698	9.78765	11.1396	10.4004	10.5226	11.1234	9.86964	9.26184	2637.64	-2.25883	1.6908e-07	6.6672e-06
SNX31	607160	ENSCAFG00000000563	sorting nexin 31 [Source:VGNC Symbol;Acc:VGNC:46638]	ENSCAFG00000000563	ENSG00000174226	80.6378	SNX31	sorting nexin 31 [Source:HGNC Symbol;Acc:HGNC:28605]	169166	ENSCAFP00000033816,ENSCAFP00000000797	ENSCAFT00000038140,ENSCAFT00000000870	2.9522	0	5.45819	9.07558	8.05647	4.40511	6.64024	7.31177	5.09064	8.05254	4.69398	8.74671	7.99333	0	8.71692	3.60402	7.50525	7.14139	8.17052	167.054	-0.0380548	0.967868	0.98849
ENSCAFG00000000564	481187	ENSCAFG00000000564	protein SCO2 homolog_ mitochondrial [Source:NCBI gene;Acc:481187]	ENSCAFG00000000564	ENSG00000130489	80.0752	SCO2	SCO2, cytochrome c oxidase assembly protein [Source:HGNC Symbol;Acc:HGNC:10604]	9997	ENSCAFP00000000798	ENSCAFT00000000871	8.57656	6.48739	9.1855	8.26084	9.84357	10.4258	8.78787	10.4004	11.4491	8.63096	9.94759	7.81578	10.9028	10.0291	8.49936	6.91542	6.52766	9.63954	9.94111	797.333	0.971889	0.112233	0.278447
ENSCAFG00000000565		ENSCAFG00000000565		ENSCAFG00000000565							ENSCAFT00000000877	6.86655	7.49715	6.58783	8.83096	7.91137	6.35312	8.14833	7.46025	9.18856	7.2469	5.69088	6.99828	8.4816	7.50907	5.61815	6.63528	6.35968	6.56152	7.14369	185.96	-0.305731	0.55203	0.778759
ARSA	474457	ENSCAFG00000000566	arylsulfatase A [Source:NCBI gene;Acc:474457]	ENSCAFG00000000566	ENSG00000100299	88.189	ARSA	arylsulfatase A [Source:HGNC Symbol;Acc:HGNC:713]	410	ENSCAFP00000000803	ENSCAFT00000000876	13.7755	12.336	13.479	12.6055	13.8208	14.9903	13.4342	15.3201	15.4022	12.3712	14.2856	12.8534	14.2767	13.5874	13.7061	12.3165	12.3494	13.9559	13.9539	15757.5	0.767663	0.111682	0.277377
PABPC1	612751	ENSCAFG00000000567	poly(A) binding protein cytoplasmic 1 [Source:VGNC Symbol;Acc:VGNC:51778]	ENSCAFG00000000567	ENSG00000070756	100	PABPC1	poly(A) binding protein cytoplasmic 1 [Source:HGNC Symbol;Acc:HGNC:8554]	26986	ENSCAFP00000039955,ENSCAFP00000000810	ENSCAFT00000042991,ENSCAFT00000000885	17.5851	17.9215	17.4081	17.3904	15.8646	17.7397	18.9115	19.7879	18.7643	18.1954	17.9612	18.248	17.8893	17.5036	18.1123	17.7515	17.6311	17.3211	18.7663	290767	0.957953	0.0114582	0.0510918
MAPK8IP2	481183	ENSCAFG00000000568	mitogen-activated protein kinase 8 interacting protein 2 [Source:VGNC Symbol;Acc:VGNC:43002]	ENSCAFG00000000568	ENSG00000008735	85.801	MAPK8IP2	mitogen-activated protein kinase 8 interacting protein 2 [Source:HGNC Symbol;Acc:HGNC:6883]	23542	ENSCAFP00000000806	ENSCAFT00000000880	7.40499	6.76255	7.45431	5.74393	6.04834	7.618	8.45123	7.60554	6.6471	6.82954	5.85493	6.36978	6.31021	6.96837	5.19664	7.0093	5.69212	7.64903	7.77285	131.113	0.267721	0.552381	0.778933
ZNF608	481484	ENSCAFG00000000569	zinc finger protein 608 [Source:VGNC Symbol;Acc:VGNC:48774]	ENSCAFG00000000569	ENSG00000168916	93.4037	ZNF608	zinc finger protein 608 [Source:HGNC Symbol;Acc:HGNC:29238]	57507	ENSCAFP00000000807	ENSCAFT00000000881	8.51588	9.30891	10.9988	11.7387	13.1598	11.1304	11.4615	12.1206	11.5507	11.621	10.4961	8.92745	11.3344	12.69	9.53979	11.6825	11.9308	11.4621	12.3467	3070.95	-0.0314074	0.955915	0.981522
SCAF8	102153271	ENSCAFG00000000570	SR-related CTD associated factor 8 [Source:VGNC Symbol;Acc:VGNC:53973]	ENSCAFG00000000570	ENSG00000213079	95.9747	SCAF8	SR-related CTD associated factor 8 [Source:HGNC Symbol;Acc:HGNC:20959]	22828	ENSCAFP00000000804	ENSCAFT00000000878	13.3419	13.7456	13.4186	13.4648	13.2953	12.054	12.1427	11.5232	11.859	12.8218	12.667	13.2018	12.6818	12.6823	12.7758	13.2198	13.1034	12.4066	12.3619	7589.29	-0.841983	0.000761554	0.00624147
ENSCAFG00000000571		ENSCAFG00000000571		ENSCAFG00000000571							ENSCAFT00000000886	0	1.07657	0	0	0	0	0	0	0	0	0	0	0	0.897372	0	0	0	0	0.838984	0.145289	-0.00738163	0.996098	1
LMF2	481188	ENSCAFG00000000572	lipase maturation factor 2 [Source:VGNC Symbol;Acc:VGNC:42715]	ENSCAFG00000000572	ENSG00000100258	79.8582	LMF2	lipase maturation factor 2 [Source:HGNC Symbol;Acc:HGNC:25096]	91289	ENSCAFP00000000811,ENSCAFP00000037295	ENSCAFT00000000888,ENSCAFT00000043739	12.937	11.5917	12.4371	11.2825	12.8627	13.8543	11.4364	13.3048	14.2045	11.8413	13.2631	11.7194	12.6372	12.8442	12.0823	10.7512	11.0762	12.7446	13.0838	6701.85	0.437323	0.361641	0.605139
BAG6	474842	ENSCAFG00000000575	BCL2 associated athanogene 6 [Source:VGNC Symbol;Acc:VGNC:38368]	ENSCAFG00000000575	ENSG00000204463	87.6423	BAG6	BCL2 associated athanogene 6 [Source:HGNC Symbol;Acc:HGNC:13919]	7917	ENSCAFP00000000828,ENSCAFP00000038463	ENSCAFT00000000906,ENSCAFT00000043742	15.1033	14.6521	14.9663	14.0877	13.9423	15.1623	14.721	14.9242	14.7899	14.9829	15.0494	14.4868	15.1792	14.757	13.607	14.4116	13.9541	14.179	14.9168	26466	0.0928363	0.722073	0.89151
ENSCAFG00000000576		ENSCAFG00000000576		ENSCAFG00000000576	ENSG00000100603	89.1791	SNW1	SNW domain containing 1 [Source:HGNC Symbol;Acc:HGNC:16696]	22938	ENSCAFP00000032704	ENSCAFT00000000889	9.30691	8.89715	7.72519	8.85738	9.23688	7.10561	8.09936	8.58036	7.58571	9.55457	7.54489	8.70023	8.04246	7.64585	7.98885	8.85993	7.99155	7.62168	8.22098	349.676	-0.63856	0.0696466	0.197454
TIAM2		ENSCAFG00000000577	T cell lymphoma invasion and metastasis 2 [Source:HGNC Symbol;Acc:HGNC:11806]	ENSCAFG00000000577	ENSG00000146426	90.6204	TIAM2	T cell lymphoma invasion and metastasis 2 [Source:HGNC Symbol;Acc:HGNC:11806]	26230	ENSCAFP00000000814	ENSCAFT00000000892	12.4611	12.4886	11.0083	9.23181	10.0391	9.56434	6.82371	8.16297	7.36227	8.04308	9.15874	8.66246	7.15234	8.42045	8.57663	7.96321	7.68403	9.5143	8.26973	1052.8	-3.02221	8.26327e-10	6.93144e-08
ENSCAFG00000000578	607841	ENSCAFG00000000578	peptidyl-prolyl cis-trans isomerase FKBP3-like [Source:NCBI gene;Acc:607841]	ENSCAFG00000000578						ENSCAFP00000000813	ENSCAFT00000000891	0	0	3.35985	2.17188	1.69938	3.06018	3.38807	5.59584	3.58796	3.89483	3.30555	4.24156	3.83215	0.897372	3.7489	3.71963	4.05928	1.7053	2.51923	10.1203	1.89962	0.00773442	0.0378751
ENSCAFG00000000579	606800	ENSCAFG00000000579	choline kinase beta [Source:NCBI gene;Acc:606800]	ENSCAFG00000000579	ENSG00000254413	19.9262	CHKB-CPT1B	CHKB-CPT1B readthrough (NMD candidate) [Source:HGNC Symbol;Acc:HGNC:41998]		ENSCAFP00000000816	ENSCAFT00000000894	12.0244	12.046	11.8344	10.8157	11.1932	12.2835	10.8671	12.5254	13.0594	11.6942	11.6206	11.3575	11.2539	12.2563	11.6182	11.0869	11.1228	11.5701	11.4943	3544.79	0.172805	0.608255	0.81706
YWHAZ	475864	ENSCAFG00000000580	tyrosine 3-monooxygenase/tryptophan 5-monooxygenase activation protein zeta [Source:NCBI gene;Acc:475864]	ENSCAFG00000000580	ENSG00000164924	100	YWHAZ	tyrosine 3-monooxygenase/tryptophan 5-monooxygenase activation protein zeta [Source:HGNC Symbol;Acc:HGNC:12855]	7534	ENSCAFP00000000820	ENSCAFT00000000898	14.8065	15.0505	14.5542	14.0887	13.9121	13.6119	13.7261	13.185	11.4847	14.187	13.9211	14.0669	13.3447	14.2052	14.0722	14.4213	14.3185	13.6387	14.4018	17491.1	-0.644468	0.0527232	0.160785
TFB1M	476253	ENSCAFG00000000581	transcription factor B1_ mitochondrial [Source:VGNC Symbol;Acc:VGNC:47288]	ENSCAFG00000000581	ENSG00000029639	86.6667	TFB1M	transcription factor B1, mitochondrial [Source:HGNC Symbol;Acc:HGNC:17037]	51106	ENSCAFP00000000817	ENSCAFT00000000895	8.55518	8.62056	9.21239	9.64456	8.92847	9.74797	9.40954	10.0165	11.1084	9.94055	9.32789	10.054	11.0505	9.5848	10.432	10.0597	9.94204	9.93774	9.45256	952.957	1.04961	0.000537236	0.00473387
GRAMD2B	474662	ENSCAFG00000000582	GRAM domain containing 2B [Source:VGNC Symbol;Acc:VGNC:41469]	ENSCAFG00000000582	ENSG00000155324	85.8744	GRAMD2B	GRAM domain containing 2B [Source:HGNC Symbol;Acc:HGNC:24911]	65983	ENSCAFP00000036315,ENSCAFP00000000823	ENSCAFT00000049541,ENSCAFT00000000901	12.2567	12.6025	12.7331	11.7557	12.4962	11.934	11.6681	11.5879	10.7824	12.0227	11.755	11.4222	11.9304	11.6238	11.7397	12.9975	13.2305	11.6632	11.3716	4403.51	-0.422678	0.200345	0.414178
CLDN20	608935	ENSCAFG00000000583	claudin 20 [Source:VGNC Symbol;Acc:VGNC:39317]	ENSCAFG00000000583	ENSG00000171217	88.5845	CLDN20	claudin 20 [Source:HGNC Symbol;Acc:HGNC:2042]	49861	ENSCAFP00000000819	ENSCAFT00000000897	0	0	0	3.23491	0	0	0	0	0	0.900872	0	2.19637	1.07283	1.44644	0	0	0	2.00526	0	0.984664	-0.782403	0.58811	0.804319
ZNF706	607293	ENSCAFG00000000584	zinc finger protein 706 [Source:VGNC Symbol;Acc:VGNC:48804]	ENSCAFG00000000584	ENSG00000120963	100	ZNF706	zinc finger protein 706 [Source:HGNC Symbol;Acc:HGNC:24992]	51123	ENSCAFP00000000821	ENSCAFT00000000899	11.1484	11.6879	11.8938	12.43	12.412	12.6811	13.3158	14.2343	13.8889	13.0465	12.872	12.5294	13.8048	12.4988	13.0383	13.1077	13.0777	12.5612	13.0726	8107.41	1.219	5.0735e-05	0.000718677
CPT1B	481184	ENSCAFG00000000586	carnitine palmitoyltransferase 1B [Source:VGNC Symbol;Acc:VGNC:39580]	ENSCAFG00000000586	ENSG00000205560	90.6736	CPT1B	carnitine palmitoyltransferase 1B [Source:HGNC Symbol;Acc:HGNC:2329]	1375	ENSCAFP00000000832	ENSCAFT00000000910	11.8689	11.4615	11.242	9.33567	11.4799	12.1102	9.90499	12.0598	13.6332	11.9591	11.0978	11.7783	11.4573	13.1935	11.5021	10.7186	10.6525	12.1737	11.5412	3709.54	0.711799	0.143463	0.330109
GRHL2	481985	ENSCAFG00000000587	grainyhead like transcription factor 2 [Source:VGNC Symbol;Acc:VGNC:41477]	ENSCAFG00000000587	ENSG00000083307	95.36	GRHL2	grainyhead like transcription factor 2 [Source:HGNC Symbol;Acc:HGNC:2799]	79977	ENSCAFP00000042428,ENSCAFP00000000827,ENSCAFP00000041262	ENSCAFT00000045842,ENSCAFT00000000905,ENSCAFT00000049961	1.08625	2.93624	0	4.09829	12.0053	4.63561	4.81017	0	5.81057	8.53304	8.39251	6.00147	1.07283	6.65921	5.09525	0	5.2778	4.07268	7.83895	268.471	-2.98619	0.0103612	0.0473185
ALDH7A1	481486	ENSCAFG00000000588	aldehyde dehydrogenase 7 family member A1 [Source:VGNC Symbol;Acc:VGNC:37789]	ENSCAFG00000000588	ENSG00000164904	94.4341	ALDH7A1	aldehyde dehydrogenase 7 family member A1 [Source:HGNC Symbol;Acc:HGNC:877]	501	ENSCAFP00000000826,ENSCAFP00000037209	ENSCAFT00000000904,ENSCAFT00000047359	10.7468	11.4444	11.5446	12.8881	13.387	12.4684	11.6937	12.7727	11.7933	12.4829	12.5287	11.6584	12.7428	11.7173	13.1497	12.9021	12.6487	12.5625	12.0898	5471.16	0.113199	0.754557	0.910806
NOX3	484046	ENSCAFG00000000589	NADPH oxidase 3 [Source:VGNC Symbol;Acc:VGNC:43904]	ENSCAFG00000000589	ENSG00000074771	86.2129	NOX3	NADPH oxidase 3 [Source:HGNC Symbol;Acc:HGNC:7890]	50508	ENSCAFP00000042481,ENSCAFP00000000844	ENSCAFT00000048405,ENSCAFT00000000923	3.61261	4.53484	2.59798	0	0	8.10998	3.18846	1.28407	0	3.13828	0	2.40597	0	3.88779	3.08175	4.47927	0	0	2.51923	5.89567	-0.454189	0.675427	0.863357
PHAX	479305	ENSCAFG00000000590	phosphorylated adaptor for RNA export [Source:VGNC Symbol;Acc:VGNC:51915]	ENSCAFG00000000590	ENSG00000164902	92.033	PHAX	phosphorylated adaptor for RNA export [Source:HGNC Symbol;Acc:HGNC:10241]	51808	ENSCAFP00000000831,ENSCAFP00000042374	ENSCAFT00000000909,ENSCAFT00000048672	11.2988	12.0829	11.88	12.4542	12.4515	12.0273	11.5324	11.714	11.5916	11.7512	11.4863	11.5615	12.178	12.5296	12.5557	12.6597	12.9036	11.6092	11.9458	4342.64	-0.0108531	0.968263	0.988749
TEX43	609078	ENSCAFG00000000592	testis expressed 43 [Source:VGNC Symbol;Acc:VGNC:47277]	ENSCAFG00000000592	ENSG00000196900	76.8212	TEX43	testis expressed 43 [Source:HGNC Symbol;Acc:HGNC:33767]	389320	ENSCAFP00000000833	ENSCAFT00000000911	0	0	2.1275	0	1.99885	0	0	0	3.97269	0	2.1874	0	0	0	0	0	0	0	0	1.29585	-0.00602765	0.996836	1
LMNB1	474663	ENSCAFG00000000593	lamin B1 [Source:VGNC Symbol;Acc:VGNC:42718]	ENSCAFG00000000593	ENSG00000113368	98.1053	LMNB1	lamin B1 [Source:HGNC Symbol;Acc:HGNC:6637]	4001	ENSCAFP00000000834,ENSCAFP00000040090	ENSCAFT00000000912,ENSCAFT00000049391	14.8049	15.2445	14.4692	13.285	13.1707	14.2019	13.5698	13.5094	13.7241	14.2999	13.8824	13.9248	13.4333	13.8318	14.1919	14.5997	15.3922	13.8179	14.0785	18961	-0.282818	0.416718	0.659948
MARCHF3	481488	ENSCAFG00000000594	membrane associated ring-CH-type finger 3 [Source:VGNC Symbol;Acc:VGNC:43016]	ENSCAFG00000000594	ENSG00000173926	98.8142	MARCHF3	membrane associated ring-CH-type finger 3 [Source:HGNC Symbol;Acc:HGNC:28728]	115123	ENSCAFP00000035306	ENSCAFT00000039448	12.163	8.6646	11.7984	11.6257	10.4981	12.596	10.3333	10.1373	10.9351	7.4176	8.49911	9.27489	9.28147	9.09102	9.92919	8.5005	8.64441	13.3078	10.844	2091.65	-0.441441	0.54602	0.773809
ENSCAFG00000000595		ENSCAFG00000000595		ENSCAFG00000000595						ENSCAFP00000037758	ENSCAFT00000000915	4.96933	5.31527	5.80105	4.09829	6.06458	3.5863	4.41217	0	1.50462	4.60965	3.54406	5.6771	4.04	6.46155	5.61815	6.19041	5.37715	5.72798	4.19797	34.5254	-0.334783	0.606073	0.815845
ENSCAFG00000000596		ENSCAFG00000000596		ENSCAFG00000000596							ENSCAFT00000000918	0	0	0	0	0	0	0	1.28407	4.926	0	3.30555	0	1.07283	0	0	0	0	0	0	0.601364	1.04623	0.488362	0.726431
APOM	474843	ENSCAFG00000000598	apolipoprotein M [Source:VGNC Symbol;Acc:VGNC:38008]	ENSCAFG00000000598	ENSG00000204444	86.1702	APOM	apolipoprotein M [Source:HGNC Symbol;Acc:HGNC:13916]	55937	ENSCAFP00000000845	ENSCAFT00000000924	8.73707	9.62482	8.30788	8.40509	8.86266	8.95031	8.61946	9.74215	11.0269	9.44216	9.00002	8.19669	8.94922	9.71489	8.37869	9.72811	9.3746	9.364	8.58924	624.95	0.537171	0.164917	0.363438
ENSCAFG00000000600		ENSCAFG00000000600		ENSCAFG00000000600							ENSCAFT00000000926	11.96	12.0061	11.6299	10.8648	11.3641	11.8243	11.9003	12.7839	11.6726	10.9122	11.121	11.0431	11.9798	11.391	10.425	11.0658	11.0644	10.5442	10.8939	2924.14	-0.147523	0.662506	0.853745
GPANK1	481714	ENSCAFG00000000601	G-patch domain and ankyrin repeats 1 [Source:VGNC Symbol;Acc:VGNC:41361]	ENSCAFG00000000601	ENSG00000204438	84.9003	GPANK1	G-patch domain and ankyrin repeats 1 [Source:HGNC Symbol;Acc:HGNC:13920]	7918	ENSCAFP00000000846	ENSCAFT00000000927	12.1591	11.751	11.4046	10.6569	10.7052	11.481	11.7933	10.8949	11.0256	11.5828	10.9053	10.7137	11.7411	10.9675	10.3518	10.7298	10.6216	10.5637	10.8939	2341.05	-0.361178	0.207084	0.423466
RRM2B	481988	ENSCAFG00000000602	ribonucleotide reductase regulatory TP53 inducible subunit M2B [Source:VGNC Symbol;Acc:VGNC:51781]	ENSCAFG00000000602	ENSG00000048392	75.6818	RRM2B	ribonucleotide reductase regulatory TP53 inducible subunit M2B [Source:HGNC Symbol;Acc:HGNC:17296]	50484	ENSCAFP00000000854	ENSCAFT00000000935	12.6615	13.4516	12.1165	12.0944	12.0903	11.0927	10.5558	10.279	9.86513	9.81145	11.0867	12.7957	11.2329	11.8597	11.7302	11.258	11.3068	11.7444	10.8051	3505.67	-1.24906	0.00220249	0.0145349
NCAPH2	474458	ENSCAFG00000000603	non-SMC condensin II complex subunit H2 [Source:VGNC Symbol;Acc:VGNC:43644]	ENSCAFG00000000603	ENSG00000025770	73.3441	NCAPH2	non-SMC condensin II complex subunit H2 [Source:HGNC Symbol;Acc:HGNC:25071]	29781	ENSCAFP00000000851	ENSCAFT00000000932	13.1061	12.7954	13.6897	12.9481	13.6289	13.6198	12.7625	14.0043	14.6365	13.274	13.5902	12.5442	12.9855	13.1469	12.6825	11.9295	12.4544	13.0196	13.4619	10115.6	0.0334728	0.92391	0.966166
CSNK2B	474844	ENSCAFG00000000604	casein kinase 2 beta [Source:NCBI gene;Acc:474844]	ENSCAFG00000000604	ENSG00000204435	64.4068	CSNK2B	casein kinase 2 beta [Source:HGNC Symbol;Acc:HGNC:2460]	1460	ENSCAFP00000033466	ENSCAFT00000037840	13.3909	13.5407	13.3494	13.2415	13.1476	14.4868	14.9793	15.758	15.4388	14.2083	13.9915	13.3378	14.9809	13.4609	13.0005	13.7205	13.7427	13.513	14.1155	18997.4	1.07148	0.0066803	0.0338623
LY6G5C	403793	ENSCAFG00000000606	lymphocyte antigen 6 family member G5C [Source:VGNC Symbol;Acc:VGNC:42874]	ENSCAFG00000000606	ENSG00000204428	71.3333	LY6G5C	lymphocyte antigen 6 family member G5C [Source:HGNC Symbol;Acc:HGNC:13932]	80741	ENSCAFP00000000849	ENSCAFT00000000930	5.65597	6.74774	5.8857	3.90924	4.3561	6.06753	3.71968	6.34649	7.17318	6.81849	3.16967	5.83033	4.65983	6.37423	5.75741	5.74831	4.74477	7.01258	4.62432	58.6789	0.314439	0.576882	0.795096
ABHD16A	474845	ENSCAFG00000000607	abhydrolase domain containing 16A [Source:VGNC Symbol;Acc:VGNC:37464]	ENSCAFG00000000607	ENSG00000204427	96.0574	ABHD16A	abhydrolase domain containing 16A [Source:HGNC Symbol;Acc:HGNC:13921]	7920	ENSCAFP00000000853	ENSCAFT00000000934	14.2641	14.2611	14	13.8212	13.7039	14.1648	14.1331	14.8242	14.8763	13.9468	14.0081	13.8834	14.1367	14.0714	13.1373	13.8068	13.594	13.8317	13.7304	17126.1	0.0486055	0.837929	0.944604
ARID1B		ENSCAFG00000000608	AT-rich interaction domain 1B [Source:VGNC Symbol;Acc:VGNC:53524]	ENSCAFG00000000608	ENSG00000049618	87.5948	ARID1B	AT-rich interaction domain 1B [Source:HGNC Symbol;Acc:HGNC:18040]	57492	ENSCAFP00000000859	ENSCAFT00000000940	12.6461	12.2493	12.611	12.4366	12.4098	11.1894	11.5105	10.3346	10.0365	12.1057	11.7102	12.9842	11.571	12.2042	12.2136	11.9626	12.1302	11.8459	11.9208	4236.77	-0.61103	0.0726462	0.2038
ADM2	606919	ENSCAFG00000000609	adrenomedullin 2 [Source:VGNC Symbol;Acc:VGNC:37661]	ENSCAFG00000000609	ENSG00000128165	71.1268	ADM2	adrenomedullin 2 [Source:HGNC Symbol;Acc:HGNC:28898]	79924	ENSCAFP00000000852	ENSCAFT00000000933	0	0	2.38183	4.96128	7.46812	2.48233	0	0	0	0	0	0	0	0	2.1105	0	3.4777	6.24054	3.59013	16.5331	-1.76704	0.211354	0.429448
ENSCAFG00000000610	481715	ENSCAFG00000000610	lymphocyte antigen 6 family member G6F [Source:NCBI gene;Acc:481715]	ENSCAFG00000000610	ENSG00000204424	80.602	LY6G6F	lymphocyte antigen 6 family member G6F [Source:HGNC Symbol;Acc:HGNC:13933]	259215	ENSCAFP00000000855	ENSCAFT00000000936	14.0002	14.9347	12.2577	9.80244	8.21764	5.16465	2.68053	0	6.79766	5.29118	0	0.779597	2.10791	4.60241	4.32775	4.87805	4.21061	10.5369	1.75119	2923.94	-5.41029	2.78678e-06	6.73104e-05
MEGF10	474665	ENSCAFG00000000611	multiple EGF like domains 10 [Source:VGNC Symbol;Acc:VGNC:43147]	ENSCAFG00000000611	ENSG00000145794	94.2609	MEGF10	multiple EGF like domains 10 [Source:HGNC Symbol;Acc:HGNC:29634]	84466	ENSCAFP00000000869,ENSCAFP00000000867	ENSCAFT00000000950,ENSCAFT00000000947	4.24576	2.93624	0	7.26553	7.56263	10.6737	11.6512	5.83225	0	1.45122	3.74867	9.42983	11.884	3.96951	13.9213	11.2734	10.732	11.8164	6.97302	1746.45	4.01446	0.000442848	0.0040582
SBF1		ENSCAFG00000000612	SET binding factor 1 [Source:HGNC Symbol;Acc:HGNC:10542]	ENSCAFG00000000612	ENSG00000100241	92.1218	SBF1	SET binding factor 1 [Source:HGNC Symbol;Acc:HGNC:10542]	6305	ENSCAFP00000000866	ENSCAFT00000000948	14.5397	12.2698	14.471	11.7139	11.9556	12.6777	10.5349	10.5856	10.9831	11.3667	12.4367	10.9769	11.2727	13.183	11.4193	10.246	11.2369	12.5495	12.6512	5849.56	-1.60197	0.00236731	0.0153605
ENSCAFG00000000613	102154767	ENSCAFG00000000613	lymphocyte antigen 6G6e-like [Source:NCBI gene;Acc:102154767]	ENSCAFG00000000613	ENSG00000255552	62.5	LY6G6E	lymphocyte antigen 6 family member G6E [Source:HGNC Symbol;Acc:HGNC:13934]		ENSCAFP00000000858	ENSCAFT00000000939	9.03148	10.1853	7.84632	5.40504	5.65671	0.939298	0	0	4.40684	4.44709	0.917402	3.72061	2.43676	4.55025	3.08175	2.6023	3.5924	7.1259	1.75119	118.532	-4.04877	1.71908e-05	0.000299216
LY6G6C	607379	ENSCAFG00000000614	lymphocyte antigen 6 family member G6C [Source:VGNC Symbol;Acc:VGNC:42875]	ENSCAFG00000000614	ENSG00000204421	88	LY6G6C	lymphocyte antigen 6 family member G6C [Source:HGNC Symbol;Acc:HGNC:13936]	80740	ENSCAFP00000000860	ENSCAFT00000000941	3.14772	11.3623	8.31171	0	2.64257	4.92424	3.38807	5.36411	3.06178	4.44709	4.83542	2.75129	4.52802	3.50488	3.45355	2.82518	3.5924	6.62899	3.27451	172.011	-4.28115	4.89866e-06	0.000105845
MPIG6B	607345	ENSCAFG00000000615	megakaryocyte and platelet inhibitory receptor G6b [Source:VGNC Symbol;Acc:VGNC:49683]	ENSCAFG00000000615	ENSG00000204420	74.4856	MPIG6B	megakaryocyte and platelet inhibitory receptor G6b [Source:HGNC Symbol;Acc:HGNC:13937]	80739	ENSCAFP00000039830,ENSCAFP00000000864	ENSCAFT00000045892,ENSCAFT00000000945	13.6938	12.9883	11.25	8.0632	8.41422	8.29416	7.75545	7.00828	6.6471	6.78485	8.10649	8.06776	5.89454	6.16468	6.43378	5.44656	5.58537	9.39985	7.26702	1418.59	-4.50441	5.22676e-11	6.27414e-09
TMEM242	612140	ENSCAFG00000000616	transmembrane protein 242 [Source:VGNC Symbol;Acc:VGNC:47550]	ENSCAFG00000000616	ENSG00000215712	89.3617	TMEM242	transmembrane protein 242 [Source:HGNC Symbol;Acc:HGNC:17206]	729515	ENSCAFP00000000870	ENSCAFT00000000951	10.316	10.4666	10.8242	11.451	11.5113	10.6284	10.892	10.896	10.4619	11.3127	11.3539	11.2187	11.5856	11.3222	11.5721	11.6332	11.3385	11.5147	11.1402	2324.9	0.245751	0.292107	0.530069
DDAH2		ENSCAFG00000000617	dimethylarginine dimethylaminohydrolase 2 [Source:VGNC Symbol;Acc:VGNC:39828]	ENSCAFG00000000617	ENSG00000213722	97.2222	DDAH2	dimethylarginine dimethylaminohydrolase 2 [Source:HGNC Symbol;Acc:HGNC:2716]	23564	ENSCAFP00000000872	ENSCAFT00000000953	10.4378	9.42052	8.64796	8.63623	11.8258	11.7926	9.86787	11.9913	13.4185	9.20414	11.1181	9.00998	11.3332	11.2258	8.14075	9.06513	8.15444	9.43641	10.1236	1957.84	0.711635	0.312888	0.55279
ZDHHC14	612148	ENSCAFG00000000618	zinc finger DHHC-type containing 14 [Source:VGNC Symbol;Acc:VGNC:48580]	ENSCAFG00000000618	ENSG00000175048	96.129	ZDHHC14	zinc finger DHHC-type containing 14 [Source:HGNC Symbol;Acc:HGNC:20341]	79683	ENSCAFP00000000877	ENSCAFT00000000958	8.02493	7.95601	9.66424	8.95234	11.6368	8.56274	9.37469	8.63346	7.9815	4.70866	10.832	9.11627	10.5829	7.98733	7.46659	8.40442	7.81971	8.35793	8.69187	649.872	-0.882905	0.177581	0.382093
UBR5	475055	ENSCAFG00000000619	ubiquitin protein ligase E3 component n-recognin 5 [Source:VGNC Symbol;Acc:VGNC:48092]	ENSCAFG00000000619	ENSG00000104517	99.3924	UBR5	ubiquitin protein ligase E3 component n-recognin 5 [Source:HGNC Symbol;Acc:HGNC:16806]	51366	ENSCAFP00000040958,ENSCAFP00000000890	ENSCAFT00000047363,ENSCAFT00000000972	14.5976	14.5446	14.2545	13.8325	13.6819	13.1361	13.7225	13.6934	13.1019	13.518	13.4673	14.3035	13.0246	13.6786	13.7289	14.3494	13.8929	13.4372	13.6887	14694	-0.549045	0.0173843	0.0698508
PPP6R2		ENSCAFG00000000620	protein phosphatase 6 regulatory subunit 2 [Source:VGNC Symbol;Acc:VGNC:44926]	ENSCAFG00000000620	ENSG00000100239	81.8664	PPP6R2	protein phosphatase 6 regulatory subunit 2 [Source:HGNC Symbol;Acc:HGNC:19253]	9701	ENSCAFP00000036966,ENSCAFP00000000882	ENSCAFT00000047715,ENSCAFT00000000964	12.8672	12.5891	12.9719	12.3827	12.0213	12.7448	11.4608	12.1469	12.2196	12.2851	12.4406	12.425	11.5328	12.7162	12.6421	11.8698	12.0002	12.602	12.33	5340.52	-0.309452	0.170052	0.370581
CLIC1	474847	ENSCAFG00000000621	chloride intracellular channel 1 [Source:NCBI gene;Acc:474847]	ENSCAFG00000000621	ENSG00000213719	94.4223	CLIC1	chloride intracellular channel 1 [Source:HGNC Symbol;Acc:HGNC:2062]	1192	ENSCAFP00000000881,ENSCAFP00000031147	ENSCAFT00000000962,ENSCAFT00000035841	16.3664	16.6903	16.1963	15.1148	15.827	16.6583	17.0168	17.452	17.4633	16.9848	16.5359	16.2516	17.1623	16.6878	15.606	16.5298	16.3686	15.204	16.8865	99892.1	0.607691	0.061703	0.180482
PRRC1	481489	ENSCAFG00000000622	proline rich coiled-coil 1 [Source:VGNC Symbol;Acc:VGNC:45051]	ENSCAFG00000000622	ENSG00000164244	84.7619	PRRC1	proline rich coiled-coil 1 [Source:HGNC Symbol;Acc:HGNC:28164]	133619	ENSCAFP00000000878	ENSCAFT00000000959	11.8737	12.2417	12.0669	12.0866	11.995	12.2294	11.4615	11.9474	12.0698	11.7606	12.1132	11.8991	12.2846	12.4276	13.0332	12.7997	13.0945	12.105	11.9175	4837.83	0.241178	0.324739	0.565794
CTXN3	100685117	ENSCAFG00000000623	cortexin 3 [Source:VGNC Symbol;Acc:VGNC:39724]	ENSCAFG00000000623	ENSG00000205279	92.5926	CTXN3	cortexin 3 [Source:HGNC Symbol;Acc:HGNC:31110]	613212	ENSCAFP00000000879	ENSCAFT00000000960	0	0	0	0	0	0	0	0	0	0	0	0	0	0	0	0	0	0	0	0	0	1	1
ENSCAFG00000000624		ENSCAFG00000000624		ENSCAFG00000000624							ENSCAFT00000000963	6.27386	3.45696	3.23633	5.0248	3.32055	2.22354	2.33862	0	0	3.27381	0	2.58894	0	4.65276	0	0	3.06603	2.9603	4.62432	11.5117	-1.91753	0.0510947	0.157231
ENSCAFG00000000625	100685195	ENSCAFG00000000625	coiled-coil domain containing 192 [Source:NCBI gene;Acc:100685195]	ENSCAFG00000000625	ENSG00000230561	57.551	CCDC192	coiled-coil domain containing 192 [Source:HGNC Symbol;Acc:HGNC:49566]	728586	ENSCAFP00000000880	ENSCAFT00000000961	0	0	0	0.766571	0	0	0	0	0	0	0	0	0	0	0	0	0	0	0	0.0369064	-0.187999	0.900869	0.962233
ENSCAFG00000000626	474848	ENSCAFG00000000626	mutS homolog 5 [Source:NCBI gene;Acc:474848]	ENSCAFG00000000626	ENSG00000255152	86.6978	MSH5-SAPCD1	MSH5-SAPCD1 readthrough (NMD candidate) [Source:HGNC Symbol;Acc:HGNC:41994]		ENSCAFP00000000884,ENSCAFP00000036869	ENSCAFT00000000966,ENSCAFT00000043640	10.4838	10.0409	10.2977	9.61261	9.94684	10.0207	10.1202	10.1446	11.0927	10.3044	10.8093	11.432	10.8623	11.4554	10.266	10.5944	10.012	11.0704	10.4971	1518.94	0.593838	0.0269027	0.0972373
SNX9	476254	ENSCAFG00000000627	sorting nexin 9 [Source:VGNC Symbol;Acc:VGNC:46645]	ENSCAFG00000000627	ENSG00000130340	92.0608	SNX9	sorting nexin 9 [Source:HGNC Symbol;Acc:HGNC:14973]	51429	ENSCAFP00000000887,ENSCAFP00000042947	ENSCAFT00000000969,ENSCAFT00000046534	11.1188	11.8384	11.2218	13.5124	13.0197	12.0065	11.0849	12.2639	11.5167	13.7181	13.7929	13.5372	12.5457	13.269	12.8015	13.3096	13.1935	14.2477	13.1992	8068.65	0.64451	0.164092	0.362021
SAPCD1	100688911	ENSCAFG00000000628	suppressor APC domain containing 1 [Source:VGNC Symbol;Acc:VGNC:45863]	ENSCAFG00000000628	ENSG00000228727	73.5632	SAPCD1	suppressor APC domain containing 1 [Source:HGNC Symbol;Acc:HGNC:13938]	401251	ENSCAFP00000033741	ENSCAFT00000038072	5.33316	5.7611	5.73413	5.08565	3.99857	7.32788	4.8781	7.51788	9.45723	6.27264	6.2748	7.14429	7.74138	7.42466	4.64723	5.77528	5.79151	6.74504	6.49399	119.453	1.86719	0.0014026	0.0101221
DENND6B	481192	ENSCAFG00000000629	DENN domain containing 6B [Source:VGNC Symbol;Acc:VGNC:54294]	ENSCAFG00000000629	ENSG00000205593	59.0034	DENND6B	DENN domain containing 6B [Source:HGNC Symbol;Acc:HGNC:32690]	414918	ENSCAFP00000000889	ENSCAFT00000000971	10.6392	9.56482	10.0588	10.0381	10.8539	12.1674	9.42949	12.1641	12.9541	11.427	11.0514	10.8409	10.93	10.7126	10.8606	9.94111	10.4544	11.4997	11.6294	2356.03	1.09643	0.0122033	0.0536296
VWA7	607423	ENSCAFG00000000630	von Willebrand factor A domain containing 7 [Source:VGNC Symbol;Acc:VGNC:48324]	ENSCAFG00000000630	ENSG00000204396	83.802	VWA7	von Willebrand factor A domain containing 7 [Source:HGNC Symbol;Acc:HGNC:13939]	80737	ENSCAFP00000000892	ENSCAFT00000000974	7.9417	8.38244	7.53516	6.86668	6.20306	9.10976	6.42998	7.46025	8.7879	8.59258	8.31411	9.36545	8.86976	10.2567	7.94581	8.5482	8.19584	8.68559	8.60978	366.572	1.15292	0.00915136	0.0430719
ENSCAFG00000000632		ENSCAFG00000000632		ENSCAFG00000000632							ENSCAFT00000000977	7.533	7.75589	7.66059	7.72838	7.41211	7.65788	8.17558	7.38792	4.13237	7.82869	7.67606	7.58217	7.48118	7.69473	7.22399	7.75539	8.40255	7.45818	7.50488	195.472	-0.00570845	0.986893	1
ENSCAFG00000000634		ENSCAFG00000000634		ENSCAFG00000000634						ENSCAFP00000000897	ENSCAFT00000000979	0	0	0	0.766571	0	0	1.23434	0	0	0	0.917402	0	0	0	0	0	0	0	0.838984	0.196392	0.0829671	0.956163	0.981522
VARS	481716	ENSCAFG00000000636	valyl-tRNA synthetase [Source:VGNC Symbol;Acc:VGNC:48231]	ENSCAFG00000000636	ENSG00000204394	94.462	VARS	valyl-tRNA synthetase [Source:HGNC Symbol;Acc:HGNC:12651]	7407	ENSCAFP00000000899,ENSCAFP00000037982	ENSCAFT00000000982,ENSCAFT00000049788	12.8953	12.7573	13.4865	12.6053	12.2667	14.2323	13.8801	13.4989	13.7528	14.5466	13.6931	13.8913	14.4222	13.7771	12.5565	13.375	12.971	13.4693	13.8607	12427.4	0.926599	0.000958385	0.00746589
SLC12A2	481490	ENSCAFG00000000637	solute carrier family 12 member 2 [Source:VGNC Symbol;Acc:VGNC:46219]	ENSCAFG00000000637	ENSG00000064651	97.5879	SLC12A2	solute carrier family 12 member 2 [Source:HGNC Symbol;Acc:HGNC:10911]	6558	ENSCAFP00000000906	ENSCAFT00000000989	13.0874	12.722	12.6108	12.2314	12.6603	11.7483	9.82978	10.8406	9.86797	10.876	10.5939	11.2091	9.38034	12.1584	11.7376	11.2405	11.5377	11.7908	10.7407	3430.94	-1.4971	6.37948e-05	0.000870466
KLF10	481992	ENSCAFG00000000638	Kruppel like factor 10 [Source:VGNC Symbol;Acc:VGNC:42431]	ENSCAFG00000000638	ENSG00000155090	94.3633	KLF10	Kruppel like factor 10 [Source:HGNC Symbol;Acc:HGNC:11810]	7071	ENSCAFP00000000902	ENSCAFT00000000985	12.9669	13.2594	13.3079	12.5164	13.8814	12.1979	12.8914	10.7218	9.41901	12.2891	11.9687	13.6087	11.9491	13.0827	12.1534	12.7327	12.6433	12.0022	13.3094	6826.3	-0.744516	0.0906297	0.239123
HSPA1L	474850	ENSCAFG00000000639	heat shock 70 kDa protein 1-like [Source:NCBI gene;Acc:474850]	ENSCAFG00000000639	ENSG00000204390	96.0998	HSPA1L	heat shock protein family A (Hsp70) member 1 like [Source:HGNC Symbol;Acc:HGNC:5234]	3305	ENSCAFP00000000900	ENSCAFT00000000983	7.64248	8.73763	7.97264	9.28629	10.483	8.89299	8.85684	10.2195	9.25948	9.47944	8.50265	8.73219	9.1999	8.18417	9.37472	9.52059	8.98871	8.88964	8.64999	569.566	-0.0552707	0.88574	0.962233
ENSCAFG00000000640		ENSCAFG00000000640		ENSCAFG00000000640	ENSG00000204388	99.1694	HSPA1B	heat shock protein family A (Hsp70) member 1B [Source:HGNC Symbol;Acc:HGNC:5233]	3304	ENSCAFP00000000901	ENSCAFT00000000984	9.37194	10.3415	8.62043	9.66838	13.4964	12.231	11.7966	12.7227	13.4245	12.2288	10.8446	12.858	12.6003	9.73694	10.9797	11.1648	10.9071	9.52909	11.6437	3795.95	0.455005	0.483919	0.722338
ENSCAFG00000000641		ENSCAFG00000000641		ENSCAFG00000000641	ENSG00000204388	98.1424	HSPA1B	heat shock protein family A (Hsp70) member 1B [Source:HGNC Symbol;Acc:HGNC:5233]	3304	ENSCAFP00000000903	ENSCAFT00000000986	7.54172	6.68692	6.80988	8.11885	13.0668	11.0927	11.2382	11.5669	12.6523	11.3921	10.085	12.0586	11.728	8.30321	10.2785	10.0922	10.0873	8.32779	10.7125	2130.53	0.250326	0.745028	0.903238
NEU1	481717	ENSCAFG00000000642	neuraminidase 1 [Source:NCBI gene;Acc:481717]	ENSCAFG00000000642	ENSG00000204386	87.4699	NEU1	neuraminidase 1 [Source:HGNC Symbol;Acc:HGNC:7758]	4758	ENSCAFP00000000905	ENSCAFT00000000988	13.4216	13.6193	13.4677	13.9916	14.2098	14.6988	13.4289	15.1069	14.2592	13.2436	13.8975	13.6163	14.52	14.0244	13.4289	14.0922	13.2485	13.6935	13.8741	16146.5	0.266975	0.364769	0.608181
AZIN1	475058	ENSCAFG00000000643	antizyme inhibitor 1 [Source:VGNC Symbol;Acc:VGNC:38329]	ENSCAFG00000000643	ENSG00000155096	95.9732	AZIN1	antizyme inhibitor 1 [Source:HGNC Symbol;Acc:HGNC:16432]	51582	ENSCAFP00000000907	ENSCAFT00000000990	13.5093	13.2187	13.1762	12.9692	13.3017	11.828	13.0415	11.1209	9.65761	13.0745	12.3536	13.8937	12.263	13.0186	13.4485	13.6017	13.8284	12.5537	13.1653	8384.09	-0.289525	0.518112	0.750994
SYNJ2		ENSCAFG00000000644	synaptojanin 2 [Source:VGNC Symbol;Acc:VGNC:47033]	ENSCAFG00000000644	ENSG00000078269	86.1496	SYNJ2	synaptojanin 2 [Source:HGNC Symbol;Acc:HGNC:11504]	8871	ENSCAFP00000000914	ENSCAFT00000000998	9.20076	8.64475	9.58576	10.2051	10.5907	9.56434	7.43293	8.04248	9.12825	8.72857	10.2179	10.3446	9.18903	10.3645	10.7186	9.55797	11.2625	9.60784	9.61375	920.56	0.0537	0.909559	0.962233
ENSCAFG00000000646		ENSCAFG00000000646		ENSCAFG00000000646							ENSCAFT00000000995	3.85585	5.53823	5.51245	6.33877	6.04834	6.86563	5.91934	7.97001	7.67922	7.59632	7.12556	4.39686	7.64126	5.57241	6.43378	6.73482	6.79049	6.37761	7.16763	105.241	1.29179	0.00468761	0.0258967
SERAC1	476255	ENSCAFG00000000647	serine active site containing 1 [Source:VGNC Symbol;Acc:VGNC:46017]	ENSCAFG00000000647	ENSG00000122335	90.9786	SERAC1	serine active site containing 1 [Source:HGNC Symbol;Acc:HGNC:21061]	84947	ENSCAFP00000000915	ENSCAFT00000000999	11.2741	11.396	10.8671	12.0005	10.7136	9.40163	9.2032	7.18943	8.29175	11.6099	11.66	12.1198	10.8451	11.7114	12.0798	11.8017	11.6375	11.4458	10.7865	2429.88	-0.101068	0.855597	0.956327
ATP6V1C1	475061	ENSCAFG00000000649	ATPase H+ transporting V1 subunit C1 [Source:VGNC Symbol;Acc:VGNC:38278]	ENSCAFG00000000649	ENSG00000155097	93.8119	ATP6V1C1	ATPase H+ transporting V1 subunit C1 [Source:HGNC Symbol;Acc:HGNC:856]	528	ENSCAFP00000000918	ENSCAFT00000001002	13.0497	13.3411	12.9834	13.6394	12.9789	13.7126	14.9727	14.4055	12.7731	14.762	14.193	14.8686	14.255	13.6376	15.0332	15.1106	14.6835	14.1795	14.8081	19644.2	1.26955	2.91931e-05	0.000460623
TULP4	484053	ENSCAFG00000000652	tubby like protein 4 [Source:VGNC Symbol;Acc:VGNC:47999]	ENSCAFG00000000652	ENSG00000130338	91.3437	TULP4	tubby like protein 4 [Source:HGNC Symbol;Acc:HGNC:15530]	56995	ENSCAFP00000039417,ENSCAFP00000000922	ENSCAFT00000049968,ENSCAFT00000001007	10.7018	10.5575	11.1206	11.4725	11.6992	11.0143	10.2036	10.2299	11.5094	11.0537	11.3376	11.872	11.3995	11.3582	11.9968	11.9118	12.0752	11.5704	10.5827	2606.81	0.227587	0.464371	0.704266
ENSCAFG00000000653		ENSCAFG00000000653		ENSCAFG00000000653						ENSCAFP00000037332	ENSCAFT00000001006	4.15771	5.23257	4.56953	5.11514	5.49835	5.16465	6.01298	7.00828	6.53722	5.35371	5.11981	4.7822	4.89203	4.12025	5.32162	4.41211	4.28071	2.64975	4.91577	38.3974	0.388141	0.44164	0.684317
FZD6	403610	ENSCAFG00000000654	frizzled class receptor 6 [Source:VGNC Symbol;Acc:VGNC:41034]	ENSCAFG00000000654	ENSG00000164930	91.7135	FZD6	frizzled class receptor 6 [Source:HGNC Symbol;Acc:HGNC:4044]	8323	ENSCAFP00000000924	ENSCAFT00000001009	10.3891	10.6708	10.6331	12.2162	13.9617	11.6813	10.3558	11.105	10.0515	13.2832	11.7723	13.3655	11.4476	12.4108	12.0023	12.3125	11.5555	9.56398	13.231	4628.5	-0.167767	0.779682	0.914516
TMEM181	612198	ENSCAFG00000000655	transmembrane protein 181 [Source:VGNC Symbol;Acc:VGNC:47506]	ENSCAFG00000000655	ENSG00000146433	83.3882	TMEM181	transmembrane protein 181 [Source:HGNC Symbol;Acc:HGNC:20958]	57583	ENSCAFP00000040699,ENSCAFP00000000925	ENSCAFT00000045261,ENSCAFT00000001010	11.0782	11.274	10.9357	12.0018	12.4864	11.4824	10.7325	11.3984	12.3898	12.6824	12.5941	12.3906	12.2611	11.7961	12.6566	12.3709	12.1804	11.9078	12.0635	4218.63	0.464904	0.132667	0.312757
CTHRC1	100684449	ENSCAFG00000000656	collagen triple helix repeat containing 1 [Source:VGNC Symbol;Acc:VGNC:49728]	ENSCAFG00000000656	ENSG00000164932	99.4737	CTHRC1	collagen triple helix repeat containing 1 [Source:HGNC Symbol;Acc:HGNC:18831]	115908	ENSCAFP00000000926	ENSCAFT00000001011	0	0	0	7.64491	9.50874	12.2699	9.98996	9.29838	9.79525	6.76198	10.412	9.68349	8.86976	7.29594	9.87031	8.69315	7.41462	2.25346	8.99593	702.123	1.92247	0.0697107	0.197555
DYNLT1	100856149	ENSCAFG00000000657	dynein light chain Tctex-type 1 [Source:NCBI gene;Acc:100856149]	ENSCAFG00000000657	ENSG00000146425	52.5581	DYNLT1	dynein light chain Tctex-type 1 [Source:HGNC Symbol;Acc:HGNC:11697]	6993	ENSCAFP00000000928	ENSCAFT00000001013	12.5464	12.7072	12.2998	12.5573	13.3351	12.4865	10.6632	12.6804	13.1291	11.8746	12.2797	11.6106	12.7835	12.1384	11.2995	11.6808	12.0678	12.4102	12.3324	5318.3	-0.504742	0.10753	0.270117
SLC44A4	481718	ENSCAFG00000000658	solute carrier family 44 member 4 [Source:VGNC Symbol;Acc:VGNC:46420]	ENSCAFG00000000658	ENSG00000204385	86.7232	SLC44A4	solute carrier family 44 member 4 [Source:HGNC Symbol;Acc:HGNC:13941]	80736	ENSCAFP00000000938	ENSCAFT00000001024	5.7493	3.72238	3.57908	5.22741	11.7218	3.21076	2.33862	4.66671	5.76255	5.75218	2.66272	5.71696	4.65983	4.25671	5.12985	3.60402	5.20756	5.32876	10.8728	204.336	-4.26832	3.76071e-07	1.29779e-05
SYTL3	484055	ENSCAFG00000000659	synaptotagmin like 3 [Source:VGNC Symbol;Acc:VGNC:47052]	ENSCAFG00000000659	ENSG00000164674	80.8197	SYTL3	synaptotagmin like 3 [Source:HGNC Symbol;Acc:HGNC:15587]	94120	ENSCAFP00000000929	ENSCAFT00000001014	12.8175	13.0196	12.6241	11.2045	9.44504	9.1476	8.18232	10.0045	11.3367	9.70004	11.1658	8.25877	6.74068	10.6072	10.1664	10.6985	11.9996	10.4726	9.95149	2303.38	-1.80795	0.00272482	0.0171179
EZR	484056	ENSCAFG00000000661	ezrin [Source:VGNC Symbol;Acc:VGNC:40542]	ENSCAFG00000000661	ENSG00000092820	97.099	EZR	ezrin [Source:HGNC Symbol;Acc:HGNC:12691]	7430	ENSCAFP00000000937	ENSCAFT00000001022	16.9663	16.6939	17.1206	15.293	16.1555	15.2969	15.077	15.1074	15.0284	16.5436	15.1723	15.7599	15.1849	16.3351	15.704	15.1154	15.4209	14.6499	15.802	60877.4	-1.02802	0.00133483	0.00972621
ENSCAFG00000000662		ENSCAFG00000000662		ENSCAFG00000000662	ENSG00000138326	91.6667	RPS24	ribosomal protein S24 [Source:HGNC Symbol;Acc:HGNC:10411]	6229	ENSCAFP00000031382,ENSCAFP00000042869	ENSCAFT00000001023,ENSCAFT00000047385	3.61261	5.27451	5.1851	6.84044	4.12784	7.00614	6.97098	8.00267	9.25515	5.90615	4.48085	5.88383	7.22863	6.14723	5.12985	5.37782	4.79354	3.93729	6.53138	99.8037	1.39861	0.0412132	0.134569
DCAF13	475065	ENSCAFG00000000663	DDB1 and CUL4 associated factor 13 [Source:VGNC Symbol;Acc:VGNC:39791]	ENSCAFG00000000663	ENSG00000164934	96.8539	DCAF13	DDB1 and CUL4 associated factor 13 [Source:HGNC Symbol;Acc:HGNC:24535]	25879	ENSCAFP00000000945	ENSCAFT00000001031	12.8121	13.3564	12.7896	13.3832	12.7286	13.2762	13.9749	13.5663	12.8259	13.7319	12.9673	13.8564	13.143	13.0223	13.3283	13.9593	13.9537	13.496	13.888	11064.7	0.504139	0.0234003	0.0874145
RSPH3	484057	ENSCAFG00000000664	radial spoke head 3 homolog [Source:VGNC Symbol;Acc:VGNC:45779]	ENSCAFG00000000664	ENSG00000130363	70.483	RSPH3	radial spoke head 3 homolog [Source:HGNC Symbol;Acc:HGNC:21054]	83861	ENSCAFP00000000941	ENSCAFT00000001027	6.46941	5.97969	6.66171	7.43295	8.53278	8.11953	7.23987	7.91959	8.35788	7.65956	7.51716	7.51593	8.44552	7.24762	7.93607	7.52846	7.63803	8.3244	8.40008	217.508	0.581514	0.0897885	0.23736
TAGAP	484059	ENSCAFG00000000665	T cell activation RhoGTPase activating protein [Source:VGNC Symbol;Acc:VGNC:47092]	ENSCAFG00000000665	ENSG00000164691	74.2739	TAGAP	T cell activation RhoGTPase activating protein [Source:HGNC Symbol;Acc:HGNC:15669]	117289	ENSCAFP00000038236,ENSCAFP00000000946	ENSCAFT00000047350,ENSCAFT00000001032	15.6009	15.4686	15.345	12.5358	11.8374	11.442	11.9539	11.6555	12.9223	14.0308	12.1986	13.8434	13.2119	12.8765	12.431	12.019	13.6629	12.3801	13.1229	13369.4	-1.86922	0.000298472	0.00299105
FNDC1	484061	ENSCAFG00000000667	fibronectin type III domain containing 1 [Source:VGNC Symbol;Acc:VGNC:40927]	ENSCAFG00000000667	ENSG00000164694	72.3005	FNDC1	fibronectin type III domain containing 1 [Source:HGNC Symbol;Acc:HGNC:21184]	84624	ENSCAFP00000039924,ENSCAFP00000000948	ENSCAFT00000043020,ENSCAFT00000001034	3.14772	0	2.59798	8.47784	12.5339	13.4153	7.86833	9.42427	9.29367	10.4093	11.9881	11.2719	9.73631	7.58881	7.46659	7.41297	8.21835	5.93763	8.15064	966.341	-0.479523	0.634536	0.837498
EHMT2	474851	ENSCAFG00000000669	euchromatic histone lysine methyltransferase 2 [Source:VGNC Symbol;Acc:VGNC:49100]	ENSCAFG00000000669	ENSG00000204371	91.0742	EHMT2	euchromatic histone lysine methyltransferase 2 [Source:HGNC Symbol;Acc:HGNC:14129]	10919	ENSCAFP00000000954	ENSCAFT00000001040	12.8572	12.5082	13.2758	13.5597	13.231	13.8311	12.8478	14.3497	14.3353	13.5051	13.4556	13.2279	13.5361	13.3872	12.0831	12.535	12.4225	13.3479	13.3224	10516.3	0.299763	0.35828	0.601826
RIMS2	475066	ENSCAFG00000000670	regulating synaptic membrane exocytosis 2 [Source:VGNC Symbol;Acc:VGNC:45583]	ENSCAFG00000000670	ENSG00000176406	80.6331	RIMS2	regulating synaptic membrane exocytosis 2 [Source:HGNC Symbol;Acc:HGNC:17283]	9699	ENSCAFP00000000950,ENSCAFP00000038442	ENSCAFT00000001036,ENSCAFT00000047827	0	1.68618	4.88955	5.85297	3.92931	2.22354	3.56338	3.64177	5.90207	11.2884	3.92784	0	3.7158	1.84318	5.73512	4.92698	10.9298	3.09365	6.10509	22.0139	0.127785	0.878045	0.961114
SOD2	476258	ENSCAFG00000000671	superoxide dismutase 2 [Source:VGNC Symbol;Acc:VGNC:53988]	ENSCAFG00000000671	ENSG00000112096	91.4414	SOD2	superoxide dismutase 2 [Source:HGNC Symbol;Acc:HGNC:11180]	6648	ENSCAFP00000000951	ENSCAFT00000001037	18.5981	19.0053	17.4428	14.0354	14.4247	13.806	13.0547	13.7646	13.3837	13.7201	14.9389	13.5063	14.2205	14.114	14.1972	14.0981	14.3946	15.163	14.2904	73439.1	-3.52891	4.64738e-11	5.67654e-09
ENSCAFG00000000672		ENSCAFG00000000672		ENSCAFG00000000672							ENSCAFT00000001041	0	0	0	0	0	0	0	0	0	0	0	0	0	0	0	0	0	0	0	0	0	1	1
PLXNB2		ENSCAFG00000000673	plexin B2 [Source:VGNC Symbol;Acc:VGNC:44723]	ENSCAFG00000000673	ENSG00000196576	89.3478	PLXNB2	plexin B2 [Source:HGNC Symbol;Acc:HGNC:9104]	23654	ENSCAFP00000000964,ENSCAFP00000036093	ENSCAFT00000001052,ENSCAFT00000045126	12.592	10.9199	11.9462	13.3611	13.7009	14.5849	13.1828	14.9097	15.0599	12.0281	13.7412	14.2243	13.2395	13.8066	12.7565	12.6529	12.7382	14.3067	15.1483	14340.5	1.20116	0.0154977	0.0642439
ZBTB12	481719	ENSCAFG00000000674	zinc finger and BTB domain containing 12 [Source:VGNC Symbol;Acc:VGNC:48522]	ENSCAFG00000000674	ENSG00000204366	98.4749	ZBTB12	zinc finger and BTB domain containing 12 [Source:HGNC Symbol;Acc:HGNC:19066]	221527	ENSCAFP00000041202	ENSCAFT00000001042	9.28369	8.14309	9.42886	9.91255	10.7289	10.559	9.59509	10.9896	10.824	10.629	10.6722	9.95125	11.7828	11.0735	8.35695	9.05966	8.61079	10.0528	10.8297	1283.36	0.739113	0.116494	0.286113
DCSTAMP		ENSCAFG00000000675	dendrocyte expressed seven transmembrane protein [Source:VGNC Symbol;Acc:VGNC:49724]	ENSCAFG00000000675	ENSG00000164935	77.6596	DCSTAMP	dendrocyte expressed seven transmembrane protein [Source:HGNC Symbol;Acc:HGNC:18549]	81501	ENSCAFP00000000955	ENSCAFT00000001043	10.4237	10.6893	10.2714	5.58442	4.84401	5.57886	6.40717	4.96071	6.67331	7.6841	0.917402	8.48915	4.99547	4.43989	6.83069	9.96912	10.779	8.80465	11.0841	562.955	-0.828908	0.385148	0.62898
DPYS	100856067	ENSCAFG00000000676	dihydropyrimidinase [Source:VGNC Symbol;Acc:VGNC:40082]	ENSCAFG00000000676	ENSG00000147647	92.471	DPYS	dihydropyrimidinase [Source:HGNC Symbol;Acc:HGNC:3013]	1807	ENSCAFP00000000959	ENSCAFT00000001047	10.3672	10.4323	8.93543	6.00247	8.19569	3.97099	2.33862	5.71888	0	10.1609	2.66272	2.75129	5.09199	0	8.05335	0	1.50775	5.90171	2.30566	270.107	-2.20453	0.0567348	0.16962
LRP12		ENSCAFG00000000677	LDL receptor related protein 12 [Source:HGNC Symbol;Acc:HGNC:31708]	ENSCAFG00000000677	ENSG00000147650	94.8478	LRP12	LDL receptor related protein 12 [Source:HGNC Symbol;Acc:HGNC:31708]	29967	ENSCAFP00000000960,ENSCAFP00000042981	ENSCAFT00000001048,ENSCAFT00000043403	7.21083	8.16555	7.22982	10.4925	10.2614	10.5467	7.21381	8.02669	9.40735	11.073	10.3188	9.45066	8.20775	8.04972	9.07524	7.5981	10.1876	8.24778	9.36208	703.771	0.14777	0.808112	0.934501
ZFPM2	481997	ENSCAFG00000000678	zinc finger protein_ FOG family member 2 [Source:VGNC Symbol;Acc:VGNC:48619]	ENSCAFG00000000678	ENSG00000169946	94.8606	ZFPM2	zinc finger protein, FOG family member 2 [Source:HGNC Symbol;Acc:HGNC:16700]	23414	ENSCAFP00000000961,ENSCAFP00000042565	ENSCAFT00000001049,ENSCAFT00000043829	11.0901	10.8907	8.96248	11.1396	11.1854	10.181	7.89317	11.0377	10.5494	11.1559	10.1941	9.23941	10.0579	10.2839	8.69109	6.85348	10.8484	10.3438	9.29844	1306.04	-0.691309	0.173396	0.375586
SKIV2L	481720	ENSCAFG00000000679	Ski2 like RNA helicase [Source:VGNC Symbol;Acc:VGNC:46200]	ENSCAFG00000000679						ENSCAFP00000000965	ENSCAFT00000001053	12.031	11.8388	11.9043	11.2563	11.1558	11.5855	11.2178	10.3136	10.0415	11.7315	11.2954	11.9486	10.9152	11.5229	11.2235	11.9567	11.5242	11.1892	11.2023	2784.95	-0.328028	0.234461	0.460472
OXR1	481998	ENSCAFG00000000680	oxidation resistance 1 [Source:VGNC Symbol;Acc:VGNC:44203]	ENSCAFG00000000680	ENSG00000164830	90.1376	OXR1	oxidation resistance 1 [Source:HGNC Symbol;Acc:HGNC:15822]	55074	ENSCAFP00000000973	ENSCAFT00000001061	13.637	14.1058	13.947	13.8974	13.5783	10.7471	12.2483	10.0462	9.9981	9.5192	11.1808	13.2928	8.93302	12.2609	12.0845	12.4702	12.9504	12.9141	11.7819	6839.94	-1.8112	0.000879402	0.006989
FBN2	481491	ENSCAFG00000000681	fibrillin 2 [Source:VGNC Symbol;Acc:VGNC:40755]	ENSCAFG00000000681	ENSG00000138829	97.3639	FBN2	fibrillin 2 [Source:HGNC Symbol;Acc:HGNC:3604]	2201	ENSCAFP00000000999	ENSCAFT00000001089	5.16268	5.00237	0	8.04033	8.15456	5.4023	2.68053	1.28407	0	1.45122	5.78689	3.55456	0	3.88779	1.80273	0	4.58771	6.13619	2.0549	44.1442	-2.53889	0.0146771	0.0616877
ABRA	100856177	ENSCAFG00000000682	actin binding Rho activating protein [Source:VGNC Symbol;Acc:VGNC:37482]	ENSCAFG00000000682	ENSG00000174429	84.7368	ABRA	actin binding Rho activating protein [Source:HGNC Symbol;Acc:HGNC:30655]	137735	ENSCAFP00000000975	ENSCAFT00000001063	2.9522	0	0	4.63468	4.64239	0	5.7116	3.7988	3.97269	0	0.917402	1.95107	0	4.38138	3.45355	3.18841	4.05928	4.73467	0	11.3968	0.0623951	0.954191	0.981522
ENSCAFG00000000683		ENSCAFG00000000683		ENSCAFG00000000683	ENSG00000183431	99.8004	SF3A3	splicing factor 3a subunit 3 [Source:HGNC Symbol;Acc:HGNC:10767]	10946	ENSCAFP00000038104	ENSCAFT00000001065	6.75095	7.24628	6.88378	6.88391	6.54152	7.22545	6.85776	7.90238	7.13597	7.35019	6.18954	6.78983	7.609	5.51913	6.75514	6.19041	7.0024	6.58436	6.83032	122.227	0.0851624	0.77817	0.913867
ENSCAFG00000000684		ENSCAFG00000000684		ENSCAFG00000000684							ENSCAFT00000001066	0	0	0	0	0	0	0	0	0	4.32756	2.44455	0	0	0	3.33994	0	0.942483	0	0	0.762685	1.19995	0.426869	0.670154
MAPK12	607023	ENSCAFG00000000685	mitogen-activated protein kinase 12 [Source:VGNC Symbol;Acc:VGNC:42993]	ENSCAFG00000000685	ENSG00000188130	93.9891	MAPK12	mitogen-activated protein kinase 12 [Source:HGNC Symbol;Acc:HGNC:6874]	6300	ENSCAFP00000037635,ENSCAFP00000000978	ENSCAFT00000045629,ENSCAFT00000001068	0	0	0	0	2.80604	0	1.23434	0	0	2.15988	0	2.19637	0	0	0	2.33857	0	0	0	0.97139	-0.254184	0.865636	0.956327
ENSCAFG00000000686	100688056	ENSCAFG00000000686	complement C2 [Source:NCBI gene;Acc:474853]	ENSCAFG00000000686	ENSG00000244255	81.9401				ENSCAFP00000000982,ENSCAFP00000000981,ENSCAFP00000000985	ENSCAFT00000001072,ENSCAFT00000001071,ENSCAFT00000001075	11.3994	11.8397	12.5837	13.7809	14.6776	16.1108	13.2073	16.2669	15.1307	15.1013	15.0403	14.1634	15.607	15.275	14.2484	15.8645	15.505	14.9981	14.2343	31689.7	1.84441	0.000139248	0.00162869
ENSCAFG00000000687		ENSCAFG00000000687		ENSCAFG00000000687						ENSCAFP00000034361	ENSCAFT00000001067	0	0	0	6.59045	5.69894	9.55028	3.38807	4.74601	7.47086	4.80131	1.87426	6.01752	5.69387	5.00253	5.26048	8.54428	3.21669	4.81411	5.15813	55.1487	0.998335	0.305874	0.544717
HDAC10	607032	ENSCAFG00000000688	histone deacetylase 10 [Source:VGNC Symbol;Acc:VGNC:50626]	ENSCAFG00000000688	ENSG00000100429	77.8443	HDAC10	histone deacetylase 10 [Source:HGNC Symbol;Acc:HGNC:18128]	83933	ENSCAFP00000000979,ENSCAFP00000000980	ENSCAFT00000001069,ENSCAFT00000001070	13.0937	11.3154	12.8197	10.6848	11.8433	12.7409	10.1254	12.1229	13.5029	10.8879	12.3597	10.71	11.6967	12.6069	11.1405	9.73328	10.0564	12.0422	12.2013	4175.6	-0.257773	0.625893	0.831066
TUBGCP6		ENSCAFG00000000689	tubulin gamma complex associated protein 6 [Source:VGNC Symbol;Acc:VGNC:47996]	ENSCAFG00000000689	ENSG00000128159	74.6471	TUBGCP6	tubulin gamma complex associated protein 6 [Source:HGNC Symbol;Acc:HGNC:18127]	85378	ENSCAFP00000000983	ENSCAFT00000001073	12.8301	11.5205	12.4865	10.5523	11.043	10.7978	8.83564	8.83281	9.89049	10.866	10.9501	11.119	9.75486	12.2798	10.8221	10.032	10.3924	11.236	11.0815	2309.39	-1.14315	0.0148695	0.0622001
NELFE		ENSCAFG00000000690	negative elongation factor complex member E [Source:HGNC Symbol;Acc:HGNC:13974]	ENSCAFG00000000690	ENSG00000204356	76.4493	NELFE	negative elongation factor complex member E [Source:HGNC Symbol;Acc:HGNC:13974]	7936	ENSCAFP00000000986	ENSCAFT00000001076	11.3122	10.9485	11.5588	11.2459	11.8758	12.6793	12.2972	12.3568	11.5568	12.0003	11.9429	10.7272	12.5674	11.7393	10.9992	11.3427	11.4067	11.6572	11.8262	3525.83	0.4675	0.105382	0.266338
IGF2R	484067	ENSCAFG00000000691	insulin like growth factor 2 receptor [Source:VGNC Symbol;Acc:VGNC:41901]	ENSCAFG00000000691	ENSG00000197081	85.0621	IGF2R	insulin like growth factor 2 receptor [Source:HGNC Symbol;Acc:HGNC:5467]	3482	ENSCAFP00000036713,ENSCAFP00000001015	ENSCAFT00000049827,ENSCAFT00000001105	15.7974	15.5612	14.9499	13.0856	13.8894	14.3939	14.6147	12.9995	13.8154	13.4908	14.1775	13.8209	13.8174	14.0242	15.0682	15.4922	13.4579	14.3563	14.1664	22983.2	-0.693767	0.0900866	0.237971
SELENOO	481194	ENSCAFG00000000692	selenoprotein O [Source:VGNC Symbol;Acc:VGNC:54544]	ENSCAFG00000000692	ENSG00000073169	82.1569	SELENOO	selenoprotein O [Source:HGNC Symbol;Acc:HGNC:30395]	83642	ENSCAFP00000000988	ENSCAFT00000001078	12.5306	10.6678	12.6707	10.9139	12.0529	12.8536	11.0026	13.2299	13.4635	10.9424	12.3418	10.4265	12.1198	12.1875	10.8339	9.86153	10.2446	12.1681	12.2078	4291.13	0.109767	0.833477	0.941899
ANGPT1	403656	ENSCAFG00000000693	angiopoietin 1 [Source:VGNC Symbol;Acc:VGNC:37854]	ENSCAFG00000000693	ENSG00000154188	98.1891	ANGPT1	angiopoietin 1 [Source:HGNC Symbol;Acc:HGNC:484]	284	ENSCAFP00000000993	ENSCAFT00000001083	7.82506	8.21485	4.61983	12.6237	14.1862	8.88461	6.87449	5.93735	6.88996	8.50576	7.71319	10.4422	7.51639	7.78778	9.06634	8.18561	7.43013	9.65985	8.55031	1621.23	-3.47487	1.64193e-05	0.000288129
DXO		ENSCAFG00000000694	decapping exoribonuclease [Source:VGNC Symbol;Acc:VGNC:40140]	ENSCAFG00000000694	ENSG00000204348	79.5566	DXO	decapping exoribonuclease [Source:HGNC Symbol;Acc:HGNC:2992]	1797	ENSCAFP00000034339,ENSCAFP00000000989	ENSCAFT00000038598,ENSCAFT00000001079	11.1012	11.3353	11.1369	11.0825	11.3334	11.6965	12.0094	13.573	13.4588	11.5998	11.7193	11.6033	12.6395	11.6383	10.8772	11.6497	11.5691	11.7329	11.4306	4005.35	0.947966	0.0141674	0.059989
RSPO2	482004	ENSCAFG00000000696	R-spondin 2 [Source:VGNC Symbol;Acc:VGNC:45783]	ENSCAFG00000000696	ENSG00000147655	97.5309	RSPO2	R-spondin 2 [Source:HGNC Symbol;Acc:HGNC:28583]	340419	ENSCAFP00000000995	ENSCAFT00000001085	5.89257	5.87453	6.84202	4.82516	12.0246	4.6879	4.10708	0	6.38694	4.55747	4.00971	4.58092	1.68128	0.897372	4.69422	1.59885	3.35309	5.30145	6.29097	250.629	-4.68999	4.08575e-07	1.3792e-05
ENSCAFG00000000697	607055	ENSCAFG00000000697	angiopoietin-related protein 5-like [Source:NCBI gene;Acc:607055]	ENSCAFG00000000697						ENSCAFP00000000996	ENSCAFT00000001086	8.9617	6.71765	10.0725	9.07745	7.83768	7.34427	2.68053	7.08654	7.52943	5.35371	6.40154	3.86951	6.14005	6.63437	3.99393	2.33857	5.47009	9.67854	7.64223	227.085	-1.7378	0.0279704	0.100045
TRABD	607061	ENSCAFG00000000698	TraB domain containing [Source:VGNC Symbol;Acc:VGNC:47760]	ENSCAFG00000000698	ENSG00000170638	85.1459	TRABD	TraB domain containing [Source:HGNC Symbol;Acc:HGNC:28805]	80305	ENSCAFP00000000997	ENSCAFT00000001087	12.8329	10.7426	12.9011	11.3984	11.8547	13.5771	11.0215	13.2874	13.5598	10.8626	13.0147	10.7007	13.3023	12.4032	11.1458	9.83453	10.0688	12.6798	13.1283	5605.51	0.356791	0.530378	0.761259
PANX2	481195	ENSCAFG00000000699	pannexin 2 [Source:VGNC Symbol;Acc:VGNC:44255]	ENSCAFG00000000699	ENSG00000073150	89.7727	PANX2	pannexin 2 [Source:HGNC Symbol;Acc:HGNC:8600]	56666	ENSCAFP00000030405	ENSCAFT00000035173	8.22232	6.48739	8.93046	2.87007	6.65312	8.69958	3.38807	6.26806	7.26221	6.96589	8.52371	6.93208	7.51639	8.25513	5.29137	5.8533	5.01535	9.09645	7.39424	187.934	-0.075805	0.914881	0.962233
MOV10L1	474460	ENSCAFG00000000700	Mov10 RISC complex RNA helicase like 1 [Source:VGNC Symbol;Acc:VGNC:43328]	ENSCAFG00000000700	ENSG00000073146	80.7407	MOV10L1	Mov10 RISC complex RNA helicase like 1 [Source:HGNC Symbol;Acc:HGNC:7201]	54456	ENSCAFP00000038486,ENSCAFP00000001004	ENSCAFT00000049390,ENSCAFT00000001094	7.41452	9.61057	8.68681	6.13793	4.76671	2.70168	1.23434	2.40755	4.74012	2.633	7.23173	0.779597	0	5.83475	3.21661	3.47833	6.5562	4.81411	3.38757	97.5484	-3.04539	0.000770385	0.00629897
ENSCAFG00000000701		ENSCAFG00000000701		ENSCAFG00000000701	ENSG00000244731	82.259	C4A	complement C4A (Rodgers blood group) [Source:HGNC Symbol;Acc:HGNC:1323]	720	ENSCAFP00000001014,ENSCAFP00000042714	ENSCAFT00000001104,ENSCAFT00000047595	13.3413	12.3063	11.8278	15.2339	13.2837	15.0753	13.0743	14.3637	14.1869	14.9833	13.9119	14.6157	13.9944	14.1463	14.9467	12.8338	15.1577	15.4548	13.1623	20385.3	0.737089	0.12755	0.304435
EIF3E	475070	ENSCAFG00000000702	eukaryotic translation initiation factor 3 subunit E [Source:VGNC Symbol;Acc:VGNC:40271]	ENSCAFG00000000702	ENSG00000104408	100	EIF3E	eukaryotic translation initiation factor 3 subunit E [Source:HGNC Symbol;Acc:HGNC:3277]	3646	ENSCAFP00000001005	ENSCAFT00000001095	14.7233	15.5464	15.134	15.9409	15.501	14.3369	15.7744	15.9096	15.4556	15.4888	14.5157	15.3177	15.2721	14.7404	14.606	14.8345	15.5937	15.0294	15.4401	40107.7	-0.184353	0.490722	0.728715
MLC1	607105	ENSCAFG00000000703	megalencephalic leukoencephalopathy with subcortical cysts 1 [Source:VGNC Symbol;Acc:VGNC:43255]	ENSCAFG00000000703	ENSG00000100427	81.8182	MLC1	megalencephalic leukoencephalopathy with subcortical cysts 1 [Source:HGNC Symbol;Acc:HGNC:17082]	23209	ENSCAFP00000001006	ENSCAFT00000001096	0	0	0	2.7246	2.80604	0	1.23434	0	3.34873	0	6.13585	0	0	0	0	0	0	0	0	1.16545	-1.00323	0.509466	0.743145
TTLL8	474461	ENSCAFG00000000704	tubulin tyrosine ligase like 8 [Source:VGNC Symbol;Acc:VGNC:47979]	ENSCAFG00000000704	ENSG00000138892	69.7757	TTLL8	tubulin tyrosine ligase like 8 [Source:HGNC Symbol;Acc:HGNC:34000]		ENSCAFP00000001009	ENSCAFT00000001099	7.61794	5.14485	3.57908	5.70568	5.98149	4.63561	5.63512	0	0	0	5.26025	2.40597	0	4.70141	0	0	2.7073	2.46517	5.87238	29.5251	-1.93848	0.0726251	0.2038
IL17REL		ENSCAFG00000000706	interleukin 17 receptor E like [Source:HGNC Symbol;Acc:HGNC:33808]	ENSCAFG00000000706	ENSG00000188263	67.5676	IL17REL	interleukin 17 receptor E like [Source:HGNC Symbol;Acc:HGNC:33808]	400935	ENSCAFP00000001010,ENSCAFP00000040016	ENSCAFT00000001100,ENSCAFT00000048643	4.61986	2.71042	3.35985	7.5292	4.9872	5.08888	3.38807	0	0	0.900872	5.96165	2.75129	4.45731	2.40962	0	0	4.05928	6.24054	4.25868	26.1561	-1.34497	0.182699	0.389437
CRELD2	100686873	ENSCAFG00000000709	cysteine rich with EGF like domains 2 [Source:VGNC Symbol;Acc:VGNC:39608]	ENSCAFG00000000709	ENSG00000184164	62.4041	CRELD2	cysteine rich with EGF like domains 2 [Source:HGNC Symbol;Acc:HGNC:28150]	79174	ENSCAFP00000001013,ENSCAFP00000038242	ENSCAFT00000001103,ENSCAFT00000046122	10.9497	10.0635	11.5369	10.8129	10.8451	13.3166	12.3453	12.8636	12.7278	10.761	12.3093	11.0601	12.3519	12.3154	11.2615	9.93065	10.7218	12.0979	12.5085	3888.47	1.22295	0.00456354	0.0253825
SLC27A6	474666	ENSCAFG00000000710	solute carrier family 27 member 6 [Source:VGNC Symbol;Acc:VGNC:46333]	ENSCAFG00000000710	ENSG00000113396	83.3603	SLC27A6	solute carrier family 27 member 6 [Source:HGNC Symbol;Acc:HGNC:11000]	28965	ENSCAFP00000001025	ENSCAFT00000001116	10.0051	10.5838	7.60549	11.1248	8.3361	10.6557	15.5433	13.3835	9.8877	10.8478	9.95665	10.3604	13.1814	11.8179	11.8459	11.9815	10.4667	13.4363	11.903	5652.62	2.59318	0.000556885	0.00485742
ALG12	481196	ENSCAFG00000000711	ALG12_ alpha-1_6-mannosyltransferase [Source:VGNC Symbol;Acc:VGNC:37795]	ENSCAFG00000000711	ENSG00000182858	79.6334	ALG12	ALG12, alpha-1,6-mannosyltransferase [Source:HGNC Symbol;Acc:HGNC:19358]	79087	ENSCAFP00000001016	ENSCAFT00000001106	12.0201	9.56271	11.8331	9.77268	11.0859	13.1146	11.5139	12.5652	12.8441	10.8293	12.4162	9.67593	12.2688	12.0006	10.4939	9.71075	9.8369	12.4096	12.7861	3664.71	0.808669	0.140427	0.32511
CYP21A2	415124	ENSCAFG00000000712	cytochrome P450c21 [Source:NCBI gene;Acc:415124]	ENSCAFG00000000712	ENSG00000231852	78.252	CYP21A2	cytochrome P450 family 21 subfamily A member 2 [Source:HGNC Symbol;Acc:HGNC:2600]	1589	ENSCAFP00000001018	ENSCAFT00000001108	0	0	0.881583	6.63185	6.18831	5.98633	2.95674	7.51788	6.91214	4.60965	6.97062	4.44512	5.59851	6.19897	5.71247	5.47974	4.84071	7.38201	4.87757	60.3821	0.934476	0.270812	0.505113
ENSCAFG00000000713	612810	ENSCAFG00000000713	ER membrane protein complex subunit 2 [Source:NCBI gene;Acc:612810]	ENSCAFG00000000713	ENSG00000104412	100	EMC2	ER membrane protein complex subunit 2 [Source:HGNC Symbol;Acc:HGNC:28963]	9694	ENSCAFP00000001022	ENSCAFT00000001112	10.7018	11.548	10.3131	12.9375	12.9191	12.0975	13.5848	13.0186	12.1413	13.1387	12.9994	13.3909	13.2049	12.0689	12.9926	13.3642	13.6422	12.8779	13.4631	7524.99	0.994884	0.00966117	0.0449247
ZBED4	481197	ENSCAFG00000000714	zinc finger BED-type containing 4 [Source:VGNC Symbol;Acc:VGNC:48514]	ENSCAFG00000000714	ENSG00000100426	81.2017	ZBED4	zinc finger BED-type containing 4 [Source:HGNC Symbol;Acc:HGNC:20721]	9889	ENSCAFP00000001020	ENSCAFT00000001110	12.8981	12.3069	12.3849	10.8632	10.5695	11.5497	10.3603	11.0357	11.0064	11.6297	11.6528	11.9494	11.1919	12.5866	11.4838	10.7923	11.0431	11.4075	12.1046	3293.84	-0.535335	0.146571	0.334879
TMEM74	100682800	ENSCAFG00000000716	transmembrane protein 74 [Source:VGNC Symbol;Acc:VGNC:47604]	ENSCAFG00000000716	ENSG00000164841	84.918	TMEM74	transmembrane protein 74 [Source:HGNC Symbol;Acc:HGNC:26409]	157753	ENSCAFP00000001023	ENSCAFT00000001114	3.31987	0	0	6.73991	8.60673	5.92228	3.8607	3.64177	0	0.900872	1.87426	5.52823	3.29697	4.65276	5.12985	6.7485	5.24311	8.19681	3.38757	60.4905	-0.969443	0.361785	0.605344
TRHR	482007	ENSCAFG00000000717	thyrotropin releasing hormone receptor [Source:VGNC Symbol;Acc:VGNC:47799]	ENSCAFG00000000717	ENSG00000174417	97.4874	TRHR	thyrotropin releasing hormone receptor [Source:HGNC Symbol;Acc:HGNC:12299]	7201	ENSCAFP00000001024	ENSCAFT00000001115	0	0	0	4.46183	8.19937	3.79143	9.74817	0	0	0	0	0	0	0.897372	3.45355	0	0	3.09365	2.86994	18.6417	-3.30576	0.0158738	0.0654279
BRD1	481198	ENSCAFG00000000718	bromodomain containing 1 [Source:VGNC Symbol;Acc:VGNC:38518]	ENSCAFG00000000718	ENSG00000100425	94.1968	BRD1	bromodomain containing 1 [Source:HGNC Symbol;Acc:HGNC:1102]	23774	ENSCAFP00000039370,ENSCAFP00000001030	ENSCAFT00000048974,ENSCAFT00000001121	12.4639	11.2347	12.4237	11.0693	11.7144	11.4088	10.187	10.2956	10.4276	10.7952	11.2414	11.1512	10.8953	11.9127	10.7585	10.1705	10.3825	11.7538	11.634	2560.34	-0.840241	0.0114789	0.0511727
NUDCD1	475073	ENSCAFG00000000719	NudC domain containing 1 [Source:VGNC Symbol;Acc:VGNC:44022]	ENSCAFG00000000719	ENSG00000120526	93.825	NUDCD1	NudC domain containing 1 [Source:HGNC Symbol;Acc:HGNC:24306]	84955	ENSCAFP00000001029	ENSCAFT00000001120	11.3524	11.8432	12.036	12.4515	12.3254	12.3718	13.4003	13.1316	12.2789	12.8232	11.8525	12.9231	12.7323	11.9547	12.167	12.5399	12.9265	12.4218	12.5818	5826.34	0.586836	0.018544	0.0731592
ACAT2	484063	ENSCAFG00000000720	acetyl-CoA acetyltransferase 2 [Source:VGNC Symbol;Acc:VGNC:37499]	ENSCAFG00000000720	ENSG00000120437	87.931	ACAT2	acetyl-CoA acetyltransferase 2 [Source:HGNC Symbol;Acc:HGNC:94]	39	ENSCAFP00000001037	ENSCAFT00000001128	11.7092	12.0524	11.9462	11.8301	10.7845	12.4893	12.3065	13.5934	13.6948	13.0239	12.8324	12.6637	13.0681	12.0662	12.9707	11.9651	12.5138	12.0162	12.9815	6234.44	1.08717	0.000221036	0.00234769
ISOC1	100688371	ENSCAFG00000000721	isochorismatase domain containing 1 [Source:VGNC Symbol;Acc:VGNC:42112]	ENSCAFG00000000721	ENSG00000066583	94.0594	ISOC1	isochorismatase domain containing 1 [Source:HGNC Symbol;Acc:HGNC:24254]	51015	ENSCAFP00000001028	ENSCAFT00000001119	11.2715	11.775	11.0903	10.4988	11.0374	11.2651	9.60765	10.5363	8.93598	10.8687	9.42807	9.73657	10.6056	10.8784	10.2044	10.6664	10.3765	10.9225	10.561	1649.52	-0.729321	0.0240563	0.0893005
ADAMTS19		ENSCAFG00000000722	ADAM metallopeptidase with thrombospondin type 1 motif 19 [Source:VGNC Symbol;Acc:VGNC:37597]	ENSCAFG00000000722	ENSG00000145808	91.5622	ADAMTS19	ADAM metallopeptidase with thrombospondin type 1 motif 19 [Source:HGNC Symbol;Acc:HGNC:17111]	171019	ENSCAFP00000034585,ENSCAFP00000001033	ENSCAFT00000038819,ENSCAFT00000001124	0	0	0	5.95434	8.56167	10.3759	5.0646	4.39872	1.50462	2.82178	6.762	7.58756	5.30832	3.709	11.9287	11.1009	0.942483	0.810363	6.41617	126.532	0.553081	0.639424	0.839934
KIAA1024L		ENSCAFG00000000723	KIAA1024 like [Source:HGNC Symbol;Acc:HGNC:33914]	ENSCAFG00000000723	ENSG00000186367	78.836	KIAA1024L	KIAA1024 like [Source:HGNC Symbol;Acc:HGNC:33914]	100127206	ENSCAFP00000036433,ENSCAFP00000001035	ENSCAFT00000046994,ENSCAFT00000001126	0	0	0	0	2.80604	4.34124	0	4.06933	0	0	0	0.779597	0	0	5.68946	5.82776	0	0	0	7.79848	1.65245	0.266531	0.500179
ENSCAFG00000000727		ENSCAFG00000000727		ENSCAFG00000000727						ENSCAFP00000030600	ENSCAFT00000001131	0	0	0	0	0	0	0	0	0	0	0	0	0	0	0	0	0	0	0	0	0	1	1
FAM19A5		ENSCAFG00000000731	family with sequence similarity 19 member A5_ C-C motif chemokine like [Source:HGNC Symbol;Acc:HGNC:21592]	ENSCAFG00000000731	ENSG00000219438	69.0648	FAM19A5	family with sequence similarity 19 member A5, C-C motif chemokine like [Source:HGNC Symbol;Acc:HGNC:21592]	25817	ENSCAFP00000001041	ENSCAFT00000001135	0	0	0	1.2645	3.52216	8.26433	0	0	0	0	0.917402	0.779597	0	0.897372	0.871531	0	0	1.32614	5.02466	2.53936	0.0904638	0.948648	0.978623
TCP1	484064	ENSCAFG00000000732	t-complex 1 [Source:VGNC Symbol;Acc:VGNC:47207]	ENSCAFG00000000732	ENSG00000120438	97.6619	TCP1	t-complex 1 [Source:HGNC Symbol;Acc:HGNC:11655]	6950	ENSCAFP00000001046	ENSCAFT00000001141	13.443	14.1038	13.9328	14.1987	14.0563	14.9415	14.9537	15.3554	15.5274	14.9984	14.4529	14.826	15.8513	14.2088	14.8294	15.3501	14.9619	14.3485	14.9005	28896.9	1.05493	1.17689e-05	0.000220115
ENSCAFG00000000733		ENSCAFG00000000733		ENSCAFG00000000733							ENSCAFT00000001136	0	2.93624	0	0	0	0	0	3.03144	2.22497	0	0	0	1.68128	0	0	0	0	0.810363	0	1.07717	-0.262824	0.861691	0.956327
ENSCAFG00000000734		ENSCAFG00000000734		ENSCAFG00000000734							ENSCAFT00000001143	0	2.71042	0	0	0	0	0	0	0	0	0	0	0	2.40962	0	0	0	1.32614	0	0.598198	-0.58677	0.698013	0.874487
LYRM7	609480	ENSCAFG00000000736	LYR motif containing 7 [Source:VGNC Symbol;Acc:VGNC:42895]	ENSCAFG00000000736	ENSG00000186687	93	LYRM7	LYR motif containing 7 [Source:HGNC Symbol;Acc:HGNC:28072]	90624	ENSCAFP00000001044	ENSCAFT00000001139	7.61794	8.33863	8.43622	9.40893	8.98716	9.89147	9.68081	9.62903	9.06532	9.80866	9.00502	9.10692	9.25566	10.1112	9.75453	10.1423	9.62081	10.5471	8.5624	708.829	0.981655	0.00159207	0.0112304
CDC42SE2	609492	ENSCAFG00000000737	CDC42 small effector 2 [Source:VGNC Symbol;Acc:VGNC:39006]	ENSCAFG00000000737	ENSG00000158985	71.8182	CDC42SE2	CDC42 small effector 2 [Source:HGNC Symbol;Acc:HGNC:18547]	56990	ENSCAFP00000038188,ENSCAFP00000001045	ENSCAFT00000043373,ENSCAFT00000001140	12.7654	12.6123	12.7682	12.1181	12.1147	9.36996	8.09936	7.55138	7.20945	10.4915	11.188	10.31	8.04849	11.6619	11.1416	11.1042	11.8255	10.8718	10.1548	2630.73	-1.88602	0.00129753	0.0095117
EBAG9	403500	ENSCAFG00000000738	estrogen receptor binding site associated_ antigen_ 9 [Source:VGNC Symbol;Acc:VGNC:40174]	ENSCAFG00000000738	ENSG00000147654	96.7136	EBAG9	estrogen receptor binding site associated, antigen, 9 [Source:HGNC Symbol;Acc:HGNC:3123]	9166	ENSCAFP00000001047,ENSCAFP00000042547	ENSCAFT00000001142,ENSCAFT00000044462	12.4748	12.9837	13.1352	13.288	13.0711	11.865	13.18	13.2496	12.3927	12.8959	12.8312	13.2034	12.691	12.4231	12.9592	12.9036	13.1926	12.9596	12.9963	7740.87	-0.132511	0.519726	0.752318
PNLDC1	484065	ENSCAFG00000000740	PARN like_ ribonuclease domain containing 1 [Source:VGNC Symbol;Acc:VGNC:44744]	ENSCAFG00000000740	ENSG00000146453	87.7589	PNLDC1	PARN like, ribonuclease domain containing 1 [Source:HGNC Symbol;Acc:HGNC:21185]	154197	ENSCAFP00000001049	ENSCAFT00000001145	5.16268	5.3549	4.46335	5.05555	5.63512	6.16299	1.23434	0	7.55785	5.79788	4.7898	6.09519	5.92106	5.99943	5.88441	5.54389	4.58771	5.32876	4.95299	47.5449	0.524381	0.415442	0.658976
SYBU	475076	ENSCAFG00000000741	syntabulin [Source:VGNC Symbol;Acc:VGNC:47013]	ENSCAFG00000000741	ENSG00000147642	80.506	SYBU	syntabulin [Source:HGNC Symbol;Acc:HGNC:26011]	55638	ENSCAFP00000001050	ENSCAFT00000001146	6.46941	4.60226	6.42764	7.4847	10.6423	9.03097	4.66387	7.23137	7.70485	3.97657	6.58634	4.66483	4.38295	7.28799	4.13685	5.72082	5.37715	8.39716	6.36186	195.283	-1.54536	0.0526625	0.160653
ENSCAFG00000000742		ENSCAFG00000000742		ENSCAFG00000000742							ENSCAFT00000001147	0	0	0	0	0	0	0	0	0	0	0	0	0	0	0	0	0	0	0	0	0	1	1
ENSCAFG00000000743		ENSCAFG00000000743		ENSCAFG00000000743	ENSG00000147400	80	CETN2	centrin 2 [Source:HGNC Symbol;Acc:HGNC:1867]	1069	ENSCAFP00000040654	ENSCAFT00000001148	0	0	0	0	0	0	0	0	0	0	0	0	0	0	0	0	0	0	0	0	0	1	1
KCNV1	482009	ENSCAFG00000000744	potassium voltage-gated channel modifier subfamily V member 1 [Source:VGNC Symbol;Acc:VGNC:42297]	ENSCAFG00000000744	ENSG00000164794	97.6096	KCNV1	potassium voltage-gated channel modifier subfamily V member 1 [Source:HGNC Symbol;Acc:HGNC:18861]	27012	ENSCAFP00000001051	ENSCAFT00000001149	0	0	0	0	1.69938	9.50363	0	0	0	0	0	0	0	0	0	0	0	0	0	0.118295	-0.693727	0.64577	0.84195
TBC1D22A	474462	ENSCAFG00000000745	TBC1 domain family member 22A [Source:VGNC Symbol;Acc:VGNC:47141]	ENSCAFG00000000745	ENSG00000054611	91.2959	TBC1D22A	TBC1 domain family member 22A [Source:HGNC Symbol;Acc:HGNC:1309]	25771	ENSCAFP00000001053	ENSCAFT00000001151	12.4762	12.2314	12.5358	12.7896	12.2621	13.0398	12.81	13.4106	12.7293	12.6092	13.7931	12.4821	12.6148	12.6105	12.2113	11.5672	12.2302	12.6366	12.9979	6711.58	0.313165	0.248593	0.478464
ENSCAFG00000000747		ENSCAFG00000000747		ENSCAFG00000000747							ENSCAFT00000001153	0	0	0	0	0.806699	0	0	3.9404	3.97269	0	0.917402	0	2.43676	0	0	1.01043	0.942483	0	2.86994	2.28165	2.54489	0.0648043	0.187137
ENSCAFG00000000749		ENSCAFG00000000749		ENSCAFG00000000749						ENSCAFP00000039430	ENSCAFT00000001155	0	4.1404	0	2.5628	2.45818	1.90796	0	0	0	1.84863	1.47375	2.19637	1.07283	1.44644	3.45355	2.33857	3.06603	1.32614	2.70521	3.57894	-0.680752	0.429941	0.672823
SLC22A1		ENSCAFG00000000750	solute carrier family 22 member 1 [Source:VGNC Symbol;Acc:VGNC:46270]	ENSCAFG00000000750	ENSG00000175003	74.8188	SLC22A1	solute carrier family 22 member 1 [Source:HGNC Symbol;Acc:HGNC:10963]	6580	ENSCAFP00000001060	ENSCAFT00000001161	0	2.44257	0	4.46183	5.81868	13.7667	1.88965	1.28407	0	8.81166	5.98208	0	5.22564	4.49613	3.99393	0	0	9.60505	2.86994	77.322	1.94911	0.129202	0.307062
TNXB	100682877	ENSCAFG00000000751	tenascin XB [Source:VGNC Symbol;Acc:VGNC:47704]	ENSCAFG00000000751	ENSG00000168477	14.2788	TNXB	tenascin XB [Source:HGNC Symbol;Acc:HGNC:11976]	7148	ENSCAFP00000043117,ENSCAFP00000001065	ENSCAFT00000046665,ENSCAFT00000001166	5.20723	5.39348	6.96385	11.4803	12.5902	9.92998	8.45123	11.3195	8.54694	8.27078	13.3438	9.90779	6.33013	12.4749	8.7055	8.06509	7.21425	10.5471	7.91165	1761.75	-0.0810073	0.931	0.97071
CERK		ENSCAFG00000000752	ceramide kinase [Source:VGNC Symbol;Acc:VGNC:54519]	ENSCAFG00000000752	ENSG00000100422	87.3294	CERK	ceramide kinase [Source:HGNC Symbol;Acc:HGNC:19256]	64781	ENSCAFP00000001057,ENSCAFP00000038639	ENSCAFT00000001158,ENSCAFT00000046855	14.4565	14.2432	14.5352	13.632	13.342	13.6853	12.3253	13.7758	14.2121	11.7359	13.3894	13.4371	13.1819	13.7035	12.1787	12.5056	13.1943	12.6092	13.9883	12114.6	-0.800074	0.0266937	0.0966436
FNIP1	481496	ENSCAFG00000000755	folliculin interacting protein 1 [Source:VGNC Symbol;Acc:VGNC:40935]	ENSCAFG00000000755	ENSG00000217128	94.5205	FNIP1	folliculin interacting protein 1 [Source:HGNC Symbol;Acc:HGNC:29418]	96459	ENSCAFP00000001082	ENSCAFT00000001183	12.9592	12.2914	12.1192	11.1685	11.2015	9.81711	9.77068	9.22415	8.7576	11.073	11.1153	11.5279	9.00915	12.1971	12.0309	12.0848	11.4487	10.6146	10.6879	2734.04	-1.0184	0.0473347	0.148952
GRAMD4	481202	ENSCAFG00000000756	GRAM domain-containing protein 4 [Source:NCBI gene;Acc:481202]	ENSCAFG00000000756	ENSG00000075240	73.4568	GRAMD4	GRAM domain containing 4 [Source:HGNC Symbol;Acc:HGNC:29113]	23151	ENSCAFP00000001069,ENSCAFP00000040995	ENSCAFT00000001170,ENSCAFT00000048604	11.5007	10.99	11.2894	10.2972	10.9978	11.1758	9.14922	10.385	10.2054	10.4248	10.4372	9.93972	9.92337	9.94316	10.4839	9.15773	9.55515	9.79204	10.3444	1408.35	-0.898436	0.00201638	0.0135769
SLC22A2	403655	ENSCAFG00000000757	Canis lupus familiaris solute carrier family 22 (organic cation transporter)_ member 2 (SLC22A2)_ mRNA. [Source:RefSeq mRNA;Acc:NM_001286961]	ENSCAFG00000000757	ENSG00000112499	84.6154	SLC22A2	solute carrier family 22 member 2 [Source:HGNC Symbol;Acc:HGNC:10966]	6582	ENSCAFP00000001067	ENSCAFT00000001168	0	1.07657	0	4.99339	2.45818	1.90796	0	0	0	1.84863	0	0	0	0	0	0	0	0	0	2.20065	-2.79165	0.0551893	0.166141
PLG	403602	ENSCAFG00000000758	Canis lupus familiaris plasminogen (PLG)_ mRNA. [Source:RefSeq mRNA;Acc:NM_001286960]	ENSCAFG00000000758	ENSG00000122194	83.0049	PLG	plasminogen [Source:HGNC Symbol;Acc:HGNC:9071]	5340	ENSCAFP00000001078	ENSCAFT00000001179	0	0	0	1.92785	0.806699	0.939298	4.10708	6.44485	0	13.1999	0	3.36688	6.86881	0.897372	0	1.01043	2.7073	1.7053	0	12.8569	3.37214	0.00706519	0.0353607
MAP3K4	476262	ENSCAFG00000000760	mitogen-activated protein kinase kinase kinase 4 [Source:VGNC Symbol;Acc:VGNC:42974]	ENSCAFG00000000760	ENSG00000085511	92.8299	MAP3K4	mitogen-activated protein kinase kinase kinase 4 [Source:HGNC Symbol;Acc:HGNC:6856]	4216	ENSCAFP00000030815,ENSCAFP00000030813	ENSCAFT00000035541,ENSCAFT00000035540	13.2698	13.4688	12.8168	12.4285	12.0465	11.8622	10.7997	11.1712	12.1177	12.491	11.6921	12.3227	12.4742	12.0405	11.9126	12.1365	11.8851	11.9191	11.7073	4939.76	-0.932866	0.000503398	0.00449475
ATF6B		ENSCAFG00000000761	activating transcription factor 6 beta [Source:VGNC Symbol;Acc:VGNC:52104]	ENSCAFG00000000761	ENSG00000213676	92.0668	ATF6B	activating transcription factor 6 beta [Source:HGNC Symbol;Acc:HGNC:2349]	1388	ENSCAFP00000001088	ENSCAFT00000001189	13.74	13.8749	14.0826	13.3667	13.4107	14.6152	13.9785	14.4236	14.1793	13.783	14.134	13.6276	14.3537	14.0013	13.0654	13.5794	13.6546	13.9693	13.4352	15376	0.24781	0.273524	0.50847
PRRT1	607660	ENSCAFG00000000764	proline rich transmembrane protein 1 [Source:VGNC Symbol;Acc:VGNC:49684]	ENSCAFG00000000764	ENSG00000204314	98.0392	PRRT1	proline rich transmembrane protein 1 [Source:HGNC Symbol;Acc:HGNC:13943]	80863	ENSCAFP00000001091	ENSCAFT00000001192	8.3015	6.70237	7.31624	6.28788	6.38219	5.20109	2.95674	4.49369	7.37829	6.46902	4.23068	5.05525	4.30455	6.46155	1.80273	3.92629	3.7976	7.47661	5.02466	76.1457	-1.45413	0.0335597	0.115255
AGPAT4	612306	ENSCAFG00000000765	1-acylglycerol-3-phosphate O-acyltransferase 4 [Source:VGNC Symbol;Acc:VGNC:37713]	ENSCAFG00000000765	ENSG00000026652	92.0635	AGPAT4	1-acylglycerol-3-phosphate O-acyltransferase 4 [Source:HGNC Symbol;Acc:HGNC:20885]	56895	ENSCAFP00000001094	ENSCAFT00000001195	11.4449	11.712	11.2698	10.7266	11.724	11.714	12.6197	13.1513	13.3498	12.5875	12.1593	12.4373	12.5529	12.6783	11.9537	11.6936	11.7725	11.3706	12.3628	4757.45	0.991739	0.000826208	0.00665579
PPT2	474856	ENSCAFG00000000766	palmitoyl-protein thioesterase 2 [Source:VGNC Symbol;Acc:VGNC:44930]	ENSCAFG00000000766	ENSG00000221988	94.0594	PPT2	palmitoyl-protein thioesterase 2 [Source:HGNC Symbol;Acc:HGNC:9326]	9374	ENSCAFP00000043146,ENSCAFP00000001092	ENSCAFT00000048253,ENSCAFT00000001193	11.9354	12.2724	11.2787	11.0959	11.9457	11.0615	11.6801	11.6191	10.5511	11.0554	11.1141	11.5234	11.3655	10.7229	10.0817	10.1994	10.1067	11.1196	10.4086	2425.82	-0.766738	0.00967361	0.0449675
CELSR1	481203	ENSCAFG00000000767	cadherin EGF LAG seven-pass G-type receptor 1 [Source:VGNC Symbol;Acc:VGNC:39097]	ENSCAFG00000000767	ENSG00000075275	83.4128	CELSR1	cadherin EGF LAG seven-pass G-type receptor 1 [Source:HGNC Symbol;Acc:HGNC:1850]	9620	ENSCAFP00000040779,ENSCAFP00000001103	ENSCAFT00000048271,ENSCAFT00000001204	5.37281	2.71042	4.40718	7.77531	11.4589	5.57886	2.68053	3.7988	0	0	5.58801	2.19637	2.70438	4.25671	3.657	0	2.7073	6.7143	9.18571	178.07	-4.31872	2.84245e-05	0.000450537
EGFL8	481725	ENSCAFG00000000768	EGF like domain multiple 8 [Source:VGNC Symbol;Acc:VGNC:40238]	ENSCAFG00000000768	ENSG00000241404	80.6557	EGFL8	EGF like domain multiple 8 [Source:HGNC Symbol;Acc:HGNC:13944]	80864	ENSCAFP00000001096	ENSCAFT00000001197	10.2483	10.47	8.67497	9.18391	10.7765	8.80397	7.82595	9.27851	10.0314	7.69622	7.44542	8.07545	8.01195	8.74444	6.34822	6.92749	6.84934	8.82158	6.99103	523.06	-1.67342	0.000999686	0.00773985
PRKN		ENSCAFG00000000769	parkin RBR E3 ubiquitin protein ligase [Source:HGNC Symbol;Acc:HGNC:8607]	ENSCAFG00000000769	ENSG00000185345	75.7098	PRKN	parkin RBR E3 ubiquitin protein ligase [Source:HGNC Symbol;Acc:HGNC:8607]	5071	ENSCAFP00000001095	ENSCAFT00000001196	7.19985	6.53992	6.91433	6.73991	7.0374	7.5419	7.06143	5.97075	7.15469	7.03429	7.27377	7.61419	7.18553	6.79989	8.95499	7.92156	8.37076	9.16624	6.08846	187.164	0.816425	0.0644781	0.186561
ENSCAFG00000000770		ENSCAFG00000000770		ENSCAFG00000000770	ENSG00000112530	92.0354	PACRG	parkin coregulated [Source:HGNC Symbol;Acc:HGNC:19152]	135138	ENSCAFP00000001099	ENSCAFT00000001200	0	0	3.23633	4.63468	7.56263	4.13066	5.67387	4.39872	4.83605	6.92529	4.74269	6.63199	6.72572	3.26704	6.68708	6.37808	6.3434	7.09442	5.98446	60.7834	0.549831	0.501416	0.736436
AGPAT1	474857	ENSCAFG00000000771	1-acylglycerol-3-phosphate O-acyltransferase 1 [Source:VGNC Symbol;Acc:VGNC:37710]	ENSCAFG00000000771	ENSG00000204310	94.4251	AGPAT1	1-acylglycerol-3-phosphate O-acyltransferase 1 [Source:HGNC Symbol;Acc:HGNC:324]	10554	ENSCAFP00000033975	ENSCAFT00000038285	11.1333	11.2011	11.2723	11.9804	11.6221	11.6487	10.8878	9.88914	9.03531	11.2763	10.0333	11.048	10.765	11.8761	10.6621	10.6646	10.5683	11.632	10.824	2195.77	-0.532937	0.128578	0.306189
QKI	606754	ENSCAFG00000000772	QKI_ KH domain containing RNA binding [Source:VGNC Symbol;Acc:VGNC:45232]	ENSCAFG00000000772	ENSG00000112531	96.4602	QKI	QKI, KH domain containing RNA binding [Source:HGNC Symbol;Acc:HGNC:21100]	9444	ENSCAFP00000001102,ENSCAFP00000030367,ENSCAFP00000037340	ENSCAFT00000001203,ENSCAFT00000035144,ENSCAFT00000045317	13.8595	13.4868	12.9038	13.5963	13.9428	11.8788	12.4223	11.701	11.3109	13.4212	13.0131	13.732	12.251	13.3601	13.3063	13.5961	13.7363	13.2068	12.7769	9374.07	-0.576503	0.112931	0.279732
RNF5	474858	ENSCAFG00000000774	ring finger protein 5 [Source:VGNC Symbol;Acc:VGNC:45673]	ENSCAFG00000000774	ENSG00000204308	98.3333	RNF5	ring finger protein 5 [Source:HGNC Symbol;Acc:HGNC:10068]	6048	ENSCAFP00000001106	ENSCAFT00000001208	13.0382	12.9319	12.6728	12.5151	12.8589	12.5227	12.7515	12.2702	11.0732	12.6526	11.8546	11.8657	12.5729	12.3864	10.8554	11.8374	12.2352	12.344	11.5572	5250.49	-0.657334	0.0166014	0.0675139
ENSCAFG00000000776		ENSCAFG00000000776		ENSCAFG00000000776						ENSCAFP00000038789	ENSCAFT00000001210	0	0	0	0.766571	0.806699	0	0	0	0	0	0.917402	0	0	1.44644	0	1.01043	0	0	0	0.267315	-0.103127	0.945442	0.97843
AGER	403168	ENSCAFG00000000777	advanced glycosylation end-product specific receptor [Source:VGNC Symbol;Acc:VGNC:37699]	ENSCAFG00000000777	ENSG00000204305	73.4411	AGER	advanced glycosylation end-product specific receptor [Source:HGNC Symbol;Acc:HGNC:320]	177	ENSCAFP00000032810,ENSCAFP00000001108,ENSCAFP00000038659,ENSCAFP00000001110,ENSCAFP00000032821	ENSCAFT00000037322,ENSCAFT00000001212,ENSCAFT00000049666,ENSCAFT00000001214,ENSCAFT00000037333	11.6995	11.7759	10.852	8.99658	17.8015	9.69944	7.85995	9.00792	10.3239	9.87412	8.73705	12.6622	8.95564	10.7214	12.6865	9.709	9.16122	9.81757	10.9276	13218.9	-5.23186	3.68087e-11	4.63839e-09
TRMU	481204	ENSCAFG00000000779	tRNA 5-methylaminomethyl-2-thiouridylate methyltransferase [Source:VGNC Symbol;Acc:VGNC:47861]	ENSCAFG00000000779	ENSG00000100416	90.5882	TRMU	tRNA 5-methylaminomethyl-2-thiouridylate methyltransferase [Source:HGNC Symbol;Acc:HGNC:25481]	55687	ENSCAFP00000001109	ENSCAFT00000001213	11.1669	10.9558	11.0218	10.0947	10.0965	11.2944	9.67126	10.4262	11.1776	10.6251	10.1291	10.5385	10.5225	11.0473	10.8101	10.0922	10.1139	10.5522	11.1612	1637.54	-0.0839683	0.757201	0.912554
C1H6orf118		ENSCAFG00000000781	chromosome 1 C6orf118 homolog [Source:VGNC Symbol;Acc:VGNC:52510]	ENSCAFG00000000781	ENSG00000112539	61.1691	C6orf118	chromosome 6 open reading frame 118 [Source:HGNC Symbol;Acc:HGNC:21233]	168090	ENSCAFP00000038723,ENSCAFP00000001113	ENSCAFT00000047613,ENSCAFT00000001217	0	0	0	0	6.95268	0	2.68053	4.29706	0	0	0	0	0	2.15403	0	0	0	0	6.60337	7.91523	-2.00532	0.18732	0.396374
GTSE1	608855	ENSCAFG00000000782	G2 and S-phase expressed 1 [Source:VGNC Symbol;Acc:VGNC:41559]	ENSCAFG00000000782	ENSG00000075218	61.8529	GTSE1	G2 and S-phase expressed 1 [Source:HGNC Symbol;Acc:HGNC:13698]	51512	ENSCAFP00000001114,ENSCAFP00000031071	ENSCAFT00000001218,ENSCAFT00000035773	7.65861	8.57933	9.22666	9.56533	9.12711	12.4844	11.4065	11.5386	13.1555	12.8045	11.4863	12.0516	11.3387	11.5046	11.7235	11.3131	11.7297	11.9134	12.3827	3226.76	3.03277	7.94998e-19	6.32568e-16
PBX2	607695	ENSCAFG00000000783	PBX homeobox 2 [Source:VGNC Symbol;Acc:VGNC:44287]	ENSCAFG00000000783	ENSG00000204304	97.8873	PBX2	PBX homeobox 2 [Source:HGNC Symbol;Acc:HGNC:8633]	5089	ENSCAFP00000001119	ENSCAFT00000001223	13.3567	13.2687	12.4737	12.2887	12.4671	12.0802	11.0272	12.4217	12.252	11.5958	12.2331	11.7329	11.8159	12.5239	11.2428	11.5925	12.0863	11.8456	11.5763	4782.96	-0.917514	0.000301906	0.00301678
TTC38	474465	ENSCAFG00000000784	tetratricopeptide repeat domain 38 [Source:VGNC Symbol;Acc:VGNC:47956]	ENSCAFG00000000784	ENSG00000075234	88.6994	TTC38	tetratricopeptide repeat domain 38 [Source:HGNC Symbol;Acc:HGNC:26082]	55020	ENSCAFP00000001115	ENSCAFT00000001219	13.5195	12.399	13.2427	14.3946	11.518	12.6734	15.1721	15.2688	15.1652	14.0691	15.1635	14.2021	14.6495	14.3036	15.9492	14.1618	13.7914	14.7468	14.4022	22870.6	1.38592	0.00146394	0.0104913
PKDREJ	474466	ENSCAFG00000000785	polycystin family receptor for egg jelly [Source:VGNC Symbol;Acc:VGNC:44604]	ENSCAFG00000000785	ENSG00000130943	66.3503	PKDREJ	polycystin family receptor for egg jelly [Source:HGNC Symbol;Acc:HGNC:9015]	10343	ENSCAFP00000043086	ENSCAFT00000001220	3.14772	5.63799	6.56233	6.84924	7.15583	3.5863	8.6095	6.26806	7.34607	8.96474	4.48085	10.4392	5.66278	7.03632	10.4526	5.54389	6.18791	7.69697	9.08663	284.151	1.96929	0.0140773	0.0597076
CSMD3	482016	ENSCAFG00000000786	CUB and Sushi multiple domains 3 [Source:VGNC Symbol;Acc:VGNC:39663]	ENSCAFG00000000786	ENSG00000164796	98.4624	CSMD3	CUB and Sushi multiple domains 3 [Source:HGNC Symbol;Acc:HGNC:19291]	114788	ENSCAFP00000001127,ENSCAFP00000001133	ENSCAFT00000001231,ENSCAFT00000001238	2.72598	0	2.95218	2.5628	3.32055	0	0	0	0	0.900872	2.66272	0.779597	0	1.44644	0	2.33857	0	0.810363	0.838984	2.13138	-2.06482	0.0344265	0.117551
CDPF1	608872	ENSCAFG00000000787	cysteine rich DPF motif domain containing 1 [Source:VGNC Symbol;Acc:VGNC:39077]	ENSCAFG00000000787	ENSG00000205643	87.931	CDPF1	cysteine rich DPF motif domain containing 1 [Source:HGNC Symbol;Acc:HGNC:33710]	150383	ENSCAFP00000001117	ENSCAFT00000001221	9.80225	8.83544	9.91646	9.39547	9.75002	10.0547	8.30463	9.27517	9.58698	9.07091	9.38077	9.20128	9.77317	9.85587	9.11032	8.33359	7.86034	10.0589	9.96749	703.699	-0.174728	0.59793	0.810907
PPARA	403654	ENSCAFG00000000788	peroxisome proliferator activated receptor alpha [Source:VGNC Symbol;Acc:VGNC:44834]	ENSCAFG00000000788	ENSG00000186951	94.6581	PPARA	peroxisome proliferator activated receptor alpha [Source:HGNC Symbol;Acc:HGNC:9232]	5465	ENSCAFP00000001118	ENSCAFT00000001222	0	4.04669	4.28782	8.69355	8.49133	5.27133	3.71968	5.20481	5.71287	5.60572	4.96422	5.61517	0	5.7678	4.73972	5.19013	0	6.44156	6.44258	71.3477	-1.84263	0.0419575	0.136398
WNT7B	481206	ENSCAFG00000000789	Wnt family member 7B [Source:VGNC Symbol;Acc:VGNC:54554]	ENSCAFG00000000789	ENSG00000188064	56.4482	WNT7B	Wnt family member 7B [Source:HGNC Symbol;Acc:HGNC:12787]	7477	ENSCAFP00000032357	ENSCAFT00000036926	0	0	0	3.84028	7.92921	0	0	0	0	0	0	1.95107	0	0	0	0	0	0	5.57103	13.628	-4.5159	0.00286386	0.0178225
GPSM3	607687	ENSCAFG00000000790	G protein signaling modulator 3 [Source:VGNC Symbol;Acc:VGNC:41459]	ENSCAFG00000000790	ENSG00000213654	92.5	GPSM3	G protein signaling modulator 3 [Source:HGNC Symbol;Acc:HGNC:13945]	63940	ENSCAFP00000001123,ENSCAFP00000036043	ENSCAFT00000001227,ENSCAFT00000043305	15.6369	15.5579	14.8455	13.9419	11.1587	13.6238	13.3811	15.2118	14.7061	12.0908	13.0552	11.5771	13.3628	13.8888	11.7435	13.0043	13.7975	13.8417	13.2543	17188.3	-1.14977	0.0380799	0.126761
NOTCH4	481726	ENSCAFG00000000791	notch 4 [Source:VGNC Symbol;Acc:VGNC:43900]	ENSCAFG00000000791	ENSG00000204301	86.2239	NOTCH4	notch 4 [Source:HGNC Symbol;Acc:HGNC:7884]	4855	ENSCAFP00000042620,ENSCAFP00000001124	ENSCAFT00000045934,ENSCAFT00000001228	8.347	6.83441	5.92624	8.92346	13.8096	11.6765	9.57987	7.76635	7.09777	6.30465	9.152	10.2662	8.69255	10.0574	11.0038	8.83451	8.91072	9.59946	9.697	1456.56	-1.65749	0.0455683	0.145049
ENSCAFG00000000792		ENSCAFG00000000792		ENSCAFG00000000792						ENSCAFP00000001125	ENSCAFT00000001229	9.72967	9.914	9.68654	9.74111	7.36042	5.23664	3.38807	0	0	5.41364	6.48978	3.02972	0	6.67147	5.90453	6.39557	8.25363	7.72294	3.38757	242.3	-3.08302	0.000940162	0.00735504
PDE10A	484073	ENSCAFG00000000795	phosphodiesterase 10A [Source:VGNC Symbol;Acc:VGNC:44345]	ENSCAFG00000000795	ENSG00000112541	93.7423	PDE10A	phosphodiesterase 10A [Source:HGNC Symbol;Acc:HGNC:8772]	10846	ENSCAFP00000001151,ENSCAFP00000041725	ENSCAFT00000001259,ENSCAFT00000045354	5.86503	3.59577	2.1275	8.86824	8.12389	8.08582	5.0646	4.29706	5.2384	5.68081	6.57294	8.6419	4.45731	5.79046	7.1834	6.129	5.66616	5.84609	6.2616	115.169	-0.687415	0.360075	0.60368
BTNL2	481730	ENSCAFG00000000797	butyrophilin like 2 [Source:NCBI gene;Acc:481730]	ENSCAFG00000000797	ENSG00000204290	70.099	BTNL2	butyrophilin like 2 [Source:HGNC Symbol;Acc:HGNC:1142]	56244	ENSCAFP00000001134,ENSCAFP00000001141	ENSCAFT00000001240,ENSCAFT00000001247	3.31987	2.44257	2.95218	6.13793	4.9872	6.46224	5.81921	5.50756	5.49506	7.9601	8.17019	6.29275	5.92106	8.08682	8.0757	8.10816	8.2361	6.98709	5.41974	121.388	2.57354	2.51609e-05	0.00040715
ENSCAFG00000000798		ENSCAFG00000000798		ENSCAFG00000000798	ENSG00000143198	93.4211	MGST3	microsomal glutathione S-transferase 3 [Source:HGNC Symbol;Acc:HGNC:7064]	4259	ENSCAFP00000036430	ENSCAFT00000001241	12.031	11.8941	10.922	11.1396	12.7171	14.1967	15.4111	12.91	12.8839	13.1831	12.1172	13.7005	12.9609	12.9239	13.1651	14.4174	13.0747	12.1055	12.6707	9996.21	1.64917	0.000462001	0.00420212
ACSL6	474670	ENSCAFG00000000799	acyl-CoA synthetase long chain family member 6 [Source:VGNC Symbol;Acc:VGNC:51694]	ENSCAFG00000000799	ENSG00000164398	95.4294	ACSL6	acyl-CoA synthetase long chain family member 6 [Source:HGNC Symbol;Acc:HGNC:16496]	23305	ENSCAFP00000039687,ENSCAFP00000001165	ENSCAFT00000043983,ENSCAFT00000001273	0	0	0	6.26175	2.95286	5.92228	4.94299	4.39872	3.58796	4.66001	2.1874	3.72061	0	0	0	2.82518	4.64199	4.92564	3.76772	16.5834	0.00391186	0.997157	1
ENSCAFG00000000801		ENSCAFG00000000801		ENSCAFG00000000801						ENSCAFP00000001142	ENSCAFT00000001248	0	8.06757	7.90834	5.79948	0.806699	4.52496	1.23434	0	4.13237	5.96742	4.48085	2.58894	0	6.40393	3.21661	7.70016	6.09368	9.50535	0	93.7781	-0.298607	0.801036	0.930549
DLA-DRA	481731	ENSCAFG00000000803	MHC class II DR alpha chain [Source:NCBI gene;Acc:481731]	ENSCAFG00000000803	ENSG00000204287	87.0079	HLA-DRA	major histocompatibility complex, class II, DR alpha [Source:HGNC Symbol;Acc:HGNC:4947]	3122	ENSCAFP00000001147	ENSCAFT00000001254	19.1657	19.3909	19.3641	19.638	17.5127	18.8369	21.0378	18.7823	16.189	19.9444	19.4577	18.7583	19.2277	21.363	17.0585	19.5658	20.0167	19.3706	18.9263	775401	0.492548	0.378849	0.622894
FBLN1	474468	ENSCAFG00000000804	fibulin 1 [Source:VGNC Symbol;Acc:VGNC:40750]	ENSCAFG00000000804	ENSG00000077942	87.5706	FBLN1	fibulin 1 [Source:HGNC Symbol;Acc:HGNC:3600]	2192	ENSCAFP00000001150	ENSCAFT00000001257	4.15771	6.39535	2.95218	10.8146	14.0202	15.3855	13.9306	15.7488	9.72494	12.7344	14.6428	14.6961	12.9575	12.196	13.8421	6.34245	11.3533	7.57112	13.6072	12340.8	1.78782	0.0766821	0.211664
ENSCAFG00000000805		ENSCAFG00000000805		ENSCAFG00000000805							ENSCAFT00000001258	0	0	0	0	0	0	0	0	0	0	0	0	0	0	0	0	0	0	0	0	0	1	1
HLA-DRB1	474860	ENSCAFG00000000806	MHC class II DLA DRB1 beta chain [Source:NCBI gene;Acc:474860]	ENSCAFG00000000806	ENSG00000198502	75.9124	HLA-DRB5	major histocompatibility complex, class II, DR beta 5 [Source:HGNC Symbol;Acc:HGNC:4953]	3127	ENSCAFP00000001156,ENSCAFP00000043037	ENSCAFT00000001264,ENSCAFT00000047689	18.3747	18.1466	18.604	18.8325	17.3789	19.1174	21.4176	20.5181	19.3779	19.7527	19.5613	18.6422	19.9294	20.9914	16.8857	18.8422	19.0245	19.2997	18.8723	769337	1.43373	0.00350648	0.0207638
TBXT	403653	ENSCAFG00000000807	T-box transcription factor T [Source:VGNC Symbol;Acc:VGNC:47058]	ENSCAFG00000000807	ENSG00000164458	90.1149	TBXT	T-box transcription factor T [Source:HGNC Symbol;Acc:HGNC:11515]	6862	ENSCAFP00000001157	ENSCAFT00000001265	0	0	0	0	0	0	0	0	0	0	0	0	0	0	2.1105	0	0	0	0	0.174653	0.4261	0.777696	0.913572
ENSCAFG00000000808		ENSCAFG00000000808		ENSCAFG00000000808	ENSG00000167863	91.3043	ATP5PD	ATP synthase peripheral stalk subunit d [Source:HGNC Symbol;Acc:HGNC:845]	10476	ENSCAFP00000036047	ENSCAFT00000001266	9.16451	9.98834	9.6263	10.5797	10.8028	10.6039	12.0491	11.4511	10.9909	11.1074	10.3671	10.2729	11.3625	9.71933	11.3258	10.964	10.9036	10.3202	10.1266	1759.12	0.78829	0.0217753	0.0827833
RIBC2	474469	ENSCAFG00000000809	RIB43A domain with coiled-coils 2 [Source:VGNC Symbol;Acc:VGNC:45569]	ENSCAFG00000000809	ENSG00000128408	84.3501	RIBC2	RIB43A domain with coiled-coils 2 [Source:HGNC Symbol;Acc:HGNC:13241]	26150	ENSCAFP00000001159	ENSCAFT00000001267	0	0	0	0	9.14631	4.78713	4.50104	6.32082	0	2.15988	4.87964	6.8084	4.72147	0.897372	5.864	0	1.91284	2.9603	8.20178	64.3314	-0.994524	0.433128	0.675865
TRPS1	482018	ENSCAFG00000000810	transcriptional repressor GATA binding 1 [Source:VGNC Symbol;Acc:VGNC:47880]	ENSCAFG00000000810	ENSG00000104447	96.5224	TRPS1	transcriptional repressor GATA binding 1 [Source:HGNC Symbol;Acc:HGNC:12340]	7227	ENSCAFP00000001166	ENSCAFT00000001274	11.9709	11.4891	11.948	10.7497	10.2816	10.4344	11.3478	11.3783	12.0067	11.698	11.1989	12.828	11.5969	11.9081	11.5095	11.9243	11.6839	11.5027	11.5216	3177.57	0.266463	0.401098	0.644805
SFT2D1	476266	ENSCAFG00000000811	SFT2 domain containing 1 [Source:VGNC Symbol;Acc:VGNC:46085]	ENSCAFG00000000811	ENSG00000198818	94.3396	SFT2D1	SFT2 domain containing 1 [Source:HGNC Symbol;Acc:HGNC:21102]	113402	ENSCAFP00000001160	ENSCAFT00000001268	13.4468	13.5016	13.2829	13.6257	12.4049	12.8766	13.5499	13.5008	12.7953	12.1948	13.6591	12.4619	13.4506	12.6825	12.8457	12.8414	13.4559	13.8381	12.7822	9349.97	-0.163403	0.549016	0.776197
DLA-DQA1	474861	ENSCAFG00000000812	major histocompatibility complex_ class II_ DQ alpha 1 [Source:NCBI gene;Acc:474861]	ENSCAFG00000000812	ENSG00000196735	46.0465	HLA-DQA1	major histocompatibility complex, class II, DQ alpha 1 [Source:HGNC Symbol;Acc:HGNC:4942]	3117	ENSCAFP00000041474,ENSCAFP00000001164	ENSCAFT00000047258,ENSCAFT00000001272	16.9252	16.7632	17.245	18.275	15.7506	16.241	18.5577	15.4462	13.5013	18.4176	17.5916	17.5912	16.5157	19.7236	15.3173	17.4104	18.492	18.0126	16.7202	207556	0.547217	0.387084	0.631216
HLA-DQB2	100856137	ENSCAFG00000000814	HLA class II histocompatibility antigen_ DQ beta 2 chain [Source:NCBI gene;Acc:100856137]	ENSCAFG00000000814	ENSG00000232629	79.9257	HLA-DQB2	major histocompatibility complex, class II, DQ beta 2 [Source:HGNC Symbol;Acc:HGNC:4945]	3120	ENSCAFP00000001171	ENSCAFT00000001279	16.4291	16.7213	17.0997	17.2084	15.4308	17.989	19.8949	18.0808	16.461	18.3597	17.4079	16.9757	18.5051	19.5832	15.4243	17.5084	17.7896	17.677	17.0314	249053	1.44815	0.00581215	0.0305286
EIF3H	475081	ENSCAFG00000000816	eukaryotic translation initiation factor 3 subunit H [Source:VGNC Symbol;Acc:VGNC:40274]	ENSCAFG00000000816	ENSG00000147677	91.2467	EIF3H	eukaryotic translation initiation factor 3 subunit H [Source:HGNC Symbol;Acc:HGNC:3273]	8667	ENSCAFP00000036553,ENSCAFP00000001174	ENSCAFT00000047451,ENSCAFT00000001282	14.6999	14.8563	14.9472	15.2919	14.8941	15.2493	16.5641	16.831	16.3128	15.7535	15.1006	15.3534	16.7507	14.9037	14.8556	15.0299	15.3847	15.1892	16.0379	51364.9	0.870444	0.0117662	0.0521861
IL3	481497	ENSCAFG00000000817	interleukin 3 [Source:VGNC Symbol;Acc:VGNC:53502]	ENSCAFG00000000817						ENSCAFP00000001172	ENSCAFT00000001280	0	0	0	0	0	0	0	0	0	0	0	0	0	0	0	0	1.50775	0	0	0.0970351	0.245482	0.870794	0.956327
DLA-DOB	607786	ENSCAFG00000000819	major histocompatibility complex_ class II_ DO beta [Source:NCBI gene;Acc:607786]	ENSCAFG00000000819	ENSG00000241106	84.8148	HLA-DOB	major histocompatibility complex, class II, DO beta [Source:HGNC Symbol;Acc:HGNC:4937]	3112	ENSCAFP00000031388	ENSCAFT00000036056	12.936	12.6583	14.2222	13.6343	9.42631	10.1614	7.47742	8.9294	6.10826	9.78191	10.6987	8.89741	7.51639	11.4734	9.01174	10.0815	12.1379	11.7564	8.9937	3410.5	-2.70244	0.000147843	0.00171258
CSF2	403923	ENSCAFG00000000820	colony stimulating factor 2 [Source:VGNC Symbol;Acc:VGNC:39654]	ENSCAFG00000000820	ENSG00000164400	65.1316	CSF2	colony stimulating factor 2 [Source:HGNC Symbol;Acc:HGNC:2434]	1437	ENSCAFP00000001176,ENSCAFP00000032076	ENSCAFT00000001284,ENSCAFT00000036668	0	5.00237	0	5.60535	7.35383	4.2744	3.56338	5.55237	5.09064	5.41364	4.87964	4.18584	2.93005	4.19009	5.26048	2.6023	6.03405	2.46517	3.84894	30.8154	-0.904703	0.259528	0.492002
UTP23	482020	ENSCAFG00000000821	UTP23_ small subunit processome component [Source:VGNC Symbol;Acc:VGNC:48212]	ENSCAFG00000000821	ENSG00000147679	94.332	UTP23	UTP23, small subunit processome component [Source:HGNC Symbol;Acc:HGNC:28224]	84294	ENSCAFP00000001177	ENSCAFT00000001285	10.5327	10.9861	10.7944	10.3648	10.7123	11.2848	12.6272	12.9359	12.7644	11.3161	10.8522	11.4795	12.9605	10.9284	10.0057	11.537	11.7691	11.8287	11.8139	3356.79	1.23809	0.00173513	0.0120293
RAD21	482021	ENSCAFG00000000822	RAD21 cohesin complex component [Source:VGNC Symbol;Acc:VGNC:45313]	ENSCAFG00000000822	ENSG00000164754	98.7322	RAD21	RAD21 cohesin complex component [Source:HGNC Symbol;Acc:HGNC:9811]	5885	ENSCAFP00000001178	ENSCAFT00000001286	15.3063	15.7203	15.2155	15.1518	15.14	14.7744	15.7508	14.4617	13.9518	15.7748	14.7754	15.7328	15.4767	14.7186	14.8621	15.6327	15.3775	14.9193	14.9698	38103.7	-0.144778	0.595464	0.809253
ENSCAFG00000000823	474864	ENSCAFG00000000823	transporter 2_ ATP binding cassette subfamily B member [Source:NCBI gene;Acc:474864]	ENSCAFG00000000823	ENSG00000204267	76.7045	TAP2	transporter 2, ATP binding cassette subfamily B member [Source:HGNC Symbol;Acc:HGNC:44]	6891	ENSCAFP00000001183	ENSCAFT00000001291	14.9009	14.443	14.2795	13.6224	13.2771	14.3402	14.2511	13.2423	12.6366	14.0949	14.5272	13.4395	14.577	14.9254	12.6299	13.9337	14.765	13.7746	13.1	17472.2	-0.170068	0.651485	0.846113
P4HA2	474672	ENSCAFG00000000824	prolyl 4-hydroxylase subunit alpha 2 [Source:VGNC Symbol;Acc:VGNC:44223]	ENSCAFG00000000824	ENSG00000072682	92.3077	P4HA2	prolyl 4-hydroxylase subunit alpha 2 [Source:HGNC Symbol;Acc:HGNC:8547]	8974	ENSCAFP00000001181	ENSCAFT00000001289	10.9628	12.6436	11.0942	11.7607	13.4384	14.4162	13.3422	13.7468	12.4606	13.037	13.0791	13.3624	13.1441	13.1938	13.8065	13.9038	13.1158	12.1843	13.8908	9534.18	1.12896	0.00331988	0.0199128
SLC30A8	482022	ENSCAFG00000000825	solute carrier family 30 member 8 [Source:VGNC Symbol;Acc:VGNC:46353]	ENSCAFG00000000825	ENSG00000164756	86.4499	SLC30A8	solute carrier family 30 member 8 [Source:HGNC Symbol;Acc:HGNC:20303]	169026	ENSCAFP00000001179	ENSCAFT00000001287	7.60967	6.48739	2.59798	0	7.98147	6.12556	0	0	0	0	0	1.28292	2.43676	0	0	0	0	0	0	32.3417	-2.99547	0.0382035	0.127067
MED30	482023	ENSCAFG00000000826	mediator complex subunit 30 [Source:VGNC Symbol;Acc:VGNC:43137]	ENSCAFG00000000826	ENSG00000164758	97.191	MED30	mediator complex subunit 30 [Source:HGNC Symbol;Acc:HGNC:23032]	90390	ENSCAFP00000001180	ENSCAFT00000001288	11.1027	11.2669	11.2884	11.5868	12.0119	11.6107	12.7887	12.1359	11.5158	12.0118	11.4423	12.1486	12.6307	11.0925	11.2683	11.1686	11.4319	11.8182	11.3789	3461.4	0.350473	0.218511	0.438928
SMC1B	481207	ENSCAFG00000000827	structural maintenance of chromosomes 1B [Source:VGNC Symbol;Acc:VGNC:46542]	ENSCAFG00000000827	ENSG00000077935	90.1215	SMC1B	structural maintenance of chromosomes 1B [Source:HGNC Symbol;Acc:HGNC:11112]	27127	ENSCAFP00000001188,ENSCAFP00000042937	ENSCAFT00000001296,ENSCAFT00000049571	7.45202	6.99354	6.64965	7.55094	5.7994	6.38515	6.82371	4.82118	7.62653	5.86381	7.32264	7.61945	5.9471	7.14583	9.24067	6.73482	7.023	8.2334	6.34796	152.215	0.318017	0.538931	0.768258
RPS6KA2	612448	ENSCAFG00000000828	ribosomal protein S6 kinase A2 [Source:VGNC Symbol;Acc:VGNC:45739]	ENSCAFG00000000828	ENSG00000071242	90.8488	RPS6KA2	ribosomal protein S6 kinase A2 [Source:HGNC Symbol;Acc:HGNC:10431]	6196	ENSCAFP00000001202	ENSCAFT00000001310	14.6121	14.0958	13.3749	12.5708	12.5579	12.4996	13.4325	11.7826	13.2897	9.31829	12.2095	12.2053	11.1386	11.9433	13.2569	12.5681	12.1364	14.6725	11.7015	8513.12	-0.890898	0.106023	0.267473
PSMB8	474865	ENSCAFG00000000829	proteasome subunit beta 8 [Source:VGNC Symbol;Acc:VGNC:45099]	ENSCAFG00000000829	ENSG00000204264	85.1449	PSMB8	proteasome subunit beta 8 [Source:HGNC Symbol;Acc:HGNC:9545]	5696	ENSCAFP00000001185	ENSCAFT00000001293	14.8952	14.7488	14.9669	14.7599	13.2882	14.7747	15.0023	16.8372	16.1824	14.3706	15.7305	14.4106	15.5771	15.7952	13.343	15.2869	15.9759	15.0175	14.4805	39683.5	0.791235	0.0651112	0.187827
PDLIM4	481498	ENSCAFG00000000830	PDZ and LIM domain 4 [Source:VGNC Symbol;Acc:VGNC:44386]	ENSCAFG00000000830	ENSG00000131435	90.3323	PDLIM4	PDZ and LIM domain 4 [Source:HGNC Symbol;Acc:HGNC:16501]	8572	ENSCAFP00000001186	ENSCAFT00000001294	6.39434	5.90155	6.58783	10.3936	9.58812	12.4784	11.3122	14.1988	13.3687	12.4956	11.9662	11.8939	12.645	11.6772	11.6277	11.1148	11.9915	10.1178	13.4509	4473.23	3.48125	3.39344e-08	1.75332e-06
EXT1	482024	ENSCAFG00000000831	exostosin glycosyltransferase 1 [Source:VGNC Symbol;Acc:VGNC:40531]	ENSCAFG00000000831	ENSG00000182197	99.1957	EXT1	exostosin glycosyltransferase 1 [Source:HGNC Symbol;Acc:HGNC:3512]	2131	ENSCAFP00000001194,ENSCAFP00000001191	ENSCAFT00000001302,ENSCAFT00000001299	11.2228	11.8052	11.0627	13.1744	12.5473	13.7845	14.2891	13.9731	12.9534	13.3457	12.6181	12.8045	14.4551	12.1094	12.5243	13.6171	13.3703	13.1539	13.0182	9402.46	1.22816	0.00167861	0.0117074
TAP1		ENSCAFG00000000832	transporter 1_ ATP binding cassette subfamily B member [Source:VGNC Symbol;Acc:VGNC:47105]	ENSCAFG00000000832	ENSG00000168394	75.6378	TAP1	transporter 1, ATP binding cassette subfamily B member [Source:HGNC Symbol;Acc:HGNC:43]	6890	ENSCAFP00000001198	ENSCAFT00000001306	15.6479	15.6808	15.4937	14.8466	13.6662	15.6514	15.3343	15.5078	15.0362	15.0652	15.9712	14.7893	15.4679	16.5785	14.5217	15.8841	16.355	15.1573	14.7061	45607.4	0.318411	0.369228	0.612644
SAMD12		ENSCAFG00000000833	sterile alpha motif domain containing 12 [Source:VGNC Symbol;Acc:VGNC:49882]	ENSCAFG00000000833	ENSG00000177570	77.8351	SAMD12	sterile alpha motif domain containing 12 [Source:HGNC Symbol;Acc:HGNC:31750]	401474	ENSCAFP00000001195	ENSCAFT00000001303	5.02015	5.66976	3.10124	7.09842	6.30227	6.56369	9.60264	3.46555	2.70321	5.86381	3.74867	3.46377	1.07283	4.96317	4.59866	5.77528	7.3427	9.45357	3.15184	79.6864	0.465935	0.599976	0.812168
TNFRSF11B	100855848	ENSCAFG00000000834	TNF receptor superfamily member 11b [Source:VGNC Symbol;Acc:VGNC:47655]	ENSCAFG00000000834	ENSG00000164761	91.7706	TNFRSF11B	TNF receptor superfamily member 11b [Source:HGNC Symbol;Acc:HGNC:11909]	4982	ENSCAFP00000001197	ENSCAFT00000001305	3.61261	3.83878	6.84202	11.9983	8.15835	14.0769	4.66387	6.39651	10.1941	10.9057	7.5721	5.59392	9.17808	8.94715	5.82231	9.05691	6.76626	10.3091	7.77804	610.096	-0.755542	0.402922	0.646481
ENSCAFG00000000835		ENSCAFG00000000835		ENSCAFG00000000835							ENSCAFT00000001307	3.14772	3.30337	4.08793	4.03798	3.85656	4.87997	2.68053	0	0	3.71597	7.40059	2.40597	3.12514	3.88779	0.871531	6.30591	6.97094	6.56152	3.59013	32.0702	1.49429	0.101896	0.260388
FAM118A	481208	ENSCAFG00000000838	family with sequence similarity 118 member A [Source:VGNC Symbol;Acc:VGNC:40584]	ENSCAFG00000000838	ENSG00000100376	92.437	FAM118A	family with sequence similarity 118 member A [Source:HGNC Symbol;Acc:HGNC:1313]	55007	ENSCAFP00000001206	ENSCAFT00000001314	11.1711	11.0814	11.5092	11.4906	10.451	10.7978	12.7754	9.70294	9.16566	10.6657	12.0804	11.5377	11.1072	10.8135	13.1193	11.1069	11.3573	11.141	10.5283	2749.52	0.3058	0.525512	0.757074
MAL2		ENSCAFG00000000839	mal_ T cell differentiation protein 2 (gene/pseudogene) [Source:HGNC Symbol;Acc:HGNC:13634]	ENSCAFG00000000839	ENSG00000147676	91.6667	MAL2	mal, T cell differentiation protein 2 (gene/pseudogene) [Source:HGNC Symbol;Acc:HGNC:13634]	114569	ENSCAFP00000001204	ENSCAFT00000001312	7.46125	6.41423	7.20532	6.73041	11.1844	5.23664	3.38807	2.75296	0	2.633	5.15622	5.36221	1.07283	6.55717	5.16363	4.41211	0	5.35557	7.20667	173.975	-3.69422	5.22421e-05	0.00073628
SLC22A4	474673	ENSCAFG00000000840	solute carrier family 22 member 4 [Source:VGNC Symbol;Acc:VGNC:51760]	ENSCAFG00000000840	ENSG00000197208	63.8462	SLC22A4	solute carrier family 22 member 4 [Source:HGNC Symbol;Acc:HGNC:10968]	6583	ENSCAFP00000001211	ENSCAFT00000001320	9.57679	8.64475	9.16448	8.07825	7.19324	7.78936	7.23987	8.17017	9.00983	7.87206	5.11981	8.49489	8.86976	8.61075	7.26348	5.19013	6.3434	9.77353	8.43995	331.247	-0.518682	0.359237	0.602764
ENSCAFG00000000842	612451	ENSCAFG00000000842	ribonuclease T2 [Source:NCBI gene;Acc:612451]	ENSCAFG00000000842	ENSG00000026297	59.3443	RNASET2	ribonuclease T2 [Source:HGNC Symbol;Acc:HGNC:21686]	8635	ENSCAFP00000040798,ENSCAFP00000001209	ENSCAFT00000045697,ENSCAFT00000001318	14.0272	13.7561	13.4811	14.1096	12.8327	14.9096	15.5364	15.462	14.549	13.4222	15.9823	14.2958	15.8303	14.0676	13.9855	13.9857	14.3603	15.2152	14.184	26090.4	1.17419	0.00248803	0.0159579
UPK3A	609118	ENSCAFG00000000843	uroplakin 3A [Source:VGNC Symbol;Acc:VGNC:48157]	ENSCAFG00000000843	ENSG00000100373	82.6389	UPK3A	uroplakin 3A [Source:HGNC Symbol;Acc:HGNC:12580]	7380	ENSCAFP00000001210	ENSCAFT00000001319	0	0	0	0	6.86267	2.22354	0	0	0	0	3.30555	0.779597	1.07283	0	2.76707	0	0	0	0	7.13487	-2.67655	0.0673743	0.192659
ENSCAFG00000000846		ENSCAFG00000000846		ENSCAFG00000000846							ENSCAFT00000001323	0	0	0	0	0	0	0	0	1.50462	0	0	0	0	0	0	0	0	0	0	0.0967105	0.155173	0.91811	0.962233
FGFR1OP		ENSCAFG00000000847	FGFR1 oncogene partner [Source:VGNC Symbol;Acc:VGNC:40857]	ENSCAFG00000000847	ENSG00000213066	89.6024	FGFR1OP	FGFR1 oncogene partner [Source:HGNC Symbol;Acc:HGNC:17012]	11116	ENSCAFP00000001216	ENSCAFT00000001326	12.0994	12.3847	12.2624	11.2262	10.4182	11.4458	11.6795	11.8397	12.1658	11.4375	11.4242	11.3709	11.9045	10.7059	11.1051	11.5146	12.082	11.1443	10.7981	3152.9	-0.309781	0.296901	0.534929
DLA-DMA	481732	ENSCAFG00000000848	major histocompatibility complex_ class II_ DM alpha [Source:NCBI gene;Acc:481732]	ENSCAFG00000000848	ENSG00000204257	77.7358	HLA-DMA	major histocompatibility complex, class II, DM alpha [Source:HGNC Symbol;Acc:HGNC:4934]	3108	ENSCAFP00000032144,ENSCAFP00000001218	ENSCAFT00000036735,ENSCAFT00000001328	14.7464	14.8202	14.8794	15.5095	13.5781	15.1549	17.3726	15.6374	14.0053	15.7988	15.8846	15.4702	16.1598	17.3101	14.2005	15.9402	15.7747	16.1659	14.7129	55567.1	1.13309	0.0143004	0.0604238
ENSCAFG00000000849		ENSCAFG00000000849		ENSCAFG00000000849							ENSCAFT00000001329	0	5.7611	6.61288	5.49751	5.81868	0	1.23434	0	0	2.82178	5.04411	4.00447	0	1.44644	1.411	0	5.92882	3.52996	0	19.8973	-2.02961	0.0805842	0.219319
KIAA0930	481210	ENSCAFG00000000850	KIAA0930 [Source:VGNC Symbol;Acc:VGNC:42355]	ENSCAFG00000000850	ENSG00000100364	92.8571	KIAA0930	KIAA0930 [Source:HGNC Symbol;Acc:HGNC:1314]	23313	ENSCAFP00000001220	ENSCAFT00000001331	13.109	12.2005	13.0643	11.3352	11.0785	13.1804	12.4754	11.4818	13.0384	13.0372	13.2025	12.0257	13.102	12.7638	12.4357	12.8832	12.3614	12.5092	12.912	6459.43	0.346921	0.290386	0.528112
IRF1	100855872	ENSCAFG00000000851	interferon regulatory factor 1 [Source:VGNC Symbol;Acc:VGNC:42091]	ENSCAFG00000000851	ENSG00000125347	92.5234	IRF1	interferon regulatory factor 1 [Source:HGNC Symbol;Acc:HGNC:6116]	3659	ENSCAFP00000001223	ENSCAFT00000001334	16.1018	16.6921	16.1439	14.2575	13.5917	14.3453	13.4488	14.9726	14.4207	14.8834	15.2169	13.9191	14.1215	16.0996	14.1086	15.8933	16.5711	14.3148	14.5029	39891.5	-0.698017	0.168257	0.368061
GPR31	484081	ENSCAFG00000000853	G protein-coupled receptor 31 [Source:VGNC Symbol;Acc:VGNC:41430]	ENSCAFG00000000853	ENSG00000120436	67.3077	GPR31	G protein-coupled receptor 31 [Source:HGNC Symbol;Acc:HGNC:4486]	2853	ENSCAFP00000001221	ENSCAFT00000001332	0	2.44257	2.95218	8.46644	3.77994	7.48392	1.23434	5.36411	5.30697	6.08266	7.79629	3.26301	4.13368	8.68823	1.411	3.0182	7.39104	9.2685	6.55577	118.1	0.716199	0.481414	0.72
ENSCAFG00000000854		ENSCAFG00000000854		ENSCAFG00000000854						ENSCAFP00000012351	ENSCAFT00000013348	0	0	0	5.45202	0	0	0	0	0	0	0	0	0	0	0	0	0.942483	3.09365	0	2.69647	-1.91133	0.207221	0.423615
IL5	403790	ENSCAFG00000000855	interleukin 5 [Source:VGNC Symbol;Acc:VGNC:41990]	ENSCAFG00000000855	ENSG00000113525	64.9254	IL5	interleukin 5 [Source:HGNC Symbol;Acc:HGNC:6016]	3567	ENSCAFP00000037706,ENSCAFP00000001224	ENSCAFT00000045599,ENSCAFT00000001335	5.11672	5.3549	5.1513	5.81753	4.84401	5.52237	5.63512	7.52913	4.83605	4.66001	4.87964	6.78983	4.22164	6.92806	7.20789	6.63528	6.46881	5.80778	5.72956	65.1004	0.940634	0.046943	0.14797
NUP50	474470	ENSCAFG00000000856	nucleoporin 50 [Source:VGNC Symbol;Acc:VGNC:44056]	ENSCAFG00000000856	ENSG00000093000	86.087	NUP50	nucleoporin 50 [Source:HGNC Symbol;Acc:HGNC:8065]	10762	ENSCAFP00000001225	ENSCAFT00000001337	13.5025	13.4374	13.2727	12.5149	11.4874	12.7808	12.394	13.4319	13.8683	13.2044	13.1424	12.4392	12.8497	12.6277	13.2277	12.8249	13.1238	13.1498	12.7387	8377.24	0.0266351	0.926584	0.967908
ENSCAFG00000000857		ENSCAFG00000000857		ENSCAFG00000000857							ENSCAFT00000001336	3.85585	4.1404	1.42481	3.61112	1.69938	3.69251	2.68053	3.9404	3.06178	2.633	2.1874	1.65533	2.10791	3.13159	1.411	3.18841	0	3.32824	3.59013	7.16594	-0.454302	0.463884	0.704109
UNC93A	612460	ENSCAFG00000000858	unc-93 homolog A [Source:VGNC Symbol;Acc:VGNC:49038]	ENSCAFG00000000858	ENSG00000112494	79.6053	UNC93A	unc-93 homolog A [Source:HGNC Symbol;Acc:HGNC:12570]	54346	ENSCAFP00000001226	ENSCAFT00000001339	0	0	0	3.90924	11.7355	0	0	5.20481	3.06178	3.39768	0	5.59392	1.07283	0.897372	4.9862	0	0	0.810363	5.64111	189.752	-4.30999	0.00155378	0.0110133
AFDN		ENSCAFG00000000860	afadin_ adherens junction formation factor [Source:VGNC Symbol;Acc:VGNC:37685]	ENSCAFG00000000860	ENSG00000130396	93.1805	AFDN	afadin, adherens junction formation factor [Source:HGNC Symbol;Acc:HGNC:7137]	4301	ENSCAFP00000001228,ENSCAFP00000037787	ENSCAFT00000001341,ENSCAFT00000047722	7.3954	7.84905	7.39055	11.9035	14.7159	12.9064	12.7552	12.0125	12.2932	10.1933	11.7216	12.3994	12.2412	10.5327	11.5623	12.8099	11.696	10.9552	11.3093	4702.64	-0.556598	0.455605	0.69694
PHF21B		ENSCAFG00000000861	PHD finger protein 21B [Source:HGNC Symbol;Acc:HGNC:25161]	ENSCAFG00000000861	ENSG00000056487	65.5257	PHF21B	PHD finger protein 21B [Source:HGNC Symbol;Acc:HGNC:25161]	112885	ENSCAFP00000001230	ENSCAFT00000001343	0	0	3.23633	1.63397	5.0538	2.89203	0	0	0	0	3.16967	0.779597	0	3.50488	2.76707	0	0	0	3.01776	4.27053	-1.27856	0.313903	0.553949
KIF25		ENSCAFG00000000863	kinesin family member 25 [Source:VGNC Symbol;Acc:VGNC:53730]	ENSCAFG00000000863	ENSG00000125337	37.7816	KIF25	kinesin family member 25 [Source:HGNC Symbol;Acc:HGNC:6390]	3834	ENSCAFP00000041290,ENSCAFP00000001232	ENSCAFT00000046225,ENSCAFT00000001345	0	0	2.1275	3.0022	6.38219	1.90796	0	0	0	0	0	0	1.68128	0	0.871531	0	0	0	1.75119	5.31317	-3.84258	0.0032948	0.0198051
ENSCAFG00000000864		ENSCAFG00000000864		ENSCAFG00000000864	ENSG00000153303	72.428	FRMD1	FERM domain containing 1 [Source:HGNC Symbol;Acc:HGNC:21240]	79981	ENSCAFP00000001233	ENSCAFT00000001346	0	0	0	0	5.89331	0	0	0	0	0	0	0	0	0	0	0	0	0	2.0549	3.24174	-2.78694	0.065831	0.189374
ENPP2	482026	ENSCAFG00000000865	ectonucleotide pyrophosphatase/phosphodiesterase 2 [Source:VGNC Symbol;Acc:VGNC:40375]	ENSCAFG00000000865	ENSG00000136960	93.1306	ENPP2	ectonucleotide pyrophosphatase/phosphodiesterase 2 [Source:HGNC Symbol;Acc:HGNC:3357]	5168	ENSCAFP00000001237	ENSCAFT00000001350	9.58947	9.34134	9.36025	15.6446	14.4912	12.8011	11.4608	11.2625	9.7218	10.3644	15.4259	12.534	13.2533	11.8777	12.5994	10.5801	14.0003	14.0145	11.9752	10477.2	-0.735965	0.375014	0.61875
DACT2	612487	ENSCAFG00000000866	dishevelled binding antagonist of beta catenin 2 [Source:VGNC Symbol;Acc:VGNC:39762]	ENSCAFG00000000866	ENSG00000164488	48.2759	DACT2	dishevelled binding antagonist of beta catenin 2 [Source:HGNC Symbol;Acc:HGNC:21231]	168002	ENSCAFP00000001234,ENSCAFP00000036208	ENSCAFT00000001347,ENSCAFT00000050141	0	0	0	8.57388	9.11156	5.52237	0	0	0	0	8.42271	2.40597	0	6.01876	0.871531	0	0	6.36448	4.91577	78.8888	-1.51069	0.29309	0.531122
RAD50	474674	ENSCAFG00000000867	RAD50 double strand break repair protein [Source:VGNC Symbol;Acc:VGNC:51759]	ENSCAFG00000000867	ENSG00000113522	96.189	RAD50	RAD50 double strand break repair protein [Source:HGNC Symbol;Acc:HGNC:9816]	10111	ENSCAFP00000040203,ENSCAFP00000001240	ENSCAFT00000048691,ENSCAFT00000001353	12.5072	12.9534	12.7351	13.486	13.2411	12.5751	12.9389	12.7991	12.8498	13.3045	12.6402	13.9769	13.0189	13.5095	13.6377	13.6378	13.3419	12.5409	13.0448	9107.42	0.167639	0.500912	0.736436
SMOC2	476270	ENSCAFG00000000868	SPARC related modular calcium binding 2 [Source:VGNC Symbol;Acc:VGNC:46567]	ENSCAFG00000000868	ENSG00000112562	89.6861	SMOC2	SPARC related modular calcium binding 2 [Source:HGNC Symbol;Acc:HGNC:20323]	64094	ENSCAFP00000001236,ENSCAFP00000001235	ENSCAFT00000001349,ENSCAFT00000001348	4.5524	7.3675	4.56953	15.4688	12.6001	11.8579	13.3329	11.4197	9.8877	10.4203	12.2046	12.7182	9.76038	7.08296	11.804	8.22038	9.07014	12.4014	10.2818	4966.74	-1.57876	0.0961009	0.249796
PRR5	100533463	ENSCAFG00000000869	proline rich 5 [Source:VGNC Symbol;Acc:VGNC:45047]	ENSCAFG00000000869	ENSG00000186654	85.09	PRR5	proline rich 5 [Source:HGNC Symbol;Acc:HGNC:31682]	55615	ENSCAFP00000001243,ENSCAFP00000041948	ENSCAFT00000001356,ENSCAFT00000044013	11.7869	10.3266	12.4483	9.23181	9.20427	9.88168	5.17676	8.06585	9.00983	4.88837	9.06371	4.24156	6.54996	8.65156	6.24154	3.92629	7.6969	9.84739	8.31331	839.923	-2.70521	0.000379497	0.00358258
RTL6	481213	ENSCAFG00000000870	retrotransposon Gag like 6 [Source:VGNC Symbol;Acc:VGNC:45794]	ENSCAFG00000000870	ENSG00000188636	94.5607	RTL6	retrotransposon Gag like 6 [Source:HGNC Symbol;Acc:HGNC:13343]	84247	ENSCAFP00000001244	ENSCAFT00000001357	7.69034	4.46411	7.65457	6.85798	9.22247	7.5419	0	0	0	5.41364	5.89857	5.28475	5.66278	7.00759	5.56857	4.26762	4.8864	8.18191	7.36692	115.063	-1.4467	0.113117	0.280068
BRD2	474868	ENSCAFG00000000871	bromodomain containing 2 [Source:VGNC Symbol;Acc:VGNC:38519]	ENSCAFG00000000871	ENSG00000204256	98.0075	BRD2	bromodomain containing 2 [Source:HGNC Symbol;Acc:HGNC:1103]	6046	ENSCAFP00000001265,ENSCAFP00000036979	ENSCAFT00000001379,ENSCAFT00000043351	16.5056	16.7189	16.1687	15.7397	15.4083	15.6973	15.4906	15.1897	14.2949	15.2307	15.4819	15.4131	15.2951	16.0707	14.7991	15.8472	15.7076	15.4871	15.4849	52581.1	-0.731809	0.00397185	0.0228254
SHISAL1	100682848	ENSCAFG00000000873	shisa like 1 [Source:VGNC Symbol;Acc:VGNC:49868]	ENSCAFG00000000873	ENSG00000138944	86	SHISAL1	shisa like 1 [Source:HGNC Symbol;Acc:HGNC:29335]	85352	ENSCAFP00000037723,ENSCAFP00000001246	ENSCAFT00000044889,ENSCAFT00000001359	0	0	0	5.93793	5.34724	8.80988	6.53894	5.14755	4.63735	7.4249	6.84241	7.82493	5.84	5.79046	8.06233	6.22995	7.07324	5.72798	7.64792	107.615	2.54993	0.00230835	0.0150445
THBS2	484087	ENSCAFG00000000874	thrombospondin 2 [Source:VGNC Symbol;Acc:VGNC:47336]	ENSCAFG00000000874	ENSG00000186340	88.6616	THBS2	thrombospondin 2 [Source:HGNC Symbol;Acc:HGNC:11786]	7058	ENSCAFP00000001251,ENSCAFP00000038673	ENSCAFT00000001365,ENSCAFT00000046608	2.12752	5.00237	6.37003	11.1193	10.1706	15.4239	14.4967	14.6949	12.9657	13.602	14.1764	14.916	13.7832	10.8128	13.8277	11.1768	10.1956	9.56972	12.9207	11019.8	3.99851	2.42108e-06	5.94574e-05
TAF2	475084	ENSCAFG00000000875	TATA-box binding protein associated factor 2 [Source:VGNC Symbol;Acc:VGNC:47080]	ENSCAFG00000000875	ENSG00000064313	97.2637	TAF2	TATA-box binding protein associated factor 2 [Source:HGNC Symbol;Acc:HGNC:11536]	6873	ENSCAFP00000001249	ENSCAFT00000001363	11.9436	12.2427	12.2708	12.5987	12.3597	11.909	12.5696	10.6281	9.28944	12.519	12.1978	13.1564	11.0392	11.9249	12.2774	12.5592	12.5386	12.7059	12.3669	4836.92	-0.0781014	0.845771	0.95006
PARVG		ENSCAFG00000000876	parvin gamma [Source:VGNC Symbol;Acc:VGNC:44268]	ENSCAFG00000000876	ENSG00000138964	79.5181	PARVG	parvin gamma [Source:HGNC Symbol;Acc:HGNC:14654]	64098	ENSCAFP00000001248	ENSCAFT00000001361	14.6101	14.1467	13.7752	12.5816	9.75252	11.8432	8.03385	13.6158	13.6824	9.23976	12.0301	10.9194	8.72301	11.4904	9.47903	10.7419	12.0112	13.1926	12.8743	6695.96	-1.41991	0.0502051	0.15532
ENSCAFG00000000877		ENSCAFG00000000877		ENSCAFG00000000877							ENSCAFT00000001362	4.61986	3.94648	4.15768	2.38054	4.80588	1.50345	0	3.46555	3.34873	4.44709	1.47375	4.7822	3.12514	2.81531	4.13685	4.01949	3.06603	2.81336	4.4788	12.4464	-0.635975	0.295656	0.533548
IL13	442990	ENSCAFG00000000878	interleukin 13 [Source:VGNC Symbol;Acc:VGNC:41936]	ENSCAFG00000000878	ENSG00000169194	70.2128	IL13	interleukin 13 [Source:HGNC Symbol;Acc:HGNC:5973]	3596	ENSCAFP00000001250	ENSCAFT00000001364	0	1.68618	3.10124	8.39311	4.3561	1.50345	4.50104	1.28407	3.97269	0	0	4.18584	2.70438	1.84318	4.54839	3.18841	2.22877	3.93729	2.86994	25.485	-2.75436	0.00458932	0.025475
ENSCAFG00000000879		ENSCAFG00000000879		ENSCAFG00000000879							ENSCAFT00000001366	0	0	0	0	0.806699	0	2.33862	1.28407	2.70321	0	0	0.779597	1.68128	0	0	1.01043	0.942483	0	0.838984	0.916002	1.68205	0.185437	0.39358
IL4	403785	ENSCAFG00000000880	interleukin 4 [Source:VGNC Symbol;Acc:VGNC:41987]	ENSCAFG00000000880	ENSG00000113520	56.0606	IL4	interleukin 4 [Source:HGNC Symbol;Acc:HGNC:6014]	3565	ENSCAFP00000040093,ENSCAFP00000001253	ENSCAFT00000044599,ENSCAFT00000001367	3.31987	4.38973	0	4.15618	3.08611	1.50345	0	0	0	2.15988	1.47375	1.95107	2.43676	2.15403	0.871531	0	0	2.25346	1.36602	4.0662	-2.38041	0.00328983	0.019788
DSCC1	609036	ENSCAFG00000000882	DNA replication and sister chromatid cohesion 1 [Source:VGNC Symbol;Acc:VGNC:51769]	ENSCAFG00000000882	ENSG00000136982	89.313	DSCC1	DNA replication and sister chromatid cohesion 1 [Source:HGNC Symbol;Acc:HGNC:24453]	79075	ENSCAFP00000001256	ENSCAFT00000001370	8.0187	9.64694	9.72151	9.87964	9.32883	10.62	11.9201	9.8221	8.69501	11.5126	10.9187	11.2338	11.024	9.91894	11.4328	11.2711	10.9393	11.0915	11.3333	1711.46	1.54664	6.58259e-05	0.000892496
ENSCAFG00000000883		ENSCAFG00000000883		ENSCAFG00000000883							ENSCAFT00000001371	3.73935	3.59577	1.42481	3.23491	5.11745	1.50345	2.33862	5.20481	4.13237	2.633	0.917402	3.15107	0	3.61055	3.08175	2.01561	1.50775	2.46517	3.15184	9.23813	-0.780445	0.285781	0.522259
WDR27		ENSCAFG00000000884	WD repeat domain 27 [Source:HGNC Symbol;Acc:HGNC:21248]	ENSCAFG00000000884	ENSG00000184465	66.9073	WDR27	WD repeat domain 27 [Source:HGNC Symbol;Acc:HGNC:21248]	253769	ENSCAFP00000001261,ENSCAFP00000039782	ENSCAFT00000001375,ENSCAFT00000046940	8.7218	8.05559	9.00568	10.3808	8.1883	9.24026	10.7302	9.54837	8.76371	8.72562	8.58843	10.4861	9.85796	10.9805	10.4797	11.4115	8.72205	11.7948	8.2844	1048.69	1.07615	0.0492482	0.153224
DEPTOR	482028	ENSCAFG00000000885	DEP domain containing MTOR interacting protein [Source:VGNC Symbol;Acc:VGNC:39900]	ENSCAFG00000000885	ENSG00000155792	98.5294	DEPTOR	DEP domain containing MTOR interacting protein [Source:HGNC Symbol;Acc:HGNC:22953]	64798	ENSCAFP00000001263,ENSCAFP00000038417	ENSCAFT00000001377,ENSCAFT00000043181	8.75968	8.60832	8.23311	9.82827	11.7138	8.90684	9.45196	9.98625	8.98388	7.90375	8.70669	10.564	8.33646	10.0014	9.49072	8.2875	6.61165	10.1725	9.3164	763.96	-0.700518	0.202826	0.417871
ENSCAFG00000000886	476271	ENSCAFG00000000886	dermatan sulfate epimerase [Source:NCBI gene;Acc:476271]	ENSCAFG00000000886	ENSG00000111817	96.1418	DSE	dermatan sulfate epimerase [Source:HGNC Symbol;Acc:HGNC:21144]	29940	ENSCAFP00000001264	ENSCAFT00000001378	12.5464	13.0061	13.2188	14.5311	12.2962	13.4151	14.0849	13.1357	12.4172	13.6182	13.452	14.2738	12.7566	14.4535	14.7033	15.8256	13.7559	14.9917	12.7354	16111.9	0.767671	0.117304	0.287596
SAMM50	474473	ENSCAFG00000000887	SAMM50 sorting and assembly machinery component [Source:VGNC Symbol;Acc:VGNC:54542]	ENSCAFG00000000887	ENSG00000100347	97.0149	SAMM50	SAMM50 sorting and assembly machinery component [Source:HGNC Symbol;Acc:HGNC:24276]	25813	ENSCAFP00000001270,ENSCAFP00000042394,ENSCAFP00000001260	ENSCAFT00000001384,ENSCAFT00000047071,ENSCAFT00000001374	14.3661	14.9944	13.124	12.8495	12.749	13.3702	13.7194	14.2781	13.5043	14.337	13.9319	13.8379	13.1094	13.4289	13.9665	13.2013	13.7606	13.4989	14.6448	14727.6	-0.0854905	0.803806	0.932109
CALHM5	100688567	ENSCAFG00000000889	calcium homeostasis modulator family member 5 [Source:NCBI gene;Acc:100688567]	ENSCAFG00000000889	ENSG00000178033	78.5366	CALHM5	calcium homeostasis modulator family member 5 [Source:HGNC Symbol;Acc:HGNC:21568]	254228	ENSCAFP00000001267	ENSCAFT00000001381	9.08617	9.5858	6.93434	8.04799	12.2437	11.2103	11.0112	9.54283	9.31047	8.68971	9.57986	8.85785	9.17808	8.67611	8.54172	7.0093	7.84885	6.54997	7.90216	844.171	-0.896577	0.197083	0.410207
CALHM4	102155016	ENSCAFG00000000891	calcium homeostasis modulator family member 4 [Source:VGNC Symbol;Acc:VGNC:38670]	ENSCAFG00000000891	ENSG00000164451	45.5414	CALHM4	calcium homeostasis modulator family member 4 [Source:HGNC Symbol;Acc:HGNC:21094]	221301	ENSCAFP00000038515,ENSCAFP00000001269	ENSCAFT00000044383,ENSCAFT00000001383	4.40721	6.14707	4.9693	1.2645	3.08611	5.43327	3.98914	5.02571	3.34873	5.47118	0	3.72061	4.52802	5.81278	2.57957	4.72042	3.69864	3.09365	5.02466	23.2314	-0.194259	0.782916	0.917228
PNPLA3		ENSCAFG00000000893	patatin like phospholipase domain containing 3 [Source:VGNC Symbol;Acc:VGNC:44754]	ENSCAFG00000000893	ENSG00000100344	68.523	PNPLA3	patatin like phospholipase domain containing 3 [Source:HGNC Symbol;Acc:HGNC:18590]	80339	ENSCAFP00000001273	ENSCAFT00000001387	7.8179	7.43378	7.53516	6.96712	6.88113	6.91034	5.55437	6.32082	7.59945	7.40289	7.08835	7.63514	6.24872	7.58881	6.30346	6.08656	6.45372	7.22371	7.3738	135.356	-0.38804	0.236822	0.463866
ENSCAFG00000000894	612537	ENSCAFG00000000894	amine sulfotransferase-like [Source:NCBI gene;Acc:612537]	ENSCAFG00000000894						ENSCAFP00000001276	ENSCAFT00000001390	4.15771	4.72833	0	0.766571	2.45818	4.2744	5.46882	5.02571	4.926	5.35371	3.30555	6.06462	0	0	3.657	6.63528	5.5574	1.32614	5.70795	25.9878	1.57553	0.0850604	0.228029
PNPLA5	481216	ENSCAFG00000000895	patatin like phospholipase domain containing 5 [Source:VGNC Symbol;Acc:VGNC:44755]	ENSCAFG00000000895	ENSG00000100341	74.2389	PNPLA5	patatin like phospholipase domain containing 5 [Source:HGNC Symbol;Acc:HGNC:24888]	150379	ENSCAFP00000001277	ENSCAFT00000001391	2.9522	0	1.81852	2.17188	0	0.939298	0	0	0	3.39768	7.27377	4.06749	4.13368	3.39086	2.57957	2.01561	0.942483	6.12065	3.84894	8.48976	1.79787	0.0769875	0.212217
DLA-DOA	474869	ENSCAFG00000000896	HLA class II histocompatibility antigen_ DO alpha chain-like [Source:NCBI gene;Acc:474869]	ENSCAFG00000000896	ENSG00000204252	80.4	HLA-DOA	major histocompatibility complex, class II, DO alpha [Source:HGNC Symbol;Acc:HGNC:4936]	3111	ENSCAFP00000001280	ENSCAFT00000001394	10.9291	11.6743	13.0713	13.2931	9.89783	9.72938	8.14833	8.72927	5.94574	7.59632	8.81883	7.31633	5.9471	8.85609	8.00757	7.67172	11.1222	10.7646	7.31784	1701.85	-3.03526	1.174e-05	0.000219722
RSPH4A	484093	ENSCAFG00000000897	radial spoke head 4 homolog A [Source:VGNC Symbol;Acc:VGNC:45780]	ENSCAFG00000000897	ENSG00000111834	79.4979	RSPH4A	radial spoke head 4 homolog A [Source:HGNC Symbol;Acc:HGNC:21558]	345895	ENSCAFP00000001279	ENSCAFT00000001393	6.78073	6.87587	6.56233	4.46183	8.49133	4.40511	2.95674	2.40755	5.98812	5.5798	4.96422	6.21137	4.13368	6.12956	5.02347	6.129	5.5574	4.07268	8.24368	78.5678	-1.22925	0.0745098	0.207382
KIF3A	474675	ENSCAFG00000000898	kinesin family member 3A [Source:VGNC Symbol;Acc:VGNC:42404]	ENSCAFG00000000898	ENSG00000131437	98.895	KIF3A	kinesin family member 3A [Source:HGNC Symbol;Acc:HGNC:6319]	11127	ENSCAFP00000001284,ENSCAFP00000001285,ENSCAFP00000001287	ENSCAFT00000001398,ENSCAFT00000001399,ENSCAFT00000001401	12.0036	12.1699	11.5393	11.3665	11.4462	10.7277	10.0278	10.965	10.6452	11.1338	11.1597	11.5085	10.8598	11.7838	11.966	11.9578	11.6619	10.7998	10.9594	2698.27	-0.484188	0.091278	0.24031
SULT4A1	609410	ENSCAFG00000000899	sulfotransferase family 4A member 1 [Source:VGNC Symbol;Acc:VGNC:46980]	ENSCAFG00000000899	ENSG00000130540	99.6479	SULT4A1	sulfotransferase family 4A member 1 [Source:HGNC Symbol;Acc:HGNC:14903]	25830	ENSCAFP00000001281	ENSCAFT00000001395	0	0	0	2.87007	3.32055	6.84275	0	3.9404	0	0	0	0.779597	0	0	1.411	0	2.22877	0.810363	1.36602	2.05084	-0.703984	0.581265	0.798846
ENSCAFG00000000900		ENSCAFG00000000900		ENSCAFG00000000900	ENSG00000223865	49.789	HLA-DPB1	major histocompatibility complex, class II, DP beta 1 [Source:HGNC Symbol;Acc:HGNC:4940]	3115	ENSCAFP00000001282	ENSCAFT00000001396	2.45756	0	1.42481	1.92785	3.6133	4.9672	4.31747	1.28407	3.58796	1.45122	2.44455	1.95107	1.68128	4.70141	2.36402	4.10702	1.50775	0.810363	2.51923	7.67784	1.04156	0.194079	0.405988
ZUP1	476272	ENSCAFG00000000901	zinc finger containing ubiquitin peptidase 1 [Source:VGNC Symbol;Acc:VGNC:48863]	ENSCAFG00000000901	ENSG00000153975	87.8893	ZUP1	zinc finger containing ubiquitin peptidase 1 [Source:HGNC Symbol;Acc:HGNC:21224]	221302	ENSCAFP00000001283	ENSCAFT00000001397	12.0883	12.5584	12.2235	11.9193	11.9311	11.63	12.8372	12.2902	12.4899	12.1801	12.3292	12.0173	12.3781	12.6484	11.7505	12.5008	13.0393	11.6805	11.7131	4955.32	0.147703	0.530189	0.761173
EFCAB6	481218	ENSCAFG00000000902	EF-hand calcium binding domain 6 [Source:VGNC Symbol;Acc:VGNC:40217]	ENSCAFG00000000902	ENSG00000186976	73.86	EFCAB6	EF-hand calcium binding domain 6 [Source:HGNC Symbol;Acc:HGNC:24204]	64800	ENSCAFP00000001286,ENSCAFP00000030574	ENSCAFT00000001400,ENSCAFT00000035329	0	0	0	5.0248	7.77984	6.54962	3.56338	4.18769	0	4.12736	5.26025	4.12788	0	0.897372	0.871531	0	2.7073	2.81336	7.40098	32.7682	-0.730229	0.551534	0.778375
COL11A2	481734	ENSCAFG00000000903	collagen type XI alpha 2 chain [Source:VGNC Symbol;Acc:VGNC:39457]	ENSCAFG00000000903	ENSG00000204248	96.7802	COL11A2	collagen type XI alpha 2 chain [Source:HGNC Symbol;Acc:HGNC:2187]	1302	ENSCAFP00000001293,ENSCAFP00000029621,ENSCAFP00000001295	ENSCAFT00000001407,ENSCAFT00000031814,ENSCAFT00000001409	14.7594	13.1463	12.917	9.42373	11.1812	9.61248	8.22859	9.29838	10.5511	12.0761	9.26676	10.468	10.6509	12.2738	7.73165	10.7529	9.4219	11.525	11.8697	3840.09	-2.268	0.000728598	0.00602806
MPPED1	609458	ENSCAFG00000000904	metallophosphoesterase domain containing 1 [Source:VGNC Symbol;Acc:VGNC:43349]	ENSCAFG00000000904	ENSG00000186732	89.9721	MPPED1	metallophosphoesterase domain containing 1 [Source:HGNC Symbol;Acc:HGNC:1306]	758	ENSCAFP00000001288	ENSCAFT00000001402	0	0	0	3.69162	5.11745	0	0	0	0	3.39768	2.1874	0	0	2.62668	0	0	0	0.810363	0	3.40309	-1.85875	0.199078	0.41257
KPNA5	484094	ENSCAFG00000000905	karyopherin subunit alpha 5 [Source:VGNC Symbol;Acc:VGNC:42503]	ENSCAFG00000000905	ENSG00000196911	96.7093	KPNA5	karyopherin subunit alpha 5 [Source:HGNC Symbol;Acc:HGNC:6398]	3841	ENSCAFP00000001291,ENSCAFP00000036527	ENSCAFT00000001405,ENSCAFT00000047201	11.1042	11.6056	11.5527	11.7964	11.7942	10.0855	9.63981	10.7231	11.4957	10.658	10.6564	11.3441	10.6359	10.7693	10.8339	11.1622	11.5115	11.0865	9.97769	2171.51	-0.735489	0.00761273	0.0373712
SEPTIN8		ENSCAFG00000000906	septin 8 [Source:HGNC Symbol;Acc:HGNC:16511]	ENSCAFG00000000906	ENSG00000164402	59.375	SEPTIN8	septin 8 [Source:HGNC Symbol;Acc:HGNC:16511]	23176	ENSCAFP00000001296	ENSCAFT00000001410	10.5833	10.4101	10.6399	12.3983	13.0706	12.3145	12.0505	11.3292	11.2909	12.1841	12.0691	12.9199	12.0106	12.228	12.7724	12.5046	11.9793	12.4397	12.322	4527.92	0.377716	0.32218	0.562914
SCUBE1	609479	ENSCAFG00000000907	signal peptide_ CUB domain and EGF like domain containing 1 [Source:VGNC Symbol;Acc:VGNC:45935]	ENSCAFG00000000907	ENSG00000159307	90.2834	SCUBE1	signal peptide, CUB domain and EGF like domain containing 1 [Source:HGNC Symbol;Acc:HGNC:13441]	80274	ENSCAFP00000001290	ENSCAFT00000001404	3.31987	0	2.95218	10.0836	10.951	5.00891	8.27343	7.97824	7.8498	8.93181	5.98208	7.87423	7.47224	3.709	7.28666	3.47833	7.78998	6.35122	7.86359	293.102	-1.61166	0.0814254	0.220865
FAM162B	612544	ENSCAFG00000000908	family with sequence similarity 162 member B [Source:VGNC Symbol;Acc:VGNC:40613]	ENSCAFG00000000908	ENSG00000183807	78.7097	FAM162B	family with sequence similarity 162 member B [Source:HGNC Symbol;Acc:HGNC:21549]	221303	ENSCAFP00000001294	ENSCAFT00000001408	0	0	0	6.86668	12.4031	1.50345	0	1.28407	0	0	0	1.95107	0	0	0	0	0	3.09365	0	291.822	-5.76098	0.000137038	0.00160757
TTLL12	474474	ENSCAFG00000000909	tubulin tyrosine ligase like 12 [Source:VGNC Symbol;Acc:VGNC:47975]	ENSCAFG00000000909	ENSG00000100304	82.2581	TTLL12	tubulin tyrosine ligase like 12 [Source:HGNC Symbol;Acc:HGNC:28974]	23170	ENSCAFP00000001298	ENSCAFT00000001412	12.176	11.6411	12.4748	11.6054	11.9144	13.124	12.3546	12.8037	12.043	12.952	13.011	12.5017	13.0277	12.9996	12.692	11.623	12.4025	13.4263	13.6669	6511.68	0.840921	0.0023724	0.0153828
SOWAHA	100687456	ENSCAFG00000000910	sosondowah ankyrin repeat domain family member A [Source:VGNC Symbol;Acc:VGNC:46669]	ENSCAFG00000000910	ENSG00000198944	71.0432	SOWAHA	sosondowah ankyrin repeat domain family member A [Source:HGNC Symbol;Acc:HGNC:27033]	134548	ENSCAFP00000001297	ENSCAFT00000001411	0	0	0	0.766571	4.12784	0	5.78422	0	0	0	0	0	4.94468	0	2.1105	0	0	0	5.15813	4.54514	0.303084	0.839404	0.945463
GPRC6A	484095	ENSCAFG00000000911	G protein-coupled receptor class C group 6 member A [Source:VGNC Symbol;Acc:VGNC:41452]	ENSCAFG00000000911	ENSG00000173612	86.8534	GPRC6A	G protein-coupled receptor class C group 6 member A [Source:HGNC Symbol;Acc:HGNC:18510]	222545	ENSCAFP00000001300	ENSCAFT00000001414	0	0	0	0	4.88116	0	0	0	0	0	0	0	0	0	0	0	0	0	0	1.49841	-3.53647	0.0194812	0.0758679
RXRB	481735	ENSCAFG00000000912	retinoid X receptor beta [Source:VGNC Symbol;Acc:VGNC:45818]	ENSCAFG00000000912	ENSG00000204231	98.5075	RXRB	retinoid X receptor beta [Source:HGNC Symbol;Acc:HGNC:10478]	6257	ENSCAFP00000001304	ENSCAFT00000001418	14.5032	14.8057	13.8769	13.0062	12.8999	13.2464	13.7346	12.896	12.4695	12.155	12.3648	12.9496	13.3227	13.1333	12.1405	12.7702	12.9554	12.9295	12.2338	9917.56	-1.12035	0.000472966	0.00427512
TSPO	474475	ENSCAFG00000000913	translocator protein [Source:VGNC Symbol;Acc:VGNC:54552]	ENSCAFG00000000913	ENSG00000100300	81.6568	TSPO	translocator protein [Source:HGNC Symbol;Acc:HGNC:1158]	706	ENSCAFP00000001302	ENSCAFT00000001416	12.1236	9.4088	12.1904	10.1304	12.881	12.3608	9.71604	11.6491	12.3132	9.06157	11.7017	8.72732	11.8534	11.2763	9.48071	8.16536	8.99914	11.4427	13.212	3006.18	-0.399178	0.553302	0.778933
SHROOM1	481502	ENSCAFG00000000914	shroom family member 1 [Source:VGNC Symbol;Acc:VGNC:46156]	ENSCAFG00000000914	ENSG00000164403	69.5804	SHROOM1	shroom family member 1 [Source:HGNC Symbol;Acc:HGNC:24084]	134549	ENSCAFP00000001305	ENSCAFT00000001419	8.127	7.29804	6.78805	8.18291	11.843	12.5479	10.6155	10.9014	10.6402	9.4547	10.9127	10.9374	10.9341	9.03043	11.5643	10.6932	10.1448	10.6166	10.8789	1678.81	1.06918	0.0840055	0.226005
RFX6		ENSCAFG00000000915	regulatory factor X6 [Source:VGNC Symbol;Acc:VGNC:45508]	ENSCAFG00000000915	ENSG00000185002	91.3232	RFX6	regulatory factor X6 [Source:HGNC Symbol;Acc:HGNC:21478]	222546	ENSCAFP00000001307	ENSCAFT00000001421	0	0	0	1.92785	8.32265	4.40511	4.8781	0	0	4.38857	5.29332	0	2.93005	3.88779	4.73972	0	5.0559	2.00526	0	26.8495	-1.77482	0.16371	0.361495
GDF9	100313495	ENSCAFG00000000916	growth differentiation factor 9 [Source:VGNC Symbol;Acc:VGNC:41164]	ENSCAFG00000000916	ENSG00000164404	74.2729	GDF9	growth differentiation factor 9 [Source:HGNC Symbol;Acc:HGNC:4224]	2661	ENSCAFP00000001306	ENSCAFT00000001420	7.8179	7.70312	7.1804	7.76139	8.0686	8.03625	7.86833	8.64385	9.40344	7.74951	7.70707	8.13551	7.78534	8.89059	9.31584	8.27337	7.47567	8.94142	7.06938	303.691	0.656998	0.0598115	0.17617
SLC39A7	481736	ENSCAFG00000000917	solute carrier family 39 member 7 [Source:VGNC Symbol;Acc:VGNC:46406]	ENSCAFG00000000917	ENSG00000112473	82.6004	SLC39A7	solute carrier family 39 member 7 [Source:HGNC Symbol;Acc:HGNC:4927]	7922	ENSCAFP00000001312	ENSCAFT00000001426	14.4125	14.6757	13.9416	13.9666	14.414	14.6742	14.1298	14.2855	13.6172	13.276	14.3241	13.4915	14.2726	13.3482	13.2064	13.6203	14.2975	14.1015	13.5643	16956.7	-0.363418	0.146557	0.334879
MCAT	609532	ENSCAFG00000000918	malonyl-CoA-acyl carrier protein transacylase [Source:VGNC Symbol;Acc:VGNC:43069]	ENSCAFG00000000918	ENSG00000100294	79.1667	MCAT	malonyl-CoA-acyl carrier protein transacylase [Source:HGNC Symbol;Acc:HGNC:29622]	27349	ENSCAFP00000001310	ENSCAFT00000001424	9.69098	9.14053	9.90763	9.97118	10.4502	11.8298	11.4581	12.9367	13.0409	12.3438	11.4302	11.4173	12.3304	10.4173	11.6749	10.6619	11.7537	11.1064	12.2085	3155.15	2.02118	7.13045e-08	3.25002e-06
UQCRQ	609744	ENSCAFG00000000919	ubiquinol-cytochrome c reductase complex III subunit VII [Source:VGNC Symbol;Acc:VGNC:48165]	ENSCAFG00000000919	ENSG00000164405	81.7073	UQCRQ	ubiquinol-cytochrome c reductase complex III subunit VII [Source:HGNC Symbol;Acc:HGNC:29594]	27089	ENSCAFP00000001308	ENSCAFT00000001422	11.9834	9.19887	12.1492	11.4668	12.5845	14.0688	13.5358	13.8127	13.6119	11.4211	12.8449	10.8454	13.5331	13.0373	12.8153	11.3689	10.9761	13.168	13.1739	7190.27	1.18561	0.0201982	0.0780273
VGLL2	484097	ENSCAFG00000000920	vestigial like family member 2 [Source:VGNC Symbol;Acc:VGNC:48258]	ENSCAFG00000000920	ENSG00000170162	84.9557	VGLL2	vestigial like family member 2 [Source:HGNC Symbol;Acc:HGNC:20232]	245806	ENSCAFP00000032192,ENSCAFP00000037629	ENSCAFT00000036780,ENSCAFT00000045727	2.72598	3.59577	0	0.766571	0	1.50345	0	0	3.06178	3.80817	0	0	3.45049	0.897372	2.1105	3.82666	3.4777	1.32614	0	4.1342	0.291899	0.793565	0.925266
BIK	102155535	ENSCAFG00000000921	BCL2 interacting killer [Source:VGNC Symbol;Acc:VGNC:38457]	ENSCAFG00000000921	ENSG00000100290	44.2953	BIK	BCL2 interacting killer [Source:HGNC Symbol;Acc:HGNC:1051]	638	ENSCAFP00000001311	ENSCAFT00000001425	10.4872	9.79657	10.4471	7.45041	8.58719	6.87694	3.18846	6.74427	6.79766	5.12187	7.71929	2.19637	4.65983	7.78778	5.73512	3.82666	7.56967	6.37761	6.2616	290.526	-3.10264	3.55552e-06	8.21041e-05
LEAP2	609750	ENSCAFG00000000922	liver enriched antimicrobial peptide 2 [Source:VGNC Symbol;Acc:VGNC:42628]	ENSCAFG00000000922	ENSG00000164406	88.3117	LEAP2	liver enriched antimicrobial peptide 2 [Source:HGNC Symbol;Acc:HGNC:29571]	116842	ENSCAFP00000001314	ENSCAFT00000001428	4.6843	3.59577	2.38183	4.71391	3.77994	4.6879	0	4.82118	3.79312	11.3008	1.47375	3.86951	3.7158	5.18466	4.32775	4.7749	3.69864	3.52996	2.86994	15.564	-0.00306933	0.995751	1
ROS1	484098	ENSCAFG00000000923	ROS proto-oncogene 1_ receptor tyrosine kinase [Source:VGNC Symbol;Acc:VGNC:45698]	ENSCAFG00000000923	ENSG00000047936	84.0802	ROS1	ROS proto-oncogene 1, receptor tyrosine kinase [Source:HGNC Symbol;Acc:HGNC:10261]	6098	ENSCAFP00000001313	ENSCAFT00000001427	0	1.07657	0	4.78902	13.0184	0	0	0	0	0	0	8.74671	0	0	7.8914	0	0	0	7.33203	459.715	-2.9516	0.0516524	0.158492
DCBLD1		ENSCAFG00000000925	discoidin_ CUB and LCCL domain containing 1 [Source:VGNC Symbol;Acc:VGNC:39797]	ENSCAFG00000000925	ENSG00000164465	77.6386	DCBLD1	discoidin, CUB and LCCL domain containing 1 [Source:HGNC Symbol;Acc:HGNC:21479]	285761	ENSCAFP00000001316	ENSCAFT00000001430	2.45756	5.0989	3.23633	10.823	10.7359	9.65415	7.98076	5.83225	8.58195	6.57779	9.08982	8.79639	9.40873	7.09211	9.59345	10.1449	8.85436	10.0175	8.61269	565.387	-0.437117	0.591338	0.806864
TTLL1	100855660	ENSCAFG00000000926	tubulin tyrosine ligase like 1 [Source:VGNC Symbol;Acc:VGNC:47973]	ENSCAFG00000000926	ENSG00000100271	98.5816	TTLL1	tubulin tyrosine ligase like 1 [Source:HGNC Symbol;Acc:HGNC:1312]	25809	ENSCAFP00000001319	ENSCAFT00000001433	8.18383	9.47999	9.0104	9.43401	9.88987	10.8309	9.64225	10.0443	10.6811	10.7059	10.3476	9.88062	9.87502	8.8507	10.8924	9.71075	11.0896	10.8004	10.5089	1154.51	1.07439	0.00105782	0.00810537
HSD17B8	607895	ENSCAFG00000000927	hydroxysteroid 17-beta dehydrogenase 8 [Source:VGNC Symbol;Acc:VGNC:41810]	ENSCAFG00000000927	ENSG00000204228	88.8031	HSD17B8	hydroxysteroid 17-beta dehydrogenase 8 [Source:HGNC Symbol;Acc:HGNC:3554]	7923	ENSCAFP00000001317	ENSCAFT00000001431	12.4492	12.7127	12.3599	12.4987	12.7938	12.8041	12.8297	14.2284	13.286	11.8569	12.9931	12.2238	13.2552	12.3176	11.7175	12.3761	12.2606	12.2994	12.3093	6804.2	0.210583	0.532433	0.762586
GOPC	484100	ENSCAFG00000000928	golgi associated PDZ and coiled-coil motif containing [Source:VGNC Symbol;Acc:VGNC:49713]	ENSCAFG00000000928	ENSG00000047932	93.7365	GOPC	golgi associated PDZ and coiled-coil motif containing [Source:HGNC Symbol;Acc:HGNC:17643]	57120	ENSCAFP00000039586,ENSCAFP00000001321	ENSCAFT00000044776,ENSCAFT00000001435	11.8101	11.8155	11.7991	11.859	11.5768	10.0988	10.5967	9.34688	9.95334	10.9862	11.0436	11.6326	10.561	11.2392	11.5611	11.6772	11.8631	11.3149	10.2588	2464.91	-0.733586	0.0311632	0.108673
ENSCAFG00000000929		ENSCAFG00000000929		ENSCAFG00000000929						ENSCAFP00000001323	ENSCAFT00000001437	0	0	0	3.43524	2.45818	0.939298	0	0	0	0	0	0	0	0	0.871531	0	0	7.43951	0	0.845238	-2.16355	0.152972	0.344781
AFF4	474678	ENSCAFG00000000930	AF4/FMR2 family member 4 [Source:VGNC Symbol;Acc:VGNC:37688]	ENSCAFG00000000930	ENSG00000072364	96.5608	AFF4	AF4/FMR2 family member 4 [Source:HGNC Symbol;Acc:HGNC:17869]	27125	ENSCAFP00000001330,ENSCAFP00000001326	ENSCAFT00000001444,ENSCAFT00000001440	12.2699	11.4689	11.7087	11.4047	12.0035	9.7724	9.51999	9.1459	8.72037	10.5165	10.5234	12.1799	9.5235	11.7992	12.3406	12.074	11.9409	10.7098	10.681	2586.23	-0.665447	0.200082	0.413891
NUS1	484102	ENSCAFG00000000931	NUS1_ dehydrodolichyl diphosphate synthase subunit [Source:VGNC Symbol;Acc:VGNC:44066]	ENSCAFG00000000931	ENSG00000153989	92.4915	NUS1	NUS1, dehydrodolichyl diphosphate synthase subunit [Source:HGNC Symbol;Acc:HGNC:21042]	116150	ENSCAFP00000001324	ENSCAFT00000001438	12.3528	12.9536	12.6417	13.1872	12.4083	13.1516	14.7708	13.6764	13.9798	13.6529	13.9443	13.9589	14.606	13.6876	14.3847	14.7942	14.5302	13.7667	13.5803	14892	1.36115	3.31885e-07	1.17378e-05
SLC35F1	484103	ENSCAFG00000000932	solute carrier family 35 member F1 [Source:VGNC Symbol;Acc:VGNC:46375]	ENSCAFG00000000932	ENSG00000196376	98.8539	SLC35F1	solute carrier family 35 member F1 [Source:HGNC Symbol;Acc:HGNC:21483]	222553	ENSCAFP00000001325	ENSCAFT00000001439	0	0	0	9.67334	9.92254	0.939298	0	0	0	0	0.917402	1.28292	1.68128	3.26704	0	0	0	11.0541	3.01776	206.919	-0.657615	0.665248	0.855603
RING1	607905	ENSCAFG00000000933	ring finger protein 1 [Source:VGNC Symbol;Acc:VGNC:45589]	ENSCAFG00000000933	ENSG00000204227	98.5222	RING1	ring finger protein 1 [Source:HGNC Symbol;Acc:HGNC:10018]	6015	ENSCAFP00000036605,ENSCAFP00000001328	ENSCAFT00000044064,ENSCAFT00000001442	13.2582	13.1104	13.068	12.6245	13.3228	14.0393	13.9519	14.737	14.3885	13.0225	12.9244	13.2381	14.0539	14.088	12.8145	13.2631	13.0744	13.8109	13.6597	12545.2	0.659907	0.0266279	0.0964319
COL14A1	475085	ENSCAFG00000000934	collagen type XIV alpha 1 chain [Source:VGNC Symbol;Acc:VGNC:51768]	ENSCAFG00000000934	ENSG00000187955	91.4511	COL14A1	collagen type XIV alpha 1 chain [Source:HGNC Symbol;Acc:HGNC:2191]	7373	ENSCAFP00000001338	ENSCAFT00000001452	0	3.59577	7.31624	13.2279	13.3893	13.3212	13.0085	11.6772	7.82663	9.08249	13.6689	12.5554	8.46367	11.7873	10.3269	5.30565	7.10257	10.6737	8.43667	3650.98	-0.198937	0.850641	0.9533
CEP85L	100687154	ENSCAFG00000000935	centrosomal protein 85 like [Source:VGNC Symbol;Acc:VGNC:39141]	ENSCAFG00000000935	ENSG00000111860	91.6193	CEP85L	centrosomal protein 85 like [Source:HGNC Symbol;Acc:HGNC:21638]	387119	ENSCAFP00000001327	ENSCAFT00000001441	10.0893	9.66676	10.1048	9.23852	8.63691	5.83221	6.47456	6.9084	7.07828	8.23386	8.10183	9.37171	6.88236	9.20507	8.70836	8.87248	9.70608	8.94363	7.80374	461.692	-1.19427	0.019787	0.0768119
PACSIN2	100683200	ENSCAFG00000000936	protein kinase C and casein kinase substrate in neurons 2 [Source:VGNC Symbol;Acc:VGNC:44232]	ENSCAFG00000000936	ENSG00000100266	94.0329	PACSIN2	protein kinase C and casein kinase substrate in neurons 2 [Source:HGNC Symbol;Acc:HGNC:8571]	11252	ENSCAFP00000001333	ENSCAFT00000001447	14.1381	13.8029	13.2974	12.39	13.826	12.4858	11.6984	12.5003	12.8405	12.9258	12.4411	12.5686	12.4778	12.7763	12.0533	11.6655	13.802	13.1747	13.6107	8427.45	-0.822906	0.015745	0.0650012
MCM9	484104	ENSCAFG00000000938	minichromosome maintenance 9 homologous recombination repair factor [Source:VGNC Symbol;Acc:VGNC:43089]	ENSCAFG00000000938	ENSG00000111877	81.0692	MCM9	minichromosome maintenance 9 homologous recombination repair factor [Source:HGNC Symbol;Acc:HGNC:21484]	254394	ENSCAFP00000042674,ENSCAFP00000001334	ENSCAFT00000048586,ENSCAFT00000001448	11.9778	12.5311	12.1444	11.7187	11.1198	10.5537	11.13	10.3616	10.9673	11.0317	11.1786	11.6089	11.1679	11.252	11.2556	11.5492	12.1171	11.4724	10.5151	2820.09	-0.739648	0.00613976	0.0318166
ASF1A	476273	ENSCAFG00000000939	anti-silencing function 1A histone chaperone [Source:VGNC Symbol;Acc:VGNC:50621]	ENSCAFG00000000939	ENSG00000111875	100	ASF1A	anti-silencing function 1A histone chaperone [Source:HGNC Symbol;Acc:HGNC:20995]	25842	ENSCAFP00000001339	ENSCAFT00000001453	10.4962	10.646	10.8967	10.8545	11.7945	11.0187	11.0064	11.6664	12.4662	11.5254	10.6556	10.6216	11.8777	11.0654	10.4172	11.2272	11.1709	11.0744	10.8915	2397.24	0.276632	0.370308	0.61367
MRPL13	482029	ENSCAFG00000000940	mitochondrial ribosomal protein L13 [Source:VGNC Symbol;Acc:VGNC:43378]	ENSCAFG00000000940	ENSG00000172172	87.7095	MRPL13	mitochondrial ribosomal protein L13 [Source:HGNC Symbol;Acc:HGNC:14278]	28998	ENSCAFP00000001346,ENSCAFP00000038894	ENSCAFT00000001460,ENSCAFT00000045486	9.462	10.7528	10.5927	11.7324	11.4651	13.0262	13.9712	13.6095	12.8072	12.8869	11.7927	12.9173	13.2101	11.9306	12.4225	12.9367	12.4321	13.293	12.8183	6453.03	1.94964	2.82098e-08	1.51371e-06
VPS52	474871	ENSCAFG00000000941	VPS52_ GARP complex subunit [Source:VGNC Symbol;Acc:VGNC:48296]	ENSCAFG00000000941	ENSG00000223501	98.0636	VPS52	VPS52, GARP complex subunit [Source:HGNC Symbol;Acc:HGNC:10518]	6293	ENSCAFP00000001355	ENSCAFT00000001471	14.4012	14.7642	13.7786	13.1598	12.8229	13.4345	12.9123	13.7723	13.3834	13.1202	12.8463	13.3219	13.2567	13.6539	12.7596	13.3376	12.9324	13.0749	13.062	11306.3	-0.724199	0.00631589	0.0324942
FAM184A	476274	ENSCAFG00000000942	family with sequence similarity 184 member A [Source:VGNC Symbol;Acc:VGNC:40633]	ENSCAFG00000000942	ENSG00000111879	94.0351	FAM184A	family with sequence similarity 184 member A [Source:HGNC Symbol;Acc:HGNC:20991]	79632	ENSCAFP00000001349,ENSCAFP00000001347	ENSCAFT00000001463,ENSCAFT00000001461	9.13886	8.01905	8.17542	8.64889	9.76872	6.04765	3.98914	6.72483	3.79312	7.04381	8.04471	5.79352	5.59851	5.74478	7.49341	6.36037	6.82609	7.21642	6.88911	198.17	-2.20038	1.56763e-05	0.000277093
ARFGAP3	474477	ENSCAFG00000000943	ADP ribosylation factor GTPase activating protein 3 [Source:VGNC Symbol;Acc:VGNC:38034]	ENSCAFG00000000943	ENSG00000242247	67.713	ARFGAP3	ADP ribosylation factor GTPase activating protein 3 [Source:HGNC Symbol;Acc:HGNC:661]	26286	ENSCAFP00000001348,ENSCAFP00000001350	ENSCAFT00000001462,ENSCAFT00000001464	13.0168	13.2875	12.6787	13.6605	13.6566	13.7619	14.2273	14.3732	14.1727	13.5675	13.8157	13.5491	13.0599	13.0503	13.8935	13.4205	14.8281	12.7484	14.3066	13759.4	0.564208	0.0608413	0.178524
MAN1A1	476275	ENSCAFG00000000945	mannosidase alpha class 1A member 1 [Source:VGNC Symbol;Acc:VGNC:42942]	ENSCAFG00000000945	ENSG00000111885	91.0959	MAN1A1	mannosidase alpha class 1A member 1 [Source:HGNC Symbol;Acc:HGNC:6821]	4121	ENSCAFP00000040385,ENSCAFP00000001353	ENSCAFT00000045686,ENSCAFT00000001467	16.0588	15.705	15.6679	14.8327	16.1817	15.5412	13.4176	14.2211	13.1291	13.3644	14.817	13.866	14.8265	13.6114	15.455	16.3761	14.4175	14.3773	13.4311	33895.1	-1.05572	0.0238085	0.0885119
A4GALT	481222	ENSCAFG00000000946	alpha 1_4-galactosyltransferase (P blood group) [Source:NCBI gene;Acc:481222]	ENSCAFG00000000946	ENSG00000128274	74.2092	A4GALT	alpha 1,4-galactosyltransferase (P blood group) [Source:HGNC Symbol;Acc:HGNC:18149]	53947	ENSCAFP00000001354	ENSCAFT00000001468	5.02015	3.13145	4.66843	9.11989	11.8605	11.1393	8.96233	9.50343	9.39952	5.08548	10.1268	6.52379	8.23442	8.59152	7.62049	6.46348	9.87988	8.26555	10.1648	689.048	-0.430379	0.618764	0.82525
HSPA4	474680	ENSCAFG00000000948	heat shock protein family A (Hsp70) member 4 [Source:VGNC Symbol;Acc:VGNC:51724]	ENSCAFG00000000948	ENSG00000170606	97.381	HSPA4	heat shock protein family A (Hsp70) member 4 [Source:HGNC Symbol;Acc:HGNC:5237]	3308	ENSCAFP00000001368	ENSCAFT00000001485	14.3533	14.705	14.466	14.7758	14.1932	14.6585	14.5704	15.0917	15.1324	14.9331	14.4258	15.6287	14.6933	14.8568	15.2349	15.6129	15.3297	14.1575	14.6527	30109	0.470705	0.0402216	0.132341
RPS18	403685	ENSCAFG00000000950	ribosomal protein S18 [Source:VGNC Symbol;Acc:VGNC:45733]	ENSCAFG00000000950	ENSG00000231500	100	RPS18	ribosomal protein S18 [Source:HGNC Symbol;Acc:HGNC:10401]	6222	ENSCAFP00000001357	ENSCAFT00000001473	15.7981	16.6449	16.2824	16.9406	16.3159	17.1174	17.6431	18.431	18.2159	16.6393	17.0073	16.7143	17.6935	16.4695	15.9362	16.8663	16.8029	16.2741	17.1955	137955	0.787149	0.028965	0.102704
MTBP	609080	ENSCAFG00000000951	MDM2 binding protein [Source:VGNC Symbol;Acc:VGNC:43458]	ENSCAFG00000000951	ENSG00000172167	87.3192	MTBP	MDM2 binding protein [Source:HGNC Symbol;Acc:HGNC:7417]	27085	ENSCAFP00000001361	ENSCAFT00000001477	10.159	10.8873	10.7971	11.1125	10.7542	11.002	11.7988	11.2659	10.8827	11.9843	10.8122	11.8135	11.2823	10.7236	10.8547	11.0236	11.3415	11.5765	11.2559	2334.83	0.53579	0.0192188	0.0750558
B3GALT4	481737	ENSCAFG00000000952	beta-1_3-galactosyltransferase 4 [Source:VGNC Symbol;Acc:VGNC:38335]	ENSCAFG00000000952	ENSG00000235863	81.201	B3GALT4	beta-1,3-galactosyltransferase 4 [Source:HGNC Symbol;Acc:HGNC:919]	8705	ENSCAFP00000037824	ENSCAFT00000001474	8.58503	9.15183	9.47399	9.44711	9.76376	10.6475	10.3573	11.7637	9.78927	8.59905	9.06371	8.53447	10.4875	9.78004	8.66774	8.29217	9.2469	8.85248	9.0026	863.238	0.529412	0.277296	0.513046
CYB5R3	474479	ENSCAFG00000000953	cytochrome b5 reductase 3 [Source:VGNC Symbol;Acc:VGNC:50283]	ENSCAFG00000000953	ENSG00000100243	86.9841	CYB5R3	cytochrome b5 reductase 3 [Source:HGNC Symbol;Acc:HGNC:2873]	1727	ENSCAFP00000001359,ENSCAFP00000039720	ENSCAFT00000001475,ENSCAFT00000046278	12.8974	12.586	12.3079	14.3296	15.1168	14.1015	13.0611	13.5307	13.3824	13.1996	13.3103	13.3076	12.8441	12.5766	12.9079	11.5925	12.2946	13.6359	14.0472	11168.9	-0.600749	0.157553	0.351832
WDR46	481738	ENSCAFG00000000954	WD repeat domain 46 [Source:VGNC Symbol;Acc:VGNC:48369]	ENSCAFG00000000954	ENSG00000227057	85.8075	WDR46	WD repeat domain 46 [Source:HGNC Symbol;Acc:HGNC:13923]	9277	ENSCAFP00000001360	ENSCAFT00000001476	11.6769	12.2086	12.2205	12.315	11.3526	13.5389	13.9813	14.0614	13.1888	13.4925	13.347	13.142	14.3456	12.7298	12.2987	13.1278	13.2953	13.1703	13.2438	9291.31	1.43149	3.34058e-07	1.17762e-05
TBC1D32	484107	ENSCAFG00000000955	TBC1 domain family member 32 [Source:VGNC Symbol;Acc:VGNC:47148]	ENSCAFG00000000955	ENSG00000146350	83.8491	TBC1D32	TBC1 domain family member 32 [Source:HGNC Symbol;Acc:HGNC:21485]	221322	ENSCAFP00000001364,ENSCAFP00000038168	ENSCAFT00000001480,ENSCAFT00000046754	8.20045	7.54933	8.31171	9.3215	8.92625	7.94787	8.7293	7.91101	8.15893	8.68059	9.192	8.85785	8.4225	8.30714	9.14032	9.58108	8.95427	8.02379	8.19403	400.142	0.0778574	0.803526	0.932081
PFDN6	474872	ENSCAFG00000000956	prefoldin subunit 6 [Source:VGNC Symbol;Acc:VGNC:44441]	ENSCAFG00000000956	ENSG00000204220	99.2248	PFDN6	prefoldin subunit 6 [Source:HGNC Symbol;Acc:HGNC:4926]	10471	ENSCAFP00000001363	ENSCAFT00000001479	12.8868	13.0949	13.2249	13.6357	13.1504	14.4636	15.884	16.2944	15.8901	14.0269	14.2036	14.2637	15.4158	13.8004	13.5834	14.3883	14.4578	13.1588	14.2333	24721.1	1.62329	0.000242345	0.00252372
SNTB1	482030	ENSCAFG00000000957	syntrophin beta 1 [Source:VGNC Symbol;Acc:VGNC:46613]	ENSCAFG00000000957	ENSG00000172164	94.9057	SNTB1	syntrophin beta 1 [Source:HGNC Symbol;Acc:HGNC:11168]	6641	ENSCAFP00000001366	ENSCAFT00000001482	13.43	13.749	13.0067	12.8429	13.9023	12.2191	10.8407	9.35955	9.58353	9.84448	11.3554	10.0076	11.396	10.787	13.4317	11.8054	12.5194	11.097	10.4995	5098.3	-1.86067	0.000467829	0.00423969
GJA1	403418	ENSCAFG00000000958	gap junction protein alpha 1 [Source:VGNC Symbol;Acc:VGNC:41231]	ENSCAFG00000000958	ENSG00000152661	98.1675	GJA1	gap junction protein alpha 1 [Source:HGNC Symbol;Acc:HGNC:4274]	2697	ENSCAFP00000041768	ENSCAFT00000001481	3.31987	4.60226	6.31003	11.7847	13.9118	12.1404	11.6348	7.59487	0	8.94456	10.6227	11.8579	8.03641	9.86658	12.0851	11.4339	10.8045	10.4393	9.56801	2365.7	-0.917894	0.355503	0.598718
POLDIP3	474480	ENSCAFG00000000959	DNA polymerase delta interacting protein 3 [Source:VGNC Symbol;Acc:VGNC:44778]	ENSCAFG00000000959	ENSG00000100227	88.6105	POLDIP3	DNA polymerase delta interacting protein 3 [Source:HGNC Symbol;Acc:HGNC:23782]	84271	ENSCAFP00000001369,ENSCAFP00000001370	ENSCAFT00000001487,ENSCAFT00000001488	12.5762	12.4949	12.6372	12.09	11.8468	11.7148	10.6192	10.385	10.1736	12.0015	11.4983	11.8754	10.6137	12.0247	12.0429	11.2496	12.8337	11.738	11.8333	3747.53	-0.702415	0.0495085	0.153808
ENSCAFG00000000960		ENSCAFG00000000960		ENSCAFG00000000960							ENSCAFT00000001484	0	0	0	0	0	0	0	0	0	0	0	0	0	0	0	0	0	0	0	0	0	1	1
ENSCAFG00000000961		ENSCAFG00000000961		ENSCAFG00000000961	ENSG00000103528	83.8202	SYT17	synaptotagmin 17 [Source:HGNC Symbol;Acc:HGNC:24119]	51760	ENSCAFP00000034285	ENSCAFT00000001486	0	0	0	3.43524	0	0	0	0	0	2.82178	3.54406	0	0	0	0	0	0	0	0	1.39747	-0.336769	0.824063	0.935982
RGL2	481739	ENSCAFG00000000963	ral guanine nucleotide dissociation stimulator like 2 [Source:VGNC Symbol;Acc:VGNC:45513]	ENSCAFG00000000963	ENSG00000237441	92.4359	RGL2	ral guanine nucleotide dissociation stimulator like 2 [Source:HGNC Symbol;Acc:HGNC:9769]	5863	ENSCAFP00000001375	ENSCAFT00000001495	15.3968	15.3721	14.6463	13.8884	15.0007	14.6212	13.7181	14.9498	14.8656	12.8865	14.0796	13.907	14.0683	14.7066	13.2673	13.9508	13.3329	13.8149	14.1229	21669.8	-0.809302	0.0135973	0.0581926
RRP7A	609569	ENSCAFG00000000965	ribosomal RNA processing 7 homolog A [Source:NCBI gene;Acc:609569]	ENSCAFG00000000965	ENSG00000189306	85.3571	RRP7A	ribosomal RNA processing 7 homolog A [Source:HGNC Symbol;Acc:HGNC:24286]	27341	ENSCAFP00000001374	ENSCAFT00000001494	9.87135	9.69019	10.4738	10.1809	10.204	10.803	10.3529	10.0695	10.7719	10.8023	10.9027	10.3784	10.6861	10.1523	10.8715	9.4512	11.9872	10.5118	11.129	1556.48	0.631668	0.0348531	0.118687
ZHX2	482033	ENSCAFG00000000967	zinc fingers and homeoboxes 2 [Source:VGNC Symbol;Acc:VGNC:48632]	ENSCAFG00000000967	ENSG00000178764	91.4081	ZHX2	zinc fingers and homeoboxes 2 [Source:HGNC Symbol;Acc:HGNC:18513]	22882	ENSCAFP00000001373	ENSCAFT00000001493	9.35719	8.98818	10.0497	9.87642	10.2428	9.25767	8.74303	8.61245	5.71287	9.09856	8.87725	8.64707	8.70023	8.92684	8.25486	7.79547	8.54821	9.88352	9.11154	555.909	-0.965666	0.0132731	0.0570713
FSTL4	481504	ENSCAFG00000000968	follistatin like 4 [Source:VGNC Symbol;Acc:VGNC:41000]	ENSCAFG00000000968	ENSG00000053108	84.7981	FSTL4	follistatin like 4 [Source:HGNC Symbol;Acc:HGNC:21389]	23105	ENSCAFP00000034665,ENSCAFP00000001378	ENSCAFT00000038889,ENSCAFT00000001498	6.1424	7.4245	7.48176	10.8146	6.5984	3.5863	0	0	0	3.80817	3.54406	3.36688	0	2.15403	4.49631	4.92698	5.66616	8.3744	5.09293	133.402	-4.41233	1.3104e-06	3.60605e-05
HSF2		ENSCAFG00000000969	heat shock transcription factor 2 [Source:VGNC Symbol;Acc:VGNC:41815]	ENSCAFG00000000969	ENSG00000025156	97.5	HSF2	heat shock transcription factor 2 [Source:HGNC Symbol;Acc:HGNC:5225]	3298	ENSCAFP00000001385	ENSCAFT00000001507	8.74465	9.66085	9.62476	10.1186	9.7786	9.18902	10.1634	9.46292	10.5316	10.6649	10.1349	11.0918	10.5504	9.65286	10.2434	11.0563	10.7729	10.5311	10.0811	1200.24	0.734495	0.0131157	0.0565447
SERHL2	474481	ENSCAFG00000000970	serine hydrolase like 2 [Source:NCBI gene;Acc:474481]	ENSCAFG00000000970	ENSG00000183569	66.3399	SERHL2	serine hydrolase like 2 [Source:HGNC Symbol;Acc:HGNC:29446]	253190	ENSCAFP00000001382	ENSCAFT00000001503	8.94535	9.4978	9.72007	10.005	10.1093	10.3395	9.85318	10.179	11.0927	10.5343	10.4177	10.3051	10.5652	9.42198	10.8829	9.97495	11.3477	9.89841	10.5603	1264.14	0.75143	0.00728158	0.0361277
ENSCAFG00000000971		ENSCAFG00000000971		ENSCAFG00000000971							ENSCAFT00000001499	0	0	0	0	0	0	0	0	0	0	0	0	0	0	0	0	0	0	0	0	0	1	1
TAPBP	481740	ENSCAFG00000000972	TAP binding protein [Source:VGNC Symbol;Acc:VGNC:47106]	ENSCAFG00000000972	ENSG00000231925	78.6192	TAPBP	TAP binding protein [Source:HGNC Symbol;Acc:HGNC:11566]	6892	ENSCAFP00000001381	ENSCAFT00000001502	16.6686	15.6501	15.9148	14.8997	14.8168	16.4772	16.4085	16.8633	15.849	15.5784	16.7539	15.8547	16.3646	16.584	14.8151	15.9713	16.2667	15.7269	16.0245	69861.3	0.43393	0.175722	0.379084
DERL1	475086	ENSCAFG00000000974	derlin 1 [Source:VGNC Symbol;Acc:VGNC:39902]	ENSCAFG00000000974	ENSG00000136986	99.2032	DERL1	derlin 1 [Source:HGNC Symbol;Acc:HGNC:28454]	79139	ENSCAFP00000001384	ENSCAFT00000001506	13.9847	14.0784	14.1761	13.7455	13.8124	14.6358	15.5908	15.0987	14.1622	13.9967	13.6938	14.2762	15.0688	13.769	13.7722	13.7648	14.004	14.6189	14.4414	20940.6	0.496922	0.097009	0.251508
NFAM1	609583	ENSCAFG00000000975	NFAT activating protein with ITAM motif 1 [Source:VGNC Symbol;Acc:VGNC:43763]	ENSCAFG00000000975	ENSG00000235568	54.0146	NFAM1	NFAT activating protein with ITAM motif 1 [Source:HGNC Symbol;Acc:HGNC:29872]	150372	ENSCAFP00000036604,ENSCAFP00000001383	ENSCAFT00000044687,ENSCAFT00000001505	15.3909	13.9319	14.1581	11.8125	10.0786	13.6663	12.7608	10.491	8.33343	10.3963	12.6969	10.6976	11.7504	12.1971	12.8443	10.7555	12.3441	13.775	11.8754	8057.08	-1.5898	0.0177205	0.0708336
ENSCAFG00000000976		ENSCAFG00000000976		ENSCAFG00000000976							ENSCAFT00000001508	0	0	0	1.2645	0.806699	2.22354	0	0	0	0	0	0	0	2.15403	0.871531	0	0	0	0	0.5317	0.221492	0.882982	0.962233
ZBTB22	607900	ENSCAFG00000000977	zinc finger and BTB domain containing 22 [Source:VGNC Symbol;Acc:VGNC:48527]	ENSCAFG00000000977	ENSG00000236104	92.3438	ZBTB22	zinc finger and BTB domain containing 22 [Source:HGNC Symbol;Acc:HGNC:13085]	9278	ENSCAFP00000001388	ENSCAFT00000001511	11.3001	10.5436	11.1053	10.2721	10.3444	10.3075	8.86524	8.70963	8.8117	9.26641	9.82714	9.42081	10.2713	11.2127	9.32707	9.54627	9.54629	9.81998	9.62677	1104.6	-0.986818	0.0054351	0.0289475
TCF20	481224	ENSCAFG00000000978	transcription factor 20 [Source:VGNC Symbol;Acc:VGNC:47192]	ENSCAFG00000000978	ENSG00000100207	94.0276	TCF20	transcription factor 20 [Source:HGNC Symbol;Acc:HGNC:11631]	6942	ENSCAFP00000001391	ENSCAFT00000001514	13.6934	13.5793	13.3733	12.8381	12.0275	12.4161	11.8792	12.2418	12.5535	13.136	12.6892	13.1706	12.1216	12.8021	12.8653	12.362	13.6244	12.6688	12.6943	7504.28	-0.483875	0.0894207	0.236628
DAXX	474873	ENSCAFG00000000981	death domain associated protein [Source:VGNC Symbol;Acc:VGNC:39777]	ENSCAFG00000000981	ENSG00000204209	89.932	DAXX	death domain associated protein [Source:HGNC Symbol;Acc:HGNC:2681]	1616	ENSCAFP00000001395	ENSCAFT00000001518	12.4547	12.7829	12.0386	11.5696	12.0327	12.2029	12.6425	12.7909	12.2301	12.0492	12.3992	11.9163	11.9817	11.913	11.74	11.9768	12.3499	11.5452	11.5658	4588.2	-0.0962367	0.672726	0.861645
NDUFA6	474483	ENSCAFG00000000982	NADH:ubiquinone oxidoreductase subunit A6 [Source:VGNC Symbol;Acc:VGNC:43689]	ENSCAFG00000000982	ENSG00000184983	85.8209	NDUFA6	NADH:ubiquinone oxidoreductase subunit A6 [Source:HGNC Symbol;Acc:HGNC:7690]	4700	ENSCAFP00000001394	ENSCAFT00000001517	11.1661	11.6421	11.556	12.3661	12.3556	12.9751	14.1399	13.7406	14.3124	13.012	12.6558	12.3118	12.8256	12.2229	13.3604	12.3665	13.1428	12.4086	12.601	7761.65	1.25232	0.000438195	0.00402882
SMDT1	609643	ENSCAFG00000000983	single-pass membrane protein with aspartate rich tail 1 [Source:VGNC Symbol;Acc:VGNC:46553]	ENSCAFG00000000983	ENSG00000183172	91.5888	SMDT1	single-pass membrane protein with aspartate rich tail 1 [Source:HGNC Symbol;Acc:HGNC:25055]	91689	ENSCAFP00000001396	ENSCAFT00000001519	12.8864	11.9916	12.8488	12.1571	12.3486	13.1239	12.4084	13.3632	13.2302	11.9247	13.0535	11.1448	12.5815	12.4346	11.6617	10.8904	12.0456	12.623	12.7555	5905.3	0.0479305	0.892198	0.962233
VDAC1	474681	ENSCAFG00000000985	voltage dependent anion channel 1 [Source:VGNC Symbol;Acc:VGNC:48246]	ENSCAFG00000000985	ENSG00000213585	95.2703	VDAC1	voltage dependent anion channel 1 [Source:HGNC Symbol;Acc:HGNC:12669]	7416	ENSCAFP00000033450,ENSCAFP00000001399	ENSCAFT00000037828,ENSCAFT00000001522	14.1613	14.2415	13.8041	14.4821	13.961	14.6957	14.9379	14.3422	13.4778	14.7499	14.3372	15.2158	14.821	14.8968	15.2307	15.5197	14.8602	14.503	15.0616	26276.6	0.679111	0.00572071	0.0301392
TBC1D31	475088	ENSCAFG00000000986	TBC1 domain family member 31 [Source:VGNC Symbol;Acc:VGNC:47147]	ENSCAFG00000000986	ENSG00000156787	79.9488	TBC1D31	TBC1 domain family member 31 [Source:HGNC Symbol;Acc:HGNC:30888]	93594	ENSCAFP00000001400	ENSCAFT00000001523	11.5491	11.8852	11.8986	11.4807	10.6777	11.3262	12.0066	11.6465	11.0793	12.0185	10.7163	12.1023	11.7545	10.5511	10.9419	11.497	11.7347	11.8662	11.6322	3025.39	0.00511987	0.984762	0.998908
KIFC1	607916	ENSCAFG00000000987	kinesin family member C1 [Source:VGNC Symbol;Acc:VGNC:42414]	ENSCAFG00000000987	ENSG00000237649	86.9048	KIFC1	kinesin family member C1 [Source:HGNC Symbol;Acc:HGNC:6389]	3833	ENSCAFP00000001402,ENSCAFP00000036274	ENSCAFT00000001525,ENSCAFT00000043299	9.87653	9.80911	11.1894	10.8496	10.9909	14.5166	13.9379	13.3514	13.4248	13.2081	13.5849	12.8833	13.9256	13.3135	12.3581	12.9679	13.0741	12.7935	13.8334	8802.27	2.78887	2.19989e-18	1.57089e-15
NAGA	481226	ENSCAFG00000000988	alpha-N-acetylgalactosaminidase [Source:VGNC Symbol;Acc:VGNC:43608]	ENSCAFG00000000988	ENSG00000198951	84.1849	NAGA	alpha-N-acetylgalactosaminidase [Source:HGNC Symbol;Acc:HGNC:7631]	4668	ENSCAFP00000001401	ENSCAFT00000001524	14.2898	14.5164	14.1529	12.9324	12.2645	14.5021	16.2125	15.3911	15.5129	14.8573	14.3177	14.7894	14.3566	14.9395	16.4113	14.4205	14.5224	13.0787	14.7808	29658	1.20443	0.00642376	0.0328731
SERINC1	476277	ENSCAFG00000000989	serine incorporator 1 [Source:VGNC Symbol;Acc:VGNC:46019]	ENSCAFG00000000989	ENSG00000111897	96.4758	SERINC1	serine incorporator 1 [Source:HGNC Symbol;Acc:HGNC:13464]	57515	ENSCAFP00000001409,ENSCAFP00000001408	ENSCAFT00000001532,ENSCAFT00000001531	14.5967	14.7666	14.2283	14.4843	15.2782	13.3586	14.243	11.2558	9.78627	14.0315	13.4122	13.7913	13.1184	13.8178	13.936	14.2037	14.0173	13.7812	13.586	16334.6	-1.07414	0.0166895	0.0677924
TCF7		ENSCAFG00000000990	transcription factor 7 [Source:VGNC Symbol;Acc:VGNC:47198]	ENSCAFG00000000990	ENSG00000081059	86.8421	TCF7	transcription factor 7 [Source:HGNC Symbol;Acc:HGNC:11639]	6932	ENSCAFP00000001404	ENSCAFT00000001527	12.7303	12.6431	14.3158	12.0974	10.3125	7.89324	6.60057	4.39872	2.22497	5.41364	8.33013	4.2952	3.12514	8.88006	6.72151	5.6928	9.87988	8.16307	4.87757	2203.19	-4.97531	1.94285e-09	1.4663e-07
WBP2NL	100685691	ENSCAFG00000000991	WBP2 N-terminal like [Source:VGNC Symbol;Acc:VGNC:48342]	ENSCAFG00000000991	ENSG00000183066	60.6742	WBP2NL	WBP2 N-terminal like [Source:HGNC Symbol;Acc:HGNC:28389]	164684	ENSCAFP00000039674,ENSCAFP00000001406	ENSCAFT00000044640,ENSCAFT00000001529	5.02015	6.05381	7.77042	7.95728	3.20809	7.19867	1.23434	0	9.20662	7.97012	8.00534	9.99952	9.32681	8.37993	10.3582	7.5981	5.88449	6.88959	7.3738	297.558	1.51407	0.0845484	0.226982
ATAD2	475090	ENSCAFG00000000992	ATPase family_ AAA domain containing 2 [Source:VGNC Symbol;Acc:VGNC:38201]	ENSCAFG00000000992	ENSG00000156802	91.4057	ATAD2	ATPase family, AAA domain containing 2 [Source:HGNC Symbol;Acc:HGNC:30123]	29028	ENSCAFP00000001411	ENSCAFT00000001534	12.162	12.6618	12.8314	12.5668	11.9971	12.9498	13.4348	12.3103	12.2455	14.0381	12.8808	14.4283	13.4543	12.795	13.0276	13.7419	13.8824	13.65	13.4968	9669.24	0.949388	0.00255194	0.0162774
SKP1	474682	ENSCAFG00000000994	S-phase kinase associated protein 1 [Source:NCBI gene;Acc:474682]	ENSCAFG00000000994	ENSG00000113558	98.773	SKP1	S-phase kinase associated protein 1 [Source:HGNC Symbol;Acc:HGNC:10899]	6500	ENSCAFP00000001412	ENSCAFT00000001535	13.5989	14.1266	13.7302	14.4004	14.5094	13.6867	14.0486	13.3344	11.9361	13.9038	13.7737	14.4714	13.8182	14.1762	14.3349	14.7678	14.1632	14.0432	13.4766	16493.9	-0.14584	0.636221	0.837498
SEPTIN3	481227	ENSCAFG00000000995	septin 3 [Source:VGNC Symbol;Acc:VGNC:49646]	ENSCAFG00000000995	ENSG00000100167	97.5275	SEPTIN3	septin 3 [Source:HGNC Symbol;Acc:HGNC:10750]	55964	ENSCAFP00000001415	ENSCAFT00000001538	6.65773	6.46944	7.30859	6.78647	2.45818	10.2081	12.1496	6.80108	9.53075	9.46358	6.78544	10.9369	5.18245	7.57582	10.3109	7.35156	4.21061	8.9056	7.28902	637.598	2.91124	0.000461166	0.00419707
FABP7	476278	ENSCAFG00000000996	fatty acid binding protein 7 [Source:VGNC Symbol;Acc:VGNC:40563]	ENSCAFG00000000996	ENSG00000164434	84.8485	FABP7	fatty acid binding protein 7 [Source:HGNC Symbol;Acc:HGNC:3562]	2173	ENSCAFP00000001416	ENSCAFT00000001539	3.85585	6.50511	3.67734	7.9285	4.64239	6.08713	10.2299	9.39995	7.32968	8.80887	6.9808	8.21768	7.67281	7.51588	8.90842	8.18561	9.27508	9.7598	7.83398	327.309	2.33377	0.000233002	0.00244678
FAM83A	609275	ENSCAFG00000000997	family with sequence similarity 83 member A [Source:VGNC Symbol;Acc:VGNC:40699]	ENSCAFG00000000997	ENSG00000147689	83.908	FAM83A	family with sequence similarity 83 member A [Source:HGNC Symbol;Acc:HGNC:28210]	84985	ENSCAFP00000001413	ENSCAFT00000001536	0	0	0	0	0	7.30295	5.51223	3.64177	0	0	0	0	3.29697	0	0	0	0	4.25457	0	4.41873	2.59573	0.0842901	0.226517
PHF1	481741	ENSCAFG00000000998	PHD finger protein 1 [Source:VGNC Symbol;Acc:VGNC:44479]	ENSCAFG00000000998	ENSG00000112511	97.1781	PHF1	PHD finger protein 1 [Source:HGNC Symbol;Acc:HGNC:8919]	5252	ENSCAFP00000001419,ENSCAFP00000001423	ENSCAFT00000001542,ENSCAFT00000001547	14.3445	14.3592	13.9741	12.5611	12.6337	12.4363	11.2055	12.2216	11.514	11.5074	12.3232	11.9365	12.1523	12.9783	11.2414	12.1501	11.9644	12.0675	11.6708	6788.78	-1.72569	1.30944e-07	5.44279e-06
ENSCAFG00000001000	609286	ENSCAFG00000001000	chromosome 13 C8orf76 homolog [Source:NCBI gene;Acc:609286]	ENSCAFG00000001000	ENSG00000189376	88.7139	C8orf76	chromosome 8 open reading frame 76 [Source:HGNC Symbol;Acc:HGNC:25924]	84933	ENSCAFP00000001417,ENSCAFP00000036775	ENSCAFT00000001540,ENSCAFT00000043446	8.23851	9.40408	10.4225	10.0246	8.83925	10.2358	10.0611	10.8895	10.301	10.5898	9.05168	10.1037	11.6184	9.21557	9.59654	9.8568	9.92709	10.74	10.3295	1149.88	0.728493	0.0586371	0.173666
ZHX1	475089	ENSCAFG00000001001	zinc fingers and homeoboxes 1 [Source:VGNC Symbol;Acc:VGNC:48631]	ENSCAFG00000001001	ENSG00000165156	96.2199	ZHX1	zinc fingers and homeoboxes 1 [Source:HGNC Symbol;Acc:HGNC:12871]	11244	ENSCAFP00000039837	ENSCAFT00000001543	11.0842	11.5018	11.3756	11.9315	12.3348	9.56259	9.66166	9.15682	7.39414	10.7959	10.4952	11.7671	10.6117	10.3869	11.3924	11.691	11.6685	10.821	10.8722	2191.03	-0.898083	0.0583267	0.172949
SMPDL3A	476279	ENSCAFG00000001002	sphingomyelin phosphodiesterase acid like 3A [Source:VGNC Symbol;Acc:VGNC:46573]	ENSCAFG00000001002	ENSG00000172594	81.2227	SMPDL3A	sphingomyelin phosphodiesterase acid like 3A [Source:HGNC Symbol;Acc:HGNC:17389]	10924	ENSCAFP00000038422,ENSCAFP00000001420	ENSCAFT00000043737,ENSCAFT00000001544	11.0371	11.6163	11.58	11.8412	12.2524	16.3113	18.2501	15.6993	14.8125	16.8842	18.4113	17.2129	18.3721	15.779	16.9247	19.5629	18.3153	13.9453	16.4916	149574	5.63965	5.87803e-20	6.54789e-17
CENPM	609678	ENSCAFG00000001003	centromere protein M [Source:VGNC Symbol;Acc:VGNC:39108]	ENSCAFG00000001003	ENSG00000100162	87.2222	CENPM	centromere protein M [Source:HGNC Symbol;Acc:HGNC:18352]	79019	ENSCAFP00000001421	ENSCAFT00000001545	7.52422	6.67131	9.29015	8.26742	7.99	10.3608	9.63245	9.40912	9.85658	9.93161	10.5646	9.07661	9.87162	9.37026	9.37111	8.69315	9.12595	9.4238	10.5678	717.904	1.54064	2.48744e-05	0.000403687
WDYHV1	609297	ENSCAFG00000001004	WDYHV motif containing 1 [Source:VGNC Symbol;Acc:VGNC:48401]	ENSCAFG00000001004	ENSG00000156795	79.5652	WDYHV1	WDYHV motif containing 1 [Source:HGNC Symbol;Acc:HGNC:25490]	55093	ENSCAFP00000001424,ENSCAFP00000041882	ENSCAFT00000001548,ENSCAFT00000044873	9.04994	9.02857	9.72438	9.62804	9.52056	9.85905	9.53322	9.95112	9.6804	9.99674	9.71415	10.9135	11.4753	10.1124	9.7434	9.88958	10.0589	10.8312	11.1946	1140.38	0.91988	0.00465692	0.0257629
TNFRSF13C	607785	ENSCAFG00000001005	TNF receptor superfamily member 13C [Source:VGNC Symbol;Acc:VGNC:54377]	ENSCAFG00000001005	ENSG00000159958	67.9144	TNFRSF13C	TNF receptor superfamily member 13C [Source:HGNC Symbol;Acc:HGNC:17755]	115650	ENSCAFP00000001422	ENSCAFT00000001546	8.33199	5.73129	10.679	9.01038	6.82503	9.34982	7.10461	9.10136	9.00983	6.57779	8.9334	5.57235	9.48403	8.60437	5.82231	5.30565	5.49978	9.49182	9.23376	404.238	-0.519742	0.465968	0.705736
CLVS2	484109	ENSCAFG00000001006	clavesin 2 [Source:VGNC Symbol;Acc:VGNC:39373]	ENSCAFG00000001006	ENSG00000146352	100	CLVS2	clavesin 2 [Source:HGNC Symbol;Acc:HGNC:23046]	134829	ENSCAFP00000001426	ENSCAFT00000001550	0	0	0	1.92785	0	0	0	0	0	0	0	2.40597	0	0	0	5.14947	0.942483	0	3.4924	0.962152	0.450204	0.767119	0.913572
FBXO32	475091	ENSCAFG00000001007	F-box protein 32 [Source:VGNC Symbol;Acc:VGNC:40774]	ENSCAFG00000001007	ENSG00000156804	98.3099	FBXO32	F-box protein 32 [Source:HGNC Symbol;Acc:HGNC:16731]	114907	ENSCAFP00000039509,ENSCAFP00000034565	ENSCAFT00000046746,ENSCAFT00000038804	8.20595	8.99133	8.98184	9.79221	9.39775	9.01571	10.9493	10.2002	9.74052	10.98	8.33808	11.0084	10.6812	9.12486	8.45229	11.2526	9.3726	8.54712	10.8685	1035.75	1.0399	0.0286879	0.101982
CUTA	474874	ENSCAFG00000001008	cutA divalent cation tolerance homolog [Source:VGNC Symbol;Acc:VGNC:39736]	ENSCAFG00000001008	ENSG00000112514	87.0466	CUTA	cutA divalent cation tolerance homolog [Source:HGNC Symbol;Acc:HGNC:21101]	51596	ENSCAFP00000042033,ENSCAFP00000001427	ENSCAFT00000043937,ENSCAFT00000001551	11.3592	10.8686	11.6118	12.251	12.4521	13.6709	13.4705	14.0314	12.8405	11.7969	13.1948	11.7665	13.7616	12.0534	12.0682	12.6249	12.2693	12.8282	12.3853	6804.35	1.11454	0.00407685	0.0232466
PPP2CA	608339	ENSCAFG00000001010	cyclin dependent kinase like 3 [Source:NCBI gene;Acc:608339]	ENSCAFG00000001010	ENSG00000006837	87.1838	CDKL3	cyclin dependent kinase like 3 [Source:HGNC Symbol;Acc:HGNC:15483]	51265	ENSCAFP00000001432,ENSCAFP00000031613,ENSCAFP00000001429	ENSCAFT00000001557,ENSCAFT00000036258,ENSCAFT00000001554	13.7649	14.3415	13.6953	13.5931	13.5768	13.1424	13.4814	13.1424	11.9715	13.242	13.0015	13.6269	13.2394	13.5957	13.8245	14.1152	13.864	13.2526	13.3227	11884	-0.402693	0.113009	0.279874
ENSCAFG00000001011		ENSCAFG00000001011		ENSCAFG00000001011						ENSCAFP00000034417	ENSCAFT00000001553	0	1.07657	0.881583	0	0.806699	0.939298	0	1.28407	0	3.39768	0	0	0	0	0	1.59885	0	0.810363	1.75119	1.03903	0.916091	0.475189	0.714466
KLHL38	609348	ENSCAFG00000001012	kelch like family member 38 [Source:VGNC Symbol;Acc:VGNC:42470]	ENSCAFG00000001012	ENSG00000175946	84.6801	KLHL38	kelch like family member 38 [Source:HGNC Symbol;Acc:HGNC:34435]	340359	ENSCAFP00000001430	ENSCAFT00000001555	0	0	0	4.92843	6.45792	4.52496	6.62054	5.63803	0	5.41364	0	2.40597	5.22564	2.40962	1.80273	4.60488	0.942483	2.81336	4.83833	22.7165	-0.0452731	0.967074	0.987897
SREBF2	481228	ENSCAFG00000001013	sterol regulatory element binding transcription factor 2 [Source:VGNC Symbol;Acc:VGNC:46796]	ENSCAFG00000001013	ENSG00000198911	92.5729	SREBF2	sterol regulatory element binding transcription factor 2 [Source:HGNC Symbol;Acc:HGNC:11290]	6721	ENSCAFP00000001434	ENSCAFT00000001559	14.1689	13.5478	14.0684	12.808	12.8407	12.9272	12.0774	12.7184	13.8194	13.2161	13.1413	13.9849	12.7217	13.288	12.3764	10.9366	12.9324	12.8132	14.0799	9815.61	-0.474304	0.221349	0.443065
SYNGAP1		ENSCAFG00000001014	synaptic Ras GTPase activating protein 1 [Source:VGNC Symbol;Acc:VGNC:47031]	ENSCAFG00000001014	ENSG00000197283	92.6101	SYNGAP1	synaptic Ras GTPase activating protein 1 [Source:HGNC Symbol;Acc:HGNC:11497]	8831	ENSCAFP00000001433	ENSCAFT00000001558	9.38896	8.80715	9.79585	10.212	9.66336	10.2292	10.2668	9.14224	8.72664	9.3222	9.32589	10.2071	9.95098	9.58318	9.86903	9.85206	10.0388	9.97062	10.0631	874.28	0.170187	0.512402	0.745943
ANXA13	403935	ENSCAFG00000001015	annexin A13 [Source:VGNC Symbol;Acc:VGNC:37939]	ENSCAFG00000001015	ENSG00000104537	90.1961	ANXA13	annexin A13 [Source:HGNC Symbol;Acc:HGNC:536]	312	ENSCAFP00000001437,ENSCAFP00000040376	ENSCAFT00000001562,ENSCAFT00000048754	0	6.00482	3.10124	9.31039	4.95272	3.21076	5.46882	2.75296	4.13237	5.08548	5.2264	2.75129	5.89454	0.897372	4.44228	5.26816	4.69429	3.70691	4.66974	55.9286	-2.43883	0.00356608	0.0210183
TRDN	403776	ENSCAFG00000001016	triadin [Source:VGNC Symbol;Acc:VGNC:47791]	ENSCAFG00000001016	ENSG00000186439	78.5515	TRDN	triadin [Source:HGNC Symbol;Acc:HGNC:12261]	10345	ENSCAFP00000001447,ENSCAFP00000001443,ENSCAFP00000040773,ENSCAFP00000001442	ENSCAFT00000001573,ENSCAFT00000001569,ENSCAFT00000044100,ENSCAFT00000001568	0	4.78746	0	2.38054	5.08598	0	5.46882	0	0	0	5.04411	0	0	0	0	2.6023	1.50775	0	0.838984	7.72499	-0.772533	0.584492	0.801375
ENSCAFG00000001017		ENSCAFG00000001017		ENSCAFG00000001017							ENSCAFT00000001565	10.5959	10.8322	11.0661	10.573	10.4339	8.50197	8.07061	6.81953	3.34873	9.17846	9.62603	9.44919	8.94276	9.87588	8.96221	9.4512	10.07	9.3607	8.78769	843.701	-1.57918	0.00277604	0.0173652
CCDC134	481228	ENSCAFG00000001018	sterol regulatory element binding transcription factor 2 [Source:NCBI gene;Acc:481228]	ENSCAFG00000001018	ENSG00000100147	59.6639	CCDC134	coiled-coil domain containing 134 [Source:HGNC Symbol;Acc:HGNC:26185]	79879	ENSCAFP00000001439	ENSCAFT00000001564	9.29406	9.76749	9.84425	9.98622	9.92477	10.3649	9.45474	12.1094	11.8816	10.412	10.5848	10.6044	10.1823	9.94947	10.1747	9.5106	11.7721	9.77353	10.6323	1528.91	0.981493	0.0170673	0.0689749
ENSCAFG00000001019	474683	ENSCAFG00000001019	ubiquitin conjugating enzyme E2 B [Source:NCBI gene;Acc:474683]	ENSCAFG00000001019	ENSG00000119048	100	UBE2B	ubiquitin conjugating enzyme E2 B [Source:HGNC Symbol;Acc:HGNC:12473]	7320	ENSCAFP00000001440	ENSCAFT00000001566	13.5231	14.1095	12.9841	12.7617	12.8654	11.8654	11.5559	11.2293	11	12.0501	12.0643	12.1492	11.7545	12.7491	12.6327	12.6603	12.3936	12.4543	12.0932	6037.91	-1.20103	4.1707e-05	0.000616506
CDKN2AIPNL	481507	ENSCAFG00000001020	CDKN2A interacting protein N-terminal like [Source:VGNC Symbol;Acc:VGNC:39071]	ENSCAFG00000001020	ENSG00000237190	99.115	CDKN2AIPNL	CDKN2A interacting protein N-terminal like [Source:HGNC Symbol;Acc:HGNC:30545]	91368	ENSCAFP00000001441	ENSCAFT00000001567	9.929	9.06786	10.2958	9.64203	10.2204	9.68985	8.70612	7.94502	8.34163	8.98216	9.17879	8.62104	9.40169	10.084	9.39085	8.97202	8.82534	9.94878	9.05703	681.296	-0.693155	0.026244	0.0953514
JADE2	481508	ENSCAFG00000001021	jade family PHD finger 2 [Source:VGNC Symbol;Acc:VGNC:42170]	ENSCAFG00000001021	ENSG00000043143	91.6175	JADE2	jade family PHD finger 2 [Source:HGNC Symbol;Acc:HGNC:22984]	23338	ENSCAFP00000001444,ENSCAFP00000041790,ENSCAFP00000040161	ENSCAFT00000001570,ENSCAFT00000044975,ENSCAFT00000043964	15.1588	14.8564	14.6428	12.9858	13.0837	13.4456	12.3636	12.405	12.8965	12.1167	12.411	12.3132	12.1453	13.6312	12.7831	13.0912	13.057	13.2182	12.4787	11042.4	-1.56683	5.86824e-06	0.000122691
BAK1	481744	ENSCAFG00000001022	BCL2 antagonist/killer 1 [Source:VGNC Symbol;Acc:VGNC:38375]	ENSCAFG00000001022	ENSG00000030110	73.251	BAK1	BCL2 antagonist/killer 1 [Source:HGNC Symbol;Acc:HGNC:949]	578	ENSCAFP00000001448	ENSCAFT00000001574	13.183	12.7485	12.6349	11.5579	11.6809	12.899	12.474	12.1164	12.534	11.2591	12.2787	10.9194	11.9699	12.9938	10.6877	12.5787	12.1738	10.9236	12.0698	4877.48	-0.33357	0.375301	0.618941
MEI1	609694	ENSCAFG00000001023	meiotic double-stranded break formation protein 1 [Source:VGNC Symbol;Acc:VGNC:43149]	ENSCAFG00000001023	ENSG00000167077	86.7243	MEI1	meiotic double-stranded break formation protein 1 [Source:HGNC Symbol;Acc:HGNC:28613]	150365	ENSCAFP00000001457	ENSCAFT00000001583	7.3264	7.59142	7.41212	7.74262	7.18583	8.57321	11.3259	8.66441	10.7004	11.8361	8.75497	7.37978	10.6773	6.50331	7.40437	6.46348	7.89428	6.63993	10.1123	714.074	2.22475	0.00186154	0.0127313
ENSCAFG00000001026		ENSCAFG00000001026		ENSCAFG00000001026	ENSG00000188580	92.7928	NKAIN2	sodium/potassium transporting ATPase interacting 2 [Source:HGNC Symbol;Acc:HGNC:16443]	154215	ENSCAFP00000001453	ENSCAFT00000001579	0	0	1.42481	5.05555	3.20809	0	0	0	0	0	0	0	0	0	0	0	0	3.62115	0	2.81511	-1.92454	0.204788	0.420338
FAM91A1	482035	ENSCAFG00000001027	family with sequence similarity 91 member A1 [Source:VGNC Symbol;Acc:VGNC:53506]	ENSCAFG00000001027	ENSG00000176853	94.8748	FAM91A1	family with sequence similarity 91 member A1 [Source:HGNC Symbol;Acc:HGNC:26306]	157769	ENSCAFP00000001461,ENSCAFP00000035900	ENSCAFT00000001587,ENSCAFT00000048627	12.34	12.0543	12.0997	13.4006	11.5687	10.9806	11.861	11.1013	9.02517	13.0876	12.8139	14.2816	12.1442	13.0009	13.7858	14.1067	12.8707	13.5348	12.4738	7445.93	0.535679	0.33061	0.572849
RNF217		ENSCAFG00000001028	ring finger protein 217 [Source:VGNC Symbol;Acc:VGNC:53762]	ENSCAFG00000001028	ENSG00000146373	89.3617	RNF217	ring finger protein 217 [Source:HGNC Symbol;Acc:HGNC:21487]	154214	ENSCAFP00000039146,ENSCAFP00000001455	ENSCAFT00000047585,ENSCAFT00000001581	6.04759	7.30817	7.78702	8.29022	7.41844	8.66086	11.313	8.4911	9.55562	10.726	8.94385	10.9973	9.18903	9.51847	9.76969	9.31076	8.83702	8.09312	9.36208	706.091	2.21022	4.62108e-06	0.000101814
TPD52L1	612660	ENSCAFG00000001029	tumor protein D52 like 1 [Source:VGNC Symbol;Acc:VGNC:47734]	ENSCAFG00000001029	ENSG00000111907	92.5	TPD52L1	tumor protein D52 like 1 [Source:HGNC Symbol;Acc:HGNC:12006]	7164	ENSCAFP00000001456,ENSCAFP00000012357	ENSCAFT00000001582,ENSCAFT00000013354	0	3.83878	0	8.74869	9.81745	5.92228	1.88965	5.14755	7.94968	9.96454	3.54406	6.69322	3.29697	9.06105	4.86822	3.92629	5.0559	5.55375	4.25868	183.095	-0.696712	0.521626	0.753932
HDDC2		ENSCAFG00000001030	HD domain containing 2 [Source:VGNC Symbol;Acc:VGNC:53723]	ENSCAFG00000001030	ENSG00000111906	81	HDDC2	HD domain containing 2 [Source:HGNC Symbol;Acc:HGNC:21078]	51020	ENSCAFP00000030799	ENSCAFT00000035528	9.34727	10.3708	9.92273	11.4423	12.0106	12.1301	13.1605	12.2242	13.6522	12.1526	11.9471	12.4116	12.8639	11.191	12.7975	12.6594	11.9494	11.5445	11.661	4665.5	1.48551	0.000330218	0.00322337
ENSCAFG00000001033		ENSCAFG00000001033		ENSCAFG00000001033						ENSCAFP00000001462	ENSCAFT00000001589	0	2.44257	0	3.76786	2.24672	2.70168	0	0	0	2.41575	1.47375	3.86951	0	0	2.1105	1.01043	5.09533	3.52996	5.0592	6.65526	0.715701	0.525094	0.756823
SEC24A	481510	ENSCAFG00000001034	SEC24 homolog A_ COPII coat complex component [Source:VGNC Symbol;Acc:VGNC:45972]	ENSCAFG00000001034	ENSG00000113615	92.0909	SEC24A	SEC24 homolog A, COPII coat complex component [Source:HGNC Symbol;Acc:HGNC:10703]	10802	ENSCAFP00000040402,ENSCAFP00000001464	ENSCAFT00000044196,ENSCAFT00000001591	13.22	13.5459	13.0731	12.9537	12.2323	12.2069	12.3643	11.3868	10.7944	12.1911	12.4174	12.9294	11.8974	12.706	12.701	13.7334	13.3808	12.9076	11.955	6754.8	-0.482065	0.189492	0.399331
ENSCAFG00000001036		ENSCAFG00000001036		ENSCAFG00000001036						ENSCAFP00000001465	ENSCAFT00000001592	0	0	0	4.75196	4.06465	3.79143	0	0	3.79312	3.39768	4.48085	5.11614	0	1.44644	4.38615	1.01043	6.76626	5.98989	4.83833	18.5581	1.1742	0.292917	0.530995
FER1L6		ENSCAFG00000001037	fer-1 like family member 6 [Source:VGNC Symbol;Acc:VGNC:40820]	ENSCAFG00000001037	ENSG00000214814	89.7216	FER1L6	fer-1 like family member 6 [Source:HGNC Symbol;Acc:HGNC:28065]	654463	ENSCAFP00000001467,ENSCAFP00000041313	ENSCAFT00000001594,ENSCAFT00000044881	4.91665	3.83878	0.881583	5.05555	11.3343	6.86563	9.67126	8.37115	8.70139	10.4248	5.41851	9.38877	6.22763	8.29134	7.89643	7.43005	10.2899	8.97206	9.60501	512.711	-0.0636128	0.94372	0.97843
SNU13	474484	ENSCAFG00000001038	small nuclear ribonucleoprotein 13 [Source:NCBI gene;Acc:474484]	ENSCAFG00000001038	ENSG00000100138	99.2188	SNU13	small nuclear ribonucleoprotein 13 [Source:HGNC Symbol;Acc:HGNC:7819]	4809	ENSCAFP00000001468	ENSCAFT00000001595	13.1655	13.1949	13.2127	13.5081	13.1341	12.8921	13.7586	13.1034	11.7023	14.0976	13.1731	13.5964	12.9147	12.9817	13.9247	12.9876	13.583	13.2672	13.4139	10208	0.0907205	0.740545	0.900272
TRMT12	609411	ENSCAFG00000001040	tRNA methyltransferase 12 homolog [Source:VGNC Symbol;Acc:VGNC:47856]	ENSCAFG00000001040	ENSG00000183665	87.0159	TRMT12	tRNA methyltransferase 12 homolog [Source:HGNC Symbol;Acc:HGNC:26091]	55039	ENSCAFP00000001469	ENSCAFT00000001597	10.4035	10.5078	10.2724	9.61777	9.68585	10.7456	11.1729	11.667	11.158	10.4967	10.0455	10.8611	12.0415	9.63419	9.94141	10.6401	10.3984	11.089	10.66	1699.84	0.742589	0.025742	0.0940087
XRCC6	474485	ENSCAFG00000001043	X-ray repair cross complementing 6 [Source:VGNC Symbol;Acc:VGNC:48470]	ENSCAFG00000001043	ENSG00000196419	84.5395	XRCC6	X-ray repair cross complementing 6 [Source:HGNC Symbol;Acc:HGNC:4055]	2547	ENSCAFP00000036918,ENSCAFP00000001473	ENSCAFT00000048401,ENSCAFT00000001601	12.5491	13.1291	12.9039	13.378	13.0225	12.6706	12.6462	13.077	13.0547	13.2633	13.027	13.2658	12.2001	12.6762	13.03	12.2826	13.4782	12.5823	12.8275	7846.42	-0.114414	0.580418	0.798383
TATDN1	475093	ENSCAFG00000001044	TatD DNase domain containing 1 [Source:VGNC Symbol;Acc:VGNC:47123]	ENSCAFG00000001044	ENSG00000147687	93.2076	TATDN1	TatD DNase domain containing 1 [Source:HGNC Symbol;Acc:HGNC:24220]	83940	ENSCAFP00000001472	ENSCAFT00000001600	10.3903	10.9008	9.80946	11.5782	11.0104	11.2412	12.5618	11.826	11.032	11.6889	9.77102	11.7792	12.2001	10.8771	10.762	11.2758	11.7195	12.7746	11.847	2947.35	0.834963	0.0299223	0.105402
NDUFB9	475094	ENSCAFG00000001045	NADH:ubiquinone oxidoreductase subunit B9 [Source:VGNC Symbol;Acc:VGNC:43706]	ENSCAFG00000001045	ENSG00000147684	90.5028	NDUFB9	NADH:ubiquinone oxidoreductase subunit B9 [Source:HGNC Symbol;Acc:HGNC:7704]	4715	ENSCAFP00000001474	ENSCAFT00000001602	12.4591	12.2672	12.4452	12.5199	12.7888	13.7496	15.0463	14.4652	13.9331	13.6713	12.9326	12.5291	15.0301	12.7073	12.8534	13.1661	13.1078	14.4935	13.5057	12735.5	1.36241	0.000592657	0.00510514
DESI1	609713	ENSCAFG00000001046	desumoylating isopeptidase 1 [Source:VGNC Symbol;Acc:VGNC:39906]	ENSCAFG00000001046	ENSG00000100418	90.0585	DESI1	desumoylating isopeptidase 1 [Source:HGNC Symbol;Acc:HGNC:24577]	27351	ENSCAFP00000001477	ENSCAFT00000001605	11.535	11.6952	11.4189	11.0811	10.2393	11.5493	11.0197	12.2474	13.1064	11.0983	10.9777	11.2681	11.0941	12.0006	11.7411	11.4559	11.7499	11.0403	11.5232	3095.59	0.414794	0.21812	0.438452
NCOA7	476283	ENSCAFG00000001047	nuclear receptor coactivator 7 [Source:VGNC Symbol;Acc:VGNC:43664]	ENSCAFG00000001047	ENSG00000111912	87.4477	NCOA7	nuclear receptor coactivator 7 [Source:HGNC Symbol;Acc:HGNC:21081]	135112	ENSCAFP00000001478	ENSCAFT00000001606	11.9945	11.8686	12.1543	12.487	11.4439	12.5324	13.0792	11.3705	11.2093	13.3469	12.6587	13.5142	12.5663	12.9484	13.8618	14.5947	12.6543	11.1939	12.5007	7223.51	0.969537	0.0299543	0.105501
DDX46	474685	ENSCAFG00000001048	DEAD-box helicase 46 [Source:VGNC Symbol;Acc:VGNC:39859]	ENSCAFG00000001048	ENSG00000145833	99.8062	DDX46	DEAD-box helicase 46 [Source:HGNC Symbol;Acc:HGNC:18681]	9879	ENSCAFP00000001491	ENSCAFT00000001619	13.4256	13.5234	13.5554	13.9353	13.6689	12.5415	12.0113	11.5757	11.3326	13.4482	12.7774	13.5201	12.4075	13.2475	13.2455	13.7264	13.5306	13.0055	12.5816	9145.44	-0.680633	0.0444555	0.142467
PMM1	474486	ENSCAFG00000001049	phosphomannomutase 1 [Source:VGNC Symbol;Acc:VGNC:44733]	ENSCAFG00000001049	ENSG00000100417	98.2906	PMM1	phosphomannomutase 1 [Source:HGNC Symbol;Acc:HGNC:9114]	5372	ENSCAFP00000001479,ENSCAFP00000039631	ENSCAFT00000001607,ENSCAFT00000043717	13.2544	11.9033	12.9582	12.3493	11.4927	12.7409	12.3382	13.1272	12.886	12.0103	12.1627	11.8295	12.093	11.392	12.1866	11.1932	11.5805	12.6332	11.8998	5148.77	-0.28128	0.390806	0.634907
MTSS1	482037	ENSCAFG00000001050	MTSS1_ I-BAR domain containing [Source:VGNC Symbol;Acc:VGNC:43493]	ENSCAFG00000001050	ENSG00000170873	89.8551	MTSS1	MTSS1, I-BAR domain containing [Source:HGNC Symbol;Acc:HGNC:20443]	9788	ENSCAFP00000001487,ENSCAFP00000001484	ENSCAFT00000001615,ENSCAFT00000001612	12.0445	10.629	12.368	12.7454	11.5301	13.2815	12.798	12.8121	12.3436	12.5628	13.1751	14.1535	13.0137	12.0864	13.7389	13.5675	11.7872	15.3425	14.0054	9676.16	1.43876	0.00260797	0.0165405
CSDC2	481231	ENSCAFG00000001051	cold shock domain containing C2 [Source:VGNC Symbol;Acc:VGNC:54291]	ENSCAFG00000001051	ENSG00000172346	86.1635	CSDC2	cold shock domain containing C2 [Source:HGNC Symbol;Acc:HGNC:30359]	27254	ENSCAFP00000001486	ENSCAFT00000001614	2.9522	1.07657	3.47363	7.1563	7.34055	6.21738	2.68053	5.83225	3.79312	3.51176	3.42973	3.72061	5.56528	2.15403	4.26688	1.01043	0	7.44576	7.42104	48.0783	-0.53333	0.576496	0.794677
HINT3		ENSCAFG00000001052	histidine triad nucleotide binding protein 3 [Source:VGNC Symbol;Acc:VGNC:41690]	ENSCAFG00000001052	ENSG00000111911	88.7931	HINT3	histidine triad nucleotide binding protein 3 [Source:HGNC Symbol;Acc:HGNC:18468]	135114	ENSCAFP00000001485	ENSCAFT00000001613	7.31627	7.92343	8.0977	8.53895	8.57873	8.04129	8.89424	8.33314	7.79116	8.76065	7.81349	9.34334	9.09026	7.86455	8.10642	8.75882	8.7837	8.01961	7.7466	337.091	0.314884	0.2928	0.530838
POLR3H	607850	ENSCAFG00000001053	RNA polymerase III subunit H [Source:VGNC Symbol;Acc:VGNC:44806]	ENSCAFG00000001053	ENSG00000100413	96.5686	POLR3H	RNA polymerase III subunit H [Source:HGNC Symbol;Acc:HGNC:30349]	171568	ENSCAFP00000001490	ENSCAFT00000001618	9.81669	10.0164	10.7385	10.7597	10.5631	11.855	11.193	12.2694	12.5732	11.4766	11.5233	11.0941	11.7285	10.7542	11.3328	10.1214	12.1961	11.9117	12.1466	2832.78	1.26828	7.8358e-05	0.00101972
SQLE	608021	ENSCAFG00000001056	squalene epoxidase [Source:VGNC Symbol;Acc:VGNC:46786]	ENSCAFG00000001056	ENSG00000104549	87.7836	SQLE	squalene epoxidase [Source:HGNC Symbol;Acc:HGNC:11279]	6713	ENSCAFP00000034027	ENSCAFT00000038326	10.1115	11.1646	10.735	11.0307	11.6218	10.8045	12.2138	10.8641	13.1088	12.2753	10.3623	13.3077	11.1533	10.4849	11.0699	9.42162	11.9918	11.4135	12.3727	3296.31	0.828812	0.0935426	0.244814
TRMT11	476285	ENSCAFG00000001057	tRNA methyltransferase 11 homolog [Source:VGNC Symbol;Acc:VGNC:47854]	ENSCAFG00000001057	ENSG00000066651	94.6004	TRMT11	tRNA methyltransferase 11 homolog [Source:HGNC Symbol;Acc:HGNC:21080]	60487	ENSCAFP00000001496,ENSCAFP00000030512	ENSCAFT00000001624,ENSCAFT00000035268	10.7364	11.216	11.1605	11.1504	10.7888	10.917	11.6193	10.5307	10.544	11.4329	11.5394	11.3677	11.846	10.2279	11.8518	11.8152	11.269	10.7596	10.6316	2357.92	0.236596	0.386572	0.630491
TXNDC15	609963	ENSCAFG00000001058	thioredoxin domain containing 15 [Source:VGNC Symbol;Acc:VGNC:48012]	ENSCAFG00000001058	ENSG00000113621	86.7816	TXNDC15	thioredoxin domain containing 15 [Source:HGNC Symbol;Acc:HGNC:20652]	79770	ENSCAFP00000001495	ENSCAFT00000001623	12.7488	12.9467	12.6687	12.8958	13.6232	12.2283	11.5232	11.9247	11.6815	11.7599	11.9869	12.8293	12.1076	12.63	12.4377	11.9163	11.916	12.652	11.6479	5521.16	-0.869902	0.000227898	0.00240498
ENSCAFG00000001059		ENSCAFG00000001059		ENSCAFG00000001059						ENSCAFP00000040512	ENSCAFT00000001625	0	2.93624	3.23633	0	0.806699	0	0	4.39872	0	0.900872	0	0	0	0.897372	2.93297	1.01043	0	0.810363	0.838984	2.46549	-0.418555	0.741557	0.900677
CATSPER3	481512	ENSCAFG00000001062	cation channel sperm associated 3 [Source:VGNC Symbol;Acc:VGNC:38746]	ENSCAFG00000001062	ENSG00000152705	74.5636	CATSPER3	cation channel sperm associated 3 [Source:HGNC Symbol;Acc:HGNC:20819]	347732	ENSCAFP00000039815,ENSCAFP00000001498	ENSCAFT00000044765,ENSCAFT00000001629	5.41139	3.83878	5.43028	4.63468	4.40793	2.48233	4.31747	1.95252	4.63735	5.32278	1.47375	5.38712	0	4.74847	4.86822	5.66422	4.05928	5.09427	3.59013	22.9823	-0.393493	0.54694	0.774641
ENSCAFG00000001064		ENSCAFG00000001064		ENSCAFG00000001064							ENSCAFT00000001630	5.44897	5.05144	4.51742	5.20015	4.06465	2.89203	6.45244	5.50756	3.58796	3.71597	4.08719	3.36688	5.38652	4.55025	3.657	4.47927	4.93067	4.19645	4.52895	26.2795	-0.243467	0.621921	0.827989
PITX1	481513	ENSCAFG00000001065	paired like homeodomain 1 [Source:VGNC Symbol;Acc:VGNC:44589]	ENSCAFG00000001065	ENSG00000069011	98.722	PITX1	paired like homeodomain 1 [Source:HGNC Symbol;Acc:HGNC:9004]	5307	ENSCAFP00000001499	ENSCAFT00000001631	0	0	0	3.23491	7.27925	1.50345	7.31533	0	0	0	3.84103	0	0	0	0	0	0	4.60663	6.13778	14.3894	-1.3323	0.364285	0.607666
ENSCAFG00000001066		ENSCAFG00000001066		ENSCAFG00000001066							ENSCAFT00000001632	3.31987	3.30337	2.78592	4.50702	4.06465	3.21076	2.33862	3.26476	0	2.98869	3.42973	2.75129	1.68128	1.84318	4.82664	3.18841	2.89779	3.70691	2.0549	8.76605	-0.664693	0.233611	0.459355
RSPO3	476287	ENSCAFG00000001067	R-spondin 3 [Source:VGNC Symbol;Acc:VGNC:49764]	ENSCAFG00000001067	ENSG00000146374	81.0219	RSPO3	R-spondin 3 [Source:HGNC Symbol;Acc:HGNC:20866]	84870	ENSCAFP00000001500	ENSCAFT00000001633	0	0	0	7.89489	7.05376	7.66442	6.75309	7.65774	5.30697	8.05724	6.87555	9.20478	6.24872	6.37423	9.38371	3.82666	9.2047	0	8.28805	190.832	1.41374	0.181986	0.388496
RNF146	476288	ENSCAFG00000001068	ring finger protein 146 [Source:VGNC Symbol;Acc:VGNC:45638]	ENSCAFG00000001068	ENSG00000118518	91.6435	RNF146	ring finger protein 146 [Source:HGNC Symbol;Acc:HGNC:21336]	81847	ENSCAFP00000001501	ENSCAFT00000001634	13.4056	13.4801	13.0544	12.7806	12.8273	12.4262	12.5299	12.0767	12.3873	12.1943	12.7414	12.3079	12.9469	12.4717	12.5721	12.5633	12.7468	12.7111	12.2996	6689.8	-0.620113	9.12685e-05	0.00115747
ECHDC1	609850	ENSCAFG00000001069	ethylmalonyl-CoA decarboxylase 1 [Source:VGNC Symbol;Acc:VGNC:40185]	ENSCAFG00000001069	ENSG00000093144	80.0664	ECHDC1	ethylmalonyl-CoA decarboxylase 1 [Source:HGNC Symbol;Acc:HGNC:21489]	55862	ENSCAFP00000001502	ENSCAFT00000001635	11.192	11.2354	11.1047	11.2732	11.9675	12.0518	10.9214	10.8586	10.3485	11.7984	10.5881	11.1602	11.9643	10.7455	11.8755	10.9966	11.4941	11.532	10.8359	2596.62	-0.0655804	0.819177	0.935906
WASHC5	475095	ENSCAFG00000001070	WASH complex subunit 5 [Source:VGNC Symbol;Acc:VGNC:48337]	ENSCAFG00000001070	ENSG00000164961	98.4469	WASHC5	WASH complex subunit 5 [Source:HGNC Symbol;Acc:HGNC:28984]	9897	ENSCAFP00000001505	ENSCAFT00000001638	14.1714	14.4957	14.1459	14.5519	13.5573	14.6827	15.8749	15.2921	14.2983	15.2374	14.8967	15.7239	15.456	14.444	15.5312	15.3907	15.4952	15.5639	15.1257	34398.9	1.04991	2.63196e-05	0.000422951
ENSCAFG00000001071		ENSCAFG00000001071		ENSCAFG00000001071	ENSG00000214338	90.9091	SOGA3	SOGA family member 3 [Source:HGNC Symbol;Acc:HGNC:21494]	387104	ENSCAFP00000001504,ENSCAFP00000042806	ENSCAFT00000001637,ENSCAFT00000046059	0	0	0	5.92134	6.27461	0	2.68053	0	1.50462	0	0	0.779597	0	0.897372	0	0	0	3.32824	3.15184	8.51485	-2.92805	0.0299094	0.105369
C6orf58	609878	ENSCAFG00000001072	chromosome 1 open reading frame_ human C6orf58 [Source:NCBI gene;Acc:609878]	ENSCAFG00000001072	ENSG00000184530	67.9487	C6orf58	chromosome 6 open reading frame 58 [Source:HGNC Symbol;Acc:HGNC:20960]	352999	ENSCAFP00000001506	ENSCAFT00000001639	0	0	0	0	0	0	0	2.75296	0	0	2.44455	0	0	0	0	0	0	0	0	0.536029	0.903567	0.549484	0.776545
ENSCAFG00000001074		ENSCAFG00000001074		ENSCAFG00000001074						ENSCAFP00000001509	ENSCAFT00000001642	0	0	0	1.2645	0	0	0	0	0	0	0	0	0	0	0	0	0	0	0	0.0738127	-0.440863	0.770206	0.913572
ACO2	474487	ENSCAFG00000001075	aconitase 2 [Source:VGNC Symbol;Acc:VGNC:37514]	ENSCAFG00000001075	ENSG00000100412	96.0307	ACO2	aconitase 2 [Source:HGNC Symbol;Acc:HGNC:118]	50	ENSCAFP00000001524	ENSCAFT00000001657	14.1497	13.9005	14.2964	14.2601	14.2572	15.4913	15.1883	15.2188	14.7547	15.7858	15.3724	14.7042	14.3126	14.351	14.9053	14.407	15.5686	14.143	15.2904	29893.3	0.864657	0.000891875	0.0070542
H2AFY	481514	ENSCAFG00000001076	core histone macro-H2A.1 [Source:NCBI gene;Acc:481514]	ENSCAFG00000001076	ENSG00000113648	100	H2AFY	H2A histone family member Y [Source:HGNC Symbol;Acc:HGNC:4740]	9555	ENSCAFP00000001514,ENSCAFP00000001515	ENSCAFT00000001647,ENSCAFT00000001648	14.1166	14.2694	14.317	14.0367	13.9708	14.5711	14.7391	14.9874	14.6888	14.5493	14.742	14.2193	14.5954	15.1303	14.4745	14.6598	14.8825	14.3005	14.5771	23994.1	0.521377	0.000194307	0.00212707
TRIB1	482039	ENSCAFG00000001077	tribbles pseudokinase 1 [Source:NCBI gene;Acc:482039]	ENSCAFG00000001077	ENSG00000173334	96.7742	TRIB1	tribbles pseudokinase 1 [Source:HGNC Symbol;Acc:HGNC:16891]	10221	ENSCAFP00000001510	ENSCAFT00000001643	14.3461	14.2843	13.1589	12.5286	12.0673	15.4103	13.7624	13.4531	13.2423	11.7476	12.7694	13.0411	13.8698	13.2588	12.9765	13.7094	14.3337	15.2258	14.3608	14923	0.397354	0.420585	0.663347
THEMIS	484120	ENSCAFG00000001078	thymocyte selection associated [Source:VGNC Symbol;Acc:VGNC:47343]	ENSCAFG00000001078	ENSG00000172673	85.9112	THEMIS	thymocyte selection associated [Source:HGNC Symbol;Acc:HGNC:21569]	387357	ENSCAFP00000001512	ENSCAFT00000001645	12.1171	12.2692	12.1121	11.4607	6.97003	6.60507	4.31747	5.79544	5.49506	6.35136	8.44127	3.86951	3.29697	9.226	7.10732	8.78891	9.44498	8.1931	7.00881	1036.8	-3.72345	1.31431e-06	3.61324e-05
ENSCAFG00000001080		ENSCAFG00000001080		ENSCAFG00000001080	ENSG00000167863	88.125	ATP5PD	ATP synthase peripheral stalk subunit d [Source:HGNC Symbol;Acc:HGNC:845]	10476	ENSCAFP00000036081	ENSCAFT00000001646	5.11672	3.30337	4.28782	1.92785	0	6.41648	1.88965	5.36411	6.25432	0	3.30555	3.55456	4.94468	0	7.65652	4.92698	6.9815	6.8335	5.28029	43.2869	1.85208	0.0514003	0.157923
TIFAB	481515	ENSCAFG00000001081	TIFA inhibitor [Source:VGNC Symbol;Acc:VGNC:47367]	ENSCAFG00000001081	ENSG00000255833	64.2857	TIFAB	TIFA inhibitor [Source:HGNC Symbol;Acc:HGNC:34024]	497189	ENSCAFP00000001516	ENSCAFT00000001649	10.7581	8.35338	10.7583	7.32352	7.20793	8.15247	6.60057	10.3989	10.4121	8.40602	10.2136	6.09519	9.02452	10.2279	9.02098	8.43857	8.40255	9.05412	10.2202	706.246	-0.284475	0.65341	0.847783
FAM84B	102157178	ENSCAFG00000001082	family with sequence similarity 84 member B [Source:VGNC Symbol;Acc:VGNC:40707]	ENSCAFG00000001082	ENSG00000168672	93.7759	FAM84B	family with sequence similarity 84 member B [Source:HGNC Symbol;Acc:HGNC:24166]	157638	ENSCAFP00000001518	ENSCAFT00000001651	9.42477	5.0989	9.16236	4.03798	7.00411	3.97099	3.8607	0	0	2.633	5.76348	0.779597	2.43676	5.64882	4.13685	2.33857	1.91284	8.33454	6.21641	104.945	-2.4918	0.0143779	0.060659
NEUROG1	481516	ENSCAFG00000001083	neurogenin 1 [Source:VGNC Symbol;Acc:VGNC:43756]	ENSCAFG00000001083	ENSG00000181965	84.5528	NEUROG1	neurogenin 1 [Source:HGNC Symbol;Acc:HGNC:7764]	4762	ENSCAFP00000001517	ENSCAFT00000001650	0	0	0	0	0	0	0	0	0	0	0	0	0	0	0	0	0	0	3.15184	0	0	1	1
CXCL14	610078	ENSCAFG00000001084	C-X-C motif chemokine ligand 14 [Source:VGNC Symbol;Acc:VGNC:39748]	ENSCAFG00000001084	ENSG00000145824	96.1165	CXCL14	C-X-C motif chemokine ligand 14 [Source:HGNC Symbol;Acc:HGNC:10640]	9547	ENSCAFP00000001519	ENSCAFT00000001652	6.1424	3.30337	5.71111	3.76786	7.17839	13.3961	13.4644	11.7996	12.5636	7.04381	9.61299	4.53706	13.9095	9.34943	12.7167	8.5005	9.6575	3.62115	11.5378	3149.43	5.50204	2.34159e-09	1.70799e-07
SLC25A48	481518	ENSCAFG00000001085	solute carrier family 25 member 48 [Source:VGNC Symbol;Acc:VGNC:46318]	ENSCAFG00000001085	ENSG00000145832	37.386	SLC25A48	solute carrier family 25 member 48 [Source:HGNC Symbol;Acc:HGNC:30451]	153328	ENSCAFP00000036692,ENSCAFP00000040089,ENSCAFP00000001521	ENSCAFT00000042865,ENSCAFT00000044997,ENSCAFT00000001654	9.54026	9.40644	7.76484	9.63187	6.40788	10.3558	7.82595	11.4234	11.2282	11.0215	11.2339	9.08043	9.8285	13.8833	8.63198	12.1191	13.6175	11.3336	11.0672	2756.4	2.65542	0.000194181	0.00212666
MYC	403924	ENSCAFG00000001086	MYC proto-oncogene_ bHLH transcription factor [Source:VGNC Symbol;Acc:VGNC:43527]	ENSCAFG00000001086	ENSG00000136997	93.8497	MYC	MYC proto-oncogene, bHLH transcription factor [Source:HGNC Symbol;Acc:HGNC:7553]	4609	ENSCAFP00000001523	ENSCAFT00000001656	13.5096	13.6449	13.9313	12.7838	11.0568	12.7742	13.2651	12.6192	12.265	13.3954	11.5337	13.945	13.7906	13.5611	12.3498	12.8075	12.9791	14.0607	13.5944	9631.94	-0.0439385	0.914072	0.962233
GSDMC		ENSCAFG00000001087	gasdermin C [Source:VGNC Symbol;Acc:VGNC:49925]	ENSCAFG00000001087	ENSG00000147697	53.2787	GSDMC	gasdermin C [Source:HGNC Symbol;Acc:HGNC:7151]	56169	ENSCAFP00000001525	ENSCAFT00000001658	0	0	0	0	5.61321	0	0	0	0	0	0	0	0	0	0	0	0	3.09365	1.75119	3.04484	-1.88332	0.21401	0.432792
LECT2	474687	ENSCAFG00000001089	leukocyte cell derived chemotaxin 2 [Source:VGNC Symbol;Acc:VGNC:42629]	ENSCAFG00000001089	ENSG00000145826	86.755	LECT2	leukocyte cell derived chemotaxin 2 [Source:HGNC Symbol;Acc:HGNC:6550]	3950	ENSCAFP00000001528	ENSCAFT00000001661	0	0	0	0	0	0	0	3.26476	0	8.86362	0	0	3.12514	0	0	0	0	0	0	0.85981	1.25482	0.406083	0.649457
PHF5A	474489	ENSCAFG00000001090	PHD finger protein 5A [Source:VGNC Symbol;Acc:VGNC:44491]	ENSCAFG00000001090	ENSG00000100410	100	PHF5A	PHD finger protein 5A [Source:HGNC Symbol;Acc:HGNC:18000]	84844	ENSCAFP00000038140,ENSCAFP00000001529	ENSCAFT00000049581,ENSCAFT00000001662	12.0831	12.9014	12.7559	13.1594	13.1208	13.2216	13.5794	14.5311	14.0656	13.7592	13.5175	13.1021	13.1223	12.7839	13.301	12.7359	13.9523	13.1344	13.3928	10654	0.671369	0.0153057	0.0636667
TGFBI		ENSCAFG00000001091	transforming growth factor beta induced [Source:VGNC Symbol;Acc:VGNC:47311]	ENSCAFG00000001091	ENSG00000120708	91.0198	TGFBI	transforming growth factor beta induced [Source:HGNC Symbol;Acc:HGNC:11771]	7045	ENSCAFP00000039891,ENSCAFP00000001531	ENSCAFT00000044191,ENSCAFT00000001665	18.6111	17.3921	17.986	16.7977	13.6219	13.9967	8.8484	15.6326	14.2179	13.9845	16.906	14.9618	11.1244	15.8837	11.5132	13.6637	14.4353	16.0131	13.6954	73488.8	-2.44613	0.00126832	0.00933939
TOB2	481233	ENSCAFG00000001092	transducer of ERBB2_ 2 [Source:VGNC Symbol;Acc:VGNC:54378]	ENSCAFG00000001092	ENSG00000183864	92.9032	TOB2	transducer of ERBB2, 2 [Source:HGNC Symbol;Acc:HGNC:11980]	10766	ENSCAFP00000030999	ENSCAFT00000001664	11.6862	9.55422	11.5	10.4569	11.6409	9.24026	7.6908	7.69819	6.5932	9.31436	10.5831	9.92171	8.46367	10.9934	9.38728	7.6573	9.44689	10.4564	10.1113	1171.15	-1.5374	0.00557368	0.0295491
FAM49B	482041	ENSCAFG00000001093	family with sequence similarity 49 member B [Source:VGNC Symbol;Acc:VGNC:40686]	ENSCAFG00000001093	ENSG00000153310	99.6914	FAM49B	family with sequence similarity 49 member B [Source:HGNC Symbol;Acc:HGNC:25216]	51571	ENSCAFP00000001534,ENSCAFP00000001532	ENSCAFT00000001668,ENSCAFT00000001666	15.1541	15.6259	14.7398	14.4385	11.995	13.2549	13.9228	13.9576	12.6135	15.4309	14.0685	15.1125	14.4661	15.0976	13.9144	15.0523	15.5868	14.5359	14.4646	25663.3	-0.178709	0.69842	0.874682
SMAD5	481520	ENSCAFG00000001094	SMAD family member 5 [Source:VGNC Symbol;Acc:VGNC:46522]	ENSCAFG00000001094	ENSG00000113658	100	SMAD5	SMAD family member 5 [Source:HGNC Symbol;Acc:HGNC:6771]	4090	ENSCAFP00000001536	ENSCAFT00000001670	10.2295	9.95003	10.2416	12.3074	11.3824	9.47229	9.53585	9.91297	9.31047	10.1587	10.2414	11.2152	9.02146	11.5699	11.5074	11.2711	11.4276	11.4222	10.0758	1811.73	-0.410179	0.3875	0.631561
TEF	607883	ENSCAFG00000001095	TEF_ PAR bZIP transcription factor [Source:VGNC Symbol;Acc:VGNC:47239]	ENSCAFG00000001095	ENSG00000167074	68.0115	TEF	TEF, PAR bZIP transcription factor [Source:HGNC Symbol;Acc:HGNC:11722]	7008	ENSCAFP00000001533,ENSCAFP00000001535	ENSCAFT00000001667,ENSCAFT00000001669	9.78765	9.31395	9.95981	10.8341	12.1164	8.41931	8.86105	7.84049	7.0182	9.35505	9.83418	10.0413	8.33152	8.17558	9.24463	8.43011	9.64925	9.59946	9.67629	868.955	-1.62742	0.000499832	0.00447439
ASAP1	482044	ENSCAFG00000001096	ArfGAP with SH3 domain_ ankyrin repeat and PH domain 1 [Source:VGNC Symbol;Acc:VGNC:38153]	ENSCAFG00000001096	ENSG00000153317	96.9081	ASAP1	ArfGAP with SH3 domain, ankyrin repeat and PH domain 1 [Source:HGNC Symbol;Acc:HGNC:2720]	50807	ENSCAFP00000001537	ENSCAFT00000001671	14.7027	14.6158	13.9789	13.6512	12.6731	13.0604	13.0042	13.4056	13.3383	13.8641	12.9176	13.2242	12.2143	14.0313	12.7795	13.4672	14.1086	13.4164	14.3835	13015.8	-0.60384	0.0766895	0.211664
ADCY8	482045	ENSCAFG00000001097	adenylate cyclase 8 [Source:VGNC Symbol;Acc:VGNC:37625]	ENSCAFG00000001097	ENSG00000155897	97.6019	ADCY8	adenylate cyclase 8 [Source:HGNC Symbol;Acc:HGNC:239]	114	ENSCAFP00000001538	ENSCAFT00000001672	0	0	0	0	8.10831	0	0	0	0	0	2.44455	3.46377	1.68128	2.15403	2.57957	0	6.52766	0	2.0549	16.0077	-3.50384	0.0106025	0.0481331
ENSCAFG00000001098		ENSCAFG00000001098		ENSCAFG00000001098						ENSCAFP00000041870	ENSCAFT00000001673	7.12056	8.06159	7.66658	8.21391	8.33275	7.69029	9.64469	8.35227	8.08275	7.57679	7.75534	7.12219	8.21312	7.04577	6.22563	8.77562	8.7094	7.39498	7.06938	264.432	0.144276	0.734949	0.896365
EFR3A	475102	ENSCAFG00000001100	EFR3 homolog A [Source:VGNC Symbol;Acc:VGNC:40231]	ENSCAFG00000001100	ENSG00000132294	98.5384	EFR3A	EFR3 homolog A [Source:HGNC Symbol;Acc:HGNC:28970]	23167	ENSCAFP00000001542	ENSCAFT00000001676	12.5865	12.8312	13.0823	13.0251	12.5282	11.1957	12.0329	9.93851	8.69501	11.7107	11.7764	12.9441	10.7024	11.9169	12.1743	12.357	12.6629	11.5379	12.4524	4708.95	-0.917368	0.0396413	0.130849
PTPRK	476290	ENSCAFG00000001101	protein tyrosine phosphatase_ receptor type K [Source:VGNC Symbol;Acc:VGNC:45191]	ENSCAFG00000001101	ENSG00000152894	99.2302	PTPRK	protein tyrosine phosphatase, receptor type K [Source:HGNC Symbol;Acc:HGNC:9674]	5796	ENSCAFP00000001549,ENSCAFP00000001551	ENSCAFT00000001683,ENSCAFT00000001685	5.80832	4.72833	6.31003	12.9438	13.4298	11.7598	14.6102	13.9632	13.6157	12.4347	13.7118	11.9431	13.4291	13.7651	12.1644	13.0892	14.1385	13.2352	12.8386	9063.64	1.40793	0.074063	0.206402
ENSCAFG00000001102		ENSCAFG00000001102		ENSCAFG00000001102	ENSG00000258417	70.7566				ENSCAFP00000001544	ENSCAFT00000001678	0	1.07657	0	0	0	0	0	0	0	0	0	0	0	0	0	1.01043	0	0	0	0.111765	-0.0976904	0.948391	0.97843
TRPC7		ENSCAFG00000001103	transient receptor potential cation channel subfamily C member 7 [Source:VGNC Symbol;Acc:VGNC:47872]	ENSCAFG00000001103	ENSG00000069018	98.3759	TRPC7	transient receptor potential cation channel subfamily C member 7 [Source:HGNC Symbol;Acc:HGNC:20754]	57113	ENSCAFP00000001552	ENSCAFT00000001686	0	2.93624	0	4.15618	0	4.46628	11.5637	0	5.37243	6.80737	6.55941	4.49182	5.92106	2.9821	5.92437	7.64272	6.77842	9.98357	4.06831	95.4623	4.06244	7.59624e-05	0.000998809
RANGAP1	481234	ENSCAFG00000001104	Ran GTPase activating protein 1 [Source:VGNC Symbol;Acc:VGNC:45340]	ENSCAFG00000001104	ENSG00000100401	85.6474	RANGAP1	Ran GTPase activating protein 1 [Source:HGNC Symbol;Acc:HGNC:9854]	5905	ENSCAFP00000001561,ENSCAFP00000038548	ENSCAFT00000001695,ENSCAFT00000043188	13.2607	13.1579	13.5828	12.8106	12.9026	13.2707	13.3513	12.8998	12.5522	13.8817	13.3733	13.7793	12.9114	13.1194	13.3694	12.6114	13.8155	12.9048	13.5795	9871.73	0.133129	0.56548	0.787284
KCNQ3	475103	ENSCAFG00000001105	potassium voltage-gated channel subfamily Q member 3 [Source:VGNC Symbol;Acc:VGNC:42289]	ENSCAFG00000001105	ENSG00000184156	91.871	KCNQ3	potassium voltage-gated channel subfamily Q member 3 [Source:HGNC Symbol;Acc:HGNC:6297]	3786	ENSCAFP00000001557	ENSCAFT00000001691	0	0	0	3.43524	3.42488	3.97099	0	0	0	0	0	0	0	0	0	0	0.942483	0	0	1.85053	-0.950211	0.532117	0.76229
LAMA2		ENSCAFG00000001106	laminin subunit alpha 2 [Source:VGNC Symbol;Acc:VGNC:42565]	ENSCAFG00000001106	ENSG00000196569	88.9353	LAMA2	laminin subunit alpha 2 [Source:HGNC Symbol;Acc:HGNC:6482]	3908	ENSCAFP00000031428,ENSCAFP00000001563	ENSCAFT00000036090,ENSCAFT00000001697	2.72598	2.71042	2.78592	13.4534	11.7808	12.2591	11.6452	10.8474	9.22445	8.91117	11.7679	10.9887	9.21069	11.8385	10.0992	6.34245	6.45372	13.001	8.79283	2391.81	-0.376839	0.704019	0.878573
LRRC6	475104	ENSCAFG00000001108	leucine rich repeat containing 6 [Source:VGNC Symbol;Acc:VGNC:51775]	ENSCAFG00000001108	ENSG00000129295	77.3109	LRRC6	leucine rich repeat containing 6 [Source:HGNC Symbol;Acc:HGNC:16725]	23639	ENSCAFP00000041400,ENSCAFP00000001566,ENSCAFP00000040242,ENSCAFP00000042490	ENSCAFT00000050206,ENSCAFT00000001700,ENSCAFT00000048246,ENSCAFT00000047555	5.59022	0	3.23633	6.36355	9.98146	8.00567	4.41217	5.36411	7.96036	7.23864	6.30755	7.18749	5.53125	2.40962	6.36284	9.35837	4.93067	5.55375	9.38439	190.181	-0.341101	0.714871	0.885922
CHADL	100684070	ENSCAFG00000001112	chondroadherin like [Source:VGNC Symbol;Acc:VGNC:39188]	ENSCAFG00000001112	ENSG00000100399	81.6216	CHADL	chondroadherin like [Source:HGNC Symbol;Acc:HGNC:25165]	150356	ENSCAFP00000001571	ENSCAFT00000001705	6.02289	0	5.11669	5.60535	7.64053	5.12726	3.8607	0	5.76255	2.98869	5.76348	4.44512	2.70438	3.39086	3.21661	0	4.21061	7.36232	4.37294	39.4648	-1.12141	0.222852	0.444922
TMEM71	100856209	ENSCAFG00000001113	transmembrane protein 71 [Source:VGNC Symbol;Acc:VGNC:47602]	ENSCAFG00000001113	ENSG00000165071	60.4811	TMEM71	transmembrane protein 71 [Source:HGNC Symbol;Acc:HGNC:26572]	137835	ENSCAFP00000039783,ENSCAFP00000001570,ENSCAFP00000042354	ENSCAFT00000044727,ENSCAFT00000001704,ENSCAFT00000048732	14.4773	15.0388	14.1262	11.7896	9.56119	10.4619	10.9503	10.6489	11.2717	11.6806	10.219	10.2339	8.78568	12.0887	9.02329	11.419	11.5717	10.2866	11.5332	5636.12	-2.8442	8.12733e-07	2.44162e-05
ARHGAP18		ENSCAFG00000001114	Rho GTPase activating protein 18 [Source:VGNC Symbol;Acc:VGNC:38049]	ENSCAFG00000001114	ENSG00000146376	90.0958	ARHGAP18	Rho GTPase activating protein 18 [Source:HGNC Symbol;Acc:HGNC:21035]	93663	ENSCAFP00000001572	ENSCAFT00000001707	11.76	11.763	11.1868	12.8965	12.2067	10.9878	13.7621	11.6361	11.4975	14.1559	13.2182	15.0136	13.1191	13.0268	14.8394	14.0444	13.2276	10.8868	13.2665	9961.08	1.41868	0.0103057	0.0471581
L3MBTL3		ENSCAFG00000001115	L3MBTL3_ histone methyl-lysine binding protein [Source:VGNC Symbol;Acc:VGNC:53732]	ENSCAFG00000001115	ENSG00000198945	84.6054	L3MBTL3	L3MBTL3, histone methyl-lysine binding protein [Source:HGNC Symbol;Acc:HGNC:23035]	84456	ENSCAFP00000001573	ENSCAFT00000001708	12.6388	12.9166	12.1755	12.0238	11.281	10.0522	9.80817	9.18556	8.59572	9.47769	10.1119	9.76418	8.82483	10.6317	10.6217	10.0431	10.9561	10.4802	9.6152	2097.65	-2.26417	1.50777e-10	1.60266e-08
SAMD3	484123	ENSCAFG00000001116	sterile alpha motif domain containing 3 [Source:VGNC Symbol;Acc:VGNC:45851]	ENSCAFG00000001116	ENSG00000164483	79.4626	SAMD3	sterile alpha motif domain containing 3 [Source:HGNC Symbol;Acc:HGNC:21574]	154075	ENSCAFP00000001574	ENSCAFT00000001709	3.73935	5.50338	3.93741	1.63397	0	0	0	0	0	0	0	0	0	0	0	1.01043	2.22877	0	0	4.09697	-4.10659	0.00155189	0.0110027
TMEM200A	612724	ENSCAFG00000001117	transmembrane protein 200A [Source:VGNC Symbol;Acc:VGNC:47519]	ENSCAFG00000001117	ENSG00000164484	90.6314	TMEM200A	transmembrane protein 200A [Source:HGNC Symbol;Acc:HGNC:21075]	114801	ENSCAFP00000001575	ENSCAFT00000001710	5.02015	3.30337	4.28782	9.97721	10.3486	8.20276	6.60057	3.64177	0	6.65431	7.66978	8.66755	5.59851	6.90747	7.99824	5.99773	7.30955	6.843	7.96272	235.884	-1.50981	0.0773913	0.212908
L3MBTL2	481235	ENSCAFG00000001120	L3MBTL2_ polycomb repressive complex 1 subunit [Source:VGNC Symbol;Acc:VGNC:42558]	ENSCAFG00000001120	ENSG00000100395	95.7567	L3MBTL2	L3MBTL2, polycomb repressive complex 1 subunit [Source:HGNC Symbol;Acc:HGNC:18594]	83746	ENSCAFP00000001579	ENSCAFT00000001714	12.9139	13.4055	13.0239	12.6018	11.9386	13.1497	12.5928	12.9947	13.1432	13.6616	12.8447	13.0437	12.6249	12.7469	13.7585	12.6637	13.9147	12.396	13.3645	8587.87	0.280424	0.30667	0.54556
ENSCAFG00000001121		ENSCAFG00000001121		ENSCAFG00000001121	ENSG00000138326	82.1429	RPS24	ribosomal protein S24 [Source:HGNC Symbol;Acc:HGNC:10411]	6229	ENSCAFP00000034694	ENSCAFT00000001715	0	0	0	0	0	0	0	0	0	0	0	0	0	0	0	0	0	0	0	0	0	1	1
PHF20L1	608229	ENSCAFG00000001124	PHD finger protein 20 like 1 [Source:VGNC Symbol;Acc:VGNC:44486]	ENSCAFG00000001124	ENSG00000129292	92.451	PHF20L1	PHD finger protein 20 like 1 [Source:HGNC Symbol;Acc:HGNC:24280]	51105	ENSCAFP00000001584,ENSCAFP00000001582	ENSCAFT00000001722,ENSCAFT00000001720	14.0344	13.5503	13.3241	12.491	12.3552	11.7704	11.807	12.3942	13.3242	12.5994	12.0405	12.7436	11.8176	12.5176	12.1153	12.6718	12.9399	12.2625	12.4272	6774.44	-0.823982	0.00496175	0.027041
EP300	474490	ENSCAFG00000001125	zinc finger CCCH-type containing 7B [Source:NCBI gene;Acc:474490]	ENSCAFG00000001125	ENSG00000100393	92.6162	EP300	E1A binding protein p300 [Source:HGNC Symbol;Acc:HGNC:3373]	2033	ENSCAFP00000001585,ENSCAFP00000001541	ENSCAFT00000001723,ENSCAFT00000001675	15.5119	14.8427	15.1601	14.0002	14.2348	12.5764	11.6081	11.0899	10.3787	13.3078	13.4637	13.8498	11.4153	14.2025	13.5831	12.9513	14.0711	13.3226	13.322	14567.6	-1.64868	0.000820175	0.00661293
KLHL3	481523	ENSCAFG00000001126	kelch like family member 3 [Source:VGNC Symbol;Acc:VGNC:42463]	ENSCAFG00000001126	ENSG00000146021	96.4286	KLHL3	kelch like family member 3 [Source:HGNC Symbol;Acc:HGNC:6354]	26249	ENSCAFP00000001588,ENSCAFP00000001586	ENSCAFT00000001726,ENSCAFT00000001724	9.83278	11.12	11.0427	9.85145	11.0578	9.99758	6.62054	10.0045	9.77118	9.29657	10.4979	10.5803	7.60083	10.1815	9.79011	11.732	11.7683	10.6677	9.38268	1386.11	-0.352839	0.518823	0.751362
TG	482047	ENSCAFG00000001128	thyroglobulin [Source:VGNC Symbol;Acc:VGNC:47306]	ENSCAFG00000001128	ENSG00000042832	78.9283	TG	thyroglobulin [Source:HGNC Symbol;Acc:HGNC:11764]	7038	ENSCAFP00000001589,ENSCAFP00000037811	ENSCAFT00000001727,ENSCAFT00000043599	6.50553	6.05381	4.84795	4.59337	3.69903	5.3383	5.17676	2.75296	6.21917	6.42601	8.08304	6.77102	5.38652	5.51913	3.21661	4.54344	8.54109	5.59932	5.61813	74.6765	0.925387	0.181315	0.387673
ENSCAFG00000001129		ENSCAFG00000001129		ENSCAFG00000001129							ENSCAFT00000001729	0	0	0	0	1.69938	0	0	0	3.58796	0.900872	0	2.19637	0	0	0	0	2.22877	0	0	1.12686	0.829143	0.581923	0.799159
ITPR3	481746	ENSCAFG00000001130	inositol 1_4_5-trisphosphate receptor type 3 [Source:VGNC Symbol;Acc:VGNC:42159]	ENSCAFG00000001130	ENSG00000096433	97.4138	ITPR3	inositol 1,4,5-trisphosphate receptor type 3 [Source:HGNC Symbol;Acc:HGNC:6182]	3710	ENSCAFP00000001606	ENSCAFT00000001745	13.6169	13.0571	13.8731	13.3027	12.5861	12.1769	9.95303	9.182	8.32519	8.58609	10.4054	10.0886	8.14163	11.0695	10.0242	9.97058	11.4835	11.518	10.1855	3848.06	-2.73184	2.27364e-07	8.59141e-06
SLA	608259	ENSCAFG00000001131	Src like adaptor [Source:VGNC Symbol;Acc:VGNC:46202]	ENSCAFG00000001131	ENSG00000155926	92.7536	SLA	Src like adaptor [Source:HGNC Symbol;Acc:HGNC:10902]	6503	ENSCAFP00000001590	ENSCAFT00000001728	14.3821	14.3255	13.6049	12.346	10.4709	12.1553	14.3188	11.2709	9.43058	12.653	11.8681	11.4671	12.2903	13.3822	14.3906	13.415	13.8178	12.5828	13.3002	9519.11	-0.488983	0.414574	0.658087
HNRNPA0	481524	ENSCAFG00000001132	heterogeneous nuclear ribonucleoprotein A0 [Source:VGNC Symbol;Acc:VGNC:51722]	ENSCAFG00000001132	ENSG00000177733	97.7419	HNRNPA0	heterogeneous nuclear ribonucleoprotein A0 [Source:HGNC Symbol;Acc:HGNC:5030]	10949	ENSCAFP00000001592	ENSCAFT00000001730	12.1028	10.637	12.6139	11.1606	12.5216	12.6493	10.9738	11.237	10.6352	10.6251	11.995	11.5391	12.3258	12.419	10.5324	11.1148	10.9263	12.2001	12.1401	3524.19	-0.292009	0.46543	0.705478
WISP1		ENSCAFG00000001133	WNT1 inducible signaling pathway protein 1 [Source:VGNC Symbol;Acc:VGNC:48414]	ENSCAFG00000001133	ENSG00000104415	88.5559	WISP1	WNT1 inducible signaling pathway protein 1 [Source:HGNC Symbol;Acc:HGNC:12769]	8840	ENSCAFP00000001594,ENSCAFP00000039808	ENSCAFT00000001732,ENSCAFT00000048758	3.85585	4.04669	2.59798	12.1536	9.09189	10.8554	8.53779	11.3492	10.2819	8.39862	8.4523	10.7905	8.64164	5.64882	9.32146	5.8784	11.9862	11.4948	12.5081	1451.24	0.571633	0.546535	0.774263
XPNPEP3	481237	ENSCAFG00000001134	X-prolyl aminopeptidase 3 [Source:VGNC Symbol;Acc:VGNC:48459]	ENSCAFG00000001134	ENSG00000196236	92.8994	XPNPEP3	X-prolyl aminopeptidase 3 [Source:HGNC Symbol;Acc:HGNC:28052]	63929	ENSCAFP00000001595	ENSCAFT00000001733	12.059	12.3551	12.1036	11.9909	11.1918	11.6651	11.4671	12.4757	12.4225	12.3365	11.8199	12.9709	11.7228	12.139	12.5747	12.2281	13.2049	12.4564	12.1875	4889.05	0.349256	0.191665	0.402473
ENSCAFG00000001135		ENSCAFG00000001135		ENSCAFG00000001135						ENSCAFP00000032940	ENSCAFT00000001739	0	0	0	0	0	0	0	0	0	0	0	0	0	0	0	0	0	0	0	0	0	1	1
EPB41L2	484127	ENSCAFG00000001136	erythrocyte membrane protein band 4.1 like 2 [Source:VGNC Symbol;Acc:VGNC:40394]	ENSCAFG00000001136	ENSG00000079819	81.0345	EPB41L2	erythrocyte membrane protein band 4.1 like 2 [Source:HGNC Symbol;Acc:HGNC:3379]	2037	ENSCAFP00000001601	ENSCAFT00000001740	10.4154	9.57954	10.1988	13.2919	14.0459	13.2973	11.2819	13.5593	13.7261	11.9167	13.7157	12.3304	12.4759	12.1968	12.3494	11.2986	13.4553	12.0645	13.1466	7031.07	0.276563	0.631113	0.835078
DNAJB7	474495	ENSCAFG00000001137	DnaJ heat shock protein family (Hsp40) member B7 [Source:VGNC Symbol;Acc:VGNC:54523]	ENSCAFG00000001137	ENSG00000172404	77.9935	DNAJB7	DnaJ heat shock protein family (Hsp40) member B7 [Source:HGNC Symbol;Acc:HGNC:24986]	150353	ENSCAFP00000001600	ENSCAFT00000001738	6.31515	6.45127	6.16513	7.0458	6.98717	5.43327	4.81017	5.20481	6.18314	7.00537	7.23173	7.42259	5.69387	6.60909	5.84331	6.04283	7.0433	6.19674	5.28029	85.6249	-0.276039	0.488382	0.726431
ENSCAFG00000001138		ENSCAFG00000001138		ENSCAFG00000001138	ENSG00000111801	36.3095	BTN3A3	butyrophilin subfamily 3 member A3 [Source:HGNC Symbol;Acc:HGNC:1140]	10384	ENSCAFP00000001623	ENSCAFT00000001763	10.4906	6.88943	9.0268	8.22747	1.99885	0	2.68053	0	8.49645	0.900872	0	0	0	0	0	2.82518	5.4088	14.0249	0	150.297	-2.85464	0.0353447	0.119863
ST13	607960	ENSCAFG00000001139	ST13_ Hsp70 interacting protein [Source:VGNC Symbol;Acc:VGNC:54548]	ENSCAFG00000001139	ENSG00000100380	89.5674	ST13	ST13, Hsp70 interacting protein [Source:HGNC Symbol;Acc:HGNC:11343]	6767	ENSCAFP00000001603	ENSCAFT00000001742	13.499	13.8164	13.8907	14.8995	14.635	14.2481	14.6439	15.0978	14.5573	14.5721	14.4913	15.0123	14.5274	14.3892	14.4098	14.2205	15.5521	14.54	14.7969	24637.3	0.443679	0.0759159	0.210262
MYOT	100855693	ENSCAFG00000001140	myotilin [Source:VGNC Symbol;Acc:VGNC:51746]	ENSCAFG00000001140	ENSG00000120729	92.986	MYOT	myotilin [Source:HGNC Symbol;Acc:HGNC:12399]	9499	ENSCAFP00000001610	ENSCAFT00000001749	5.80832	6.27654	7.34643	7.81179	8.34277	7.4913	4.58475	9.02789	9.6411	7.1087	5.83261	7.99262	7.63326	7.58881	7.42541	8.50453	7.03319	7.92435	7.10288	223.065	0.508135	0.360569	0.604099
NDRG1	482049	ENSCAFG00000001141	N-myc downstream regulated 1 [Source:NCBI gene;Acc:482049]	ENSCAFG00000001141	ENSG00000104419	96.6146	NDRG1	N-myc downstream regulated 1 [Source:HGNC Symbol;Acc:HGNC:7679]	10397	ENSCAFP00000001608	ENSCAFT00000001747	15.88	16.1322	15.828	14.9244	14.7899	14.7779	16.6574	17.14	15.6653	13.5247	14.165	15.6769	15.8607	14.9313	14.184	16.136	15.0905	14.4254	17.2541	55509.8	0.197172	0.702201	0.877208
SLC25A17	474498	ENSCAFG00000001142	solute carrier family 25 member 17 [Source:VGNC Symbol;Acc:VGNC:46296]	ENSCAFG00000001142	ENSG00000100372	96.4169	SLC25A17	solute carrier family 25 member 17 [Source:HGNC Symbol;Acc:HGNC:10987]	10478	ENSCAFP00000001614	ENSCAFT00000001753	10.796	11.5335	10.9075	12.4457	11.8172	11.3163	10.9032	11.1274	10.1598	11.7498	11.6615	11.2694	11.1215	11.0278	11.7306	11.4147	12.1804	11.6891	11.4334	2841.16	-0.216177	0.459302	0.70046
MCHR1	403563	ENSCAFG00000001143	melanin concentrating hormone receptor 1 [Source:VGNC Symbol;Acc:VGNC:43076]	ENSCAFG00000001143	ENSG00000128285	90.0277	MCHR1	melanin concentrating hormone receptor 1 [Source:HGNC Symbol;Acc:HGNC:4479]	2847	ENSCAFP00000030916,ENSCAFP00000001617	ENSCAFT00000035631,ENSCAFT00000001756	4.40721	2.71042	4.01463	12.3943	5.73996	4.87997	1.23434	2.75296	3.06178	4.55747	3.92784	0.779597	2.43676	3.13159	3.91679	4.7749	4.79354	9.7822	3.84894	298.155	-5.74307	3.9935e-10	3.79573e-08
ENSCAFG00000001144		ENSCAFG00000001144		ENSCAFG00000001144	ENSG00000163530	54.2208	DPPA2	developmental pluripotency associated 2 [Source:HGNC Symbol;Acc:HGNC:19197]	151871	ENSCAFP00000030386	ENSCAFT00000001757	1.69886	5.00237	4.46335	1.92785	1.99885	0	0	4.89263	0	1.45122	0.917402	2.89721	0	1.44644	2.57957	2.33857	4.41145	3.09365	0	7.18507	-1.0037	0.317641	0.558553
TRIM11	482205	ENSCAFG00000001145	tripartite motif containing 11 [Source:VGNC Symbol;Acc:VGNC:47804]	ENSCAFG00000001145	ENSG00000154370	91.453	TRIM11	tripartite motif containing 11 [Source:HGNC Symbol;Acc:HGNC:16281]	81559	ENSCAFP00000001637	ENSCAFT00000001778	12.7408	11.6087	13.0132	10.7828	10.711	11.9884	12.1192	11.4029	12.3769	10.8141	11.4381	10.6294	12.6141	11.8415	10.7101	10.0747	10.4052	11.4202	11.684	3391.13	-0.49431	0.252561	0.483506
PKD2L2	100855705	ENSCAFG00000001146	polycystin 2 like 2_ transient receptor potential cation channel [Source:VGNC Symbol;Acc:VGNC:44602]	ENSCAFG00000001146	ENSG00000078795	88.0645	PKD2L2	polycystin 2 like 2, transient receptor potential cation channel [Source:HGNC Symbol;Acc:HGNC:9012]	27039	ENSCAFP00000001620	ENSCAFT00000001760	8.98427	9.04986	8.73039	6.33877	6.63148	6.54962	2.95674	6.42088	7.07828	6.45482	5.96165	7.2016	6.56685	7.57582	6.83069	8.06509	6.90589	6.62899	6.98205	171.279	-1.45786	0.00384048	0.022208
AKAP7	484128	ENSCAFG00000001147	A-kinase anchoring protein 7 [Source:VGNC Symbol;Acc:VGNC:37760]	ENSCAFG00000001147	ENSG00000118507	76.8546	AKAP7	A-kinase anchoring protein 7 [Source:HGNC Symbol;Acc:HGNC:377]	9465	ENSCAFP00000001622	ENSCAFT00000001762	9.48932	10.021	10.1843	11.5174	10.8058	10.8229	7.00176	10.7724	11.1638	10.6525	11.1753	11.1227	10.7559	10.3832	10.6056	11.2211	10.9534	11.7701	10.4677	1771.6	0.277202	0.518216	0.75103
ST3GAL1	482050	ENSCAFG00000001148	ST3 beta-galactoside alpha-2_3-sialyltransferase 1 [Source:VGNC Symbol;Acc:VGNC:46850]	ENSCAFG00000001148	ENSG00000008513	88.5965	ST3GAL1	ST3 beta-galactoside alpha-2,3-sialyltransferase 1 [Source:HGNC Symbol;Acc:HGNC:10862]	6482	ENSCAFP00000001634	ENSCAFT00000001774	14.0026	13.3376	13.4604	11.9876	12.5245	10.5738	13.2616	11.5455	10.2453	11.7881	12.2205	11.9686	11.17	12.4258	12.4486	12.6348	12.1267	11.5963	12.2231	5681.07	-1.1432	0.00465613	0.0257629
ENSCAFG00000001149	102156614	ENSCAFG00000001149	cathepsin L1 [Source:NCBI gene;Acc:102156614]	ENSCAFG00000001149	ENSG00000136943	81.982	CTSV	cathepsin V [Source:HGNC Symbol;Acc:HGNC:2538]	1515	ENSCAFP00000001630	ENSCAFT00000001770	5.29239	5.23257	5.00758	12.883	13.3297	12.9516	13.261	11.922	11.0879	12.8726	13.1664	13.2561	13.7438	11.6715	13.8895	13.8185	13.2588	13.304	11.6905	7265.01	1.16056	0.147645	0.336533
[truncated: 29,161 more rows]
