# Supplementary material for: Transcriptome Analysis of Canine Histiocytic Sarcoma Tumors and Cell Lines Reveals Multiple Targets for Therapy
Source: Cancers (Basel). 2025 Mar 12;17(6):954. doi: 10.3390/cancers17060954 (PMC11940154; doi:10.3390/cancers17060954)
Supplement: Supplementary file 1 [file cancers-17-00954-s001.zip › Table S8 Differential gene expression data for comparison between HHS tumor samples and controls.xlsx]

## Sheet: HS_MSU_RNAseq Analysis_MSU HS 4
Table S8: Differential gene expression data for comparison between HHS tumor samples and controls. Expression fold change values are log2 transformed.
Symbol	GeneID	Alias	Description	ensembl_gene_id	hsapiens_homolog_ensembl_gene	hsapiens_homolog_perc_id	hgnc_symbol	Human_description	Human_entrez_geneid	ensembl_peptide_ids	ensembl_transcript_ids	BMD 35116	BMD 35779	BMD 35780	GSD 34655	GSD 34660	MSU HS 41	MSU HS 46	MSU HS 53	baseMean	log2FoldChange	pvalue	padj
ENPP1	100856150	ENSCAFG00000000001	ectonucleotide pyrophosphatase/phosphodiesterase 1 [Source:VGNC Symbol;Acc:VGNC:40374]	ENSCAFG00000000001	ENSG00000197594	86.7904	ENPP1	ectonucleotide pyrophosphatase/phosphodiesterase 1 [Source:HGNC Symbol;Acc:HGNC:3356]	5167	ENSCAFP00000000001	ENSCAFT00000000001	0	2.44257	1.81852	11.7431	10.6267	9.86101	9.50461	10.6461	1033.72	0.0863213	0.956237	0.979676
ENSCAFG00000000002		ENSCAFG00000000002		ENSCAFG00000000002						ENSCAFP00000041865	ENSCAFT00000000003	1.08625	0	0	0	0.806699	0	0	1.86563	0.564586	0.70095	0.701098	0.885569
PARD6G		ENSCAFG00000000005	par-6 family cell polarity regulator gamma [Source:VGNC Symbol;Acc:VGNC:53749]	ENSCAFG00000000005	ENSG00000178184	73.8667	PARD6G	par-6 family cell polarity regulator gamma [Source:HGNC Symbol;Acc:HGNC:16076]	84552	ENSCAFP00000000006	ENSCAFT00000000006	4.80515	3.45696	4.01463	3.97505	8.58437	6.09255	3.26419	2.43486	66.2407	-1.51773	0.220732	0.530054
ENSCAFG00000000006		ENSCAFG00000000006		ENSCAFG00000000006							ENSCAFT00000000007	0	0	0	0	1.69938	0	0.833916	0.911823	0.488944	0.116418	0.949288	0.976249
ADNP2	100686027	ENSCAFG00000000007	ADNP homeobox 2 [Source:VGNC Symbol;Acc:VGNC:37663]	ENSCAFG00000000007	ENSG00000101544	84.9206	ADNP2	ADNP homeobox 2 [Source:HGNC Symbol;Acc:HGNC:23803]	22850	ENSCAFP00000000007	ENSCAFT00000000008	12.561	12.7098	12.6811	12.1287	11.9815	12.1227	12.1439	12.139	5164.9	-0.305448	0.276818	0.591791
TXNL4A	476156	ENSCAFG00000000008	thioredoxin like 4A [Source:VGNC Symbol;Acc:VGNC:48019]	ENSCAFG00000000008	ENSG00000141759	99.2958	TXNL4A	thioredoxin like 4A [Source:HGNC Symbol;Acc:HGNC:30551]	10907	ENSCAFP00000000008	ENSCAFT00000000009	10.2105	10.0102	10.8553	11.3399	11.9809	12.5452	11.0731	11.3371	2676.7	0.717426	0.247165	0.560571
PQLC1	476157	ENSCAFG00000000009	PQ loop repeat containing 1 [Source:VGNC Symbol;Acc:VGNC:44935]	ENSCAFG00000000009	ENSG00000122490	84.4444	PQLC1	PQ loop repeat containing 1 [Source:HGNC Symbol;Acc:HGNC:26188]	80148	ENSCAFP00000000010	ENSCAFT00000000011	13.0653	12.7347	12.7523	11.2156	11.6392	11.1672	12.1541	12.051	4868.33	-0.576605	0.296637	0.611288
CTDP1	476158	ENSCAFG00000000010	CTD phosphatase subunit 1 [Source:VGNC Symbol;Acc:VGNC:39692]	ENSCAFG00000000010	ENSG00000060069	77.492	CTDP1	CTD phosphatase subunit 1 [Source:HGNC Symbol;Acc:HGNC:2498]	9150	ENSCAFP00000000011	ENSCAFT00000000012	12.5965	11.711	12.7466	11.6502	11.717	11.6718	11.6859	11.5662	4072.51	-0.51872	0.198295	0.503093
NFATC1	483925	ENSCAFG00000000011	nuclear factor of activated T cells 1 [Source:VGNC Symbol;Acc:VGNC:43766]	ENSCAFG00000000011	ENSG00000131196	78.5335	NFATC1	nuclear factor of activated T cells 1 [Source:HGNC Symbol;Acc:HGNC:7775]	4772	ENSCAFP00000031585,ENSCAFP00000000012	ENSCAFT00000036234,ENSCAFT00000000013	13.4338	12.5982	13.377	11.6122	11.986	11.2783	11.896	10.6517	5373.44	-1.3775	0.0174841	0.117896
ATP9B	483926	ENSCAFG00000000012	ATPase phospholipid transporting 9B (putative) [Source:NCBI gene;Acc:483926]	ENSCAFG00000000012	ENSG00000166377	92.1534	ATP9B	ATPase phospholipid transporting 9B (putative) [Source:HGNC Symbol;Acc:HGNC:13541]	374868	ENSCAFP00000043154,ENSCAFP00000037539,ENSCAFP00000000013	ENSCAFT00000042968,ENSCAFT00000046825,ENSCAFT00000000014	12.7626	12.6298	12.6207	11.7844	11.6059	11.9265	12.0998	11.9034	4791.78	-0.373283	0.342093	0.651551
SALL3		ENSCAFG00000000013	spalt like transcription factor 3 [Source:VGNC Symbol;Acc:VGNC:49643]	ENSCAFG00000000013	ENSG00000256463	81.7138	SALL3	spalt like transcription factor 3 [Source:HGNC Symbol;Acc:HGNC:10527]	27164	ENSCAFP00000000016	ENSCAFT00000000017	0	0	0	0	0.806699	1.02465	0.833916	2.17814	0.761484	2.11245	0.198971	0.5038
ENSCAFG00000000014		ENSCAFG00000000014		ENSCAFG00000000014						ENSCAFP00000038795	ENSCAFT00000000021	0	2.11339	0	1.63397	0	1.61773	0	0.911823	1.04763	-0.107112	0.949729	0.976336
GALR1	483928	ENSCAFG00000000015	galanin receptor 1 [Source:VGNC Symbol;Acc:VGNC:41100]	ENSCAFG00000000015	ENSG00000166573	90.5983	GALR1	galanin receptor 1 [Source:HGNC Symbol;Acc:HGNC:4132]	2587	ENSCAFP00000000020	ENSCAFT00000000022	2.12752	0	3.93741	0.766571	3.85656	5.36961	7.47451	9.75768	139.218	5.12252	2.04249e-05	0.000912352
MBP	476160	ENSCAFG00000000016	myelin basic protein [Source:VGNC Symbol;Acc:VGNC:53736]	ENSCAFG00000000016	ENSG00000197971	55.3633	MBP	myelin basic protein [Source:HGNC Symbol;Acc:HGNC:6925]	4155	ENSCAFP00000000023,ENSCAFP00000000022	ENSCAFT00000000025,ENSCAFT00000000024	13.1307	12.3351	12.8157	11.7841	11.2516	8.82356	10.8972	11.1534	3992.48	-1.75928	0.00804964	0.0704023
ZNF236	483929	ENSCAFG00000000017	zinc finger protein 236 [Source:VGNC Symbol;Acc:VGNC:48678]	ENSCAFG00000000017	ENSG00000130856	88.152	ZNF236	zinc finger protein 236 [Source:HGNC Symbol;Acc:HGNC:13028]	7776	ENSCAFP00000000026	ENSCAFT00000000028	13.4873	12.8577	12.5584	11.1097	10.8112	11.1223	10.912	11.5288	4505.91	-1.24327	0.0651124	0.272012
ZNF516	483930	ENSCAFG00000000019	zinc finger protein 516 [Source:VGNC Symbol;Acc:VGNC:48746]	ENSCAFG00000000019	ENSG00000101493	77.6419	ZNF516	zinc finger protein 516 [Source:HGNC Symbol;Acc:HGNC:28990]	9658	ENSCAFP00000036000,ENSCAFP00000000030	ENSCAFT00000047374,ENSCAFT00000000033	11.2968	9.67657	10.2376	9.24854	10.1469	8.5406	9.28875	8.49434	954.255	-1.43923	0.00985053	0.0807606
TSHZ1		ENSCAFG00000000020	teashirt zinc finger homeobox 1 [Source:VGNC Symbol;Acc:VGNC:47903]	ENSCAFG00000000020	ENSG00000179981	88.2682	TSHZ1	teashirt zinc finger homeobox 1 [Source:HGNC Symbol;Acc:HGNC:10669]	10194	ENSCAFP00000031768	ENSCAFT00000036397	10.4679	9.48222	10.6641	11.0418	11.1918	9.08221	9.93999	10.9259	1457.9	-0.491651	0.395059	0.693138
ZADH2	476162	ENSCAFG00000000021	zinc binding alcohol dehydrogenase domain containing 2 [Source:VGNC Symbol;Acc:VGNC:48511]	ENSCAFG00000000021	ENSG00000180011	90.1857	ZADH2	zinc binding alcohol dehydrogenase domain containing 2 [Source:HGNC Symbol;Acc:HGNC:28697]	284273	ENSCAFP00000000032	ENSCAFT00000000035	10.8714	11.4969	11.3024	11.1597	11.1232	11.5236	11.7778	11.2427	2584.74	0.32419	0.217003	0.525011
ZNF407	476164	ENSCAFG00000000022	zinc finger protein 407 [Source:NCBI gene;Acc:476164]	ENSCAFG00000000022	ENSG00000215421	75.9358	ZNF407	zinc finger protein 407 [Source:HGNC Symbol;Acc:HGNC:19904]	55628	ENSCAFP00000000034	ENSCAFT00000000037	11.8659	11.8801	11.9381	11.2785	11.3368	10.6216	11.2086	11.3778	2886.44	-0.579099	0.0819084	0.3148
CNDP1	476165	ENSCAFG00000000024	carnosine dipeptidase 1 [Source:VGNC Symbol;Acc:VGNC:39391]	ENSCAFG00000000024	ENSG00000150656	84.585	CNDP1	carnosine dipeptidase 1 [Source:HGNC Symbol;Acc:HGNC:20675]	84735	ENSCAFP00000000036	ENSCAFT00000000039	3.85585	3.59577	0.881583	7.53466	5.44972	7.19829	5.58349	5.34568	60.6264	0.543731	0.642236	0.852328
FAM69C		ENSCAFG00000000025	family with sequence similarity 69 member C [Source:VGNC Symbol;Acc:VGNC:53716]	ENSCAFG00000000025	ENSG00000187773	57.1142	FAM69C	family with sequence similarity 69 member C [Source:HGNC Symbol;Acc:HGNC:31729]	125704	ENSCAFP00000000040	ENSCAFT00000000043	0	0	0	0	6.14315	0	0	0.911823	8.81968	-2.26738	0.21467	0.522292
CYB5A	476167	ENSCAFG00000000026	cytochrome b5 type A (microsomal) [Source:NCBI gene;Acc:476167]	ENSCAFG00000000026	ENSG00000166347	75	CYB5A	cytochrome b5 type A [Source:HGNC Symbol;Acc:HGNC:2570]	1528	ENSCAFP00000000041	ENSCAFT00000000044	12.2431	10.959	12.1694	12.7555	13.8946	12.9458	12.9295	12.5123	6889.27	0.0923819	0.887356	0.947303
ENSCAFG00000000027		ENSCAFG00000000027		ENSCAFG00000000027						ENSCAFP00000000042	ENSCAFT00000000045	4.5524	4.46411	4.22422	5.83536	5.63512	4.85452	4.86644	4.4695	30.4097	-0.367259	0.516133	0.781705
TIMM21	476170	ENSCAFG00000000028	translocase of inner mitochondrial membrane 21 [Source:VGNC Symbol;Acc:VGNC:49031]	ENSCAFG00000000028	ENSG00000075336	77.459	TIMM21	translocase of inner mitochondrial membrane 21 [Source:HGNC Symbol;Acc:HGNC:25010]	29090	ENSCAFP00000000043	ENSCAFT00000000046	11.3764	11.973	11.6867	11.8742	12.1027	12.1297	11.7839	11.9284	3753.05	0.129619	0.625469	0.841802
FBXO15		ENSCAFG00000000029	F-box protein 15 [Source:VGNC Symbol;Acc:VGNC:40763]	ENSCAFG00000000029	ENSG00000141665	73.2809	FBXO15	F-box protein 15 [Source:HGNC Symbol;Acc:HGNC:13617]	201456	ENSCAFP00000000044,ENSCAFP00000038841	ENSCAFT00000000047,ENSCAFT00000049738	1.08625	4.72833	5.34315	4.92843	7.81386	7.35236	5.62982	8.3537	107.092	1.3279	0.239453	0.550623
ENSCAFG00000000030		ENSCAFG00000000030		ENSCAFG00000000030							ENSCAFT00000000048	5.99775	7.59969	6.1481	6.72085	6.14315	6.67775	6.68267	5.6542	94.0514	-0.241592	0.659201	0.860878
NETO1	100855585	ENSCAFG00000000031	neuropilin and tolloid like 1 [Source:VGNC Symbol;Acc:VGNC:43748]	ENSCAFG00000000031	ENSG00000166342	97.3734	NETO1	neuropilin and tolloid like 1 [Source:HGNC Symbol;Acc:HGNC:13823]	81832	ENSCAFP00000000045	ENSCAFT00000000049	4.40721	0	4.56953	0	5.20796	0	0	2.43486	10.4164	-2.3353	0.159632	0.455243
CBLN2	483936	ENSCAFG00000000032	cerebellin 2 precursor [Source:VGNC Symbol;Acc:VGNC:38762]	ENSCAFG00000000032	ENSG00000141668	90.2062	CBLN2	cerebellin 2 precursor [Source:HGNC Symbol;Acc:HGNC:1544]	147381	ENSCAFP00000000046	ENSCAFT00000000050	0	0	0	0	2.80604	0	0	0	0.749205	-1.51192	0.4094	0.704714
ENSCAFG00000000033		ENSCAFG00000000033		ENSCAFG00000000033	ENSG00000109919	75.1634	MTCH2	mitochondrial carrier 2 [Source:HGNC Symbol;Acc:HGNC:17587]	23788	ENSCAFP00000038229	ENSCAFT00000000051	9.07119	9.89564	9.38591	10.5285	10.3167	11.6923	11.0784	11.0232	1557.08	1.33642	0.00370229	0.0415664
ENSCAFG00000000034		ENSCAFG00000000034		ENSCAFG00000000034							ENSCAFT00000000052	0	0	0	0	0	0	0	0	0	0	1	1
ENSCAFG00000000035		ENSCAFG00000000035		ENSCAFG00000000035							ENSCAFT00000000053	0	0	0	0	0	0	0	0	0	0	1	1
SOCS6	100856303	ENSCAFG00000000036	suppressor of cytokine signaling 6 [Source:NCBI gene;Acc:100856303]	ENSCAFG00000000036	ENSG00000170677	94.5794	SOCS6	suppressor of cytokine signaling 6 [Source:HGNC Symbol;Acc:HGNC:16833]	9306	ENSCAFP00000043038	ENSCAFT00000000054	9.79497	9.29879	9.43062	11.7184	10.787	11.4146	11.1312	12.3624	2196.92	1.17167	0.0905738	0.334297
RTTN	483940	ENSCAFG00000000037	rotatin [Source:VGNC Symbol;Acc:VGNC:45800]	ENSCAFG00000000037	ENSG00000176225	85.2135	RTTN	rotatin [Source:HGNC Symbol;Acc:HGNC:18654]	25914	ENSCAFP00000000048	ENSCAFT00000000055	11.1377	11.5205	11.2991	11.1512	10.7467	11.0775	11.0159	11.4775	2347.28	0.0126399	0.964374	0.98222
CD226	609196	ENSCAFG00000000038	CD226 molecule [Source:VGNC Symbol;Acc:VGNC:38940]	ENSCAFG00000000038	ENSG00000150637	64.5646	CD226	CD226 molecule [Source:HGNC Symbol;Acc:HGNC:16961]	10666	ENSCAFP00000039866,ENSCAFP00000000049	ENSCAFT00000047983,ENSCAFT00000000056	12.9952	13.324	13.0648	10.354	8.83689	8.5995	10.6415	6.01039	3849.43	-2.77911	0.00931185	0.0778047
DOK6		ENSCAFG00000000039	docking protein 6 [Source:VGNC Symbol;Acc:VGNC:40060]	ENSCAFG00000000039	ENSG00000206052	97.7778	DOK6	docking protein 6 [Source:HGNC Symbol;Acc:HGNC:28301]	220164	ENSCAFP00000031589	ENSCAFT00000036237	6.09578	5.847	4.56953	6.39995	7.80422	3.21346	3.48191	6.66508	71.4484	-1.10209	0.252807	0.568039
CCDC102B		ENSCAFG00000000040	coiled-coil domain containing 102B [Source:VGNC Symbol;Acc:VGNC:38776]	ENSCAFG00000000040	ENSG00000150636	75.5245	CCDC102B	coiled-coil domain containing 102B [Source:HGNC Symbol;Acc:HGNC:26295]	79839	ENSCAFP00000000053	ENSCAFT00000000060	0	0	0	2.38054	13.2095	3.21346	5.78119	4.21943	1194.44	-2.83982	0.115013	0.384607
ENSCAFG00000000041		ENSCAFG00000000041		ENSCAFG00000000041							ENSCAFT00000000061	0	0	0	0	1.32101	0	0.833916	0	0.285116	-0.0935493	0.959299	0.979957
ENSCAFG00000000042		ENSCAFG00000000042		ENSCAFG00000000042							ENSCAFT00000000062	4.32874	5.7611	4.46335	3.23491	5.42477	4.90521	3.37715	3.99857	24.6371	-0.668161	0.358738	0.665067
TMX3	476176	ENSCAFG00000000043	thioredoxin related transmembrane protein 3 [Source:VGNC Symbol;Acc:VGNC:47644]	ENSCAFG00000000043	ENSG00000166479	91.3907	TMX3	thioredoxin related transmembrane protein 3 [Source:HGNC Symbol;Acc:HGNC:24718]	54495	ENSCAFP00000000054	ENSCAFT00000000063	11.8285	11.5024	11.9648	11.9182	11.9071	11.0524	11.1387	11.8194	3278.83	-0.451164	0.126575	0.406188
ENSCAFG00000000044		ENSCAFG00000000044		ENSCAFG00000000044	ENSG00000239672	82.2368	NME1	NME/NM23 nucleoside diphosphate kinase 1 [Source:HGNC Symbol;Acc:HGNC:7849]	4830	ENSCAFP00000037528	ENSCAFT00000000065	0	1.07657	2.38183	0	0	2.62581	1.74311	2.17814	2.04582	1.45808	0.305843	0.620222
ENSCAFG00000000045		ENSCAFG00000000045		ENSCAFG00000000045							ENSCAFT00000000064	0	1.07657	0	0	0	0	0	7.65165	25.149	4.01282	0.0277405	0.157884
DSEL		ENSCAFG00000000047	dermatan sulfate epimerase like [Source:VGNC Symbol;Acc:VGNC:40104]	ENSCAFG00000000047	ENSG00000171451	94.4262	DSEL	dermatan sulfate epimerase like [Source:HGNC Symbol;Acc:HGNC:18144]	92126	ENSCAFP00000030802	ENSCAFT00000000067	0	1.68618	3.57908	9.67829	9.3051	6.89395	7.34162	9.85289	333.241	0.357782	0.811792	0.92152
ENSCAFG00000000048		ENSCAFG00000000048		ENSCAFG00000000048							ENSCAFT00000000068	0	0	0	0.766571	0	0	0	0	0.0876526	-0.285072	0.876417	0.94165
ENSCAFG00000000049		ENSCAFG00000000049		ENSCAFG00000000049							ENSCAFT00000000070	1.08625	0	0	0	1.32101	1.61773	1.74311	1.46615	1.10012	1.62643	0.246442	0.559541
ENSCAFG00000000051		ENSCAFG00000000051		ENSCAFG00000000051							ENSCAFT00000000071	0	0	0	0	0	0	0	0	0	0	1	1
CDH19	483948	ENSCAFG00000000052	cadherin 19 [Source:VGNC Symbol;Acc:VGNC:39027]	ENSCAFG00000000052	ENSG00000071991	87.6623	CDH19	cadherin 19 [Source:HGNC Symbol;Acc:HGNC:1758]	28513	ENSCAFP00000000059	ENSCAFT00000000075	0	0	0	11.6362	4.50633	2.36117	0	1.46615	401.221	-2.99671	0.0982679	0.350606
ENSCAFG00000000054		ENSCAFG00000000054		ENSCAFG00000000054							ENSCAFT00000000073	6.37495	6.33717	6.21507	7.62455	7.44349	6.47459	6.12643	5.82093	102.108	-0.761364	0.136155	0.41985
CDH7	483949	ENSCAFG00000000056	cadherin 7 [Source:VGNC Symbol;Acc:VGNC:39034]	ENSCAFG00000000056	ENSG00000081138	89.3349	CDH7	cadherin 7 [Source:HGNC Symbol;Acc:HGNC:1766]	1005	ENSCAFP00000000060	ENSCAFT00000000076	0	0	0	7.31084	3.69903	0	0.833916	2.84196	22.0893	-2.28514	0.193795	0.497437
SERPINB8	607205	ENSCAFG00000000058	serpin family B member 8 [Source:VGNC Symbol;Acc:VGNC:53976]	ENSCAFG00000000058	ENSG00000166401	83.4225	SERPINB8	serpin family B member 8 [Source:HGNC Symbol;Acc:HGNC:8952]	5271	ENSCAFP00000000062	ENSCAFT00000000078	11.1506	11.5453	10.5126	8.97664	11.0156	12.8402	11.873	13.5724	4069.3	1.99417	0.00219821	0.0287295
SERPINB2	609604	ENSCAFG00000000059	serpin family B member 2 [Source:VGNC Symbol;Acc:VGNC:46030]	ENSCAFG00000000059	ENSG00000197632	77.4038	SERPINB2	serpin family B member 2 [Source:HGNC Symbol;Acc:HGNC:8584]	5055	ENSCAFP00000000067	ENSCAFT00000000083	8.69468	8.502	8.03884	5.40504	5.39939	10.6654	8.19416	5.62872	385.36	1.40685	0.184544	0.48649
ITGA7	481097	ENSCAFG00000000060	integrin subunit alpha 7 [Source:VGNC Symbol;Acc:VGNC:42129]	ENSCAFG00000000060	ENSG00000135424	84.5318	ITGA7	integrin subunit alpha 7 [Source:HGNC Symbol;Acc:HGNC:6143]	3679	ENSCAFP00000000073,ENSCAFP00000000074	ENSCAFT00000000089,ENSCAFT00000000090	9.97803	9.3585	8.20043	9.76223	11.6553	14.725	12.4628	13.4542	6249.36	3.4076	3.73657e-05	0.00143502
ENSCAFG00000000061	106557465	ENSCAFG00000000061	biogenesis of lysosomal organelles complex 1 subunit 1 [Source:NCBI gene;Acc:106557465]	ENSCAFG00000000061	ENSG00000135441	97.6	BLOC1S1	biogenesis of lysosomal organelles complex 1 subunit 1 [Source:HGNC Symbol;Acc:HGNC:4200]	2647	ENSCAFP00000000082	ENSCAFT00000000098	11.8137	11.4358	11.7757	12.3483	12.2776	11.8166	12.8316	12.4584	4571.57	0.452443	0.242283	0.554694
ENSCAFG00000000062		ENSCAFG00000000062		ENSCAFG00000000062	ENSG00000206073	62.4096	SERPINB4	serpin family B member 4 [Source:HGNC Symbol;Acc:HGNC:10570]	6318	ENSCAFP00000000091	ENSCAFT00000000107	0	0	0	0	0	0	0	0	0	0	1	1
RDH5	481098	ENSCAFG00000000063	retinol dehydrogenase 5 [Source:VGNC Symbol;Acc:VGNC:45454]	ENSCAFG00000000063	ENSG00000135437	90.566	RDH5	retinol dehydrogenase 5 [Source:HGNC Symbol;Acc:HGNC:9940]	5959	ENSCAFP00000000084	ENSCAFT00000000100	11.6798	11.2759	10.9755	9.92614	10.1498	11.4201	10.8411	11.3778	2138.84	0.2818	0.581598	0.823613
CD63	474391	ENSCAFG00000000064	CD63 molecule [Source:VGNC Symbol;Acc:VGNC:38967]	ENSCAFG00000000064	ENSG00000135404	89.916	CD63	CD63 molecule [Source:HGNC Symbol;Acc:HGNC:1692]	967	ENSCAFP00000000096	ENSCAFT00000000112	14.5148	14.7885	14.3856	14.8625	15.2924	16.4722	16.3188	16.7609	53341.1	1.71216	5.95504e-08	7.58964e-06
GDF11	606826	ENSCAFG00000000065	growth differentiation factor 11 [Source:VGNC Symbol;Acc:VGNC:41159]	ENSCAFG00000000065	ENSG00000135414	93.4028	GDF11	growth differentiation factor 11 [Source:HGNC Symbol;Acc:HGNC:4216]	10220	ENSCAFP00000000098,ENSCAFP00000038378	ENSCAFT00000000114,ENSCAFT00000048026	5.83695	7.49715	6.11341	9.57729	10.3983	9.86421	9.48268	10.0116	636.534	0.816184	0.40601	0.702668
VPS4B	607306	ENSCAFG00000000066	vacuolar protein sorting 4 homolog B [Source:VGNC Symbol;Acc:VGNC:48293]	ENSCAFG00000000066	ENSG00000119541	96.3964	VPS4B	vacuolar protein sorting 4 homolog B [Source:HGNC Symbol;Acc:HGNC:10895]	9525	ENSCAFP00000000100	ENSCAFT00000000116	13.8274	13.8328	13.5206	13.1751	12.8201	12.7441	13.2426	13.3294	10524.8	-0.354735	0.331981	0.644264
KDSR	609655	ENSCAFG00000000067	3-ketodihydrosphingosine reductase [Source:VGNC Symbol;Acc:VGNC:53728]	ENSCAFG00000000067	ENSG00000119537	88.6076	KDSR	3-ketodihydrosphingosine reductase [Source:HGNC Symbol;Acc:HGNC:4021]	2531	ENSCAFP00000000101	ENSCAFT00000000117	11.6285	11.8106	11.8089	11.9829	13.0882	12.3789	13.7112	13.0251	6271.01	0.946018	0.0698344	0.284849
BCL2	403416	ENSCAFG00000000068	BCL2_ apoptosis regulator [Source:VGNC Symbol;Acc:VGNC:54274]	ENSCAFG00000000068	ENSG00000171791	82.9493	BCL2	BCL2, apoptosis regulator [Source:HGNC Symbol;Acc:HGNC:990]	596	ENSCAFP00000037976,ENSCAFP00000000102	ENSCAFT00000046240,ENSCAFT00000000118	13.1648	13.1349	13.657	12.5622	11.666	11.6663	11.7181	11.8112	6324.75	-1.22421	0.0125229	0.0953123
ENSCAFG00000000069		ENSCAFG00000000069		ENSCAFG00000000069	ENSG00000135392	85.4582	DNAJC14	DnaJ heat shock protein family (Hsp40) member C14 [Source:HGNC Symbol;Acc:HGNC:24581]	85406	ENSCAFP00000000105	ENSCAFT00000000121	12.5494	12.8281	12.4433	11.8412	11.8255	10.9573	11.7704	12.1517	4519.69	-0.635266	0.143414	0.43075
PHLPP1	476179	ENSCAFG00000000070	PH domain and leucine rich repeat protein phosphatase 1 [Source:VGNC Symbol;Acc:VGNC:44504]	ENSCAFG00000000070	ENSG00000081913	83.7176	PHLPP1	PH domain and leucine rich repeat protein phosphatase 1 [Source:HGNC Symbol;Acc:HGNC:20610]	23239	ENSCAFP00000000107	ENSCAFT00000000123	9.73538	9.04684	8.63273	12.0062	12.28	10.0754	11.3297	11.446	2162.5	-0.0160122	0.985864	0.993597
ENSCAFG00000000071	489926	ENSCAFG00000000071	ORMDL sphingolipid biosynthesis regulator 2 [Source:NCBI gene;Acc:489926]	ENSCAFG00000000071	ENSG00000123353	97.3856	ORMDL2	ORMDL sphingolipid biosynthesis regulator 2 [Source:HGNC Symbol;Acc:HGNC:16037]	29095	ENSCAFP00000000108	ENSCAFT00000000124	12.2531	12.6323	12.1867	12.3402	12.6138	12.902	12.7733	12.8265	6157.01	0.416491	0.0468533	0.221739
ENSCAFG00000000072	606845	ENSCAFG00000000072	transmembrane protein 198-like [Source:NCBI gene;Acc:606845]	ENSCAFG00000000072						ENSCAFP00000000109	ENSCAFT00000000125	11.8891	11.8043	11.8042	11.1306	12.3787	13.4744	12.5145	13.0554	5531.3	1.19799	0.00303837	0.0360084
ZCCHC2		ENSCAFG00000000073	zinc finger CCHC-type containing 2 [Source:VGNC Symbol;Acc:VGNC:48569]	ENSCAFG00000000073	ENSG00000141664	91.1991	ZCCHC2	zinc finger CCHC-type containing 2 [Source:HGNC Symbol;Acc:HGNC:22916]	54877	ENSCAFP00000000110	ENSCAFT00000000126	13.462	12.416	11.9593	11.5315	11.5821	10.5477	12.2237	12.4815	4843.47	-0.40612	0.536613	0.79677
MMP19	606853	ENSCAFG00000000074	matrix metallopeptidase 19 [Source:VGNC Symbol;Acc:VGNC:43279]	ENSCAFG00000000074	ENSG00000123342	75.3954	MMP19	matrix metallopeptidase 19 [Source:HGNC Symbol;Acc:HGNC:7165]	4327	ENSCAFP00000000111	ENSCAFT00000000127	11.7525	11.2031	11.3192	8.64131	9.37025	10.3549	11.6264	12.533	2476.79	0.83497	0.298694	0.613516
TNFRSF11A	483957	ENSCAFG00000000075	TNF receptor superfamily member 11a [Source:VGNC Symbol;Acc:VGNC:47654]	ENSCAFG00000000075	ENSG00000141655	70.7883	TNFRSF11A	TNF receptor superfamily member 11a [Source:HGNC Symbol;Acc:HGNC:11908]	8792	ENSCAFP00000000112,ENSCAFP00000038733	ENSCAFT00000000128,ENSCAFT00000049213	7.69816	6.33717	7.0397	10.4627	10.0816	8.73527	10.0748	10.1811	696.561	0.564752	0.55189	0.808153
PYM1	481101	ENSCAFG00000000076	PYM homolog 1_ exon junction complex associated factor [Source:VGNC Symbol;Acc:VGNC:45228]	ENSCAFG00000000076	ENSG00000170473	93.1034	PYM1	PYM homolog 1, exon junction complex associated factor [Source:HGNC Symbol;Acc:HGNC:30258]	84305	ENSCAFP00000000113	ENSCAFT00000000129	11.0433	11.4346	11.7281	11.3585	11.6832	11.0733	11.2313	11.3347	2664.83	-0.252037	0.326242	0.639078
DGKA	100855691	ENSCAFG00000000078	diacylglycerol kinase alpha [Source:VGNC Symbol;Acc:VGNC:39915]	ENSCAFG00000000078	ENSG00000065357	93.188	DGKA	diacylglycerol kinase alpha [Source:HGNC Symbol;Acc:HGNC:2849]	1606	ENSCAFP00000000114	ENSCAFT00000000131	14.5147	15.0288	14.6105	13.4338	13.0228	13.0335	13.4443	12.9475	16082.8	-1.12099	0.0399508	0.200309
KIAA1468	476181	ENSCAFG00000000079	KIAA1468 [Source:VGNC Symbol;Acc:VGNC:42368]	ENSCAFG00000000079	ENSG00000134444	95.0536	KIAA1468	KIAA1468 [Source:HGNC Symbol;Acc:HGNC:29289]	57614	ENSCAFP00000000117	ENSCAFT00000000134	12.232	12.3242	12.0638	11.8337	12.1007	11.2356	11.8667	12.5962	4323.98	-0.113203	0.768338	0.909779
PMEL	481102	ENSCAFG00000000080	premelanosome protein [Source:VGNC Symbol;Acc:VGNC:44730]	ENSCAFG00000000080	ENSG00000185664	72.6389	PMEL	premelanosome protein [Source:HGNC Symbol;Acc:HGNC:10880]	6490	ENSCAFP00000000115	ENSCAFT00000000132	8.40552	9.19341	7.89818	7.007	5.7196	8.39746	6.95251	8.1539	260.286	-0.107577	0.889003	0.94835
ENSCAFG00000000081		ENSCAFG00000000081		ENSCAFG00000000081							ENSCAFT00000000136	5.41139	4.38973	4.84795	3.61112	4.88116	4.80199	5.08175	4.34988	26.0204	0.0402486	0.940324	0.971648
CDK2	100855704	ENSCAFG00000000082	cyclin dependent kinase 2 [Source:VGNC Symbol;Acc:VGNC:39051]	ENSCAFG00000000082	ENSG00000123374	98.9933	CDK2	cyclin dependent kinase 2 [Source:HGNC Symbol;Acc:HGNC:1771]	1017	ENSCAFP00000000121	ENSCAFT00000000140	9.73728	9.86165	10.8181	10.5408	10.8551	10.2087	9.78993	10.8452	1353.94	-0.0885951	0.844491	0.939171
PIGN	476182	ENSCAFG00000000083	phosphatidylinositol glycan anchor biosynthesis class N [Source:VGNC Symbol;Acc:VGNC:44538]	ENSCAFG00000000083	ENSG00000197563	84.1772	PIGN	phosphatidylinositol glycan anchor biosynthesis class N [Source:HGNC Symbol;Acc:HGNC:8967]	23556	ENSCAFP00000039282,ENSCAFP00000000119	ENSCAFT00000046346,ENSCAFT00000000137	10.6084	11.7253	11.4789	11.7847	11.7336	11.36	11.6175	12.2642	3177.06	0.270497	0.513165	0.779392
CDH20	483959	ENSCAFG00000000086	Canis lupus familiaris cadherin 20 (CDH20)_ mRNA. [Source:RefSeq mRNA;Acc:NM_001286988]	ENSCAFG00000000086	ENSG00000101542	97.1286	CDH20	cadherin 20 [Source:HGNC Symbol;Acc:HGNC:1760]	28316	ENSCAFP00000000122	ENSCAFT00000000141	4.74599	3.83878	3.67734	2.38054	2.45818	0	0	8.85993	65.4083	2.89324	0.0588221	0.255374
RAB5B	474394	ENSCAFG00000000087	RAB5B_ member RAS oncogene family [Source:VGNC Symbol;Acc:VGNC:45292]	ENSCAFG00000000087	ENSG00000111540	100	RAB5B	RAB5B, member RAS oncogene family [Source:HGNC Symbol;Acc:HGNC:9784]	5869	ENSCAFP00000000123	ENSCAFT00000000142	12.1955	12.3578	11.8579	12.1044	12.0465	9.74057	11.6631	12.178	3876.1	-0.600582	0.274743	0.589357
SUOX	481103	ENSCAFG00000000088	sulfite oxidase [Source:VGNC Symbol;Acc:VGNC:46988]	ENSCAFG00000000088	ENSG00000139531	69.8413	SUOX	sulfite oxidase [Source:HGNC Symbol;Acc:HGNC:11460]	6821	ENSCAFP00000000124	ENSCAFT00000000143	11.9407	12.2901	11.0869	12.1076	11.7957	11.588	12.6225	13.6096	5119.84	0.913927	0.0916148	0.336468
ENSCAFG00000000089		ENSCAFG00000000089		ENSCAFG00000000089						ENSCAFP00000000125	ENSCAFT00000000144	0	0	0	0	0	0	0	0	0	0	1	1
MC4R	483961	ENSCAFG00000000090	melanocortin 4 receptor [Source:VGNC Symbol;Acc:VGNC:43067]	ENSCAFG00000000090	ENSG00000166603	95.7831	MC4R	melanocortin 4 receptor [Source:HGNC Symbol;Acc:HGNC:6932]	4160	ENSCAFP00000000126	ENSCAFT00000000145	0	0	0	6.22165	2.64257	0	0	0	9.85908	-2.64675	0.147585	0.437695
CCBE1	610092	ENSCAFG00000000093	collagen and calcium binding EGF domains 1 [Source:VGNC Symbol;Acc:VGNC:38775]	ENSCAFG00000000093	ENSG00000183287	83.6186	CCBE1	collagen and calcium binding EGF domains 1 [Source:HGNC Symbol;Acc:HGNC:29426]	147372	ENSCAFP00000000129	ENSCAFT00000000149	0	4.53484	4.40718	6.78647	9.71057	2.36117	3.67104	4.77835	128.871	-3.08035	0.0283367	0.160171
LMAN1	476186	ENSCAFG00000000094	lectin_ mannose binding 1 [Source:VGNC Symbol;Acc:VGNC:42706]	ENSCAFG00000000094	ENSG00000074695	89.5753	LMAN1	lectin, mannose binding 1 [Source:HGNC Symbol;Acc:HGNC:6631]	3998	ENSCAFP00000000133	ENSCAFT00000000153	11.7772	12.4114	12.6672	13.0575	12.3846	12.8514	12.4225	13.5082	6732.17	0.472317	0.273229	0.588159
CPLX4	612922	ENSCAFG00000000096	complexin 4 [Source:NCBI gene;Acc:612922]	ENSCAFG00000000096	ENSG00000166569	91.0112	CPLX4	complexin 4 [Source:HGNC Symbol;Acc:HGNC:24330]	339302	ENSCAFP00000000134	ENSCAFT00000000154	0	4.38973	0.881583	3.43524	0	0	0.833916	0	3.92555	-2.83751	0.0941131	0.341908
ERBB3	481105	ENSCAFG00000000097	erb-b2 receptor tyrosine kinase 3 [Source:VGNC Symbol;Acc:VGNC:54147]	ENSCAFG00000000097	ENSG00000065361	93.9806	ERBB3	erb-b2 receptor tyrosine kinase 3 [Source:HGNC Symbol;Acc:HGNC:3431]	2065	ENSCAFP00000000139	ENSCAFT00000000159	9.30946	10.1826	10.1622	10.6493	13.5142	8.87214	8.10676	11.4156	2464.53	-1.35079	0.201498	0.507168
RAX		ENSCAFG00000000098	retina and anterior neural fold homeobox [Source:VGNC Symbol;Acc:VGNC:53758]	ENSCAFG00000000098	ENSG00000134438	71.6012	RAX	retina and anterior neural fold homeobox [Source:HGNC Symbol;Acc:HGNC:18662]	30062	ENSCAFP00000000135	ENSCAFT00000000155	0	0	0	0	0	0	2.04617	2.43486	0.942147	2.23166	0.223064	0.533101
GRP	610154	ENSCAFG00000000099	gastrin releasing peptide [Source:VGNC Symbol;Acc:VGNC:53721]	ENSCAFG00000000099	ENSG00000134443	68.2432	GRP	gastrin releasing peptide [Source:HGNC Symbol;Acc:HGNC:4605]	2922	ENSCAFP00000000137	ENSCAFT00000000157	3.85585	3.30337	0	3.76786	0	0	0.833916	1.46615	4.68976	-2.3137	0.126222	0.405869
SEC11C	404003	ENSCAFG00000000100	SEC11 homolog C_ signal peptidase complex subunit [Source:VGNC Symbol;Acc:VGNC:45961]	ENSCAFG00000000100	ENSG00000166562	98.9583	SEC11C	SEC11 homolog C, signal peptidase complex subunit [Source:HGNC Symbol;Acc:HGNC:23400]	90701	ENSCAFP00000000138	ENSCAFT00000000158	13.594	14.0136	14.0165	13.6515	12.822	14.5269	14.013	13.392	14558.3	0.365667	0.400379	0.697476
ENSCAFG00000000101	610160	ENSCAFG00000000101	O-acyltransferase like protein-like [Source:NCBI gene;Acc:610160]	ENSCAFG00000000101						ENSCAFP00000000140	ENSCAFT00000000160	0	0	0	0.766571	4.30233	1.61773	4.65867	1.46615	5.94014	0.930166	0.566144	0.817029
ENSCAFG00000000102	474396	ENSCAFG00000000102	proliferation-associated 2G4 [Source:NCBI gene;Acc:474396]	ENSCAFG00000000102	ENSG00000257411	36.5482				ENSCAFP00000000143	ENSCAFT00000000163	13.4163	13.988	13.8418	14.5158	14.1127	15.3852	14.7166	15.4512	24689.5	1.18908	0.00127276	0.0193578
ZNF532		ENSCAFG00000000103	zinc finger protein 532 [Source:VGNC Symbol;Acc:VGNC:48755]	ENSCAFG00000000103	ENSG00000074657	94.1538	ZNF532	zinc finger protein 532 [Source:HGNC Symbol;Acc:HGNC:30940]	55205	ENSCAFP00000000142	ENSCAFT00000000162	1.69886	2.44257	2.38183	12.235	13.6354	11.5382	12.0923	10.7938	3333.49	-0.159992	0.917837	0.960136
ZC3H10	481106	ENSCAFG00000000104	zinc finger CCCH-type containing 10 [Source:VGNC Symbol;Acc:VGNC:48550]	ENSCAFG00000000104	ENSG00000135482	97.0115	ZC3H10	zinc finger CCCH-type containing 10 [Source:HGNC Symbol;Acc:HGNC:25893]	84872	ENSCAFP00000000145	ENSCAFT00000000165	10.4894	10.7247	10.8073	9.98322	9.98787	8.68539	9.64094	10.3039	1176.94	-0.740643	0.116666	0.387539
MALT1	476188	ENSCAFG00000000105	MALT1 paracaspase [Source:VGNC Symbol;Acc:VGNC:42936]	ENSCAFG00000000105	ENSG00000172175	92.2368	MALT1	MALT1 paracaspase [Source:HGNC Symbol;Acc:HGNC:6819]	10892	ENSCAFP00000043022,ENSCAFP00000000146	ENSCAFT00000047112,ENSCAFT00000000166	12.3297	12.2792	12.4673	11.7127	10.7523	10.1109	11.0867	11.652	3419.12	-0.924064	0.0928444	0.33889
ENSCAFG00000000106		ENSCAFG00000000106		ENSCAFG00000000106							ENSCAFT00000000168	0	2.71042	4.66843	0	0	2.36117	2.86	3.29487	6.14835	0.0732436	0.962334	0.981249
ALPK2	483966	ENSCAFG00000000107	alpha kinase 2 [Source:VGNC Symbol;Acc:VGNC:37816]	ENSCAFG00000000107	ENSG00000198796	62.7423	ALPK2	alpha kinase 2 [Source:HGNC Symbol;Acc:HGNC:20565]	115701	ENSCAFP00000000148	ENSCAFT00000000169	11.5394	11.1464	11.8154	9.39697	5.85648	7.26773	6.71527	7.53307	1251.95	-3.4202	0.000372868	0.00798224
ESYT1		ENSCAFG00000000108	extended synaptotagmin 1 [Source:VGNC Symbol;Acc:VGNC:40483]	ENSCAFG00000000108	ENSG00000139641	77.634	ESYT1	extended synaptotagmin 1 [Source:HGNC Symbol;Acc:HGNC:29534]	23344	ENSCAFP00000000149,ENSCAFP00000036079	ENSCAFT00000000170,ENSCAFT00000045762	14.248	14.2411	14.0077	13.6482	13.8368	13.5127	13.8759	14.1028	15883.8	-0.163201	0.562271	0.814823
SMARCC2	481107	ENSCAFG00000000109	SWI/SNF related_ matrix associated_ actin dependent regulator of chromatin subfamily c member 2 [Source:VGNC Symbol;Acc:VGNC:46536]	ENSCAFG00000000109	ENSG00000139613	95.3297	SMARCC2	SWI/SNF related, matrix associated, actin dependent regulator of chromatin subfamily c member 2 [Source:HGNC Symbol;Acc:HGNC:11105]	6601	ENSCAFP00000000152	ENSCAFT00000000173	14.5763	14.2554	14.2831	13.7166	14.1017	12.6702	13.7324	13.9816	16407.7	-0.642076	0.116682	0.387539
MYL6B	606992	ENSCAFG00000000110	myosin light chain 6B [Source:VGNC Symbol;Acc:VGNC:43546]	ENSCAFG00000000110	ENSG00000196465	93.7799	MYL6B	myosin light chain 6B [Source:HGNC Symbol;Acc:HGNC:29823]	140465	ENSCAFP00000000155	ENSCAFT00000000176	8.07387	8.68418	8.67199	10.115	12.0663	9.39532	8.4186	8.60298	985.337	-1.37243	0.135715	0.419482
RNF41	607044	ENSCAFG00000000111	ring finger protein 41 [Source:VGNC Symbol;Acc:VGNC:45670]	ENSCAFG00000000111	ENSG00000181852	100	RNF41	ring finger protein 41 [Source:HGNC Symbol;Acc:HGNC:18401]	10193	ENSCAFP00000000162	ENSCAFT00000000183	12.3388	12.3412	12.1854	12.1538	12.277	11.9696	11.9575	12.5027	4791.21	-0.0944343	0.677842	0.871852
ENSCAFG00000000112		ENSCAFG00000000112		ENSCAFG00000000112	ENSG00000139540	72.9805	SLC39A5	solute carrier family 39 member 5 [Source:HGNC Symbol;Acc:HGNC:20502]	283375	ENSCAFP00000000163,ENSCAFP00000036646	ENSCAFT00000000184,ENSCAFT00000049074	8.50254	8.23091	9.0995	8.15124	8.69283	9.07393	8.10266	7.70137	365.464	-0.16396	0.718153	0.895577
ANKRD52	481109	ENSCAFG00000000113	ankyrin repeat domain 52 [Source:VGNC Symbol;Acc:VGNC:37908]	ENSCAFG00000000113	ENSG00000139645	99.4089	ANKRD52	ankyrin repeat domain 52 [Source:HGNC Symbol;Acc:HGNC:26614]	283373	ENSCAFP00000000164	ENSCAFT00000000185	11.5502	10.522	11.4175	9.7634	9.55833	9.90058	9.70456	11.1005	1600.72	-0.397149	0.538653	0.798485
CS	474403	ENSCAFG00000000115	citrate synthase [Source:VGNC Symbol;Acc:VGNC:49800]	ENSCAFG00000000115	ENSG00000062485	95.2991	CS	citrate synthase [Source:HGNC Symbol;Acc:HGNC:2422]	1431	ENSCAFP00000000167	ENSCAFT00000000188	13.9054	14.0319	13.8645	13.9214	13.525	13.4775	14.1371	14.5903	16049.4	0.276371	0.414765	0.70949
NEDD4L	476189	ENSCAFG00000000116	neural precursor cell expressed_ developmentally down-regulated 4-like_ E3 ubiquitin protein ligase [Source:VGNC Symbol;Acc:VGNC:43721]	ENSCAFG00000000116	ENSG00000049759	97.6067	NEDD4L	neural precursor cell expressed, developmentally down-regulated 4-like, E3 ubiquitin protein ligase [Source:HGNC Symbol;Acc:HGNC:7728]	23327	ENSCAFP00000000179,ENSCAFP00000038102	ENSCAFT00000000200,ENSCAFT00000045031	12.2471	12.2414	12.6251	13.8722	14.2449	13.1398	12.8609	10.6318	8559.23	-0.713268	0.337295	0.64756
ENSCAFG00000000118	111089958	ENSCAFG00000000118	canopy FGF signaling regulator 2 [Source:NCBI gene;Acc:111089958]	ENSCAFG00000000118	ENSG00000257727	89.8936	CNPY2	canopy FGF signaling regulator 2 [Source:HGNC Symbol;Acc:HGNC:13529]	10330	ENSCAFP00000000169	ENSCAFT00000000190	11.725	12.123	12.4339	13.1655	13.5119	14.0439	13.4385	13.3006	9040.08	0.871569	0.0959761	0.345984
PAN2	474404	ENSCAFG00000000119	poly(A) specific ribonuclease subunit PAN2 [Source:VGNC Symbol;Acc:VGNC:54530]	ENSCAFG00000000119	ENSG00000135473	97.5793	PAN2	poly(A) specific ribonuclease subunit PAN2 [Source:HGNC Symbol;Acc:HGNC:20074]	9924	ENSCAFP00000000176,ENSCAFP00000037097	ENSCAFT00000000197,ENSCAFT00000047857	12.6329	12.923	12.6102	12.4765	12.2364	12.9065	12.7786	13.0675	6771.9	0.32787	0.181565	0.482983
IL23A	481110	ENSCAFG00000000120	interleukin 23 subunit alpha [Source:VGNC Symbol;Acc:VGNC:41972]	ENSCAFG00000000120	ENSG00000110944	86.5285	IL23A	interleukin 23 subunit alpha [Source:HGNC Symbol;Acc:HGNC:15488]	51561	ENSCAFP00000000177	ENSCAFT00000000198	11.0028	10.2044	9.48929	7.96135	8.13162	7.64855	8.91597	7.71354	670.734	-1.51528	0.0523076	0.237736
ENSCAFG00000000121	481111	ENSCAFG00000000121	signal transducer and activator of transcription 2 [Source:NCBI gene;Acc:481111]	ENSCAFG00000000121	ENSG00000170581	85.8645	STAT2	signal transducer and activator of transcription 2 [Source:HGNC Symbol;Acc:HGNC:11363]	6773	ENSCAFP00000000180	ENSCAFT00000000201	15.5196	15.0568	14.6355	13.8972	13.8109	12.5332	14.9938	13.8056	23625.6	-0.605661	0.367341	0.672886
APOF		ENSCAFG00000000122	apolipoprotein F [Source:VGNC Symbol;Acc:VGNC:38003]	ENSCAFG00000000122	ENSG00000175336	67.7083	APOF	apolipoprotein F [Source:HGNC Symbol;Acc:HGNC:615]	319	ENSCAFP00000038837	ENSCAFT00000000202	6.04759	4.31131	6.05976	4.92843	5.73996	6.47459	6.11018	6.4637	59.3589	0.790677	0.126766	0.406483
ATP8B1	476190	ENSCAFG00000000123	ATPase phospholipid transporting 8B1 [Source:VGNC Symbol;Acc:VGNC:38288]	ENSCAFG00000000123	ENSG00000081923	94	ATP8B1	ATPase phospholipid transporting 8B1 [Source:HGNC Symbol;Acc:HGNC:3706]	5205	ENSCAFP00000000182	ENSCAFT00000000203	3.61261	0	0	10.944	12.5267	11.173	11.4087	9.7265	1719	0.22074	0.894982	0.951307
TIMELESS	481112	ENSCAFG00000000124	timeless circadian regulator [Source:VGNC Symbol;Acc:VGNC:47375]	ENSCAFG00000000124	ENSG00000111602	87.0173	TIMELESS	timeless circadian regulator [Source:HGNC Symbol;Acc:HGNC:11813]	8914	ENSCAFP00000000185,ENSCAFP00000036053	ENSCAFT00000000206,ENSCAFT00000045728	11.7106	11.83	11.8335	11.9328	11.1047	12.0056	12.6573	12.549	4163.79	0.715308	0.0257356	0.150783
NARS	607631	ENSCAFG00000000125	asparaginyl-tRNA synthetase [Source:VGNC Symbol;Acc:VGNC:43625]	ENSCAFG00000000125	ENSG00000134440	93.2021	NARS	asparaginyl-tRNA synthetase [Source:HGNC Symbol;Acc:HGNC:7643]	4677	ENSCAFP00000000186	ENSCAFT00000000207	12.503	12.9417	12.9432	13.6993	13.6687	14.0676	14.1247	14.4752	13209.1	0.997129	0.0121524	0.0937036
FECH	610360	ENSCAFG00000000126	ferrochelatase [Source:VGNC Symbol;Acc:VGNC:40815]	ENSCAFG00000000126	ENSG00000066926	85.5792	FECH	ferrochelatase [Source:HGNC Symbol;Acc:HGNC:3647]	2235	ENSCAFP00000000188	ENSCAFT00000000209	15.1822	12.7904	14.7055	13.584	11.6607	9.92381	11.573	11.5058	11677.1	-2.75338	0.000708066	0.0126933
ONECUT2	483967	ENSCAFG00000000127	one cut homeobox 2 [Source:VGNC Symbol;Acc:VGNC:53747]	ENSCAFG00000000127	ENSG00000119547	98.3713	ONECUT2	one cut homeobox 2 [Source:HGNC Symbol;Acc:HGNC:8139]	9480	ENSCAFP00000000189	ENSCAFT00000000210	0	0	0	0	0	0	0	4.82396	3.41551	3.35315	0.0669636	0.27719
MIP		ENSCAFG00000000128	major intrinsic protein of lens fiber [Source:VGNC Symbol;Acc:VGNC:43241]	ENSCAFG00000000128	ENSG00000135517	93.9394	MIP	major intrinsic protein of lens fiber [Source:HGNC Symbol;Acc:HGNC:7103]	4284	ENSCAFP00000000190	ENSCAFT00000000211	5.37281	4.46411	1.42481	5.17237	5.17842	4.36841	3.91507	3.5332	22.2229	-0.808489	0.333654	0.646166
ST8SIA3		ENSCAFG00000000129	ST8 alpha-N-acetyl-neuraminide alpha-2_8-sialyltransferase 3 [Source:VGNC Symbol;Acc:VGNC:53994]	ENSCAFG00000000129	ENSG00000177511	76.0246	ST8SIA3	ST8 alpha-N-acetyl-neuraminide alpha-2,8-sialyltransferase 3 [Source:HGNC Symbol;Acc:HGNC:14269]	51046	ENSCAFP00000000191	ENSCAFT00000000212	0	0	0	0	0	0	0	0	0	0	1	1
SPRYD4	481113	ENSCAFG00000000130	SPRY domain containing 4 [Source:VGNC Symbol;Acc:VGNC:46769]	ENSCAFG00000000130	ENSG00000176422	87.9227	SPRYD4	SPRY domain containing 4 [Source:HGNC Symbol;Acc:HGNC:27468]	283377	ENSCAFP00000000192	ENSCAFT00000000213	10.0223	9.55422	10.3443	9.99418	10.2526	10.0726	9.74591	9.568	1002.26	-0.246767	0.402797	0.699707
GLS2	100686499	ENSCAFG00000000131	glutaminase 2 [Source:VGNC Symbol;Acc:VGNC:41277]	ENSCAFG00000000131	ENSG00000135423	95.6811	GLS2	glutaminase 2 [Source:HGNC Symbol;Acc:HGNC:29570]	27165	ENSCAFP00000000194	ENSCAFT00000000215	6.82428	7.21432	6.87345	7.14919	7.27227	7.1038	6.43119	7.47708	133.702	-0.0140185	0.967844	0.983903
ENSCAFG00000000132		ENSCAFG00000000132		ENSCAFG00000000132	ENSG00000111229	99.4382	ARPC3	actin related protein 2/3 complex subunit 3 [Source:HGNC Symbol;Acc:HGNC:706]	10094	ENSCAFP00000039938	ENSCAFT00000000216	13.6957	14.2742	12.8869	12.94	12.3685	12.7672	13.9324	12.5651	10307.5	-0.166808	0.777602	0.909779
WDR7	476191	ENSCAFG00000000133	WD repeat domain 7 [Source:VGNC Symbol;Acc:VGNC:48383]	ENSCAFG00000000133	ENSG00000091157	96.9799	WDR7	WD repeat domain 7 [Source:HGNC Symbol;Acc:HGNC:13490]	23335	ENSCAFP00000000201,ENSCAFP00000000199	ENSCAFT00000000223,ENSCAFT00000000221	11.5949	11.2106	11.3938	11.6642	10.9456	11.4304	12.203	13.3619	3920.77	1.14393	0.0231217	0.140546
RBMS2	481115	ENSCAFG00000000134	RNA binding motif single stranded interacting protein 2 [Source:VGNC Symbol;Acc:VGNC:45428]	ENSCAFG00000000134	ENSG00000076067	93.3661	RBMS2	RNA binding motif single stranded interacting protein 2 [Source:HGNC Symbol;Acc:HGNC:9909]	5939	ENSCAFP00000000195	ENSCAFT00000000217	9.30691	8.81427	8.53126	11.4983	12.6663	10.6918	10.9294	8.49786	1850.56	-0.656847	0.511582	0.778032
BAZ2A	481116	ENSCAFG00000000135	bromodomain adjacent to zinc finger domain 2A [Source:VGNC Symbol;Acc:VGNC:38391]	ENSCAFG00000000135	ENSG00000076108	90.6819	BAZ2A	bromodomain adjacent to zinc finger domain 2A [Source:HGNC Symbol;Acc:HGNC:962]	11176	ENSCAFP00000000198,ENSCAFP00000037599	ENSCAFT00000000220,ENSCAFT00000049267	16.2287	16.0114	15.3584	13.5646	13.5028	13.9187	14.245	14.3401	33026.9	-1.12215	0.119501	0.393141
ENSCAFG00000000136	403669	ENSCAFG00000000136	ATP synthase F1 subunit beta [Source:NCBI gene;Acc:403669]	ENSCAFG00000000136	ENSG00000110955	96.2049	ATP5F1B	ATP synthase F1 subunit beta [Source:HGNC Symbol;Acc:HGNC:830]	506	ENSCAFP00000000202	ENSCAFT00000000224	15.8903	16.0732	16.0489	16.1701	16.0551	16.8346	16.3467	16.5161	79154.1	0.528272	0.00932368	0.0778794
TXNL1	483970	ENSCAFG00000000137	thioredoxin like 1 [Source:VGNC Symbol;Acc:VGNC:48018]	ENSCAFG00000000137	ENSG00000091164	99.308	TXNL1	thioredoxin like 1 [Source:HGNC Symbol;Acc:HGNC:12436]	9352	ENSCAFP00000000205,ENSCAFP00000041475	ENSCAFT00000000227,ENSCAFT00000044624	14.7402	13.8794	14.742	14.0821	12.9669	14.7273	13.7572	14.3132	19563.3	0.100608	0.845664	0.93962
TCF4	403949	ENSCAFG00000000140	transcription factor 4 [Source:VGNC Symbol;Acc:VGNC:47197]	ENSCAFG00000000140	ENSG00000196628	98.4985	TCF4	transcription factor 4 [Source:HGNC Symbol;Acc:HGNC:11634]	6925	ENSCAFP00000042733,ENSCAFP00000000209	ENSCAFT00000048913,ENSCAFT00000000232	9.38169	9.17416	10.5398	11.5066	12.2861	10.8943	10.9632	9.51511	1907.63	-0.440072	0.579972	0.823613
NACA	474408	ENSCAFG00000000141	nascent polypeptide associated complex subunit alpha [Source:NCBI gene;Acc:474408]	ENSCAFG00000000141						ENSCAFP00000000207,ENSCAFP00000042188,ENSCAFP00000037389	ENSCAFT00000000230,ENSCAFT00000048075,ENSCAFT00000049849	14.869	15.6585	15.1618	16.6474	16.1774	16.222	15.9845	15.9782	62610.5	0.213273	0.667228	0.865373
ENSCAFG00000000142		ENSCAFG00000000142		ENSCAFG00000000142	ENSG00000198056	91.0828	PRIM1	DNA primase subunit 1 [Source:HGNC Symbol;Acc:HGNC:9369]	5557	ENSCAFP00000000208	ENSCAFT00000000231	9.05605	8.93033	9.46542	10.4727	10.6484	8.79024	10.2135	11.0134	1055.27	0.361857	0.586851	0.823613
HSD17B6	481118	ENSCAFG00000000143	hydroxysteroid 17-beta dehydrogenase 6 [Source:VGNC Symbol;Acc:VGNC:41808]	ENSCAFG00000000143	ENSG00000025423	80.4416	HSD17B6	hydroxysteroid 17-beta dehydrogenase 6 [Source:HGNC Symbol;Acc:HGNC:23316]	8630	ENSCAFP00000000212	ENSCAFT00000000235	5.33316	6.0777	6.02286	6.96712	9.68978	7.9435	8.64416	9.16472	292.005	0.790954	0.421986	0.714434
CCDC68	483973	ENSCAFG00000000144	coiled-coil domain containing 68 [Source:VGNC Symbol;Acc:VGNC:38851]	ENSCAFG00000000144	ENSG00000166510	82.9851	CCDC68	coiled-coil domain containing 68 [Source:HGNC Symbol;Acc:HGNC:24350]	80323	ENSCAFP00000000211,ENSCAFP00000000210	ENSCAFT00000000234,ENSCAFT00000000233	0	3.83878	4.22422	7.70433	9.94903	4.21613	5.14693	2.65272	160.415	-2.94252	0.0398624	0.200162
RAB27B	483974	ENSCAFG00000000145	RAB27B_ member RAS oncogene family [Source:VGNC Symbol;Acc:VGNC:45268]	ENSCAFG00000000145	ENSG00000041353	96.789	RAB27B	RAB27B, member RAS oncogene family [Source:HGNC Symbol;Acc:HGNC:9767]	5874	ENSCAFP00000000213	ENSCAFT00000000237	3.85585	1.07657	0	5.33158	8.3461	0	1.74311	3.00924	48.4576	-3.39523	0.0281963	0.15974
C1H18orf54	476192	ENSCAFG00000000147	chromosome 1 C18orf54 homolog [Source:VGNC Symbol;Acc:VGNC:52506]	ENSCAFG00000000147	ENSG00000166845	78.6517	C18orf54	chromosome 18 open reading frame 54 [Source:HGNC Symbol;Acc:HGNC:13796]	162681	ENSCAFP00000000214	ENSCAFT00000000238	8.45715	8.96596	9.56023	10.2876	10.1132	10.2656	9.94343	11.1377	1053.07	0.888363	0.114197	0.382973
RDH16	474409	ENSCAFG00000000148	retinol dehydrogenase 16 [Source:VGNC Symbol;Acc:VGNC:52599]	ENSCAFG00000000148	ENSG00000139547	57.5472	RDH16	retinol dehydrogenase 16 [Source:HGNC Symbol;Acc:HGNC:29674]	8608	ENSCAFP00000000221	ENSCAFT00000000245	0	3.45696	0	12.7931	12.988	8.96167	6.67164	5.14468	1982.76	-2.46938	0.148425	0.439416
STARD6	476193	ENSCAFG00000000149	StAR related lipid transfer domain containing 6 [Source:VGNC Symbol;Acc:VGNC:46886]	ENSCAFG00000000149	ENSG00000174448	77.7778	STARD6	StAR related lipid transfer domain containing 6 [Source:HGNC Symbol;Acc:HGNC:18066]	147323	ENSCAFP00000000215	ENSCAFT00000000239	7.68247	8.80715	8.0663	9.60094	9.52644	9.73882	8.50814	11.9721	957.947	1.74645	0.0332793	0.177123
POLI	100683243	ENSCAFG00000000150	DNA polymerase iota [Source:VGNC Symbol;Acc:VGNC:44784]	ENSCAFG00000000150	ENSG00000101751	87.1795	POLI	DNA polymerase iota [Source:HGNC Symbol;Acc:HGNC:9182]	11201	ENSCAFP00000000218	ENSCAFT00000000242	11.1498	11.6391	11.0875	10.8789	10.7321	11.3775	11.2784	11.8934	2520.32	0.407331	0.225675	0.535608
ENSCAFG00000000153		ENSCAFG00000000153		ENSCAFG00000000153							ENSCAFT00000000247	8.70637	8.40149	9.32088	9.45434	9.67266	9.05722	8.62998	10.192	625.462	0.258326	0.621142	0.838793
TAC3	607315	ENSCAFG00000000155	tachykinin 3 [Source:VGNC Symbol;Acc:VGNC:47062]	ENSCAFG00000000155	ENSG00000166863	69.6	TAC3	tachykinin 3 [Source:HGNC Symbol;Acc:HGNC:11521]	6866	ENSCAFP00000000224	ENSCAFT00000000249	13.9604	11.3372	13.455	11.806	5.98149	7.95557	5.67472	4.91106	4215.3	-5.23112	5.74303e-06	0.000341805
MYO1A	607315	ENSCAFG00000000156	myosin IA [Source:VGNC Symbol;Acc:VGNC:43560]	ENSCAFG00000000156	ENSG00000166866	89.4332	MYO1A	myosin IA [Source:HGNC Symbol;Acc:HGNC:7595]	4640	ENSCAFP00000000228,ENSCAFP00000036654	ENSCAFT00000000253,ENSCAFT00000048971	9.35719	7.7852	9.27846	8.10422	5.5454	9.47927	8.36139	7.74352	383.529	0.193288	0.813646	0.922514
DCC		ENSCAFG00000000157	DCC netrin 1 receptor [Source:VGNC Symbol;Acc:VGNC:39799]	ENSCAFG00000000157	ENSG00000187323	97.463	DCC	DCC netrin 1 receptor [Source:HGNC Symbol;Acc:HGNC:2701]	1630	ENSCAFP00000040969,ENSCAFP00000000229	ENSCAFT00000045423,ENSCAFT00000000254	0	0	0	5.95434	2.45818	0	0	3.73768	9.73017	-0.899765	0.621067	0.838793
HSD17B4	474630	ENSCAFG00000000158	hydroxysteroid 17-beta dehydrogenase 4 [Source:VGNC Symbol;Acc:VGNC:41807]	ENSCAFG00000000158	ENSG00000133835	81.1671	HSD17B4	hydroxysteroid 17-beta dehydrogenase 4 [Source:HGNC Symbol;Acc:HGNC:5213]	3295	ENSCAFP00000000234,ENSCAFP00000000236	ENSCAFT00000000259,ENSCAFT00000000261	13.3644	13.4589	13.5261	14.3693	13.9168	13.021	13.8317	13.2211	12833	-0.373083	0.338617	0.648726
NEMP1	607350	ENSCAFG00000000159	nuclear envelope integral membrane protein 1 [Source:VGNC Symbol;Acc:VGNC:43742]	ENSCAFG00000000159	ENSG00000166881	80.7054	NEMP1	nuclear envelope integral membrane protein 1 [Source:HGNC Symbol;Acc:HGNC:29001]	23306	ENSCAFP00000000231	ENSCAFT00000000256	12.3694	12.4516	12.64	13.6694	11.7641	13.5299	13.4975	13.4011	8498.23	0.741436	0.130448	0.41191
NAB2	481122	ENSCAFG00000000160	NGFI-A binding protein 2 [Source:VGNC Symbol;Acc:VGNC:43601]	ENSCAFG00000000160	ENSG00000166886	98.0952	NAB2	NGFI-A binding protein 2 [Source:HGNC Symbol;Acc:HGNC:7627]	4665	ENSCAFP00000000235	ENSCAFT00000000260	10.773	10.3659	11.3	11.8865	11.796	12.948	12.6683	13.1737	4572.07	1.58223	0.000599588	0.0112834
MEX3C		ENSCAFG00000000162	mex-3 RNA binding family member C [Source:VGNC Symbol;Acc:VGNC:43185]	ENSCAFG00000000162	ENSG00000176624	78.0998	MEX3C	mex-3 RNA binding family member C [Source:HGNC Symbol;Acc:HGNC:28040]	51320	ENSCAFP00000000237,ENSCAFP00000039143	ENSCAFT00000000262,ENSCAFT00000043498	13.0722	13.463	13.2487	13.3874	13.0193	13.1259	13.2494	13.7356	10120.6	0.145907	0.580024	0.823613
STAT6	100142679	ENSCAFG00000000163	signal transducer and activator of transcription 6 [Source:VGNC Symbol;Acc:VGNC:46892]	ENSCAFG00000000163	ENSG00000166888	91.8246	STAT6	signal transducer and activator of transcription 6 [Source:HGNC Symbol;Acc:HGNC:11368]	6778	ENSCAFP00000000244	ENSCAFT00000000269	15.9073	15.7131	15.2135	14.7022	14.1317	14.2362	14.9596	14.8905	34913.1	-0.530775	0.296244	0.610803
SMAD4	476196	ENSCAFG00000000164	SMAD family member 4 [Source:VGNC Symbol;Acc:VGNC:46521]	ENSCAFG00000000164	ENSG00000141646	98.913	SMAD4	SMAD family member 4 [Source:HGNC Symbol;Acc:HGNC:6770]	4089	ENSCAFP00000000241	ENSCAFT00000000266	12.6572	12.8445	12.3813	12.1664	12.2296	10.8154	11.815	12.3068	4876.55	-0.700337	0.100082	0.354696
TNFAIP8	481428	ENSCAFG00000000165	TNF alpha induced protein 8 [Source:VGNC Symbol;Acc:VGNC:47652]	ENSCAFG00000000165	ENSG00000145779	87.7358	TNFAIP8	TNF alpha induced protein 8 [Source:HGNC Symbol;Acc:HGNC:17260]	25816	ENSCAFP00000000242,ENSCAFP00000037186	ENSCAFT00000000267,ENSCAFT00000049811	13.3528	13.5545	13.3127	13.0278	11.974	11.4423	12.5172	8.6417	6759.73	-1.50625	0.0500961	0.231239
ELAC1	476197	ENSCAFG00000000166	elaC ribonuclease Z 1 [Source:NCBI gene;Acc:476197]	ENSCAFG00000000166	ENSG00000141642	94.7658	ELAC1	elaC ribonuclease Z 1 [Source:HGNC Symbol;Acc:HGNC:14197]	55520	ENSCAFP00000000243	ENSCAFT00000000268	10.2119	10.2326	10.8781	10.3085	10.4323	10.4845	10.3744	11.006	1466.21	0.212432	0.489015	0.764328
DMXL1	474631	ENSCAFG00000000167	Dmx like 1 [Source:VGNC Symbol;Acc:VGNC:40006]	ENSCAFG00000000167	ENSG00000172869	94.0244	DMXL1	Dmx like 1 [Source:HGNC Symbol;Acc:HGNC:2937]	1657	ENSCAFP00000000248	ENSCAFT00000000273	12.5172	12.245	11.3432	13.2846	12.794	11.2238	13.2592	12.5811	6088.82	0.00667455	0.9913	0.996027
ME2	476198	ENSCAFG00000000168	malic enzyme 2 [Source:VGNC Symbol;Acc:VGNC:43110]	ENSCAFG00000000168	ENSG00000082212	91.6096	ME2	malic enzyme 2 [Source:HGNC Symbol;Acc:HGNC:6984]	4200	ENSCAFP00000000245	ENSCAFT00000000270	12.3819	12.865	12.7944	14.641	12.879	14.9343	14.6571	14.469	16599.7	1.29018	0.035229	0.184313
MRO	483979	ENSCAFG00000000169	maestro [Source:VGNC Symbol;Acc:VGNC:43369]	ENSCAFG00000000169	ENSG00000134042	76.6129	MRO	maestro [Source:HGNC Symbol;Acc:HGNC:24121]	83876	ENSCAFP00000037093,ENSCAFP00000000250	ENSCAFT00000046010,ENSCAFT00000000275	0	0	0	0	0.806699	0	0	0	0.0936506	-0.285072	0.876417	0.94165
MC2R	100855756	ENSCAFG00000000170	melanocortin 2 receptor [Source:VGNC Symbol;Acc:VGNC:43066]	ENSCAFG00000000170	ENSG00000185231	90.8475	MC2R	melanocortin 2 receptor [Source:HGNC Symbol;Acc:HGNC:6930]	4158	ENSCAFP00000000251	ENSCAFT00000000276	0	0	0	0.766571	6.70584	0	0.833916	0	13.1092	-2.66225	0.14236	0.429058
MC5R	483981	ENSCAFG00000000171	melanocortin 5 receptor [Source:VGNC Symbol;Acc:VGNC:43068]	ENSCAFG00000000171	ENSG00000176136	86.1538	MC5R	melanocortin 5 receptor [Source:HGNC Symbol;Acc:HGNC:6933]	4161	ENSCAFP00000000252	ENSCAFT00000000277	0	0	0	0	1.32101	0	0	2.17814	0.628012	0.937037	0.609037	0.830282
ENSCAFG00000000172	476200	ENSCAFG00000000172	RNA guanine-7 methyltransferase [Source:NCBI gene;Acc:476200]	ENSCAFG00000000172	ENSG00000101654	87.2385	RNMT	RNA guanine-7 methyltransferase [Source:HGNC Symbol;Acc:HGNC:10075]	8731	ENSCAFP00000000253	ENSCAFT00000000278	10.4679	10.7722	11.1842	11.2785	10.8586	10.751	11.1291	11.8452	2183.38	0.369308	0.336545	0.64756
FAM210A	476201	ENSCAFG00000000173	family with sequence similarity 210 member A [Source:VGNC Symbol;Acc:VGNC:40657]	ENSCAFG00000000173	ENSG00000177150	86.4469	FAM210A	family with sequence similarity 210 member A [Source:HGNC Symbol;Acc:HGNC:28346]	125228	ENSCAFP00000000256	ENSCAFT00000000281	9.40339	10.2353	10.1978	10.2688	10.2446	10.0836	10.6365	10.8685	1255.32	0.457275	0.191088	0.494529
ENSCAFG00000000175		ENSCAFG00000000175		ENSCAFG00000000175	ENSG00000169570	81.0714	DTWD2	DTW domain containing 2 [Source:HGNC Symbol;Acc:HGNC:19334]	285605	ENSCAFP00000041650,ENSCAFP00000000258	ENSCAFT00000042967,ENSCAFT00000000283	6.31515	6.67131	6.99276	7.68479	7.55115	5.95497	6.35048	6.26308	114.331	-0.932158	0.035367	0.184927
ENSCAFG00000000176		ENSCAFG00000000176		ENSCAFG00000000176	ENSG00000204576	81.8182	PRR3	proline rich 3 [Source:HGNC Symbol;Acc:HGNC:21149]	80742	ENSCAFP00000039795	ENSCAFT00000000284	0	0	0	0	0	0	0	0	0	0	1	1
ENSCAFG00000000177		ENSCAFG00000000177		ENSCAFG00000000177							ENSCAFT00000000285	3.96364	3.30337	2.78592	0.766571	2.24672	3.21346	3.00767	0.911823	6.25222	-0.279978	0.781746	0.909779
LRP1	481124	ENSCAFG00000000178	LDL receptor related protein 1 [Source:VGNC Symbol;Acc:VGNC:42771]	ENSCAFG00000000178	ENSG00000123384	98.4815	LRP1	LDL receptor related protein 1 [Source:HGNC Symbol;Acc:HGNC:6692]	4035	ENSCAFP00000039944,ENSCAFP00000000266	ENSCAFT00000049824,ENSCAFT00000000295	16.0342	14.3212	14.4727	15.4881	14.472	15.3689	16.6522	17.8047	69156.9	1.73657	0.0110201	0.0871618
ENSCAFG00000000183		ENSCAFG00000000183		ENSCAFG00000000183							ENSCAFT00000000291	0	2.93624	2.38183	3.23491	2.95286	2.03682	2.04617	1.86563	4.36267	-0.776056	0.409246	0.704714
MOXD1	483986	ENSCAFG00000000184	monooxygenase DBH like 1 [Source:VGNC Symbol;Acc:VGNC:43329]	ENSCAFG00000000184	ENSG00000079931	89.4309	MOXD1	monooxygenase DBH like 1 [Source:HGNC Symbol;Acc:HGNC:21063]	26002	ENSCAFP00000000263	ENSCAFT00000000292	2.9522	5.43105	0.881583	8.22071	8.41422	3.95257	10.2097	16.2373	9892.24	5.97593	7.7327e-05	0.0025725
STX7	483987	ENSCAFG00000000185	syntaxin 7 [Source:VGNC Symbol;Acc:VGNC:46958]	ENSCAFG00000000185	ENSG00000079950	92.7203	STX7	syntaxin 7 [Source:HGNC Symbol;Acc:HGNC:11442]	8417	ENSCAFP00000000264	ENSCAFT00000000293	14.2325	14.5704	13.8782	14.3177	13.7041	14.1064	13.9654	14.1032	17953.2	-0.113128	0.69898	0.884198
TAAR5	483989	ENSCAFG00000000187	trace amine associated receptor 5 [Source:VGNC Symbol;Acc:VGNC:47059]	ENSCAFG00000000187	ENSG00000135569	87.8338	TAAR5	trace amine associated receptor 5 [Source:HGNC Symbol;Acc:HGNC:30236]	9038	ENSCAFP00000000267	ENSCAFT00000000296	0	0	0	0	0	0	0	0	0	0	1	1
ENSCAFG00000000188		ENSCAFG00000000188		ENSCAFG00000000188	ENSG00000112299	74.2857	VNN1	vanin 1 [Source:HGNC Symbol;Acc:HGNC:12705]	8876	ENSCAFP00000031360	ENSCAFT00000036032	0	0	0	6.60091	7.59093	1.61773	0.833916	0.911823	36.4496	-3.56109	0.0328654	0.17604
SLC18B1	611318	ENSCAFG00000000189	solute carrier family 18 member B1 [Source:VGNC Symbol;Acc:VGNC:46258]	ENSCAFG00000000189	ENSG00000146409	84.6491	SLC18B1	solute carrier family 18 member B1 [Source:HGNC Symbol;Acc:HGNC:21573]	116843	ENSCAFP00000000269,ENSCAFP00000042619	ENSCAFT00000000298,ENSCAFT00000045372	9.73918	10.4054	9.8363	11.5236	11.862	7.75601	11.0658	8.34981	1558.66	-1.06286	0.218536	0.526988
RPS12	476206	ENSCAFG00000000190	ribosomal protein S12 [Source:VGNC Symbol;Acc:VGNC:45730]	ENSCAFG00000000190	ENSG00000112306	100	RPS12	ribosomal protein S12 [Source:HGNC Symbol;Acc:HGNC:10385]	6206	ENSCAFP00000000270	ENSCAFT00000000299	15.1061	16.3732	15.8439	16.8888	16.501	15.8249	15.6011	15.9422	70471.6	-0.458636	0.323366	0.636255
ENSCAFG00000000191		ENSCAFG00000000191		ENSCAFG00000000191							ENSCAFT00000000301	1.69886	2.11339	2.1275	0	0.806699	1.02465	1.74311	0	1.63429	-0.610653	0.651038	0.856073
SEMA6A	481432	ENSCAFG00000000192	semaphorin 6A [Source:VGNC Symbol;Acc:VGNC:46001]	ENSCAFG00000000192	ENSG00000092421	95.7282	SEMA6A	semaphorin 6A [Source:HGNC Symbol;Acc:HGNC:10738]	57556	ENSCAFP00000000278	ENSCAFT00000000309	5.02015	2.71042	0	12.7054	12.9597	9.81038	9.95599	6.80812	2085.05	-1.56851	0.326289	0.639078
ENSCAFG00000000193		ENSCAFG00000000193		ENSCAFG00000000193							ENSCAFT00000000302	0	0	0	0	0	0	0	0.911823	0.110178	0.487831	0.790144	0.909779
INHBC	607422	ENSCAFG00000000194	inhibin subunit beta C [Source:VGNC Symbol;Acc:VGNC:42023]	ENSCAFG00000000194	ENSG00000175189	82.0513	INHBC	inhibin subunit beta C [Source:HGNC Symbol;Acc:HGNC:6068]	3626	ENSCAFP00000000274	ENSCAFT00000000305	4.40721	4.22838	3.76934	2.7246	0	2.84935	0	0	7.80184	-1.94685	0.183506	0.48524
SHMT2	607458	ENSCAFG00000000195	serine hydroxymethyltransferase 2 [Source:VGNC Symbol;Acc:VGNC:46151]	ENSCAFG00000000195	ENSG00000182199	86.4407	SHMT2	serine hydroxymethyltransferase 2 [Source:HGNC Symbol;Acc:HGNC:10852]	6472	ENSCAFP00000000282	ENSCAFT00000000313	11.9166	12.0463	12.5934	12.97	11.6238	13.6772	13.2472	13.9179	7968.44	1.3081	0.00227866	0.029321
EYA4	483991	ENSCAFG00000000196	EYA transcriptional coactivator and phosphatase 4 [Source:VGNC Symbol;Acc:VGNC:40539]	ENSCAFG00000000196	ENSG00000112319	94.2029	EYA4	EYA transcriptional coactivator and phosphatase 4 [Source:HGNC Symbol;Acc:HGNC:3522]	2070	ENSCAFP00000041774,ENSCAFP00000042409,ENSCAFP00000000283	ENSCAFT00000046541,ENSCAFT00000045886,ENSCAFT00000000314	5.29239	0	0	2.87007	7.53957	0	0	6.34357	38.7204	-0.480923	0.786627	0.909779
COMMD10	474635	ENSCAFG00000000197	COMM domain containing 10 [Source:VGNC Symbol;Acc:VGNC:39492]	ENSCAFG00000000197	ENSG00000145781	92.5743	COMMD10	COMM domain containing 10 [Source:HGNC Symbol;Acc:HGNC:30201]	51397	ENSCAFP00000034564	ENSCAFT00000038803	11.0279	11.5786	11.6207	12.4082	12.3388	11.6864	12.4358	11.0677	3735.73	-0.0462181	0.926933	0.965034
ARL14EPL	100683384	ENSCAFG00000000198	ADP ribosylation factor like GTPase 14 effector protein like [Source:VGNC Symbol;Acc:VGNC:54271]	ENSCAFG00000000198	ENSG00000268223	80.9211	ARL14EPL	ADP ribosylation factor like GTPase 14 effector protein like [Source:HGNC Symbol;Acc:HGNC:44201]	644100	ENSCAFP00000000281	ENSCAFT00000000312	0	0	0	0	2.95286	0	0	0	0.842855	-1.60369	0.381547	0.68562
LVRN	481434	ENSCAFG00000000199	laeverin [Source:VGNC Symbol;Acc:VGNC:42870]	ENSCAFG00000000199	ENSG00000172901	80.4436	LVRN	laeverin [Source:HGNC Symbol;Acc:HGNC:26904]	206338	ENSCAFP00000000290	ENSCAFT00000000321	0	0	0	6.13793	8.1734	10.1534	9.73137	8.64805	343.028	2.53521	0.123672	0.401204
NDUFA4L2	607407	ENSCAFG00000000200	NDUFA4_ mitochondrial complex associated like 2 [Source:VGNC Symbol;Acc:VGNC:43688]	ENSCAFG00000000200	ENSG00000185633	91.954	NDUFA4L2	NDUFA4, mitochondrial complex associated like 2 [Source:HGNC Symbol;Acc:HGNC:29836]	56901	ENSCAFP00000000288	ENSCAFT00000000319	0	0	0	7.09102	11.1886	13.174	9.68412	9.53923	1659.24	1.87536	0.285631	0.600587
STAC3	481125	ENSCAFG00000000201	SH3 and cysteine rich domain 3 [Source:VGNC Symbol;Acc:VGNC:46872]	ENSCAFG00000000201	ENSG00000185482	96.1432	STAC3	SH3 and cysteine rich domain 3 [Source:HGNC Symbol;Acc:HGNC:28423]	246329	ENSCAFP00000000292,ENSCAFP00000038416	ENSCAFT00000000323,ENSCAFT00000044629	11.3033	10.955	9.6732	8.05941	7.95993	10.0247	9.23543	9.18014	1007.61	-0.621302	0.454735	0.740571
ENSCAFG00000000202		ENSCAFG00000000202		ENSCAFG00000000202							ENSCAFT00000000326	0	0	0	0	1.99885	0	0	0	0.374602	-0.998587	0.585911	0.823613
AP3S1	607494	ENSCAFG00000000203	adaptor related protein complex 3 subunit sigma 1 [Source:VGNC Symbol;Acc:VGNC:37967]	ENSCAFG00000000203	ENSG00000177879	100	AP3S1	adaptor related protein complex 3 subunit sigma 1 [Source:HGNC Symbol;Acc:HGNC:2013]	1176	ENSCAFP00000000293,ENSCAFP00000037120	ENSCAFT00000000324,ENSCAFT00000044793	10.8408	11.7191	10.8547	12.0579	11.418	11.7057	12.3515	11.9613	3325.38	0.566278	0.177732	0.477813
ATG12	474636	ENSCAFG00000000204	autophagy related 12 [Source:VGNC Symbol;Acc:VGNC:38216]	ENSCAFG00000000204	ENSG00000145782	79.7546	ATG12	autophagy related 12 [Source:HGNC Symbol;Acc:HGNC:588]	9140	ENSCAFP00000000294,ENSCAFP00000000295	ENSCAFT00000000325,ENSCAFT00000000327	12.1584	12.2331	12.1854	12.411	12.5364	10.8037	12.2192	12.0292	4519.68	-0.501216	0.206421	0.512934
TCF21	483993	ENSCAFG00000000205	transcription factor 21 [Source:VGNC Symbol;Acc:VGNC:47193]	ENSCAFG00000000205	ENSG00000118526	67.0498	TCF21	transcription factor 21 [Source:HGNC Symbol;Acc:HGNC:11632]	6943	ENSCAFP00000042723,ENSCAFP00000000296	ENSCAFT00000048871,ENSCAFT00000000328	0	0	0	11.4277	13.299	5.80288	7.89069	5.49413	1645.81	-2.51301	0.156873	0.452034
CDO1	474637	ENSCAFG00000000206	cysteine dioxygenase type 1 [Source:VGNC Symbol;Acc:VGNC:39075]	ENSCAFG00000000206	ENSG00000129596	93	CDO1	cysteine dioxygenase type 1 [Source:HGNC Symbol;Acc:HGNC:1795]	1036	ENSCAFP00000000297	ENSCAFT00000000329	8.23313	9.15464	8.59865	12.2417	15.5244	6.15671	10.5389	8.55983	6895.33	-3.33943	0.0138153	0.101332
TBPL1	476209	ENSCAFG00000000207	TATA-box binding protein like 1 [Source:NCBI gene;Acc:476209]	ENSCAFG00000000207						ENSCAFP00000000300	ENSCAFT00000000332	10.868	10.6776	10.7047	10.2008	10.2711	9.86741	9.65641	10.2682	1319.34	-0.610313	0.0437199	0.212327
TMED7	481436	ENSCAFG00000000209	transmembrane p24 trafficking protein 7 [Source:NCBI gene;Acc:481436]	ENSCAFG00000000209	ENSG00000251201	85.6098	TMED7-TICAM2	TMED7-TICAM2 readthrough [Source:HGNC Symbol;Acc:HGNC:33945]	100302736	ENSCAFP00000042978,ENSCAFP00000000299	ENSCAFT00000043593,ENSCAFT00000000331	11.698	11.2701	11.753	11.8736	11.6412	10.4358	12.058	11.0335	2990.94	-0.321897	0.467809	0.751158
FEM1C	481437	ENSCAFG00000000210	fem-1 homolog C [Source:VGNC Symbol;Acc:VGNC:51719]	ENSCAFG00000000210	ENSG00000145780	95.6971	FEM1C	fem-1 homolog C [Source:HGNC Symbol;Acc:HGNC:16933]	56929	ENSCAFP00000000301	ENSCAFT00000000333	13.9799	13.2747	12.4835	10.9363	10.6226	10.119	10.9688	11.4913	5164.68	-1.72797	0.0329151	0.176224
ENSCAFG00000000211		ENSCAFG00000000211		ENSCAFG00000000211	ENSG00000147853	78.8546	AK3	adenylate kinase 3 [Source:HGNC Symbol;Acc:HGNC:17376]	50808	ENSCAFP00000000302	ENSCAFT00000000334	8.49806	7.30817	7.05806	0	0	0	4.56639	2.65272	84.7839	-2.62459	0.110348	0.375028
SLC2A12	483994	ENSCAFG00000000212	solute carrier family 2 member 12 [Source:VGNC Symbol;Acc:VGNC:46339]	ENSCAFG00000000212	ENSG00000146411	88.4365	SLC2A12	solute carrier family 2 member 12 [Source:HGNC Symbol;Acc:HGNC:18067]	154091	ENSCAFP00000000305	ENSCAFT00000000338	0	0	0.881583	7.25894	8.94172	3.95257	5.58349	3.41895	89.3582	-1.77159	0.270511	0.584959
ENSCAFG00000000213		ENSCAFG00000000213		ENSCAFG00000000213							ENSCAFT00000000335	3.31987	5.00237	0	0	0.806699	0	0	0	5.09845	-3.28647	0.066895	0.277075
CCDC112		ENSCAFG00000000214	coiled-coil domain containing 112 [Source:VGNC Symbol;Acc:VGNC:38781]	ENSCAFG00000000214	ENSG00000164221	88	CCDC112	coiled-coil domain containing 112 [Source:HGNC Symbol;Acc:HGNC:28599]	153733	ENSCAFP00000000304	ENSCAFT00000000337	9.97159	10.2099	9.90636	11.5629	11.7578	11.3775	11.6807	11.2957	2260.73	0.534306	0.362954	0.669035
R3HDM2	474412	ENSCAFG00000000215	R3H domain containing 2 [Source:NCBI gene;Acc:474412]	ENSCAFG00000000215	ENSG00000179912	90.746	R3HDM2	R3H domain containing 2 [Source:HGNC Symbol;Acc:HGNC:29167]	22864	ENSCAFP00000000311,ENSCAFP00000040395,ENSCAFP00000040188	ENSCAFT00000000344,ENSCAFT00000047978,ENSCAFT00000048795	14.1549	14.1976	13.8744	13.6022	12.8915	13.1831	13.8627	14.7655	15515.4	0.261977	0.605993	0.827892
PGGT1B	481440	ENSCAFG00000000216	protein geranylgeranyltransferase type I subunit beta [Source:VGNC Symbol;Acc:VGNC:44459]	ENSCAFG00000000216	ENSG00000164219	97.878	PGGT1B	protein geranylgeranyltransferase type I subunit beta [Source:HGNC Symbol;Acc:HGNC:8895]	5229	ENSCAFP00000000308	ENSCAFT00000000341	9.61656	9.66085	9.99597	10.2205	10.0069	9.43683	10.3598	9.56296	949.138	-0.0702523	0.839763	0.936914
SGK1	403647	ENSCAFG00000000217	serum/glucocorticoid regulated kinase 1 [Source:VGNC Symbol;Acc:VGNC:46097]	ENSCAFG00000000217	ENSG00000118515	96.3878	SGK1	serum/glucocorticoid regulated kinase 1 [Source:HGNC Symbol;Acc:HGNC:10810]	6446	ENSCAFP00000000309,ENSCAFP00000037727	ENSCAFT00000000342,ENSCAFT00000046374	16.8767	16.9295	14.951	11.9724	14.0058	12.4561	12.9406	11.3816	39180.2	-3.20113	0.000888037	0.0149899
TRIM36	474639	ENSCAFG00000000219	tripartite motif containing 36 [Source:VGNC Symbol;Acc:VGNC:47817]	ENSCAFG00000000219	ENSG00000152503	95.3361	TRIM36	tripartite motif containing 36 [Source:HGNC Symbol;Acc:HGNC:16280]	55521	ENSCAFP00000000313	ENSCAFT00000000346	8.62251	9.89732	8.64492	8.53623	10.2122	10.5093	10.5059	9.79538	887.226	0.916624	0.102843	0.36047
KCNN2	474640	ENSCAFG00000000220	potassium calcium-activated channel subfamily N member 2 [Source:VGNC Symbol;Acc:VGNC:42285]	ENSCAFG00000000220	ENSG00000080709	66.98	KCNN2	potassium calcium-activated channel subfamily N member 2 [Source:HGNC Symbol;Acc:HGNC:6291]	3781	ENSCAFP00000000318	ENSCAFT00000000351	0	2.44257	2.1275	4.92843	8.56738	10.1794	6.40479	7.35811	227.625	2.00692	0.171529	0.470185
ALDH8A1	476210	ENSCAFG00000000221	aldehyde dehydrogenase 8 family member A1 [Source:VGNC Symbol;Acc:VGNC:37790]	ENSCAFG00000000221	ENSG00000118514	87.269	ALDH8A1	aldehyde dehydrogenase 8 family member A1 [Source:HGNC Symbol;Acc:HGNC:15471]	64577	ENSCAFP00000042040,ENSCAFP00000000320	ENSCAFT00000042959,ENSCAFT00000000353	8.22774	8.63271	8.07083	6.26175	7.06188	8.30139	6.95251	7.62613	225.601	-0.143185	0.822113	0.927608
GLI1	481126	ENSCAFG00000000223	GLI family zinc finger 1 [Source:VGNC Symbol;Acc:VGNC:41256]	ENSCAFG00000000223	ENSG00000111087	91.2217	GLI1	GLI family zinc finger 1 [Source:HGNC Symbol;Acc:HGNC:4317]	2735	ENSCAFP00000000319	ENSCAFT00000000352	11.6484	11.5844	9.92273	7.50155	9.0041	8.52853	7.84232	8.26141	1105.46	-2.25541	0.00933033	0.077911
YTHDC2	474641	ENSCAFG00000000224	YTH domain containing 2 [Source:VGNC Symbol;Acc:VGNC:48504]	ENSCAFG00000000224	ENSG00000047188	95.4215	YTHDC2	YTH domain containing 2 [Source:HGNC Symbol;Acc:HGNC:24721]	64848	ENSCAFP00000000324,ENSCAFP00000042850	ENSCAFT00000000357,ENSCAFT00000046695	12.2045	12.3987	12.4587	12.5586	12.0736	10.7536	12.066	11.9482	4506.17	-0.64424	0.0974109	0.349158
ENSCAFG00000000225	474413	ENSCAFG00000000225	Rho GTPase activating protein 9 [Source:NCBI gene;Acc:474413]	ENSCAFG00000000225	ENSG00000123329	92.5729	ARHGAP9	Rho GTPase activating protein 9 [Source:HGNC Symbol;Acc:HGNC:14130]	64333	ENSCAFP00000000325	ENSCAFT00000000358	15.3948	15.1035	14.2291	12.1131	10.0391	12.2439	12.0759	11.2825	14327.9	-2.2245	0.0206858	0.131096
HBS1L	476211	ENSCAFG00000000226	HBS1 like translational GTPase [Source:VGNC Symbol;Acc:VGNC:41612]	ENSCAFG00000000226	ENSG00000112339	91.6788	HBS1L	HBS1 like translational GTPase [Source:HGNC Symbol;Acc:HGNC:4834]	10767	ENSCAFP00000000327	ENSCAFT00000000360	13.8835	13.4665	13.824	13.6752	13.4924	12.8488	12.9717	13.4658	11532	-0.554449	0.0354319	0.18509
TMED9	481444	ENSCAFG00000000228	transmembrane p24 trafficking protein 9 [Source:NCBI gene;Acc:481444]	ENSCAFG00000000228	ENSG00000184840	91.2863	TMED9	transmembrane p24 trafficking protein 9 [Source:HGNC Symbol;Acc:HGNC:24878]	54732	ENSCAFP00000000331	ENSCAFT00000000364	13.6184	13.9003	14.0743	13.8864	14.3907	13.465	14.3366	12.9274	15189.9	-0.297739	0.478542	0.757236
MARS	474414	ENSCAFG00000000229	methionyl-tRNA synthetase [Source:VGNC Symbol;Acc:VGNC:43027]	ENSCAFG00000000229	ENSG00000166986	94.3207	MARS	methionyl-tRNA synthetase [Source:HGNC Symbol;Acc:HGNC:6898]	4141	ENSCAFP00000000332	ENSCAFT00000000365	12.1506	11.8907	11.8848	11.8911	10.3227	10.2137	11.0121	11.8486	3017.13	-0.558847	0.321559	0.634429
MYB	483995	ENSCAFG00000000230	MYB proto-oncogene_ transcription factor [Source:VGNC Symbol;Acc:VGNC:43518]	ENSCAFG00000000230	ENSG00000118513	92.5295	MYB	MYB proto-oncogene, transcription factor [Source:HGNC Symbol;Acc:HGNC:7545]	4602	ENSCAFP00000000330	ENSCAFT00000000363	8.4479	9.05889	8.66901	9.79221	9.39133	8.39303	7.41622	7.61967	442.924	-1.2641	0.00645423	0.0606877
B4GALT7		ENSCAFG00000000231	beta-1_4-galactosyltransferase 7 [Source:HGNC Symbol;Acc:HGNC:930]	ENSCAFG00000000231	ENSG00000027847	80	B4GALT7	beta-1,4-galactosyltransferase 7 [Source:HGNC Symbol;Acc:HGNC:930]	11285	ENSCAFP00000000333,ENSCAFP00000041889	ENSCAFT00000000366,ENSCAFT00000049375	10.6229	10.6198	11.207	10.988	10.984	11.521	11.8438	11.2947	2336.19	0.664689	0.0164785	0.113374
DCTN2	474415	ENSCAFG00000000233	dynactin subunit 2 [Source:VGNC Symbol;Acc:VGNC:39817]	ENSCAFG00000000233	ENSG00000175203	96.2779	DCTN2	dynactin subunit 2 [Source:HGNC Symbol;Acc:HGNC:2712]	10540	ENSCAFP00000000335	ENSCAFT00000000369	14.3061	14.4651	14.2151	13.9973	14.0047	14.4568	14.2445	14.3384	19661	0.13986	0.507302	0.774525
AHI1	476212	ENSCAFG00000000234	Abelson helper integration site 1 [Source:NCBI gene;Acc:476212]	ENSCAFG00000000234	ENSG00000135541	80.3905	AHI1	Abelson helper integration site 1 [Source:HGNC Symbol;Acc:HGNC:21575]	54806	ENSCAFP00000000339	ENSCAFT00000000373	10.8619	10.9016	11.255	11.8248	11.1439	11.5119	11.5217	13.2076	3427.56	1.0528	0.0510216	0.234078
N4BP3	481446	ENSCAFG00000000235	NEDD4 binding protein 3 [Source:VGNC Symbol;Acc:VGNC:43598]	ENSCAFG00000000235	ENSG00000145911	89.0311	N4BP3	NEDD4 binding protein 3 [Source:HGNC Symbol;Acc:HGNC:29852]	23138	ENSCAFP00000000336	ENSCAFT00000000370	10.9423	11.0288	9.98881	9.39847	13.036	9.27521	6.74715	9.1536	1929.42	-2.53601	0.00486527	0.0497739
RMND5B	474643	ENSCAFG00000000236	required for meiotic nuclear division 5 homolog B [Source:VGNC Symbol;Acc:VGNC:45611]	ENSCAFG00000000236	ENSG00000145916	97.201	RMND5B	required for meiotic nuclear division 5 homolog B [Source:HGNC Symbol;Acc:HGNC:26181]	64777	ENSCAFP00000000341	ENSCAFT00000000375	14.5179	14.5421	13.7809	12.8674	12.9131	12.0601	13.0544	12.1126	11722	-1.38122	0.0164622	0.11336
ENSCAFG00000000237		ENSCAFG00000000237		ENSCAFG00000000237						ENSCAFP00000036642	ENSCAFT00000000374	5.94612	5.31527	6.05976	4.71391	5.17842	5.5714	5.51107	6.66508	52.1587	0.494619	0.345782	0.65513
KIF5A	474416	ENSCAFG00000000238	kinesin family member 5A [Source:VGNC Symbol;Acc:VGNC:42407]	ENSCAFG00000000238	ENSG00000155980	99.031	KIF5A	kinesin family member 5A [Source:HGNC Symbol;Acc:HGNC:6323]	3798	ENSCAFP00000000353,ENSCAFP00000040917	ENSCAFT00000000388,ENSCAFT00000046518	12.7346	13.016	11.7025	10.2415	10.4323	10.9862	10.919	10.6861	3328.5	-1.12193	0.118009	0.390145
PDE7B	483996	ENSCAFG00000000239	phosphodiesterase 7B [Source:VGNC Symbol;Acc:VGNC:44364]	ENSCAFG00000000239	ENSG00000171408	92.2737	PDE7B	phosphodiesterase 7B [Source:HGNC Symbol;Acc:HGNC:8792]	27115	ENSCAFP00000000344	ENSCAFT00000000378	5.02015	3.30337	3.35985	9.96106	9.33888	7.99706	9.25957	9.40874	404.623	0.524559	0.675193	0.869906
NHP2	474644	ENSCAFG00000000240	NHP2 ribonucleoprotein [Source:VGNC Symbol;Acc:VGNC:43803]	ENSCAFG00000000240	ENSG00000145912	94.1176	NHP2	NHP2 ribonucleoprotein [Source:HGNC Symbol;Acc:HGNC:14377]	55651	ENSCAFP00000000342	ENSCAFT00000000376	12.0935	11.6713	12.4807	11.7706	11.9897	12.3578	11.7211	10.8194	3916.53	-0.262346	0.551971	0.808193
HNRNPAB		ENSCAFG00000000241	heterogeneous nuclear ribonucleoprotein A/B [Source:HGNC Symbol;Acc:HGNC:5034]	ENSCAFG00000000241	ENSG00000197451	90.1515	HNRNPAB	heterogeneous nuclear ribonucleoprotein A/B [Source:HGNC Symbol;Acc:HGNC:5034]	3182	ENSCAFP00000000343	ENSCAFT00000000377	12.0917	12.2872	12.1115	12.2763	11.843	12.8362	12.5904	11.7263	4910.33	0.323518	0.342739	0.651799
PHYKPL	481448	ENSCAFG00000000242	5-phosphohydroxy-L-lysine phospho-lyase [Source:VGNC Symbol;Acc:VGNC:51757]	ENSCAFG00000000242	ENSG00000175309	84.3683	PHYKPL	5-phosphohydroxy-L-lysine phospho-lyase [Source:HGNC Symbol;Acc:HGNC:28249]	85007	ENSCAFP00000000346,ENSCAFP00000036650	ENSCAFT00000000381,ENSCAFT00000050045	10.6704	11.4773	10.9145	11.3269	11.3401	10.2716	10.7199	10.5071	1992.79	-0.661031	0.0296517	0.164509
MTFR2		ENSCAFG00000000244	mitochondrial fission regulator 2 [Source:VGNC Symbol;Acc:VGNC:43470]	ENSCAFG00000000244	ENSG00000146410	66.6667	MTFR2	mitochondrial fission regulator 2 [Source:HGNC Symbol;Acc:HGNC:21115]	113115	ENSCAFP00000042592,ENSCAFP00000000345	ENSCAFT00000047077,ENSCAFT00000000380	7.80346	9.27574	9.86134	10.3686	9.42316	12.718	10.7569	12.2265	2129.28	2.46048	0.000241754	0.00594613
BCLAF1	483999	ENSCAFG00000000245	BCL2 associated transcription factor 1 [Source:VGNC Symbol;Acc:VGNC:38415]	ENSCAFG00000000245	ENSG00000029363	98.3713	BCLAF1	BCL2 associated transcription factor 1 [Source:HGNC Symbol;Acc:HGNC:16863]	9774	ENSCAFP00000030955,ENSCAFP00000000348	ENSCAFT00000035671,ENSCAFT00000000383	13.9745	13.9615	14.0441	14.3726	13.823	13.0204	13.6581	14.2242	15626.5	-0.327839	0.362661	0.668768
COL23A1	607556	ENSCAFG00000000246	collagen type XXIII alpha 1 chain [Source:VGNC Symbol;Acc:VGNC:51705]	ENSCAFG00000000246	ENSG00000050767	76.2452	COL23A1	collagen type XXIII alpha 1 chain [Source:HGNC Symbol;Acc:HGNC:22990]	91522	ENSCAFP00000041451,ENSCAFP00000000351	ENSCAFT00000049928,ENSCAFT00000000386	0	2.71042	0	6.78647	9.4742	0	8.09029	5.60279	143.039	-0.419156	0.808463	0.919185
MAP7	476214	ENSCAFG00000000247	microtubule associated protein 7 [Source:VGNC Symbol;Acc:VGNC:42987]	ENSCAFG00000000247	ENSG00000135525	85.5014	MAP7	microtubule associated protein 7 [Source:HGNC Symbol;Acc:HGNC:6869]	9053	ENSCAFP00000000354	ENSCAFT00000000389	6.67369	7.19261	7.89818	12.1543	10.8568	7.52435	9.81271	11.4587	1348.7	-0.076753	0.948228	0.97572
CLK4	474645	ENSCAFG00000000248	CDC like kinase 4 [Source:VGNC Symbol;Acc:VGNC:39349]	ENSCAFG00000000248	ENSG00000113240	98.1289	CLK4	CDC like kinase 4 [Source:HGNC Symbol;Acc:HGNC:13659]	57396	ENSCAFP00000000360	ENSCAFT00000000395	14.056	14.5176	13.573	13.2905	12.9761	12.01	13.0238	12.009	10914.5	-1.33054	0.00846667	0.0728327
PIP4K2C	474417	ENSCAFG00000000249	phosphatidylinositol-5-phosphate 4-kinase type 2 gamma [Source:VGNC Symbol;Acc:VGNC:44572]	ENSCAFG00000000249	ENSG00000166908	97.1591	PIP4K2C	phosphatidylinositol-5-phosphate 4-kinase type 2 gamma [Source:HGNC Symbol;Acc:HGNC:23786]	79837	ENSCAFP00000000356	ENSCAFT00000000391	13.6538	14.0688	13.3132	12.4346	13.1752	12.3742	13.218	13.6837	10378.1	-0.233612	0.642555	0.852407
ARHGEF25	607485	ENSCAFG00000000250	Rho guanine nucleotide exchange factor 25 [Source:VGNC Symbol;Acc:VGNC:38081]	ENSCAFG00000000250	ENSG00000240771	90.6301	ARHGEF25	Rho guanine nucleotide exchange factor 25 [Source:HGNC Symbol;Acc:HGNC:30275]	115557	ENSCAFP00000000358	ENSCAFT00000000393	3.31987	3.72238	3.10124	12.474	12.1061	8.72472	10.1192	9.583	1552.98	-1.12202	0.440093	0.728823
MAP3K5	476215	ENSCAFG00000000251	mitogen-activated protein kinase kinase kinase 5 [Source:VGNC Symbol;Acc:VGNC:42975]	ENSCAFG00000000251	ENSG00000197442	96.5593	MAP3K5	mitogen-activated protein kinase kinase kinase 5 [Source:HGNC Symbol;Acc:HGNC:6857]	4217	ENSCAFP00000000362	ENSCAFT00000000397	12.7073	13.2301	12.3258	12.4963	11.2265	11.4975	11.9461	12.7192	5396.94	-0.378717	0.483626	0.759708
SLC26A10	481128	ENSCAFG00000000252	solute carrier family 26 member 10 [Source:VGNC Symbol;Acc:VGNC:54361]	ENSCAFG00000000252	ENSG00000135502	83.1502	SLC26A10	solute carrier family 26 member 10 [Source:HGNC Symbol;Acc:HGNC:14470]	65012	ENSCAFP00000000361,ENSCAFP00000000363	ENSCAFT00000000396,ENSCAFT00000000398	2.9522	0	0	7.29804	8.89253	6.9433	8.33716	3.00924	136.109	0.178328	0.911233	0.958214
PEX7	484000	ENSCAFG00000000253	peroxisomal biogenesis factor 7 [Source:VGNC Symbol;Acc:VGNC:44438]	ENSCAFG00000000253	ENSG00000112357	92.5697	PEX7	peroxisomal biogenesis factor 7 [Source:HGNC Symbol;Acc:HGNC:8860]	5191	ENSCAFP00000000364	ENSCAFT00000000399	10.8749	11.686	11.4304	12.1837	11.569	10.2049	11.0742	11.7949	2813.06	-0.436253	0.375292	0.679895
B4GALNT1	481129	ENSCAFG00000000255	beta-1_4-N-acetyl-galactosaminyltransferase 1 [Source:VGNC Symbol;Acc:VGNC:38345]	ENSCAFG00000000255	ENSG00000135454	78.5374	B4GALNT1	beta-1,4-N-acetyl-galactosaminyltransferase 1 [Source:HGNC Symbol;Acc:HGNC:4117]	2583	ENSCAFP00000000366	ENSCAFT00000000401	10.5663	9.9272	8.90025	6.5693	6.12777	7.52435	3.67104	6.93824	430.499	-2.32972	0.027125	0.155662
SLC35D3	100856033	ENSCAFG00000000256	solute carrier family 35 member D3 [Source:VGNC Symbol;Acc:VGNC:46372]	ENSCAFG00000000256	ENSG00000182747	90.0709	SLC35D3	solute carrier family 35 member D3 [Source:HGNC Symbol;Acc:HGNC:15621]	340146	ENSCAFP00000000365	ENSCAFT00000000400	0	0	0	1.92785	3.85656	3.62983	0.833916	3.15911	4.54812	0.786376	0.610261	0.83149
IL20RA	484002	ENSCAFG00000000257	interleukin 20 receptor subunit alpha [Source:VGNC Symbol;Acc:VGNC:41965]	ENSCAFG00000000257	ENSG00000016402	72.043	IL20RA	interleukin 20 receptor subunit alpha [Source:HGNC Symbol;Acc:HGNC:6003]	53832	ENSCAFP00000000368	ENSCAFT00000000403	2.9522	1.07657	3.67734	0	10.9994	4.80199	2.29648	1.86563	262.397	-3.54243	0.030086	0.166151
IL22RA2	100856046	ENSCAFG00000000258	interleukin 22 receptor subunit alpha 2 [Source:VGNC Symbol;Acc:VGNC:41971]	ENSCAFG00000000258	ENSG00000164485	80.8696	IL22RA2	interleukin 22 receptor subunit alpha 2 [Source:HGNC Symbol;Acc:HGNC:14901]	116379	ENSCAFP00000000373,ENSCAFP00000043040	ENSCAFT00000000408,ENSCAFT00000049327	12.1341	12.6054	11.2136	6.42371	8.43623	6.58752	5.89939	6.17782	1719.23	-4.69174	6.71907e-06	0.000381915
OS9	474419	ENSCAFG00000000259	OS9_ endoplasmic reticulum lectin [Source:VGNC Symbol;Acc:VGNC:44148]	ENSCAFG00000000259	ENSG00000135506	87.7429	OS9	OS9, endoplasmic reticulum lectin [Source:HGNC Symbol;Acc:HGNC:16994]	10956	ENSCAFP00000000377,ENSCAFP00000000376	ENSCAFT00000000412,ENSCAFT00000000411	16.1097	15.9229	15.3729	14.3408	14.612	14.8754	15.3456	15.112	41020	-0.302125	0.560269	0.813979
IFNGR1	100856077	ENSCAFG00000000260	interferon gamma receptor 1 [Source:VGNC Symbol;Acc:VGNC:41880]	ENSCAFG00000000260	ENSG00000027697	60.4211	IFNGR1	interferon gamma receptor 1 [Source:HGNC Symbol;Acc:HGNC:5439]	3459	ENSCAFP00000000378	ENSCAFT00000000413	15.8078	15.8304	15.376	14.5614	15.4652	15.1897	15.3558	15.5895	44521.7	-0.0853736	0.822489	0.92781
RPA3		ENSCAFG00000000261	replication protein A3 [Source:VGNC Symbol;Acc:VGNC:45704]	ENSCAFG00000000261	ENSG00000106399	87.6033	RPA3	replication protein A3 [Source:HGNC Symbol;Acc:HGNC:10291]	6119	ENSCAFP00000000375	ENSCAFT00000000410	6.27386	7.95601	7.87766	7.87348	7.66203	7.56432	7.80242	7.80167	203.193	0.0845477	0.85282	0.94165
ENSCAFG00000000262	481450	ENSCAFG00000000262	cOR1X2 olfactory receptor family 1 subfamily X-like [Source:NCBI gene;Acc:481450]	ENSCAFG00000000262						ENSCAFP00000000381	ENSCAFT00000000417	0	3.30337	2.1275	0	0	0	0	0	1.53022	-2.05441	0.262218	0.577826
ENSCAFG00000000263		ENSCAFG00000000263		ENSCAFG00000000263						ENSCAFP00000000379	ENSCAFT00000000414	5.06924	1.07657	3.47363	3.43524	1.32101	0	2.29648	1.86563	7.70793	-2.00709	0.0974794	0.349213
OLIG3	484005	ENSCAFG00000000265	oligodendrocyte transcription factor 3 [Source:VGNC Symbol;Acc:VGNC:44119]	ENSCAFG00000000265	ENSG00000177468	98.5294	OLIG3	oligodendrocyte transcription factor 3 [Source:HGNC Symbol;Acc:HGNC:18003]	167826	ENSCAFP00000000380	ENSCAFT00000000416	0	0	0	0	0	0	0	0	0	0	1	1
TNFAIP3	484006	ENSCAFG00000000267	TNF alpha induced protein 3 [Source:VGNC Symbol;Acc:VGNC:47650]	ENSCAFG00000000267	ENSG00000118503	90.2532	TNFAIP3	TNF alpha induced protein 3 [Source:HGNC Symbol;Acc:HGNC:11896]	7128	ENSCAFP00000000383	ENSCAFT00000000421	12.7938	12.336	12.5241	12.3878	11.4524	12.5172	13.9793	13.7156	7722.47	1.14665	0.0177019	0.118858
PROP1	474647	ENSCAFG00000000268	PROP paired-like homeobox 1 [Source:VGNC Symbol;Acc:VGNC:45014]	ENSCAFG00000000268	ENSG00000175325	78.7611	PROP1	PROP paired-like homeobox 1 [Source:HGNC Symbol;Acc:HGNC:9455]	5626	ENSCAFP00000000382	ENSCAFT00000000419	0	0	2.59798	0	0	0	0	0	0.631797	-1.37107	0.454424	0.740232
ENSCAFG00000000271		ENSCAFG00000000271		ENSCAFG00000000271	ENSG00000221888	51.7572	OR1C1	olfactory receptor family 1 subfamily C member 1 [Source:HGNC Symbol;Acc:HGNC:8182]	26188	ENSCAFP00000000387	ENSCAFT00000000425	0	0	0	0	0	0	0	0	0	0	1	1
ARFGEF3	484007	ENSCAFG00000000272	ARFGEF family member 3 [Source:VGNC Symbol;Acc:VGNC:38037]	ENSCAFG00000000272	ENSG00000112379	92.9288	ARFGEF3	ARFGEF family member 3 [Source:HGNC Symbol;Acc:HGNC:21213]	57221	ENSCAFP00000042958,ENSCAFP00000000385	ENSCAFT00000044681,ENSCAFT00000000423	0	2.93624	4.88955	8.04799	9.95775	7.21847	6.9796	11.284	507.274	1.4605	0.32656	0.639265
AGAP2	481130	ENSCAFG00000000273	ArfGAP with GTPase domain_ ankyrin repeat and PH domain 2 [Source:NCBI gene;Acc:481130]	ENSCAFG00000000273	ENSG00000135439	91.3534	AGAP2	ArfGAP with GTPase domain, ankyrin repeat and PH domain 2 [Source:HGNC Symbol;Acc:HGNC:16921]	116986	ENSCAFP00000039026,ENSCAFP00000036400,ENSCAFP00000000396,ENSCAFP00000041139	ENSCAFT00000047785,ENSCAFT00000045338,ENSCAFT00000000434,ENSCAFT00000044042	14.9884	14.6435	14.1398	11.2922	9.15771	12.2879	12.4055	11.9546	11701.8	-1.58256	0.113393	0.381581
HEBP2	100856214	ENSCAFG00000000274	heme binding protein 2 [Source:VGNC Symbol;Acc:VGNC:41640]	ENSCAFG00000000274	ENSG00000051620	82	HEBP2	heme binding protein 2 [Source:HGNC Symbol;Acc:HGNC:15716]	23593	ENSCAFP00000000386	ENSCAFT00000000424	6.02289	3.72238	4.15768	8.0632	10.4347	11.0023	9.69642	9.06378	644.463	1.49321	0.22099	0.530534
NHSL1	100856148	ENSCAFG00000000275	NHS like 1 [Source:VGNC Symbol;Acc:VGNC:43805]	ENSCAFG00000000275	ENSG00000135540	77.9412	NHSL1	NHS like 1 [Source:HGNC Symbol;Acc:HGNC:21021]	57224	ENSCAFP00000036585,ENSCAFP00000036136,ENSCAFP00000000388	ENSCAFT00000043400,ENSCAFT00000045214,ENSCAFT00000000426	3.85585	6.05381	2.38183	9.78878	11.0497	10.067	9.6167	12.6652	1429.44	1.82834	0.175994	0.475878
CCDC28A	476220	ENSCAFG00000000277	coiled-coil domain containing 28A [Source:VGNC Symbol;Acc:VGNC:38830]	ENSCAFG00000000277	ENSG00000024862	76.7606	CCDC28A	coiled-coil domain containing 28A [Source:HGNC Symbol;Acc:HGNC:21098]	25901	ENSCAFP00000000395	ENSCAFT00000000433	12.7439	12.6496	12.4632	12.0905	11.2507	11.1935	11.7291	11.4029	4270.77	-0.85832	0.0458412	0.218591
TSPAN31	403676	ENSCAFG00000000278	tetraspanin 31 [Source:VGNC Symbol;Acc:VGNC:47920]	ENSCAFG00000000278	ENSG00000135452	85	TSPAN31	tetraspanin 31 [Source:HGNC Symbol;Acc:HGNC:10539]	6302	ENSCAFP00000000398	ENSCAFT00000000436	11.7246	11.8686	11.7847	12.645	12.8373	11.7489	12.3648	12.5005	4859.76	-0.0112537	0.979136	0.989866
REPS1	476221	ENSCAFG00000000279	RALBP1 associated Eps domain containing 1 [Source:VGNC Symbol;Acc:VGNC:53759]	ENSCAFG00000000279	ENSG00000135597	94.3325	REPS1	RALBP1 associated Eps domain containing 1 [Source:HGNC Symbol;Acc:HGNC:15578]	85021	ENSCAFP00000030388,ENSCAFP00000030389	ENSCAFT00000035160,ENSCAFT00000035161	13.7104	14.2291	13.4008	13.9472	12.3123	13.2339	12.983	14.0185	12327.8	-0.165158	0.752636	0.907971
CDK4	481131	ENSCAFG00000000280	cyclin dependent kinase 4 [Source:VGNC Symbol;Acc:VGNC:39054]	ENSCAFG00000000280	ENSG00000135446	97.0297	CDK4	cyclin dependent kinase 4 [Source:HGNC Symbol;Acc:HGNC:1773]	1019	ENSCAFP00000000402	ENSCAFT00000000440	12.1232	12.4641	12.8809	13.8424	13.6797	14.3971	13.747	14.2881	12598.3	0.99943	0.0542191	0.243008
ABRACL	476222	ENSCAFG00000000281	ABRA C-terminal like [Source:VGNC Symbol;Acc:VGNC:37483]	ENSCAFG00000000281	ENSG00000146386	98.7654	ABRACL	ABRA C-terminal like [Source:HGNC Symbol;Acc:HGNC:21230]	58527	ENSCAFP00000000400	ENSCAFT00000000438	13.8283	14.6139	13.6996	14.8588	12.9247	14.8531	14.4041	12.8781	18651	0.112854	0.857319	0.94165
HECA	476223	ENSCAFG00000000282	hdc homolog_ cell cycle regulator [Source:VGNC Symbol;Acc:VGNC:41641]	ENSCAFG00000000282	ENSG00000112406	96.9095	HECA	hdc homolog, cell cycle regulator [Source:HGNC Symbol;Acc:HGNC:21041]	51696	ENSCAFP00000000401	ENSCAFT00000000439	13.3006	12.6366	12.9883	11.528	11.8021	9.77845	10.4196	10.019	4298.13	-2.45581	2.11606e-06	0.000148839
TXLNB	476224	ENSCAFG00000000283	taxilin beta [Source:VGNC Symbol;Acc:VGNC:48007]	ENSCAFG00000000283	ENSG00000164440	79.5058	TXLNB	taxilin beta [Source:HGNC Symbol;Acc:HGNC:21617]	167838	ENSCAFP00000000403	ENSCAFT00000000441	9.53153	9.96131	9.10613	9.17519	5.76005	6.25769	8.80929	2.65272	430.471	-1.55444	0.154183	0.448183
CITED2	484010	ENSCAFG00000000285	Cbp/p300 interacting transactivator with Glu/Asp rich carboxy-terminal domain 2 [Source:VGNC Symbol;Acc:VGNC:39284]	ENSCAFG00000000285	ENSG00000164442	94.8718	CITED2	Cbp/p300 interacting transactivator with Glu/Asp rich carboxy-terminal domain 2 [Source:HGNC Symbol;Acc:HGNC:1987]	10370	ENSCAFP00000035991	ENSCAFT00000000443	11.508	10.7332	11.7083	10.7937	11.2931	8.28713	10.1463	8.99566	1774.17	-1.87001	0.000380759	0.00809972
CYP27B1	481133	ENSCAFG00000000287	cytochrome P450 family 27 subfamily B member 1 [Source:VGNC Symbol;Acc:VGNC:50343]	ENSCAFG00000000287	ENSG00000111012	88.3858	CYP27B1	cytochrome P450 family 27 subfamily B member 1 [Source:HGNC Symbol;Acc:HGNC:2606]	1594	ENSCAFP00000000406	ENSCAFT00000000446	4.40721	4.22838	4.76098	7.06858	6.97862	10.6385	7.79735	11.5728	647.783	4.31488	6.3294e-06	0.000367024
ENSCAFG00000000288		ENSCAFG00000000288		ENSCAFG00000000288							ENSCAFT00000000445	2.72598	4.1404	4.46335	4.89482	4.59845	3.8528	3.75705	2.43486	15.7078	-0.893347	0.188623	0.491286
ENSCAFG00000000289		ENSCAFG00000000289		ENSCAFG00000000289							ENSCAFT00000000447	5.11672	4.66667	4.46335	3.0022	2.24672	1.61773	2.29648	2.17814	12.4275	-2.32653	0.00775437	0.0686019
METTL1	607590	ENSCAFG00000000290	methyltransferase like 1 [Source:VGNC Symbol;Acc:VGNC:43169]	ENSCAFG00000000290	ENSG00000037897	90.3766	METTL1	methyltransferase like 1 [Source:HGNC Symbol;Acc:HGNC:7030]	4234	ENSCAFP00000000407	ENSCAFT00000000448	8.20045	8.59597	8.88748	10.333	9.37839	11.6832	10.5734	12.4573	1692.25	2.40391	0.000233167	0.00578219
ENSCAFG00000000291		ENSCAFG00000000291		ENSCAFG00000000291							ENSCAFT00000000450	0	1.07657	0	0.766571	0	0	0	1.86563	0.556814	0.720061	0.693367	0.880983
ENSCAFG00000000293		ENSCAFG00000000293		ENSCAFG00000000293	ENSG00000123297	80.6854	TSFM	Ts translation elongation factor, mitochondrial [Source:HGNC Symbol;Acc:HGNC:12367]	10102	ENSCAFP00000000409,ENSCAFP00000000408	ENSCAFT00000000451,ENSCAFT00000000449	11.1057	11.656	11.6157	12.5225	12.3504	13.1332	12.8517	13.2252	5702.33	1.12106	0.00839611	0.0724329
NMBR	611644	ENSCAFG00000000294	neuromedin B receptor [Source:VGNC Symbol;Acc:VGNC:43855]	ENSCAFG00000000294	ENSG00000135577	89.7436	NMBR	neuromedin B receptor [Source:HGNC Symbol;Acc:HGNC:7843]	4829	ENSCAFP00000000410	ENSCAFT00000000452	3.73935	5.66976	4.88955	3.90924	4.50633	3.74562	0	2.43486	17.9344	-2.02905	0.0351897	0.184214
VTA1	612830	ENSCAFG00000000295	vesicle trafficking 1 [Source:VGNC Symbol;Acc:VGNC:48314]	ENSCAFG00000000295	ENSG00000009844	95.4248	VTA1	vesicle trafficking 1 [Source:HGNC Symbol;Acc:HGNC:20954]	51534	ENSCAFP00000000413	ENSCAFT00000000455	13.1764	13.6987	12.9486	13.187	12.6989	13.3968	13.9567	12.6369	9934.88	0.243325	0.56765	0.818397
ADGRG6	484013	ENSCAFG00000000296	adhesion G protein-coupled receptor G6 [Source:VGNC Symbol;Acc:VGNC:37648]	ENSCAFG00000000296	ENSG00000112414	88.7866	ADGRG6	adhesion G protein-coupled receptor G6 [Source:HGNC Symbol;Acc:HGNC:13841]	57211	ENSCAFP00000000416	ENSCAFT00000000458	12.2807	12.139	11.2875	13.5501	13.8195	12.6553	14.2836	12.5358	8845.31	0.467392	0.521457	0.786207
AVIL	474420	ENSCAFG00000000297	advillin [Source:VGNC Symbol;Acc:VGNC:38315]	ENSCAFG00000000297	ENSG00000135407	90.0735	AVIL	advillin [Source:HGNC Symbol;Acc:HGNC:14188]	10677	ENSCAFP00000000421	ENSCAFT00000000466	8.10363	7.77062	7.23789	7.76139	11.4953	10.0474	9.1164	9.05902	735.864	-0.062029	0.950721	0.976911
HIVEP2	484014	ENSCAFG00000000300	human immunodeficiency virus type I enhancer binding protein 2 [Source:NCBI gene;Acc:484014]	ENSCAFG00000000300	ENSG00000010818	92.3203	HIVEP2	human immunodeficiency virus type I enhancer binding protein 2 [Source:HGNC Symbol;Acc:HGNC:4921]	3097	ENSCAFP00000000417	ENSCAFT00000000460	13.5298	13.3543	14.035	13.242	12.9603	12.5266	13.275	11.9844	9575.14	-0.766138	0.0794221	0.308243
AIG1	611677	ENSCAFG00000000303	androgen induced 1 [Source:VGNC Symbol;Acc:VGNC:37740]	ENSCAFG00000000303	ENSG00000146416	90.7258	AIG1	androgen induced 1 [Source:HGNC Symbol;Acc:HGNC:21607]	51390	ENSCAFP00000000419	ENSCAFT00000000463	10.3349	10.0814	10.4772	12.6295	13.3406	11.4772	12.0801	13.2181	4651.59	0.414668	0.635379	0.847298
ENSCAFG00000000304		ENSCAFG00000000304		ENSCAFG00000000304							ENSCAFT00000000464	0	0	0	0	0	0	0	0	0	0	1	1
ADAT2		ENSCAFG00000000305	adenosine deaminase_ tRNA specific 2 [Source:VGNC Symbol;Acc:VGNC:37614]	ENSCAFG00000000305	ENSG00000189007	77.193	ADAT2	adenosine deaminase, tRNA specific 2 [Source:HGNC Symbol;Acc:HGNC:21172]	134637	ENSCAFP00000000422	ENSCAFT00000000467	7.93509	8.87687	9.14958	9.40744	9.20243	9.14419	9.56696	10.3562	647.26	0.770775	0.108399	0.371059
PEX3	484015	ENSCAFG00000000307	peroxisomal biogenesis factor 3 [Source:VGNC Symbol;Acc:VGNC:44434]	ENSCAFG00000000307	ENSG00000034693	97.319	PEX3	peroxisomal biogenesis factor 3 [Source:HGNC Symbol;Acc:HGNC:8858]	8504	ENSCAFP00000000425	ENSCAFT00000000471	10.9668	10.9971	11.0627	11.9764	12.2816	10.8586	11.3532	11.2769	2767.35	-0.384346	0.405421	0.702059
CTDSP2	481135	ENSCAFG00000000308	CTD small phosphatase 2 [Source:VGNC Symbol;Acc:VGNC:39694]	ENSCAFG00000000308	ENSG00000175215	98.155	CTDSP2	CTD small phosphatase 2 [Source:HGNC Symbol;Acc:HGNC:17077]	10106	ENSCAFP00000000428	ENSCAFT00000000474	12.9665	12.5126	12.5008	11.542	12.3636	10.2872	11.361	10.3669	4135.93	-1.65955	0.000321731	0.00725435
FUCA2	484016	ENSCAFG00000000309	alpha-L-fucosidase 2 [Source:VGNC Symbol;Acc:VGNC:53717]	ENSCAFG00000000309	ENSG00000001036	84.131	FUCA2	alpha-L-fucosidase 2 [Source:HGNC Symbol;Acc:HGNC:4008]	2519	ENSCAFP00000000430	ENSCAFT00000000476	10.5673	10.8092	11.3692	11.5785	11.6878	13.3351	13.6933	13.4058	5842.43	2.1972	4.84662e-09	9.05149e-07
ATP23	474422	ENSCAFG00000000310	ATP23 metallopeptidase and ATP synthase assembly factor homolog [Source:VGNC Symbol;Acc:VGNC:38252]	ENSCAFG00000000310	ENSG00000166896	86.3071	ATP23	ATP23 metallopeptidase and ATP synthase assembly factor homolog [Source:HGNC Symbol;Acc:HGNC:29452]	91419	ENSCAFP00000038303,ENSCAFP00000000429	ENSCAFT00000049505,ENSCAFT00000000475	7.61794	8.54975	8.46058	9.77152	9.83886	9.5062	9.49682	9.79681	630.551	0.509082	0.38985	0.691532
LRIG3	474423	ENSCAFG00000000311	leucine rich repeats and immunoglobulin like domains 3 [Source:VGNC Symbol;Acc:VGNC:42769]	ENSCAFG00000000311	ENSG00000139263	94.4444	LRIG3	leucine rich repeats and immunoglobulin like domains 3 [Source:HGNC Symbol;Acc:HGNC:30991]	121227	ENSCAFP00000000435	ENSCAFT00000000481	8.05571	7.93	7.12053	8.61316	12.6526	7.56432	7.87154	6.22958	996.263	-2.81209	0.0148143	0.105822
PHACTR2	476230	ENSCAFG00000000312	phosphatase and actin regulator 2 [Source:VGNC Symbol;Acc:VGNC:44473]	ENSCAFG00000000312	ENSG00000112419	88.9408	PHACTR2	phosphatase and actin regulator 2 [Source:HGNC Symbol;Acc:HGNC:20956]	9749	ENSCAFP00000037709,ENSCAFP00000000433	ENSCAFT00000044951,ENSCAFT00000000479	14.7646	14.3307	13.3086	12.9713	13.4785	10.9714	12.0838	10.7391	10760	-2.47206	2.42608e-05	0.00104118
ENSCAFG00000000314	100856412	ENSCAFG00000000314	LTV1 ribosome biogenesis factor [Source:NCBI gene;Acc:100856412]	ENSCAFG00000000314	ENSG00000135521	89.0295	LTV1	LTV1 ribosome biogenesis factor [Source:HGNC Symbol;Acc:HGNC:21173]	84946	ENSCAFP00000000438	ENSCAFT00000000484	11.3444	12.0134	11.9517	12.3219	12.0975	13.0256	12.2772	13.1291	5306.4	0.868715	0.0164973	0.113445
SLC16A7	481138	ENSCAFG00000000316	solute carrier family 16 member 7 [Source:VGNC Symbol;Acc:VGNC:46245]	ENSCAFG00000000316	ENSG00000118596	80.9524	SLC16A7	solute carrier family 16 member 7 [Source:HGNC Symbol;Acc:HGNC:10928]	9194	ENSCAFP00000000441	ENSCAFT00000000487	11.8374	11.9388	11.1119	10.1222	9.22789	10.6755	11.2119	11.945	2431.83	0.195513	0.778195	0.909779
ZC2HC1B	484017	ENSCAFG00000000317	zinc finger C2HC-type containing 1B [Source:VGNC Symbol;Acc:VGNC:48548]	ENSCAFG00000000317	ENSG00000118491	77.0642	ZC2HC1B	zinc finger C2HC-type containing 1B [Source:HGNC Symbol;Acc:HGNC:21174]	153918	ENSCAFP00000033598	ENSCAFT00000037946	4.15771	5.53823	5.90611	5.35648	5.87501	5.97883	4.05748	6.56118	48.7616	0.364036	0.591329	0.823613
PLAGL1	484018	ENSCAFG00000000318	PLAG1 like zinc finger 1 [Source:VGNC Symbol;Acc:VGNC:44639]	ENSCAFG00000000318	ENSG00000118495	91.1447	PLAGL1	PLAG1 like zinc finger 1 [Source:HGNC Symbol;Acc:HGNC:9046]	5325	ENSCAFP00000000443	ENSCAFT00000000490	12.1283	12.6787	12.1543	12.1032	10.9417	12.121	12.3682	12.0952	4508.41	0.098285	0.820786	0.926776
SERF2	478280	ENSCAFG00000000320	small EDRK-rich factor 2 [Source:VGNC Symbol;Acc:VGNC:49647]	ENSCAFG00000000320	ENSG00000140264	97.7444	SERF2	small EDRK-rich factor 2 [Source:HGNC Symbol;Acc:HGNC:10757]	10169	ENSCAFP00000000444	ENSCAFT00000000491	13.8402	11.4271	13.7063	12.588	13.2734	13.0679	11.9828	11.0953	7707.25	-0.890092	0.191652	0.495075
STX11	484019	ENSCAFG00000000322	syntaxin 11 [Source:VGNC Symbol;Acc:VGNC:46950]	ENSCAFG00000000322	ENSG00000135604	82.5784	STX11	syntaxin 11 [Source:HGNC Symbol;Acc:HGNC:11429]	8676	ENSCAFP00000000446	ENSCAFT00000000493	15.0546	13.1358	13.3051	10.0629	10.4921	9.63566	10.2648	9.45477	7297.99	-3.32607	0.000718069	0.0128113
USP15	474424	ENSCAFG00000000323	ubiquitin specific peptidase 15 [Source:VGNC Symbol;Acc:VGNC:48180]	ENSCAFG00000000323	ENSG00000135655	98.8798	USP15	ubiquitin specific peptidase 15 [Source:HGNC Symbol;Acc:HGNC:12613]	9958	ENSCAFP00000000450,ENSCAFP00000043164	ENSCAFT00000000496,ENSCAFT00000048170	12.98	13.3793	12.872	12.8606	12.2945	11.6859	12.8812	13.1578	7332.78	-0.21327	0.638432	0.849361
ENSCAFG00000000324		ENSCAFG00000000324		ENSCAFG00000000324							ENSCAFT00000000499	4.15771	4.1404	1.81852	5.20015	4.3561	6.47459	4.51794	4.82396	28.552	1.2482	0.128331	0.408223
UTRN	442965	ENSCAFG00000000326	utrophin [Source:VGNC Symbol;Acc:VGNC:48215]	ENSCAFG00000000326	ENSG00000152818	92.2494	UTRN	utrophin [Source:HGNC Symbol;Acc:HGNC:12635]	7402	ENSCAFP00000000453,ENSCAFP00000038981,ENSCAFP00000039395	ENSCAFT00000000501,ENSCAFT00000047082,ENSCAFT00000044228	15.5631	15.5289	15.1772	14.6304	15.4806	12.9348	13.7372	12.8717	29099.7	-2.05431	8.43657e-08	1.00203e-05
ENSCAFG00000000327		ENSCAFG00000000327		ENSCAFG00000000327							ENSCAFT00000000503	4.40721	3.59577	4.66843	4.03798	4.18838	5.04738	4.18709	3.82998	18.8627	0.220781	0.667555	0.865519
EPM2A	484022	ENSCAFG00000000329	EPM2A_ laforin glucan phosphatase [Source:VGNC Symbol;Acc:VGNC:53700]	ENSCAFG00000000329	ENSG00000112425	79.7153	EPM2A	EPM2A, laforin glucan phosphatase [Source:HGNC Symbol;Acc:HGNC:3413]	7957	ENSCAFP00000030595	ENSCAFT00000035347	7.73666	7.12544	6.31003	8.72497	8.87652	7.47487	9.84988	8.80697	358.247	0.921008	0.223364	0.533488
FBXO30	484023	ENSCAFG00000000330	F-box protein 30 [Source:VGNC Symbol;Acc:VGNC:40772]	ENSCAFG00000000330	ENSG00000118496	91.9571	FBXO30	F-box protein 30 [Source:HGNC Symbol;Acc:HGNC:15600]	84085	ENSCAFP00000000458	ENSCAFT00000000507	11.5518	11.6585	11.2952	11.6148	12.1776	10.1136	11.6279	12.9753	3604.26	0.305157	0.628737	0.843988
ENSCAFG00000000331		ENSCAFG00000000331		ENSCAFG00000000331	ENSG00000132963	87.3239	POMP	proteasome maturation protein [Source:HGNC Symbol;Acc:HGNC:20330]	51371	ENSCAFP00000000459	ENSCAFT00000000508	0	1.68618	1.42481	1.2645	3.92931	4.74747	3.14162	4.4695	9.29763	1.97933	0.0725997	0.291484
GRM6	481452	ENSCAFG00000000332	glutamate metabotropic receptor 6 [Source:VGNC Symbol;Acc:VGNC:41513]	ENSCAFG00000000332	ENSG00000113262	94.9886	GRM6	glutamate metabotropic receptor 6 [Source:HGNC Symbol;Acc:HGNC:4598]	2916	ENSCAFP00000000460	ENSCAFT00000000509	2.9522	0	0	0	1.32101	2.84935	0	4.28613	4.11929	1.6761	0.314332	0.628822
MON2	481141	ENSCAFG00000000333	MON2 homolog_ regulator of endosome-to-Golgi trafficking [Source:VGNC Symbol;Acc:VGNC:43315]	ENSCAFG00000000333	ENSG00000061987	98.0803	MON2	MON2 homolog, regulator of endosome-to-Golgi trafficking [Source:HGNC Symbol;Acc:HGNC:29177]	23041	ENSCAFP00000038437,ENSCAFP00000000464	ENSCAFT00000048388,ENSCAFT00000000513	13.5064	13.8085	13.6237	13.434	13.1446	12.4048	13.1534	13.9171	11090.5	-0.228917	0.585954	0.823613
ADAMTS2	481453	ENSCAFG00000000334	ADAM metallopeptidase with thrombospondin type 1 motif 2 [Source:VGNC Symbol;Acc:VGNC:37598]	ENSCAFG00000000334	ENSG00000087116	90.4959	ADAMTS2	ADAM metallopeptidase with thrombospondin type 1 motif 2 [Source:HGNC Symbol;Acc:HGNC:218]	9509	ENSCAFP00000000462	ENSCAFT00000000511	5.55618	6.0777	0	11.6369	11.9474	9.3503	12.858	10.6799	2119.82	0.91359	0.544634	0.802319
SHPRH	476233	ENSCAFG00000000335	SNF2 histone linker PHD RING helicase [Source:VGNC Symbol;Acc:VGNC:49029]	ENSCAFG00000000335	ENSG00000146414	92.5223	SHPRH	SNF2 histone linker PHD RING helicase [Source:HGNC Symbol;Acc:HGNC:19336]	257218	ENSCAFP00000000468	ENSCAFT00000000517	12.3456	12.6551	12.5133	12.3811	12.1934	11.2024	11.625	12.2366	4731.51	-0.669796	0.0401859	0.201004
HNRNPH1	481455	ENSCAFG00000000336	heterogeneous nuclear ribonucleoprotein H1 [Source:VGNC Symbol;Acc:VGNC:51723]	ENSCAFG00000000336	ENSG00000169045	99.7722	HNRNPH1	heterogeneous nuclear ribonucleoprotein H1 [Source:HGNC Symbol;Acc:HGNC:5041]	3187	ENSCAFP00000000471	ENSCAFT00000000520	16.0466	16.2732	15.9355	16.4619	16.4619	15.0094	15.6045	16.2191	68646.3	-0.55129	0.135592	0.419376
PPM1H	474425	ENSCAFG00000000337	protein phosphatase_ Mg2+/Mn2+ dependent 1H [Source:VGNC Symbol;Acc:VGNC:44868]	ENSCAFG00000000337	ENSG00000111110	96.2963	PPM1H	protein phosphatase, Mg2+/Mn2+ dependent 1H [Source:HGNC Symbol;Acc:HGNC:18583]	57460	ENSCAFP00000000473	ENSCAFT00000000522	12.9948	12.7279	11.8615	11.3182	11.0624	13.3794	13.069	14.8594	9040.54	1.74452	0.008475	0.0728625
GRM1	484024	ENSCAFG00000000338	glutamate metabotropic receptor 1 [Source:VGNC Symbol;Acc:VGNC:41508]	ENSCAFG00000000338	ENSG00000152822	95.4812	GRM1	glutamate metabotropic receptor 1 [Source:HGNC Symbol;Acc:HGNC:4593]	2911	ENSCAFP00000000479	ENSCAFT00000000528	0	0	0	2.7246	2.45818	0	3.00767	3.91674	3.9063	1.30467	0.424594	0.71643
AVPR1A	481142	ENSCAFG00000000339	arginine vasopressin receptor 1A [Source:VGNC Symbol;Acc:VGNC:38318]	ENSCAFG00000000339	ENSG00000166148	81.6425	AVPR1A	arginine vasopressin receptor 1A [Source:HGNC Symbol;Acc:HGNC:895]	552	ENSCAFP00000000475	ENSCAFT00000000524	0	0	0	3.61112	2.45818	8.44962	6.60362	5.40691	62.7507	4.74974	0.000497677	0.00989911
ENSCAFG00000000340	481143	ENSCAFG00000000340	COX assembly mitochondrial protein 2 homolog [Source:NCBI gene;Acc:102155476]	ENSCAFG00000000340	ENSG00000103121	88.6076	CMC2	C-X9-C motif containing 2 [Source:HGNC Symbol;Acc:HGNC:24447]	56942	ENSCAFP00000000477	ENSCAFT00000000526	10.6813	10.6619	10.8794	10.5915	10.1696	11.3104	10.8589	11.3108	1846.22	0.557528	0.0404818	0.201813
ENSCAFG00000000341		ENSCAFG00000000341		ENSCAFG00000000341	ENSG00000118600	78.4906	RXYLT1	ribitol xylosyltransferase 1 [Source:HGNC Symbol;Acc:HGNC:13530]	10329	ENSCAFP00000000480	ENSCAFT00000000529	9.52495	10.0873	9.26272	10.6059	10.6922	10.1561	10.473	11.5369	1397.17	0.691348	0.198067	0.502968
RUFY1	481454	ENSCAFG00000000344	RUN and FYVE domain containing 1 [Source:VGNC Symbol;Acc:VGNC:45803]	ENSCAFG00000000344	ENSG00000176783	86.1559	RUFY1	RUN and FYVE domain containing 1 [Source:HGNC Symbol;Acc:HGNC:19760]	80230	ENSCAFP00000038523,ENSCAFP00000000488	ENSCAFT00000047107,ENSCAFT00000000538	13.3427	13.3697	13.2896	13.0513	12.3894	12.6997	13.1987	12.1194	8166.9	-0.387229	0.332279	0.644657
SRGAP1	481144	ENSCAFG00000000345	SLIT-ROBO Rho GTPase activating protein 1 [Source:VGNC Symbol;Acc:VGNC:46801]	ENSCAFG00000000345	ENSG00000196935	98.895	SRGAP1	SLIT-ROBO Rho GTPase activating protein 1 [Source:HGNC Symbol;Acc:HGNC:17382]	57522	ENSCAFP00000042500,ENSCAFP00000000489	ENSCAFT00000048655,ENSCAFT00000000539	0	5.87453	3.57908	9.78305	9.34388	7.12534	9.81271	12.2901	955.221	2.14933	0.13993	0.425622
CBY3		ENSCAFG00000000347	chibby family member 3 [Source:VGNC Symbol;Acc:VGNC:51702]	ENSCAFG00000000347	ENSG00000204659	62.0408	CBY3	chibby family member 3 [Source:HGNC Symbol;Acc:HGNC:33278]	646019	ENSCAFP00000000495,ENSCAFP00000038877	ENSCAFT00000000545,ENSCAFT00000044838	0	0	3.76934	1.2645	1.32101	2.03682	0	0	2.33002	-1.0918	0.520867	0.785843
CANX	403908	ENSCAFG00000000348	calnexin [Source:VGNC Symbol;Acc:VGNC:38695]	ENSCAFG00000000348	ENSG00000127022	92.2689	CANX	calnexin [Source:HGNC Symbol;Acc:HGNC:1473]	821	ENSCAFP00000042695,ENSCAFP00000000498,ENSCAFP00000036920	ENSCAFT00000048458,ENSCAFT00000000548,ENSCAFT00000045938	14.7814	14.9433	15.0014	16.1764	15.6636	15.1655	16.4039	16.5634	54840.7	0.733614	0.16211	0.458584
MAML1		ENSCAFG00000000350	mastermind like transcriptional coactivator 1 [Source:VGNC Symbol;Acc:VGNC:42939]	ENSCAFG00000000350	ENSG00000161021	84.3597	MAML1	mastermind like transcriptional coactivator 1 [Source:HGNC Symbol;Acc:HGNC:13632]	9794	ENSCAFP00000000502,ENSCAFP00000034146,ENSCAFP00000034145	ENSCAFT00000000552,ENSCAFT00000038429,ENSCAFT00000038428	13.6762	13.5013	13.1629	12.5264	12.5205	11.8896	12.7977	13.3083	8335.3	-0.371726	0.450264	0.737013
C10H12orf56	100683508	ENSCAFG00000000351	chromosome 10 C12orf56 homolog [Source:VGNC Symbol;Acc:VGNC:52478]	ENSCAFG00000000351	ENSG00000185306	79.4913	C12orf56	chromosome 12 open reading frame 56 [Source:HGNC Symbol;Acc:HGNC:26967]	115749	ENSCAFP00000040762,ENSCAFP00000000500	ENSCAFT00000043053,ENSCAFT00000000550	5.37281	5.81893	6.32526	7.05343	7.02085	6.33367	6.53223	8.75199	129.638	1.15045	0.113798	0.382329
XPOT	474427	ENSCAFG00000000352	exportin for tRNA [Source:VGNC Symbol;Acc:VGNC:48465]	ENSCAFG00000000352	ENSG00000184575	98.5462	XPOT	exportin for tRNA [Source:HGNC Symbol;Acc:HGNC:12826]	11260	ENSCAFP00000000504,ENSCAFP00000039683	ENSCAFT00000000554,ENSCAFT00000048549	14.0862	14.5345	14.2364	14.5587	14.1008	14.8891	14.9593	15.5816	26669.3	0.85455	0.0040944	0.0444751
STXBP5	476237	ENSCAFG00000000353	syntaxin binding protein 5 [Source:VGNC Symbol;Acc:VGNC:46963]	ENSCAFG00000000353	ENSG00000164506	98.3507	STXBP5	syntaxin binding protein 5 [Source:HGNC Symbol;Acc:HGNC:19665]	134957	ENSCAFP00000000510,ENSCAFP00000000509	ENSCAFT00000000561,ENSCAFT00000000560	14.5473	14.5354	13.1407	11.8809	11.5683	11.1548	11.6662	13.6743	10265.6	-0.970904	0.270684	0.58524
LTC4S	607316	ENSCAFG00000000354	leukotriene C4 synthase [Source:VGNC Symbol;Acc:VGNC:51742]	ENSCAFG00000000354	ENSG00000213316	88	LTC4S	leukotriene C4 synthase [Source:HGNC Symbol;Acc:HGNC:6719]	4056	ENSCAFP00000000503	ENSCAFT00000000553	0	0	3.47363	3.84028	8.57307	9.69808	10.359	11.8749	787.507	3.57918	0.0206235	0.131016
MGAT4B	481458	ENSCAFG00000000355	mannosyl (alpha-1_3-)-glycoprotein beta-1_4-N-acetylglucosaminyltransferase_ isozyme B [Source:VGNC Symbol;Acc:VGNC:51745]	ENSCAFG00000000355	ENSG00000161013	93.0657	MGAT4B	mannosyl (alpha-1,3-)-glycoprotein beta-1,4-N-acetylglucosaminyltransferase, isozyme B [Source:HGNC Symbol;Acc:HGNC:7048]	11282	ENSCAFP00000000511	ENSCAFT00000000562	14.0456	14.4175	13.9316	13.6427	14.5024	13.7149	14.776	14.733	19892.6	0.337386	0.394403	0.692591
TBK1	481145	ENSCAFG00000000356	TANK binding kinase 1 [Source:VGNC Symbol;Acc:VGNC:47160]	ENSCAFG00000000356	ENSG00000183735	96.7078	TBK1	TANK binding kinase 1 [Source:HGNC Symbol;Acc:HGNC:11584]	29110	ENSCAFP00000000505	ENSCAFT00000000555	14.3682	14.7984	14.1765	13.7657	13.313	13.0508	14.0263	13.973	16688.4	-0.417353	0.370977	0.676137
ENSCAFG00000000357		ENSCAFG00000000357		ENSCAFG00000000357							ENSCAFT00000000556	0	0	0	1.63397	0	0	1.74311	0	0.556402	0.42352	0.817219	0.924753
GNS	474429	ENSCAFG00000000359	glucosamine (N-acetyl)-6-sulfatase [Source:VGNC Symbol;Acc:VGNC:54150]	ENSCAFG00000000359	ENSG00000135677	97.137	GNS	glucosamine (N-acetyl)-6-sulfatase [Source:HGNC Symbol;Acc:HGNC:4422]	2799	ENSCAFP00000000512	ENSCAFT00000000563	15.2247	15.2078	14.4202	14.4782	13.949	11.8274	14.0309	13.9461	21605.8	-1.14871	0.0570818	0.25106
SQSTM1		ENSCAFG00000000360	sequestosome 1 [Source:VGNC Symbol;Acc:VGNC:46787]	ENSCAFG00000000360	ENSG00000161011	68.1499	SQSTM1	sequestosome 1 [Source:HGNC Symbol;Acc:HGNC:11280]	8878	ENSCAFP00000000516	ENSCAFT00000000567	13.0015	12.9278	12.8475	12.9635	13.6238	12.857	13.9734	15.5956	14623.2	1.4243	0.023557	0.142108
TBC1D30	481147	ENSCAFG00000000361	TBC1 domain family member 30 [Source:VGNC Symbol;Acc:VGNC:47146]	ENSCAFG00000000361	ENSG00000111490	90.6702	TBC1D30	TBC1 domain family member 30 [Source:HGNC Symbol;Acc:HGNC:29164]	23329	ENSCAFP00000041759,ENSCAFP00000000514	ENSCAFT00000048434,ENSCAFT00000000565	13.152	13.3008	11.51	10.2884	9.73487	8.80032	10.2621	11.8736	3703.83	-1.31749	0.165414	0.462891
WIF1	481148	ENSCAFG00000000364	WNT inhibitory factor 1 [Source:VGNC Symbol;Acc:VGNC:48409]	ENSCAFG00000000364	ENSG00000156076	94.723	WIF1	WNT inhibitory factor 1 [Source:HGNC Symbol;Acc:HGNC:18081]	11197	ENSCAFP00000000520	ENSCAFT00000000572	5.29239	6.21326	3.10124	10.6885	9.29481	10.2825	7.97387	5.6542	492.443	0.0881714	0.945738	0.974588
ENSCAFG00000000365	607250	ENSCAFG00000000365	MRN complex interacting protein [Source:NCBI gene;Acc:607250]	ENSCAFG00000000365	ENSG00000161010	80.2817	MRNIP	MRN complex interacting protein [Source:HGNC Symbol;Acc:HGNC:30817]	51149	ENSCAFP00000000518	ENSCAFT00000000570	11.3412	12.443	11.3163	11.6514	12.2094	12.5846	12.9776	14.5913	7193.67	1.74864	0.0030638	0.0362305
SASH1	608649	ENSCAFG00000000366	SAM and SH3 domain containing 1 [Source:VGNC Symbol;Acc:VGNC:45871]	ENSCAFG00000000366	ENSG00000111961	88.4584	SASH1	SAM and SH3 domain containing 1 [Source:HGNC Symbol;Acc:HGNC:19182]	23328	ENSCAFP00000000523	ENSCAFT00000000575	8.80748	8.28321	8.02957	14.8194	14.5881	12.5193	11.7865	12.957	8988.57	-0.784443	0.539802	0.799225
ENPP3	474820	ENSCAFG00000000367	ectonucleotide pyrophosphatase/phosphodiesterase 3 [Source:VGNC Symbol;Acc:VGNC:40376]	ENSCAFG00000000367	ENSG00000154269	85.0457	ENPP3	ectonucleotide pyrophosphatase/phosphodiesterase 3 [Source:HGNC Symbol;Acc:HGNC:3358]	5169	ENSCAFP00000000005,ENSCAFP00000000528	ENSCAFT00000000005,ENSCAFT00000000580	7.9016	7.90352	7.23789	8.56856	10.0866	6.93112	7.30639	5.92924	303.721	-1.8113	0.0139898	0.101972
ENSCAFG00000000370	474432	ENSCAFG00000000370	transmembrane BAX inhibitor motif containing 4 [Source:NCBI gene;Acc:474432]	ENSCAFG00000000370	ENSG00000155957	88.2353	TMBIM4	transmembrane BAX inhibitor motif containing 4 [Source:HGNC Symbol;Acc:HGNC:24257]	51643	ENSCAFP00000000527	ENSCAFT00000000579	14.3902	14.354	13.8688	13.086	12.9853	13.3588	13.425	13.5269	13434.5	-0.411499	0.371305	0.676299
UST	476238	ENSCAFG00000000372	uronyl 2-sulfotransferase [Source:VGNC Symbol;Acc:VGNC:48207]	ENSCAFG00000000372	ENSG00000111962	90.205	UST	uronyl 2-sulfotransferase [Source:HGNC Symbol;Acc:HGNC:17223]	10090	ENSCAFP00000000525	ENSCAFT00000000577	9.44815	10.1812	10.6543	11.9006	10.7961	12.3753	12.0022	12.0149	2827.28	1.28181	0.0288262	0.161845
TAB2	484028	ENSCAFG00000000373	TGF-beta activated kinase 1 (MAP3K7) binding protein 2 [Source:VGNC Symbol;Acc:VGNC:53995]	ENSCAFG00000000373	ENSG00000055208	96.5368	TAB2	TGF-beta activated kinase 1 (MAP3K7) binding protein 2 [Source:HGNC Symbol;Acc:HGNC:17075]	23118	ENSCAFP00000000532	ENSCAFT00000000584	14.0415	14.2316	13.9514	13.9782	13.2887	13.3525	13.8666	14.1833	15259.7	-0.0896976	0.797339	0.912825
IRAK3	481150	ENSCAFG00000000374	interleukin 1 receptor associated kinase 3 [Source:VGNC Symbol;Acc:VGNC:54151]	ENSCAFG00000000374	ENSG00000090376	79.8058	IRAK3	interleukin 1 receptor associated kinase 3 [Source:HGNC Symbol;Acc:HGNC:17020]	11213	ENSCAFP00000000535	ENSCAFT00000000586	10.7086	10.0695	9.91142	9.39246	8.92625	7.74909	8.51433	8.63212	729.89	-1.55076	0.00224696	0.0291416
ZC3H12D		ENSCAFG00000000375	zinc finger CCCH-type containing 12D [Source:VGNC Symbol;Acc:VGNC:54006]	ENSCAFG00000000375	ENSG00000178199	62.6804	ZC3H12D	zinc finger CCCH-type containing 12D [Source:HGNC Symbol;Acc:HGNC:21175]	340152	ENSCAFP00000000536	ENSCAFT00000000588	11.5513	10.5691	12.2215	9.44421	7.65132	10.4304	9.31025	5.54948	1530.92	-1.42648	0.175059	0.475105
ENSCAFG00000000376		ENSCAFG00000000376		ENSCAFG00000000376	ENSG00000167863	89.441	ATP5PD	ATP synthase peripheral stalk subunit d [Source:HGNC Symbol;Acc:HGNC:845]	10476	ENSCAFP00000042171	ENSCAFT00000000590	11.1989	11.2656	10.7156	10.4026	9.55689	8.09309	9.26509	8.79271	1240.62	-1.91579	0.000223926	0.00559918
ENSCAFG00000000377		ENSCAFG00000000377		ENSCAFG00000000377	ENSG00000167283	88.3495	ATP5MG	ATP synthase membrane subunit g [Source:HGNC Symbol;Acc:HGNC:14247]	10632	ENSCAFP00000000539	ENSCAFT00000000591	9.19524	9.73969	9.57624	9.94268	9.62965	10.7142	9.92148	8.95268	889.744	0.390618	0.400602	0.697646
HELB	608595	ENSCAFG00000000378	DNA helicase B [Source:VGNC Symbol;Acc:VGNC:41648]	ENSCAFG00000000378	ENSG00000127311	66.8722	HELB	DNA helicase B [Source:HGNC Symbol;Acc:HGNC:17196]	92797	ENSCAFP00000000540,ENSCAFP00000031011	ENSCAFT00000000592,ENSCAFT00000035720	10.7067	10.1771	10.8215	9.90624	10.3403	10.4814	10.6393	10.7128	1448.68	0.184044	0.556987	0.811555
PPIL4		ENSCAFG00000000379	peptidylprolyl isomerase like 4 [Source:VGNC Symbol;Acc:VGNC:44857]	ENSCAFG00000000379	ENSG00000131013	91.8251	PPIL4	peptidylprolyl isomerase like 4 [Source:HGNC Symbol;Acc:HGNC:15702]	85313	ENSCAFP00000000541	ENSCAFT00000000593	12.9368	13.3529	13.1271	13.0682	12.9231	12.5334	12.8595	13.1004	8217.51	-0.239599	0.324574	0.637517
MED23	474822	ENSCAFG00000000380	mediator complex subunit 23 [Source:VGNC Symbol;Acc:VGNC:43131]	ENSCAFG00000000380	ENSG00000112282	98.2495	MED23	mediator complex subunit 23 [Source:HGNC Symbol;Acc:HGNC:2372]	9439	ENSCAFP00000000544	ENSCAFT00000000597	13.0281	13.2281	13.1398	12.7505	13.1813	11.3747	12.0024	13.0199	7276.28	-0.770069	0.0799985	0.309742
TBC1D9B	481460	ENSCAFG00000000381	TBC1 domain family member 9B [Source:VGNC Symbol;Acc:VGNC:47153]	ENSCAFG00000000381	ENSG00000197226	92.7049	TBC1D9B	TBC1 domain family member 9B [Source:HGNC Symbol;Acc:HGNC:29097]	23061	ENSCAFP00000037783,ENSCAFP00000000545	ENSCAFT00000046292,ENSCAFT00000000598	14.0373	13.8878	13.816	14.2596	14.0358	12.9102	14.333	14.1715	16197.7	-0.0855118	0.831076	0.93236
ENSCAFG00000000382		ENSCAFG00000000382		ENSCAFG00000000382							ENSCAFT00000000595	0	3.45696	0.881583	1.2645	1.69938	3.21346	2.86	3.15911	4.61779	1.27228	0.233937	0.545398
GRIP1		ENSCAFG00000000384	glutamate receptor interacting protein 1 [Source:VGNC Symbol;Acc:VGNC:41498]	ENSCAFG00000000384	ENSG00000155974	95.814	GRIP1	glutamate receptor interacting protein 1 [Source:HGNC Symbol;Acc:HGNC:18708]	23426	ENSCAFP00000038957,ENSCAFP00000000554	ENSCAFT00000044628,ENSCAFT00000000607	8.70637	10.632	9.06134	8.61574	8.83452	8.83341	8.05252	8.30629	552.232	-0.94364	0.120307	0.394613
KATNA1	476240	ENSCAFG00000000385	katanin catalytic subunit A1 [Source:VGNC Symbol;Acc:VGNC:42216]	ENSCAFG00000000385	ENSG00000186625	97.3523	KATNA1	katanin catalytic subunit A1 [Source:HGNC Symbol;Acc:HGNC:6216]	11104	ENSCAFP00000000550	ENSCAFT00000000603	11.0586	11.4213	11.1509	11.0941	11.2564	11.3464	11.1165	11.8084	2523.01	0.249565	0.335648	0.64756
ARG1	474823	ENSCAFG00000000386	arginase 1 [Source:VGNC Symbol;Acc:VGNC:38041]	ENSCAFG00000000386	ENSG00000118520	90.303	ARG1	arginase 1 [Source:HGNC Symbol;Acc:HGNC:663]	383	ENSCAFP00000000548,ENSCAFP00000000552	ENSCAFT00000000601,ENSCAFT00000000605	6.59206	6.31724	6.37003	7.39739	8.18459	8.13085	6.43119	8.97559	197.559	0.976782	0.170399	0.468611
LATS1	476241	ENSCAFG00000000387	large tumor suppressor kinase 1 [Source:VGNC Symbol;Acc:VGNC:42598]	ENSCAFG00000000387	ENSG00000131023	96.5395	LATS1	large tumor suppressor kinase 1 [Source:HGNC Symbol;Acc:HGNC:6514]	9113	ENSCAFP00000000561,ENSCAFP00000041999	ENSCAFT00000000614,ENSCAFT00000044921	11.9551	12.4172	12.5726	12.6144	13.0393	12.051	12.3162	13.0222	5984.34	-0.0375014	0.923884	0.963557
ENSCAFG00000000388	102154748	ENSCAFG00000000388	E3 ubiquitin-protein ligase TRIM39 [Source:NCBI gene;Acc:102154748]	ENSCAFG00000000388	ENSG00000204599	99.3852	TRIM39	tripartite motif containing 39 [Source:HGNC Symbol;Acc:HGNC:10065]	56658	ENSCAFP00000000564	ENSCAFT00000000617	10.3096	10.651	10.4866	10.2631	10.566	8.68901	9.72738	10.1745	1183.08	-0.800011	0.0453689	0.217219
ENSCAFG00000000389		ENSCAFG00000000389		ENSCAFG00000000389						ENSCAFP00000000565	ENSCAFT00000000618	1.08625	1.68618	3.85582	2.87007	1.99885	3.366	2.86	2.43486	5.7631	0.301161	0.737754	0.906528
NUP43	484031	ENSCAFG00000000390	nucleoporin 43 [Source:VGNC Symbol;Acc:VGNC:44055]	ENSCAFG00000000390	ENSG00000120253	95	NUP43	nucleoporin 43 [Source:HGNC Symbol;Acc:HGNC:21182]	348995	ENSCAFP00000000567	ENSCAFT00000000620	11.233	11.7412	12.025	12.3872	11.8145	12.173	12.3007	12.4943	4297.66	0.436443	0.199102	0.503809
RASGEF1C		ENSCAFG00000000391	RasGEF domain family member 1C [Source:VGNC Symbol;Acc:VGNC:45369]	ENSCAFG00000000391	ENSG00000146090	93.3761	RASGEF1C	RasGEF domain family member 1C [Source:HGNC Symbol;Acc:HGNC:27400]	255426	ENSCAFP00000000568,ENSCAFP00000036021,ENSCAFP00000039759	ENSCAFT00000000622,ENSCAFT00000048461,ENSCAFT00000047085	0	4.46411	5.08123	5.05555	4.88116	2.03682	2.50972	1.86563	15.6367	-2.47768	0.0162339	0.112376
PCMT1	476242	ENSCAFG00000000393	protein-L-isoaspartate (D-aspartate) O-methyltransferase [Source:NCBI gene;Acc:476242]	ENSCAFG00000000393	ENSG00000120265	96.1538	PCMT1	protein-L-isoaspartate (D-aspartate) O-methyltransferase [Source:HGNC Symbol;Acc:HGNC:8728]	5110	ENSCAFP00000000571	ENSCAFT00000000625	12.4904	12.7738	12.5478	12.7044	13.2175	12.7901	12.8502	13.0469	7233.3	0.12838	0.633244	0.846263
RPP21	474824	ENSCAFG00000000394	ribonuclease P/MRP subunit p21 [Source:VGNC Symbol;Acc:VGNC:54354]	ENSCAFG00000000394	ENSG00000241370	56.4854	RPP21	ribonuclease P/MRP subunit p21 [Source:HGNC Symbol;Acc:HGNC:21300]	79897	ENSCAFP00000000570	ENSCAFT00000000624	10.3236	10.0799	10.6996	10.5704	10.7931	12.3157	10.846	11.1258	2060.84	1.04629	0.0197394	0.127315
MAPK9	474652	ENSCAFG00000000395	mitogen-activated protein kinase 9 [Source:VGNC Symbol;Acc:VGNC:43004]	ENSCAFG00000000395	ENSG00000050748	99.2924	MAPK9	mitogen-activated protein kinase 9 [Source:HGNC Symbol;Acc:HGNC:6886]	5601	ENSCAFP00000000579	ENSCAFT00000000634	12.9954	13.3317	13.1034	13.289	13.2398	12.3095	12.775	13.2978	8638.18	-0.344287	0.262468	0.577826
GNL1	474825	ENSCAFG00000000396	G protein nucleolar 1 (putative) [Source:NCBI gene;Acc:474825]	ENSCAFG00000000396	ENSG00000204590	97.6936	GNL1	G protein nucleolar 1 (putative) [Source:HGNC Symbol;Acc:HGNC:4413]	2794	ENSCAFP00000000572	ENSCAFT00000000627	11.7198	12.481	12.0737	12.5553	12.7573	13.2577	12.799	11.7899	5849.59	0.366613	0.421666	0.714206
CAND1		ENSCAFG00000000397	cullin associated and neddylation dissociated 1 [Source:VGNC Symbol;Acc:VGNC:38694]	ENSCAFG00000000397	ENSG00000111530	99.9172	CAND1	cullin associated and neddylation dissociated 1 [Source:HGNC Symbol;Acc:HGNC:30688]	55832	ENSCAFP00000000584	ENSCAFT00000000639	13.57	13.9929	13.8893	14.2646	13.8115	13.0773	13.5605	14.4492	15098	-0.112042	0.783651	0.909779
LRP11	100688818	ENSCAFG00000000398	LDL receptor related protein 11 [Source:VGNC Symbol;Acc:VGNC:42773]	ENSCAFG00000000398	ENSG00000120256	86.7168	LRP11	LDL receptor related protein 11 [Source:HGNC Symbol;Acc:HGNC:16936]	84918	ENSCAFP00000000573	ENSCAFT00000000626	11.5748	11.9943	11.6226	11.9413	11.8767	13.6998	13.249	13.0342	6174.93	1.53488	1.04257e-08	1.76455e-06
ENSCAFG00000000399		ENSCAFG00000000399		ENSCAFG00000000399	ENSG00000111981	33.0275	ULBP1	UL16 binding protein 1 [Source:HGNC Symbol;Acc:HGNC:14893]	80329	ENSCAFP00000037726,ENSCAFP00000000574	ENSCAFT00000042946,ENSCAFT00000000628	8.27559	8.10872	8.80293	7.78452	7.78964	9.40196	9.99412	12.0815	937.089	2.6781	6.52378e-05	0.00224584
ENSCAFG00000000400		ENSCAFG00000000400		ENSCAFG00000000400						ENSCAFP00000000575	ENSCAFT00000000630	6.29466	4.72833	4.46335	2.7246	0.806699	7.37051	6.32255	0.911823	46.853	1.4239	0.258912	0.575252
ENSCAFG00000000402	611924	ENSCAFG00000000402	protein phosphatase 1 regulatory inhibitor subunit 14C [Source:NCBI gene;Acc:611924]	ENSCAFG00000000402						ENSCAFP00000037007,ENSCAFP00000000576	ENSCAFT00000046557,ENSCAFT00000000631	0	3.30337	0	7.35476	10.6869	4.95417	6.75762	5.07093	248.609	-1.91121	0.240551	0.552042
IYD	476244	ENSCAFG00000000404	iodotyrosine deiodinase [Source:VGNC Symbol;Acc:VGNC:42164]	ENSCAFG00000000404	ENSG00000009765	70.3448	IYD	iodotyrosine deiodinase [Source:HGNC Symbol;Acc:HGNC:21071]	389434	ENSCAFP00000000578	ENSCAFT00000000633	4.6843	0	3.67734	0	3.92931	6.52408	2.29648	7.82988	46.5263	2.82853	0.0416797	0.205927
PLEKHG1	484035	ENSCAFG00000000405	pleckstrin homology and RhoGEF domain containing G1 [Source:VGNC Symbol;Acc:VGNC:44676]	ENSCAFG00000000405	ENSG00000120278	84.842	PLEKHG1	pleckstrin homology and RhoGEF domain containing G1 [Source:HGNC Symbol;Acc:HGNC:20884]	57480	ENSCAFP00000000583	ENSCAFT00000000638	8.59763	8.82137	10.4755	13.2391	12.6136	10.1014	10.2492	9.33781	2644.29	-1.72893	0.0835698	0.318749
PPP1R10	481705	ENSCAFG00000000406	protein phosphatase 1 regulatory subunit 10 [Source:VGNC Symbol;Acc:VGNC:44876]	ENSCAFG00000000406	ENSG00000204569	95.8511	PPP1R10	protein phosphatase 1 regulatory subunit 10 [Source:HGNC Symbol;Acc:HGNC:9284]	5514	ENSCAFP00000039379,ENSCAFP00000000590	ENSCAFT00000048295,ENSCAFT00000000645	14.2004	14.0801	13.6412	12.9182	13.0909	13.5326	13.1808	13.8875	12708.6	-0.110772	0.800653	0.914886
DYRK2	481152	ENSCAFG00000000407	dual specificity tyrosine phosphorylation regulated kinase 2 [Source:VGNC Symbol;Acc:VGNC:40157]	ENSCAFG00000000407	ENSG00000127334	98.6689	DYRK2	dual specificity tyrosine phosphorylation regulated kinase 2 [Source:HGNC Symbol;Acc:HGNC:3093]	8445	ENSCAFP00000000587	ENSCAFT00000000642	10.9893	11.0576	11.286	11.1015	11.0815	11.5929	11.802	12.3977	2884.18	0.861207	0.00180555	0.0247828
IFNG	403801	ENSCAFG00000000408	interferon gamma [Source:VGNC Symbol;Acc:VGNC:41879]	ENSCAFG00000000408	ENSG00000111537	65.6627	IFNG	interferon gamma [Source:HGNC Symbol;Acc:HGNC:5438]	3458	ENSCAFP00000000588	ENSCAFT00000000643	4.40721	8.17665	7.31624	6.09418	5.2653	7.84957	9.32792	4.41093	182.912	1.25889	0.225036	0.535142
ENSCAFG00000000409		ENSCAFG00000000409		ENSCAFG00000000409	ENSG00000111536	65.4762	IL26	interleukin 26 [Source:HGNC Symbol;Acc:HGNC:17119]	55801	ENSCAFP00000000589	ENSCAFT00000000644	0	4.66667	4.08793	1.2645	1.99885	0	0	0	5.60041	-4.25011	0.00898966	0.07598
IL22	481153	ENSCAFG00000000410	interleukin 22 [Source:VGNC Symbol;Acc:VGNC:41969]	ENSCAFG00000000410	ENSG00000127318	90.5028	IL22	interleukin 22 [Source:HGNC Symbol;Acc:HGNC:14900]	50616	ENSCAFP00000000592	ENSCAFT00000000647	0	0	0	0	1.32101	2.36117	0	2.43486	1.25542	1.94768	0.272839	0.587603
MRPS18B	474827	ENSCAFG00000000411	mitochondrial ribosomal protein S18B [Source:VGNC Symbol;Acc:VGNC:43413]	ENSCAFG00000000411	ENSG00000204568	84.0467	MRPS18B	mitochondrial ribosomal protein S18B [Source:HGNC Symbol;Acc:HGNC:14516]	28973	ENSCAFP00000000593	ENSCAFT00000000648	12.2969	12.8876	12.7477	12.6166	12.318	13.4591	13.3363	13.5296	8036.86	0.847997	0.000531299	0.0103433
MDM1	474439	ENSCAFG00000000412	Mdm1 nuclear protein [Source:VGNC Symbol;Acc:VGNC:43105]	ENSCAFG00000000412	ENSG00000111554	79.6961	MDM1	Mdm1 nuclear protein [Source:HGNC Symbol;Acc:HGNC:29917]	56890	ENSCAFP00000039901,ENSCAFP00000000594	ENSCAFT00000044658,ENSCAFT00000000649	12.0571	12.2447	11.4574	11.9869	11.0466	11.0074	11.2546	11.2092	3120.25	-0.654112	0.0769143	0.30243
MTHFD1L	476245	ENSCAFG00000000413	methylenetetrahydrofolate dehydrogenase (NADP+ dependent) 1 like [Source:NCBI gene;Acc:476245]	ENSCAFG00000000413	ENSG00000120254	93.7788	MTHFD1L	methylenetetrahydrofolate dehydrogenase (NADP+ dependent) 1 like [Source:HGNC Symbol;Acc:HGNC:21055]	25902	ENSCAFP00000000601	ENSCAFT00000000656	11.3078	11.9562	12.1731	11.7789	10.4548	12.5144	11.6951	13.3738	4477.25	1.01437	0.0708949	0.287574
ATAT1	477580	ENSCAFG00000000414	alpha tubulin acetyltransferase 1 [Source:VGNC Symbol;Acc:VGNC:38204]	ENSCAFG00000000414	ENSG00000137343	83.6538	ATAT1	alpha tubulin acetyltransferase 1 [Source:HGNC Symbol;Acc:HGNC:21186]	79969	ENSCAFP00000000597	ENSCAFT00000000652	11.7883	11.5645	11.2172	10.34	10.779	11.158	10.5503	10.3553	2135.76	-0.491366	0.279454	0.594284
ENSCAFG00000000415	608981	ENSCAFG00000000415	RAP1B_ member of RAS oncogene family [Source:NCBI gene;Acc:608981]	ENSCAFG00000000415						ENSCAFP00000000596	ENSCAFT00000000651	15.7143	16.1438	15.7222	15.9259	14.6285	15.7021	15.553	14.9537	50114.2	-0.267697	0.537095	0.797005
C12H6orf136	474828	ENSCAFG00000000416	chromosome 12 C6orf136 homolog [Source:VGNC Symbol;Acc:VGNC:49213]	ENSCAFG00000000416	ENSG00000204564	88.4984	C6orf136	chromosome 6 open reading frame 136 [Source:HGNC Symbol;Acc:HGNC:21301]	221545	ENSCAFP00000034471	ENSCAFT00000038720	13.6721	13.6359	13.0476	12.0143	12.0069	12.9993	12.3614	12.4139	7675.02	-0.421791	0.44186	0.729949
NUP107	474440	ENSCAFG00000000417	nucleoporin 107 [Source:VGNC Symbol;Acc:VGNC:44044]	ENSCAFG00000000417	ENSG00000111581	93.5135	NUP107	nucleoporin 107 [Source:HGNC Symbol;Acc:HGNC:29914]	57122	ENSCAFP00000000604	ENSCAFT00000000659	11.3988	11.8501	11.8729	12.2595	12.0181	12.015	12.1406	12.3068	4113.28	0.251166	0.367794	0.6732
MDM2	403693	ENSCAFG00000000418	MDM2 proto-oncogene [Source:VGNC Symbol;Acc:VGNC:43106]	ENSCAFG00000000418	ENSG00000135679	87.6984	MDM2	MDM2 proto-oncogene [Source:HGNC Symbol;Acc:HGNC:6973]	4193	ENSCAFP00000000608	ENSCAFT00000000663	12.8808	13.5531	13.475	13.5199	13.636	13.5432	14.4161	13.8773	13032.9	0.550041	0.102185	0.359094
AKAP12	476246	ENSCAFG00000000419	A-kinase anchoring protein 12 [Source:VGNC Symbol;Acc:VGNC:37754]	ENSCAFG00000000419	ENSG00000131016	67.8977	AKAP12	A-kinase anchoring protein 12 [Source:HGNC Symbol;Acc:HGNC:370]	9590	ENSCAFP00000000609	ENSCAFT00000000664	6.52326	7.35778	8.61113	14.956	14.1805	11.407	10.1222	10.5417	7038.9	-2.10753	0.116364	0.387118
CPM		ENSCAFG00000000420	carboxypeptidase M [Source:VGNC Symbol;Acc:VGNC:54521]	ENSCAFG00000000420	ENSG00000135678	76.3587	CPM	carboxypeptidase M [Source:HGNC Symbol;Acc:HGNC:2311]	1368	ENSCAFP00000000610	ENSCAFT00000000665	10.3349	9.67462	10.2861	9.7052	12.913	10.6044	13.6158	11.3098	3568.19	1.13079	0.240214	0.551611
ENSCAFG00000000421		ENSCAFG00000000421		ENSCAFG00000000421						ENSCAFP00000040009,ENSCAFP00000037974	ENSCAFT00000048600,ENSCAFT00000000666	2.12752	3.59577	3.57908	3.0022	2.80604	3.04286	2.86	2.17814	6.93049	-0.426974	0.527472	0.791925
ZBTB2	484036	ENSCAFG00000000422	zinc finger and BTB domain containing 2 [Source:VGNC Symbol;Acc:VGNC:54005]	ENSCAFG00000000422	ENSG00000181472	72.3589	ZBTB2	zinc finger and BTB domain containing 2 [Source:HGNC Symbol;Acc:HGNC:20868]	57621	ENSCAFP00000000611	ENSCAFT00000000667	12.4241	12.7534	12.5985	11.8052	11.5547	12.3282	12.1883	11.8623	4839.24	-0.157488	0.690218	0.879082
RMND1	476247	ENSCAFG00000000423	required for meiotic nuclear division 1 homolog [Source:VGNC Symbol;Acc:VGNC:53761]	ENSCAFG00000000423	ENSG00000155906	65.4941	RMND1	required for meiotic nuclear division 1 homolog [Source:HGNC Symbol;Acc:HGNC:21176]	55005	ENSCAFP00000000614	ENSCAFT00000000670	10.3083	10.7417	10.5697	10.8435	10.8574	11.0664	10.9733	10.9626	1791.92	0.321951	0.145898	0.435065
CPSF6		ENSCAFG00000000424	cleavage and polyadenylation specific factor 6 [Source:VGNC Symbol;Acc:VGNC:39577]	ENSCAFG00000000424	ENSG00000111605	100	CPSF6	cleavage and polyadenylation specific factor 6 [Source:HGNC Symbol;Acc:HGNC:13871]	11052	ENSCAFP00000000616,ENSCAFP00000038011,ENSCAFP00000040154,ENSCAFP00000036169	ENSCAFT00000000672,ENSCAFT00000046748,ENSCAFT00000043597,ENSCAFT00000048094	11.8698	12.0049	12.0961	12.4437	12.1479	12.6399	11.9154	12.502	4797.19	0.257879	0.370826	0.67609
ARMT1	611986	ENSCAFG00000000425	acidic residue methyltransferase 1 [Source:VGNC Symbol;Acc:VGNC:38130]	ENSCAFG00000000425	ENSG00000146476	87.9819	ARMT1	acidic residue methyltransferase 1 [Source:HGNC Symbol;Acc:HGNC:17872]	79624	ENSCAFP00000000618	ENSCAFT00000000674	12.3522	12.8588	12.3994	12.0574	11.8927	12.2938	12.4016	12.6973	5398.65	0.122513	0.704929	0.887504
LYZ	474442	ENSCAFG00000000426	lysozyme [Source:VGNC Symbol;Acc:VGNC:42901]	ENSCAFG00000000426	ENSG00000090382	80.4054	LYZ	lysozyme [Source:HGNC Symbol;Acc:HGNC:6740]	4069	ENSCAFP00000000619	ENSCAFT00000000675	20.1836	20.748	20.0059	16.9686	15.535	16.5406	18.0012	19.202	642659	-1.26479	0.21745	0.525685
DHX16	481706	ENSCAFG00000000427	DEAH-box helicase 16 [Source:VGNC Symbol;Acc:VGNC:39940]	ENSCAFG00000000427	ENSG00000204560	97.2169	DHX16	DEAH-box helicase 16 [Source:HGNC Symbol;Acc:HGNC:2739]	8449	ENSCAFP00000000629	ENSCAFT00000000685	14.072	14.1798	13.7076	12.5406	12.5842	13.7141	13.4241	13.1741	11865.3	-0.123665	0.813859	0.922609
YEATS4	474443	ENSCAFG00000000428	YEATS domain containing 4 [Source:VGNC Symbol;Acc:VGNC:48483]	ENSCAFG00000000428	ENSG00000127337	99.1189	YEATS4	YEATS domain containing 4 [Source:HGNC Symbol;Acc:HGNC:24859]	8089	ENSCAFP00000000622	ENSCAFT00000000678	10.5534	10.9314	10.9444	10.536	10.7206	11.685	11.3558	12.0429	2340.43	0.96894	0.000362365	0.00784411
CCDC170	476248	ENSCAFG00000000429	coiled-coil domain containing 170 [Source:VGNC Symbol;Acc:VGNC:38809]	ENSCAFG00000000429	ENSG00000120262	82.4611	CCDC170	coiled-coil domain containing 170 [Source:HGNC Symbol;Acc:HGNC:21177]	80129	ENSCAFP00000000621	ENSCAFT00000000677	5.29239	4.1404	0.881583	0	9.38487	4.21613	5.53562	5.34568	103.231	-1.62381	0.278003	0.593128
ESR1	403640	ENSCAFG00000000430	estrogen receptor 1 [Source:VGNC Symbol;Acc:VGNC:40476]	ENSCAFG00000000430	ENSG00000091831	90.1007	ESR1	estrogen receptor 1 [Source:HGNC Symbol;Acc:HGNC:3467]	2099	ENSCAFP00000000624	ENSCAFT00000000680	6.33536	6.02953	5.51245	8.08944	10.8845	1.02465	2.50972	3.91674	296.177	-5.32747	9.29814e-06	0.000492747
FRS2	474444	ENSCAFG00000000431	fibroblast growth factor receptor substrate 2 [Source:VGNC Symbol;Acc:VGNC:40986]	ENSCAFG00000000431	ENSG00000166225	99.2126	FRS2	fibroblast growth factor receptor substrate 2 [Source:HGNC Symbol;Acc:HGNC:16971]	10818	ENSCAFP00000000625	ENSCAFT00000000681	10.0239	9.25232	9.68948	9.99219	10.6383	7.92519	9.43944	10.9304	996.237	-0.0770523	0.910166	0.958214
CCT2	474445	ENSCAFG00000000432	chaperonin containing TCP1 subunit 2 [Source:VGNC Symbol;Acc:VGNC:38922]	ENSCAFG00000000432	ENSG00000166226	97.757	CCT2	chaperonin containing TCP1 subunit 2 [Source:HGNC Symbol;Acc:HGNC:1615]	10576	ENSCAFP00000000628	ENSCAFT00000000684	13.3777	13.8999	13.7839	14.6507	14.5802	15.2846	14.8928	15.0714	24376	0.940209	0.0211324	0.132961
GFPT2	474653	ENSCAFG00000000433	glutamine-fructose-6-phosphate transaminase 2 [Source:VGNC Symbol;Acc:VGNC:41188]	ENSCAFG00000000433	ENSG00000131459	97.654	GFPT2	glutamine-fructose-6-phosphate transaminase 2 [Source:HGNC Symbol;Acc:HGNC:4242]	9945	ENSCAFP00000000662	ENSCAFT00000000718	0	1.68618	0	9.12896	10.4292	12.0031	10.0842	9.77084	999.971	1.73938	0.289322	0.604646
LRRC10	481157	ENSCAFG00000000434	leucine rich repeat containing 10 [Source:VGNC Symbol;Acc:VGNC:54525]	ENSCAFG00000000434	ENSG00000198812	79.2115	LRRC10	leucine rich repeat containing 10 [Source:HGNC Symbol;Acc:HGNC:20264]	376132	ENSCAFP00000000631	ENSCAFT00000000687	0	0	0	0	1.32101	0	0	0	0.187301	-0.574911	0.753804	0.907971
BEST3	481158	ENSCAFG00000000435	bestrophin 3 [Source:VGNC Symbol;Acc:VGNC:38436]	ENSCAFG00000000435	ENSG00000127325	76.7964	BEST3	bestrophin 3 [Source:HGNC Symbol;Acc:HGNC:17105]	144453	ENSCAFP00000038606,ENSCAFP00000000632	ENSCAFT00000045671,ENSCAFT00000000688	0	0	0	0	0	0	0	0	0	0	1	1
RAB3IP	481159	ENSCAFG00000000436	RAB3A interacting protein [Source:VGNC Symbol;Acc:VGNC:54536]	ENSCAFG00000000436	ENSG00000127328	96.7949	RAB3IP	RAB3A interacting protein [Source:HGNC Symbol;Acc:HGNC:16508]	117177	ENSCAFP00000000636	ENSCAFT00000000692	9.06212	9.81089	9.23475	11.6801	12.8904	10.7115	11.0273	10.861	2315.64	-0.432343	0.630372	0.844614
PPP1R18	100856242	ENSCAFG00000000437	nurim [Source:NCBI gene;Acc:100856242]	ENSCAFG00000000437	ENSG00000146112	61.6541	PPP1R18	protein phosphatase 1 regulatory subunit 18 [Source:HGNC Symbol;Acc:HGNC:29413]	107987457	ENSCAFP00000000638,ENSCAFP00000000641	ENSCAFT00000000694,ENSCAFT00000000697	15.9424	15.8553	15.7529	14.7109	13.5831	15.3249	15.501	15.1135	42427.4	-0.0786048	0.893791	0.950696
MYRFL		ENSCAFG00000000439	myelin regulatory factor like [Source:HGNC Symbol;Acc:HGNC:26316]	ENSCAFG00000000439	ENSG00000166268	85.4749	MYRFL	myelin regulatory factor like [Source:HGNC Symbol;Acc:HGNC:26316]	196446	ENSCAFP00000000642	ENSCAFT00000000698	0	2.93624	0	6.63185	11.3985	1.02465	3.91507	3.5332	353.645	-3.76756	0.025072	0.148437
CNOT2	474446	ENSCAFG00000000441	CCR4-NOT transcription complex subunit 2 [Source:VGNC Symbol;Acc:VGNC:39413]	ENSCAFG00000000441	ENSG00000111596	100	CNOT2	CCR4-NOT transcription complex subunit 2 [Source:HGNC Symbol;Acc:HGNC:7878]	4848	ENSCAFP00000000645	ENSCAFT00000000701	13.312	13.7519	13.4157	13.8608	13.821	12.8798	13.2415	13.4759	11606.2	-0.427334	0.124186	0.402316
MDC1		ENSCAFG00000000442	mediator of DNA damage checkpoint 1 [Source:VGNC Symbol;Acc:VGNC:43098]	ENSCAFG00000000442	ENSG00000137337	63.4565	MDC1	mediator of DNA damage checkpoint 1 [Source:HGNC Symbol;Acc:HGNC:21163]	9656	ENSCAFP00000000647,ENSCAFP00000038554,ENSCAFP00000000644	ENSCAFT00000000703,ENSCAFT00000043014,ENSCAFT00000000700	14.2056	14.5077	14.165	14.0399	13.5612	13.791	14.0215	14.2886	17537	-0.0788246	0.799454	0.914202
TUBB	474830	ENSCAFG00000000443	tubulin beta class I [Source:NCBI gene;Acc:474830]	ENSCAFG00000000443	ENSG00000196230	100	TUBB	tubulin beta class I [Source:HGNC Symbol;Acc:HGNC:20778]	203068	ENSCAFP00000000649	ENSCAFT00000000705	14.8488	15.314	15.1961	15.5136	15.6445	16.3131	16.3138	16.3219	56321.8	0.982248	0.000206084	0.00527481
FLOT1	474831	ENSCAFG00000000444	flotillin 1 [Source:VGNC Symbol;Acc:VGNC:40903]	ENSCAFG00000000444	ENSG00000137312	99.0632	FLOT1	flotillin 1 [Source:HGNC Symbol;Acc:HGNC:3757]	10211	ENSCAFP00000000650	ENSCAFT00000000706	16.6504	16.7153	16.1958	15.6385	15.7557	16.638	16.2793	16.0889	80385	0.09447	0.809775	0.919751
SYNE1		ENSCAFG00000000445	spectrin repeat containing nuclear envelope protein 1 [Source:VGNC Symbol;Acc:VGNC:47027]	ENSCAFG00000000445	ENSG00000131018	91.6591	SYNE1	spectrin repeat containing nuclear envelope protein 1 [Source:HGNC Symbol;Acc:HGNC:17089]	23345	ENSCAFP00000041619,ENSCAFP00000039418,ENSCAFP00000000744,ENSCAFP00000000701	ENSCAFT00000043078,ENSCAFT00000044768,ENSCAFT00000000809,ENSCAFT00000000760	15.4656	15.2598	14.9257	14.073	14.788	11.9142	12.711	11.8951	21936.8	-2.71011	5.92643e-10	1.47236e-07
PTPRB	481162	ENSCAFG00000000446	protein tyrosine phosphatase_ receptor type B [Source:VGNC Symbol;Acc:VGNC:45183]	ENSCAFG00000000446	ENSG00000127329	87.8104	PTPRB	protein tyrosine phosphatase, receptor type B [Source:HGNC Symbol;Acc:HGNC:9665]	5787	ENSCAFP00000000663,ENSCAFP00000000661	ENSCAFT00000000719,ENSCAFT00000000717	8.37655	9.00385	9.20828	12.8214	15.2093	9.78861	10.4465	9.01053	6168.37	-2.85972	0.0218795	0.135894
ENSCAFG00000000447	481708	ENSCAFG00000000447	immediate early response 3 [Source:NCBI gene;Acc:481708]	ENSCAFG00000000447	ENSG00000137331	43.125	IER3	immediate early response 3 [Source:HGNC Symbol;Acc:HGNC:5392]	8870	ENSCAFP00000000653	ENSCAFT00000000709	11.2296	7.3675	10.4357	7.6039	11.0634	9.14946	8.15905	6.72641	904.704	-1.83357	0.0533417	0.240548
DDR1	100856512	ENSCAFG00000000448	discoidin domain receptor tyrosine kinase 1 [Source:NCBI gene;Acc:100856512]	ENSCAFG00000000448	ENSG00000204580	88.49	DDR1	discoidin domain receptor tyrosine kinase 1 [Source:HGNC Symbol;Acc:HGNC:2730]	780	ENSCAFP00000040968,ENSCAFP00000000658	ENSCAFT00000044691,ENSCAFT00000000714	10.4154	9.29879	11.0381	12.2291	13.3681	9.75446	9.98635	8.47302	2712.2	-2.24227	0.0103347	0.0835736
TSPAN8	474448	ENSCAFG00000000450	tetraspanin 8 [Source:VGNC Symbol;Acc:VGNC:47925]	ENSCAFG00000000450	ENSG00000127324	73.8397	TSPAN8	tetraspanin 8 [Source:HGNC Symbol;Acc:HGNC:11855]	7103	ENSCAFP00000000667	ENSCAFT00000000723	12.5041	13.5083	11.8441	9.19085	17.1793	1.61773	6.68267	8.79557	21335	-6.01812	1.3366e-05	0.000662914
ENSCAFG00000000451		ENSCAFG00000000451		ENSCAFG00000000451	ENSG00000139292	87.3874	LGR5	leucine rich repeat containing G protein-coupled receptor 5 [Source:HGNC Symbol;Acc:HGNC:4504]	8549	ENSCAFP00000000668	ENSCAFT00000000724	0	0	0	0	6.86267	0	0	3.29487	15.524	-1.47298	0.419773	0.713453
ZFC3H1	474449	ENSCAFG00000000453	zinc finger C3H1-type containing [Source:VGNC Symbol;Acc:VGNC:48605]	ENSCAFG00000000453	ENSG00000133858	93.9318	ZFC3H1	zinc finger C3H1-type containing [Source:HGNC Symbol;Acc:HGNC:28328]	196441	ENSCAFP00000000672	ENSCAFT00000000728	14.1774	14.2643	13.8154	13.3209	12.8356	12.969	13.2215	13.3024	12228.5	-0.597046	0.161526	0.457692
VARS2	474833	ENSCAFG00000000454	valyl-tRNA synthetase 2_ mitochondrial [Source:VGNC Symbol;Acc:VGNC:48232]	ENSCAFG00000000454	ENSG00000137411	84.3866	VARS2	valyl-tRNA synthetase 2, mitochondrial [Source:HGNC Symbol;Acc:HGNC:21642]	57176	ENSCAFP00000032497,ENSCAFP00000000685	ENSCAFT00000037049,ENSCAFT00000000742	13.8775	13.926	13.6494	13.3257	13.501	14.7545	13.7319	14.3242	15884.3	0.65027	0.0572565	0.251414
THAP2	100683172	ENSCAFG00000000456	THAP domain containing 2 [Source:VGNC Symbol;Acc:VGNC:47327]	ENSCAFG00000000456	ENSG00000173451	93.4884	THAP2	THAP domain containing 2 [Source:HGNC Symbol;Acc:HGNC:20854]	83591	ENSCAFP00000000673	ENSCAFT00000000730	9.07119	9.37787	9.29015	9.26343	8.87422	8.56839	8.55392	9.48703	547.265	-0.244814	0.478526	0.757236
TMEM19		ENSCAFG00000000457	transmembrane protein 19 [Source:VGNC Symbol;Acc:VGNC:47514]	ENSCAFG00000000457	ENSG00000139291	92.9293	TMEM19	transmembrane protein 19 [Source:HGNC Symbol;Acc:HGNC:25605]	55266	ENSCAFP00000000674	ENSCAFT00000000731	10.5811	10.7124	11.209	11.6318	11.9281	10.1216	11.2247	12.143	2583.65	0.0794943	0.890554	0.949264
RAB21	100683312	ENSCAFG00000000458	RAB21_ member RAS oncogene family [Source:VGNC Symbol;Acc:VGNC:45261]	ENSCAFG00000000458	ENSG00000080371	88.6555	RAB21	RAB21, member RAS oncogene family [Source:HGNC Symbol;Acc:HGNC:18263]	23011	ENSCAFP00000000675	ENSCAFT00000000732	12.8024	12.963	12.1958	12.1048	11.7696	11.4417	12.162	12.7046	5218.43	-0.240257	0.604127	0.827609
TBC1D15	474451	ENSCAFG00000000459	TBC1 domain family member 15 [Source:VGNC Symbol;Acc:VGNC:47134]	ENSCAFG00000000459	ENSG00000121749	93.4018	TBC1D15	TBC1 domain family member 15 [Source:HGNC Symbol;Acc:HGNC:25694]	64786	ENSCAFP00000000678,ENSCAFP00000038365	ENSCAFT00000000735,ENSCAFT00000043266	13.2463	13.6408	12.9112	13.0599	12.7891	11.9041	12.9378	13.5458	8679.98	-0.214039	0.641818	0.852066
LAPTM4B	475042	ENSCAFG00000000460	lysosomal protein transmembrane 4 beta [Source:VGNC Symbol;Acc:VGNC:54319]	ENSCAFG00000000460	ENSG00000104341	67.4556	LAPTM4B	lysosomal protein transmembrane 4 beta [Source:HGNC Symbol;Acc:HGNC:13646]	55353	ENSCAFP00000000679	ENSCAFT00000000736	0	0	0	6.49274	11.4291	7.22846	5.60684	4.07601	382.243	-1.82725	0.298493	0.613394
TPH2	481165	ENSCAFG00000000462	tryptophan hydroxylase 2 [Source:VGNC Symbol;Acc:VGNC:47739]	ENSCAFG00000000462	ENSG00000139287	90.4277	TPH2	tryptophan hydroxylase 2 [Source:HGNC Symbol;Acc:HGNC:20692]	121278	ENSCAFP00000000683	ENSCAFT00000000740	2.9522	2.44257	2.95218	0	4.50633	4.04588	2.04617	4.86817	10.8118	0.869582	0.441257	0.729949
ERICH5		ENSCAFG00000000463	glutamate rich 5 [Source:VGNC Symbol;Acc:VGNC:40456]	ENSCAFG00000000463	ENSG00000177459	57.2152	ERICH5	glutamate rich 5 [Source:HGNC Symbol;Acc:HGNC:26823]	203111	ENSCAFP00000000681,ENSCAFP00000036598,ENSCAFP00000041136	ENSCAFT00000000738,ENSCAFT00000044774,ENSCAFT00000045664	4.48163	4.95157	4.76098	6.35121	6.5872	6.81663	7.32763	9.59456	162.084	2.63122	0.00135291	0.020219
CNOT6	481463	ENSCAFG00000000464	CCR4-NOT transcription complex subunit 6 [Source:VGNC Symbol;Acc:VGNC:39416]	ENSCAFG00000000464	ENSG00000113300	98.0251	CNOT6	CCR4-NOT transcription complex subunit 6 [Source:HGNC Symbol;Acc:HGNC:14099]	57472	ENSCAFP00000000688	ENSCAFT00000000745	13.5086	13.6988	13.1686	12.6875	13.1336	12.073	12.8817	13.0793	8780.59	-0.534913	0.17234	0.470698
ENSCAFG00000000465		ENSCAFG00000000465		ENSCAFG00000000465						ENSCAFP00000000682	ENSCAFT00000000739	2.72598	3.45696	3.35985	2.5628	1.69938	5.36961	5.20929	4.82396	16.9605	2.39123	4.12585e-05	0.00154403
POP1	481978	ENSCAFG00000000469	POP1 homolog_ ribonuclease P/MRP subunit [Source:VGNC Symbol;Acc:VGNC:44815]	ENSCAFG00000000469	ENSG00000104356	81.1523	POP1	POP1 homolog, ribonuclease P/MRP subunit [Source:HGNC Symbol;Acc:HGNC:30129]	10940	ENSCAFP00000000694,ENSCAFP00000039863	ENSCAFT00000000751,ENSCAFT00000046336	10.5652	10.8154	10.8645	11.3095	10.7123	11.8916	11.3045	11.4354	2310.96	0.685672	0.022344	0.137736
ENSCAFG00000000470		ENSCAFG00000000470		ENSCAFG00000000470	ENSG00000168631	42.0523	MUCL3	mucin like 3 [Source:HGNC Symbol;Acc:HGNC:21666]	135656	ENSCAFP00000042371,ENSCAFP00000000689	ENSCAFT00000047683,ENSCAFT00000000746	0	0	0	0	0.806699	4.90521	0	5.37662	8.78245	4.81616	0.00367911	0.0413576
ENSCAFG00000000471		ENSCAFG00000000471		ENSCAFG00000000471	ENSG00000204544	49.5283	MUC21	mucin 21, cell surface associated [Source:HGNC Symbol;Acc:HGNC:21661]	394263	ENSCAFP00000000690	ENSCAFT00000000747	0	0	0	0	0	0	0	0.911823	0.110178	0.487831	0.790144	0.909779
C12H6orf15	100688132	ENSCAFG00000000472	chromosome 12 C6orf15 homolog [Source:VGNC Symbol;Acc:VGNC:54280]	ENSCAFG00000000472	ENSG00000204542	65.7895	C6orf15	chromosome 6 open reading frame 15 [Source:HGNC Symbol;Acc:HGNC:13927]	29113	ENSCAFP00000000691	ENSCAFT00000000748	0	0	0	5.83536	5.32044	0	0.833916	0.911823	12.09	-3.11437	0.0685582	0.281467
TRHDE	481166	ENSCAFG00000000473	thyrotropin releasing hormone degrading enzyme [Source:VGNC Symbol;Acc:VGNC:47798]	ENSCAFG00000000473	ENSG00000072657	97.589	TRHDE	thyrotropin releasing hormone degrading enzyme [Source:HGNC Symbol;Acc:HGNC:30748]	29953	ENSCAFP00000000696	ENSCAFT00000000753	6.04759	7.70312	5.00758	7.67493	0	3.21346	0	4.41093	66.9506	-2.75062	0.05236	0.237807
CDSN	607062	ENSCAFG00000000474	corneodesmosin [Source:VGNC Symbol;Acc:VGNC:39082]	ENSCAFG00000000474	ENSG00000204539	77.3092	CDSN	corneodesmosin [Source:HGNC Symbol;Acc:HGNC:1802]	1041	ENSCAFP00000000693,ENSCAFP00000041928	ENSCAFT00000000750,ENSCAFT00000046793	0	0	0	4.55084	0	4.21613	3.26419	3.5332	7.40121	1.01278	0.547252	0.804364
PSORS1C2	100682937	ENSCAFG00000000475	psoriasis susceptibility 1 candidate 2 [Source:NCBI gene;Acc:100682937]	ENSCAFG00000000475	ENSG00000204538	83.8235	PSORS1C2	psoriasis susceptibility 1 candidate 2 [Source:HGNC Symbol;Acc:HGNC:17199]	170680	ENSCAFP00000000695	ENSCAFT00000000752	5.59022	6.74774	5.48557	5.74393	6.94393	10.139	5.20929	6.79672	205.608	2.32794	0.0150612	0.106881
CCHCR1	474834	ENSCAFG00000000478	coiled-coil alpha-helical rod protein 1 [Source:VGNC Symbol;Acc:VGNC:38877]	ENSCAFG00000000478	ENSG00000204536	83.5473	CCHCR1	coiled-coil alpha-helical rod protein 1 [Source:HGNC Symbol;Acc:HGNC:13930]	54535	ENSCAFP00000000702,ENSCAFP00000039498	ENSCAFT00000000761,ENSCAFT00000046522	12.2574	12.1397	12.0328	12.4258	13.271	12.9181	12.5325	11.4704	5684.9	-0.074392	0.880311	0.943945
KCNC2	481168	ENSCAFG00000000479	potassium voltage-gated channel subfamily C member 2 [Source:VGNC Symbol;Acc:VGNC:42237]	ENSCAFG00000000479	ENSG00000166006	95.8333	KCNC2	potassium voltage-gated channel subfamily C member 2 [Source:HGNC Symbol;Acc:HGNC:6234]	3747	ENSCAFP00000031066,ENSCAFP00000041799,ENSCAFP00000000699	ENSCAFT00000035769,ENSCAFT00000049760,ENSCAFT00000000758	5.25044	4.04669	3.47363	2.5628	5.02088	0	0.833916	2.65272	13.1434	-2.9746	0.00421396	0.0452834
NIPAL2		ENSCAFG00000000480	NIPA like domain containing 2 [Source:VGNC Symbol;Acc:VGNC:43816]	ENSCAFG00000000480	ENSG00000104361	89.3805	NIPAL2	NIPA like domain containing 2 [Source:HGNC Symbol;Acc:HGNC:25854]	79815	ENSCAFP00000035150	ENSCAFT00000039314	10.6341	11.6536	12.0215	11.1985	12.275	8.78009	9.02184	8.932	2214.3	-2.71335	2.04117e-09	4.38689e-07
CAPS2	481169	ENSCAFG00000000481	calcyphosine 2 [Source:VGNC Symbol;Acc:VGNC:38710]	ENSCAFG00000000481	ENSG00000180881	66.7224	CAPS2	calcyphosine 2 [Source:HGNC Symbol;Acc:HGNC:16471]	84698	ENSCAFP00000000704	ENSCAFT00000000763	9.54026	8.99447	7.56113	8.53623	9.67266	4.80199	5.91818	9.85838	454.933	-0.584237	0.559798	0.813662
FLT4	481464	ENSCAFG00000000482	fms related tyrosine kinase 4 [Source:VGNC Symbol;Acc:VGNC:40910]	ENSCAFG00000000482	ENSG00000037280	86.4964	FLT4	fms related tyrosine kinase 4 [Source:HGNC Symbol;Acc:HGNC:3767]	2324	ENSCAFP00000000712,ENSCAFP00000036790	ENSCAFT00000000771,ENSCAFT00000047300	5.7493	6.43287	6.00405	12.8125	13.571	11.857	9.52773	12.9403	3983.35	0.0564922	0.96726	0.983758
TCF19	474835	ENSCAFG00000000483	transcription factor 19 [Source:VGNC Symbol;Acc:VGNC:47191]	ENSCAFG00000000483	ENSG00000137310	85.4651	TCF19	transcription factor 19 [Source:HGNC Symbol;Acc:HGNC:11629]	6941	ENSCAFP00000000705	ENSCAFT00000000764	9.82744	10.5199	10.5569	10.3005	10.0716	11.1626	10.0842	11.0158	1457.61	0.540159	0.152041	0.444544
STK3	475045	ENSCAFG00000000484	serine/threonine kinase 3 [Source:VGNC Symbol;Acc:VGNC:46911]	ENSCAFG00000000484	ENSG00000104375	97.7597	STK3	serine/threonine kinase 3 [Source:HGNC Symbol;Acc:HGNC:11406]	6788	ENSCAFP00000000711	ENSCAFT00000000770	9.59995	10.1221	9.94263	11.5132	12.2502	11.6636	12.0434	12.6056	3044.87	1.05488	0.137973	0.422564
ENSCAFG00000000485	481709	ENSCAFG00000000485	POU class 5 homeobox 1 [Source:NCBI gene;Acc:481709]	ENSCAFG00000000485	ENSG00000204531	90.8333	POU5F1	POU class 5 homeobox 1 [Source:HGNC Symbol;Acc:HGNC:9221]	5460	ENSCAFP00000000709	ENSCAFT00000000768	4.61986	3.45696	0	1.63397	2.80604	2.03682	0.833916	0	5.69399	-2.23526	0.0998857	0.354231
DLA88	474836	ENSCAFG00000000487	MHC class I DLA-88 [Source:NCBI gene;Acc:474836]	ENSCAFG00000000487	ENSG00000206503	69.898	HLA-A	major histocompatibility complex, class I, A [Source:HGNC Symbol;Acc:HGNC:4931]	3105	ENSCAFP00000000718,ENSCAFP00000000716	ENSCAFT00000000779,ENSCAFT00000000775	17.47	15.2388	17.444	17.5147	16.9574	13.6489	18.3421	10.8692	132505	-0.269098	0.813653	0.922514
KCNS2	481979	ENSCAFG00000000488	potassium voltage-gated channel modifier subfamily S member 2 [Source:VGNC Symbol;Acc:VGNC:42294]	ENSCAFG00000000488	ENSG00000156486	96.4361	KCNS2	potassium voltage-gated channel modifier subfamily S member 2 [Source:HGNC Symbol;Acc:HGNC:6301]	3788	ENSCAFP00000000715	ENSCAFT00000000774	0	0	0	0	1.32101	0	0	0.911823	0.297479	-0.0935493	0.959299	0.979957
ENSCAFG00000000489		ENSCAFG00000000489		ENSCAFG00000000489						ENSCAFP00000030707	ENSCAFT00000000815	11.1669	10.6168	10.0474	8.23084	4.9872	7.44948	6.9616	8.3537	734.783	-2.1457	0.0318128	0.172423
ENSCAFG00000000491		ENSCAFG00000000491		ENSCAFG00000000491	ENSG00000010244	93.1868	ZNF207	zinc finger protein 207 [Source:HGNC Symbol;Acc:HGNC:12998]	7756	ENSCAFP00000038516	ENSCAFT00000000777	3.31987	2.93624	3.35985	4.71391	2.80604	5.29554	4.4678	3.29487	15.5451	0.957191	0.199587	0.504181
ENSCAFG00000000492		ENSCAFG00000000492		ENSCAFG00000000492	ENSG00000204525	72.6708	HLA-C	major histocompatibility complex, class I, C [Source:HGNC Symbol;Acc:HGNC:4933]	3107	ENSCAFP00000000727	ENSCAFT00000000791	9.81129	7.88333	10.1462	12.5611	13.2049	7.74214	12.0085	3.91674	2761.88	-1.10145	0.394593	0.692789
OSR2	481980	ENSCAFG00000000493	odd-skipped related transciption factor 2 [Source:VGNC Symbol;Acc:VGNC:44169]	ENSCAFG00000000493	ENSG00000164920	98.7179	OSR2	odd-skipped related transciption factor 2 [Source:HGNC Symbol;Acc:HGNC:15830]	116039	ENSCAFP00000000717	ENSCAFT00000000778	0	0	0	1.2645	4.88116	3.95257	2.86	4.21943	8.53041	0.834229	0.592439	0.824023
ENSCAFG00000000494	481468	ENSCAFG00000000494	cOR2AI2 olfactory receptor family 2 subfamily AI-like [Source:NCBI gene;Acc:481468]	ENSCAFG00000000494						ENSCAFP00000000719	ENSCAFT00000000780	0	0	0	0	0.806699	0	0	0	0.0936506	-0.285072	0.876417	0.94165
ENSCAFG00000000496		ENSCAFG00000000496		ENSCAFG00000000496							ENSCAFT00000000785	9.58526	10.0394	9.63397	10.6873	10.1668	11.158	10.8728	11.5919	1581.57	1.14493	0.00337825	0.0387988
ENSCAFG00000000497	100684769	ENSCAFG00000000497	immunity-related GTPase family M protein 1 [Source:NCBI gene;Acc:100684769]	ENSCAFG00000000497	ENSG00000237693	22.293	IRGM	immunity related GTPase M [Source:HGNC Symbol;Acc:HGNC:29597]	345611	ENSCAFP00000000720	ENSCAFT00000000781	13.0516	13.1808	13.3334	12.3853	11.6031	13.3718	15.0817	10.8888	10465.6	1.04615	0.204297	0.510033
ENSCAFG00000000498		ENSCAFG00000000498		ENSCAFG00000000498						ENSCAFP00000000722	ENSCAFT00000000784	13.0459	13.1654	13.5184	12.0674	11.5257	11.9729	14.2502	9.65417	7615.31	0.136936	0.878142	0.942868
DLA-64	474838	ENSCAFG00000000500	MHC class I DLA-64 [Source:NCBI gene;Acc:474838]	ENSCAFG00000000500	ENSG00000234745	71.1911	HLA-B	major histocompatibility complex, class I, B [Source:HGNC Symbol;Acc:HGNC:4932]	3106	ENSCAFP00000031410	ENSCAFT00000036073	18.1292	18.3569	17.9534	15.6018	15.1284	18.6699	18.1425	16.102	217313	0.403206	0.642441	0.852407
IFGGC1	481471	ENSCAFG00000000502	interferon-inducible GTPase 1-like [Source:NCBI gene;Acc:481471]	ENSCAFG00000000502						ENSCAFP00000032387	ENSCAFT00000036952	13.0935	12.7536	13.1219	12.2185	11.6594	12.6898	14.9522	10.8915	9094.89	0.986167	0.230833	0.541234
MCCD1	607150	ENSCAFG00000000506	mitochondrial coiled-coil domain 1 [Source:VGNC Symbol;Acc:VGNC:43072]	ENSCAFG00000000506	ENSG00000204511	80.1724	MCCD1	mitochondrial coiled-coil domain 1 [Source:HGNC Symbol;Acc:HGNC:20668]	401250	ENSCAFP00000000729	ENSCAFT00000000793	0	0	0	0	0	0	0	0	0	0	1	1
VPS13B	481981	ENSCAFG00000000507	vacuolar protein sorting 13 homolog B [Source:VGNC Symbol;Acc:VGNC:48275]	ENSCAFG00000000507	ENSG00000132549	90.321	VPS13B	vacuolar protein sorting 13 homolog B [Source:HGNC Symbol;Acc:HGNC:2183]	157680	ENSCAFP00000038220,ENSCAFP00000000746	ENSCAFT00000043554,ENSCAFT00000000811	13.6475	13.4034	13.5804	12.8502	12.8444	11.5938	12.7221	13.5582	9069.69	-0.462584	0.37149	0.676299
DDX39B	474839	ENSCAFG00000000509	DExD-box helicase 39B [Source:VGNC Symbol;Acc:VGNC:39855]	ENSCAFG00000000509	ENSG00000198563	99.5327	DDX39B	DExD-box helicase 39B [Source:HGNC Symbol;Acc:HGNC:13917]	7919	ENSCAFP00000031897,ENSCAFP00000000732	ENSCAFT00000036511,ENSCAFT00000000797	15.0892	15.2461	14.9015	14.4351	14.1442	15.8045	15.0318	15.1062	33822.1	0.531953	0.184841	0.486867
PRR16	100686740	ENSCAFG00000000510	proline rich 16 [Source:VGNC Symbol;Acc:VGNC:45041]	ENSCAFG00000000510	ENSG00000184838	92.4342	PRR16	proline rich 16 [Source:HGNC Symbol;Acc:HGNC:29654]	51334	ENSCAFP00000035850,ENSCAFP00000000731	ENSCAFT00000048082,ENSCAFT00000000795	4.24576	0	0.881583	5.93793	8.0319	9.75963	9.12855	7.87933	249.858	2.52269	0.0671507	0.277709
SRFBP1	608560	ENSCAFG00000000512	serum response factor binding protein 1 [Source:VGNC Symbol;Acc:VGNC:46800]	ENSCAFG00000000512	ENSG00000151304	78.5047	SRFBP1	serum response factor binding protein 1 [Source:HGNC Symbol;Acc:HGNC:26333]	153443	ENSCAFP00000000735,ENSCAFP00000000734	ENSCAFT00000000800,ENSCAFT00000000799	9.1331	9.74343	10.2275	11.4604	11.1877	11.1041	11.3148	11.4864	1922.2	0.68916	0.254103	0.569205
ATP6V1G2	474840	ENSCAFG00000000513	ATPase H+ transporting V1 subunit G2 [Source:VGNC Symbol;Acc:VGNC:52107]	ENSCAFG00000000513	ENSG00000213760	96.6102	ATP6V1G2	ATPase H+ transporting V1 subunit G2 [Source:HGNC Symbol;Acc:HGNC:862]	534	ENSCAFP00000000733	ENSCAFT00000000798	6.45101	6.16947	5.56474	6.12349	5.77986	6.60296	5.53562	4.63217	61.4811	-0.240829	0.654321	0.857482
LTA	607183	ENSCAFG00000000515	Canis lupus familiaris lymphotoxin alpha (LTA)_ mRNA. [Source:RefSeq mRNA;Acc:NM_001313849]	ENSCAFG00000000515	ENSG00000226979	77.451	LTA	lymphotoxin alpha [Source:HGNC Symbol;Acc:HGNC:6709]	4049	ENSCAFP00000000737	ENSCAFT00000000802	7.83219	6.92936	8.67497	8.63368	5.59096	7.07088	8.46087	4.52579	213.214	-0.471456	0.604769	0.827754
TNF	403922	ENSCAFG00000000517	tumor necrosis factor [Source:VGNC Symbol;Acc:VGNC:47647]	ENSCAFG00000000517	ENSG00000232810	90.9871	TNF	tumor necrosis factor [Source:HGNC Symbol;Acc:HGNC:11892]	7124	ENSCAFP00000000739	ENSCAFT00000000804	9.80225	10.2951	10.3656	10.6903	5.81868	11.8896	10.9456	8.6979	1418.9	0.923336	0.326595	0.639265
ENSCAFG00000000519	474655	ENSCAFG00000000519	zinc finger protein 474 [Source:NCBI gene;Acc:474655]	ENSCAFG00000000519	ENSG00000250803	22.1978		zinc finger protein 474-like [Source:NCBI gene;Acc:100505841]	100505841	ENSCAFP00000039928,ENSCAFP00000000741	ENSCAFT00000046002,ENSCAFT00000000806	4.06394	0	0	4.03798	8.14313	0	0	7.60669	63.3457	0.028064	0.987519	0.994275
SNCAIP	481479	ENSCAFG00000000522	synuclein alpha interacting protein [Source:VGNC Symbol;Acc:VGNC:46597]	ENSCAFG00000000522	ENSG00000064692	92.0306	SNCAIP	synuclein alpha interacting protein [Source:HGNC Symbol;Acc:HGNC:11139]	9627	ENSCAFP00000000752	ENSCAFT00000000818	4.24576	3.45696	4.40718	9.5438	11.6225	6.27706	6.83876	6.90679	531.81	-2.44801	0.0683519	0.281003
ENSCAFG00000000523		ENSCAFG00000000523		ENSCAFG00000000523							ENSCAFT00000000826	3.61261	4.22838	5.00758	4.82516	5.14826	2.62581	3.67104	3.29487	18.4601	-1.46442	0.0131304	0.0979392
GLIPR1	474452	ENSCAFG00000000525	GLI pathogenesis related 1 [Source:VGNC Symbol;Acc:VGNC:41260]	ENSCAFG00000000525	ENSG00000139278	69.5167	GLIPR1	GLI pathogenesis related 1 [Source:HGNC Symbol;Acc:HGNC:17001]	11010	ENSCAFP00000000751,ENSCAFP00000039516	ENSCAFT00000000817,ENSCAFT00000044675	14.8796	15.068	14.2397	14.1888	11.2134	13.4082	13.4992	13.6071	17476	-0.814033	0.26588	0.579865
ENSCAFG00000000528		ENSCAFG00000000528		ENSCAFG00000000528	ENSG00000111615	81.016	KRR1	KRR1, small subunit processome component homolog [Source:HGNC Symbol;Acc:HGNC:5176]	11103	ENSCAFP00000000755	ENSCAFT00000000822	11.8369	11.9987	11.7936	11.6978	11.7857	10.9987	10.9989	12.1254	3338.19	-0.34391	0.352939	0.661563
RGS22		ENSCAFG00000000529	regulator of G protein signaling 22 [Source:VGNC Symbol;Acc:VGNC:45532]	ENSCAFG00000000529	ENSG00000132554	81.8026	RGS22	regulator of G protein signaling 22 [Source:HGNC Symbol;Acc:HGNC:24499]	26166	ENSCAFP00000000757	ENSCAFT00000000824	8.49357	10.2139	8.84053	9.858	11.5396	7.36146	8.23969	10.4382	969.694	-0.877851	0.323308	0.636255
SNX2	474657	ENSCAFG00000000530	sorting nexin 2 [Source:VGNC Symbol;Acc:VGNC:46629]	ENSCAFG00000000530	ENSG00000205302	99.2537	SNX2	sorting nexin 2 [Source:HGNC Symbol;Acc:HGNC:11173]	6643	ENSCAFP00000034493	ENSCAFT00000038741	14.4036	14.8368	13.8982	14.6946	14.0333	14.0705	15.4885	13.5556	23086.9	0.190984	0.724925	0.899213
ENSCAFG00000000532		ENSCAFG00000000532		ENSCAFG00000000532	ENSG00000053372	86.2661	MRTO4	MRT4 homolog, ribosome maturation factor [Source:HGNC Symbol;Acc:HGNC:18477]	51154	ENSCAFP00000035363	ENSCAFT00000000827	4.80515	5.97969	5.45819	5.7812	7.64053	5.40526	4.65867	7.07656	73.0213	-0.19978	0.807807	0.918891
PRRC2A	481713	ENSCAFG00000000533	proline rich coiled-coil 2A [Source:VGNC Symbol;Acc:VGNC:45052]	ENSCAFG00000000533	ENSG00000204469	90.5268	PRRC2A	proline rich coiled-coil 2A [Source:HGNC Symbol;Acc:HGNC:13918]	7916	ENSCAFP00000000801	ENSCAFT00000000874	16.3629	15.5242	15.8819	14.562	14.1339	15.1203	14.9478	14.9076	41488.2	-0.505999	0.378231	0.682697
SNX24		ENSCAFG00000000534	sorting nexin 24 [Source:VGNC Symbol;Acc:VGNC:51763]	ENSCAFG00000000534	ENSG00000064652	76.2162	SNX24	sorting nexin 24 [Source:HGNC Symbol;Acc:HGNC:21533]	28966	ENSCAFP00000042413,ENSCAFP00000000759	ENSCAFT00000043218,ENSCAFT00000000828	7.533	7.01844	7.71943	10.2795	10.8286	8.36161	9.84375	8.58984	651.52	-0.370934	0.692137	0.880419
MYCT1	612005	ENSCAFG00000000535	MYC target 1 [Source:VGNC Symbol;Acc:VGNC:43530]	ENSCAFG00000000535	ENSG00000120279	85.8974	MYCT1	MYC target 1 [Source:HGNC Symbol;Acc:HGNC:23172]	80177	ENSCAFP00000042028,ENSCAFP00000000760,ENSCAFP00000037468	ENSCAFT00000048517,ENSCAFT00000000829,ENSCAFT00000043332	10.8479	11.2662	8.69856	12.643	14.8966	10.7648	9.81521	8.53261	5577.75	-2.73982	0.01268	0.0961023
ENSCAFG00000000536		ENSCAFG00000000536		ENSCAFG00000000536						ENSCAFP00000038065	ENSCAFT00000000835	5.37281	5.50338	4.15768	0	4.55312	3.62983	1.35898	3.29487	18.2349	-1.57775	0.169374	0.467642
VIP	484038	ENSCAFG00000000538	vasoactive intestinal peptide [Source:VGNC Symbol;Acc:VGNC:54000]	ENSCAFG00000000538	ENSG00000146469	85.8824	VIP	vasoactive intestinal peptide [Source:HGNC Symbol;Acc:HGNC:12693]	7432	ENSCAFP00000000762	ENSCAFT00000000831	3.85585	5.53823	4.01463	3.97505	5.34724	0	0	0	16.0681	-6.32806	3.48479e-07	3.49511e-05
ENSCAFG00000000540		ENSCAFG00000000540		ENSCAFG00000000540							ENSCAFT00000000839	6.23136	5.3549	7.30859	8.58972	9.59373	6.60296	6.7366	7.65796	228.793	-1.018	0.259629	0.576227
CEP120	474659	ENSCAFG00000000543	centrosomal protein 120 [Source:VGNC Symbol;Acc:VGNC:39116]	ENSCAFG00000000543	ENSG00000168944	90.3727	CEP120	centrosomal protein 120 [Source:HGNC Symbol;Acc:HGNC:26690]	153241	ENSCAFP00000000774	ENSCAFT00000000846	14.507	14.6622	13.5542	12.917	12.7265	12.2021	12.8194	11.4165	11302.1	-1.58244	0.0111193	0.0877619
FBXO43	481982	ENSCAFG00000000544	F-box protein 43 [Source:VGNC Symbol;Acc:VGNC:40783]	ENSCAFG00000000544	ENSG00000156509	78.1923	FBXO43	F-box protein 43 [Source:HGNC Symbol;Acc:HGNC:28521]	286151	ENSCAFP00000000767	ENSCAFT00000000837	3.31987	2.11339	3.76934	1.92785	2.45818	4.21613	3.83822	6.73837	21.1135	2.64977	0.00286224	0.034418
ENSCAFG00000000545		ENSCAFG00000000545		ENSCAFG00000000545							ENSCAFT00000000838	0	0	0	0	0	0	0	0	0	0	1	1
FBXO5	612020	ENSCAFG00000000547	F-box protein 5 [Source:VGNC Symbol;Acc:VGNC:40787]	ENSCAFG00000000547	ENSG00000112029	79.4183	FBXO5	F-box protein 5 [Source:HGNC Symbol;Acc:HGNC:13584]	26271	ENSCAFP00000038421,ENSCAFP00000000768	ENSCAFT00000042996,ENSCAFT00000000840	8.65905	9.91565	10.2812	9.82381	9.3472	11.3544	10.0612	11.3063	1297.88	1.28715	0.0127091	0.096169
ENSCAFG00000000548		ENSCAFG00000000548		ENSCAFG00000000548	ENSG00000104450	76.9084	SPAG1	sperm associated antigen 1 [Source:HGNC Symbol;Acc:HGNC:11212]	6674	ENSCAFP00000000777	ENSCAFT00000000849	10.1968	10.0364	10.179	9.74583	10.51	9.98841	9.83265	9.74736	1059.88	-0.294109	0.258006	0.574195
MTRF1L	484040	ENSCAFG00000000549	mitochondrial translational release factor 1 like [Source:VGNC Symbol;Acc:VGNC:53739]	ENSCAFG00000000549	ENSG00000112031	91.5966	MTRF1L	mitochondrial translational release factor 1 like [Source:HGNC Symbol;Acc:HGNC:21051]	54516	ENSCAFP00000000769	ENSCAFT00000000841	10.0577	10.1506	10.0634	10.1213	9.24581	11.3486	10.4698	10.5519	1314.07	0.874545	0.0213738	0.133889
RGS17	608867	ENSCAFG00000000550	regulator of G protein signaling 17 [Source:VGNC Symbol;Acc:VGNC:45526]	ENSCAFG00000000550	ENSG00000091844	98.0952	RGS17	regulator of G protein signaling 17 [Source:HGNC Symbol;Acc:HGNC:14088]	26575	ENSCAFP00000000775	ENSCAFT00000000847	7.30606	7.43378	7.41924	7.93678	7.80422	7.678	6.64932	6.75023	171.959	-0.498296	0.195692	0.500246
ENSCAFG00000000554	100685429	ENSCAFG00000000554	RAB_ member of RAS oncogene family like 2B [Source:NCBI gene;Acc:100685429]	ENSCAFG00000000554	ENSG00000079974	87.0968	RABL2B	RAB, member of RAS oncogene family like 2B [Source:HGNC Symbol;Acc:HGNC:9800]	11158	ENSCAFP00000000779	ENSCAFT00000000852	10.5229	11.0873	10.2566	10.823	10.6219	10.5327	10.427	11.3537	1715.6	0.142765	0.698426	0.884009
RNF19A	475049	ENSCAFG00000000555	ring finger protein 19A_ RBR E3 ubiquitin protein ligase [Source:VGNC Symbol;Acc:VGNC:45650]	ENSCAFG00000000555	ENSG00000034677	97.852	RNF19A	ring finger protein 19A, RBR E3 ubiquitin protein ligase [Source:HGNC Symbol;Acc:HGNC:13432]	25897	ENSCAFP00000000787	ENSCAFT00000000860	13.9677	14.2193	13.9994	13.6407	13.9393	13.0764	13.8659	13.9152	14870.3	-0.295943	0.34032	0.650028
CSNK1G3	481481	ENSCAFG00000000557	casein kinase 1 gamma 3 [Source:VGNC Symbol;Acc:VGNC:39669]	ENSCAFG00000000557	ENSG00000151292	99.5272	CSNK1G3	casein kinase 1 gamma 3 [Source:HGNC Symbol;Acc:HGNC:2456]	1456	ENSCAFP00000000799,ENSCAFP00000042546	ENSCAFT00000000872,ENSCAFT00000043830	13.4458	14.0482	12.847	12.1215	12.3743	11.7327	12.0848	11.5845	7005.14	-1.29783	0.0157202	0.109944
ACR	606765	ENSCAFG00000000558	acrosin [Source:VGNC Symbol;Acc:VGNC:37526]	ENSCAFG00000000558	ENSG00000100312	71.9807	ACR	acrosin [Source:HGNC Symbol;Acc:HGNC:126]	49	ENSCAFP00000000786	ENSCAFT00000000859	0	0	0	1.63397	0.806699	0	0	0	0.356608	-0.972172	0.595864	0.826161
MIOX	481189	ENSCAFG00000000561	myo-inositol oxygenase [Source:VGNC Symbol;Acc:VGNC:43240]	ENSCAFG00000000561	ENSG00000100253	75.4545	MIOX	myo-inositol oxygenase [Source:HGNC Symbol;Acc:HGNC:14522]	55586	ENSCAFP00000042119,ENSCAFP00000000796	ENSCAFT00000047866,ENSCAFT00000000869	19.8312	16.571	19.567	16.9933	12.0582	6.91884	7.07479	5.34568	242739	-10.4203	4.05712e-20	9.15557e-17
ENSCAFG00000000562	484042	ENSCAFG00000000562	CNKSR family member 3 [Source:NCBI gene;Acc:484042]	ENSCAFG00000000562	ENSG00000153721	49.2222	CNKSR3	CNKSR family member 3 [Source:HGNC Symbol;Acc:HGNC:23034]	154043	ENSCAFP00000000788,ENSCAFP00000031856,ENSCAFP00000037902,ENSCAFP00000000794	ENSCAFT00000000861,ENSCAFT00000036473,ENSCAFT00000046865,ENSCAFT00000000867	13.0062	13.0526	12.563	11.9511	12.3638	9.68545	10.3854	10.9466	4516.44	-2.18282	9.72285e-07	8.10135e-05
SNX31	607160	ENSCAFG00000000563	sorting nexin 31 [Source:VGNC Symbol;Acc:VGNC:46638]	ENSCAFG00000000563	ENSG00000174226	80.6378	SNX31	sorting nexin 31 [Source:HGNC Symbol;Acc:HGNC:28605]	169166	ENSCAFP00000033816,ENSCAFP00000000797	ENSCAFT00000038140,ENSCAFT00000000870	2.9522	0	5.45819	9.07558	8.05647	8.12017	5.60684	6.58787	159.203	-0.238033	0.862155	0.94165
ENSCAFG00000000564	481187	ENSCAFG00000000564	protein SCO2 homolog_ mitochondrial [Source:NCBI gene;Acc:481187]	ENSCAFG00000000564	ENSG00000130489	80.0752	SCO2	SCO2, cytochrome c oxidase assembly protein [Source:HGNC Symbol;Acc:HGNC:10604]	9997	ENSCAFP00000000798	ENSCAFT00000000871	8.57656	6.48739	9.1855	8.26084	9.84357	9.05722	7.19523	7.88472	398.357	-0.55487	0.466065	0.749837
ENSCAFG00000000565		ENSCAFG00000000565		ENSCAFG00000000565							ENSCAFT00000000877	6.86655	7.49715	6.58783	8.83096	7.91137	5.17679	7.32763	6.40489	170.403	-1.17643	0.0948149	0.343628
ARSA	474457	ENSCAFG00000000566	arylsulfatase A [Source:NCBI gene;Acc:474457]	ENSCAFG00000000566	ENSG00000100299	88.189	ARSA	arylsulfatase A [Source:HGNC Symbol;Acc:HGNC:713]	410	ENSCAFP00000000803	ENSCAFT00000000876	13.7755	12.336	13.479	12.6055	13.8208	13.219	13.7414	12.9161	10283.1	0.00783639	0.987326	0.994227
PABPC1	612751	ENSCAFG00000000567	poly(A) binding protein cytoplasmic 1 [Source:VGNC Symbol;Acc:VGNC:51778]	ENSCAFG00000000567	ENSG00000070756	100	PABPC1	poly(A) binding protein cytoplasmic 1 [Source:HGNC Symbol;Acc:HGNC:8554]	26986	ENSCAFP00000039955,ENSCAFP00000000810	ENSCAFT00000042991,ENSCAFT00000000885	17.5851	17.9215	17.4081	17.3904	15.8646	18.5371	17.8425	18.523	230297	0.940473	0.0662446	0.275286
MAPK8IP2	481183	ENSCAFG00000000568	mitogen-activated protein kinase 8 interacting protein 2 [Source:VGNC Symbol;Acc:VGNC:43002]	ENSCAFG00000000568	ENSG00000008735	85.801	MAPK8IP2	mitogen-activated protein kinase 8 interacting protein 2 [Source:HGNC Symbol;Acc:HGNC:6883]	23542	ENSCAFP00000000806	ENSCAFT00000000880	7.40499	6.76255	7.45431	5.74393	6.04834	7.27738	5.58349	6.14226	104.866	-0.323234	0.605315	0.827754
ZNF608	481484	ENSCAFG00000000569	zinc finger protein 608 [Source:VGNC Symbol;Acc:VGNC:48774]	ENSCAFG00000000569	ENSG00000168916	93.4037	ZNF608	zinc finger protein 608 [Source:HGNC Symbol;Acc:HGNC:29238]	57507	ENSCAFP00000000807	ENSCAFT00000000881	8.51588	9.30891	10.9988	11.7387	13.1598	11.3331	12.9008	11.3469	3555.02	0.420236	0.661912	0.862505
SCAF8	102153271	ENSCAFG00000000570	SR-related CTD associated factor 8 [Source:VGNC Symbol;Acc:VGNC:53973]	ENSCAFG00000000570	ENSG00000213079	95.9747	SCAF8	SR-related CTD associated factor 8 [Source:HGNC Symbol;Acc:HGNC:20959]	22828	ENSCAFP00000000804	ENSCAFT00000000878	13.3419	13.7456	13.4186	13.4648	13.2953	12.4433	13.244	13.305	10226.3	-0.412111	0.17828	0.478522
ENSCAFG00000000571		ENSCAFG00000000571		ENSCAFG00000000571							ENSCAFT00000000886	0	1.07657	0	0	0	0	0	2.65272	0.799694	1.57406	0.390201	0.691532
LMF2	481188	ENSCAFG00000000572	lipase maturation factor 2 [Source:VGNC Symbol;Acc:VGNC:42715]	ENSCAFG00000000572	ENSG00000100258	79.8582	LMF2	lipase maturation factor 2 [Source:HGNC Symbol;Acc:HGNC:25096]	91289	ENSCAFP00000000811,ENSCAFP00000037295	ENSCAFT00000000888,ENSCAFT00000043739	12.937	11.5917	12.4371	11.2825	12.8627	12.4479	12.0421	11.2748	4835.92	-0.359541	0.50858	0.775164
BAG6	474842	ENSCAFG00000000575	BCL2 associated athanogene 6 [Source:VGNC Symbol;Acc:VGNC:38368]	ENSCAFG00000000575	ENSG00000204463	87.6423	BAG6	BCL2 associated athanogene 6 [Source:HGNC Symbol;Acc:HGNC:13919]	7917	ENSCAFP00000000828,ENSCAFP00000038463	ENSCAFT00000000906,ENSCAFT00000043742	15.1033	14.6521	14.9663	14.0877	13.9423	14.37	14.1809	14.491	23609.6	-0.266468	0.49225	0.766418
ENSCAFG00000000576		ENSCAFG00000000576		ENSCAFG00000000576	ENSG00000100603	89.1791	SNW1	SNW domain containing 1 [Source:HGNC Symbol;Acc:HGNC:16696]	22938	ENSCAFP00000032704	ENSCAFT00000000889	9.30691	8.89715	7.72519	8.85738	9.23688	7.84308	7.61933	8.18482	387.268	-0.986764	0.0266912	0.154115
TIAM2		ENSCAFG00000000577	T cell lymphoma invasion and metastasis 2 [Source:HGNC Symbol;Acc:HGNC:11806]	ENSCAFG00000000577	ENSG00000146426	90.6204	TIAM2	T cell lymphoma invasion and metastasis 2 [Source:HGNC Symbol;Acc:HGNC:11806]	26230	ENSCAFP00000000814	ENSCAFT00000000892	12.4611	12.4886	11.0083	9.23181	10.0391	8.21864	8.97549	8.70096	2038.48	-2.75742	0.000436536	0.00895559
ENSCAFG00000000578	607841	ENSCAFG00000000578	peptidyl-prolyl cis-trans isomerase FKBP3-like [Source:NCBI gene;Acc:607841]	ENSCAFG00000000578						ENSCAFP00000000813	ENSCAFT00000000891	0	0	3.35985	2.17188	1.69938	4.80199	3.37715	3.29487	7.51507	2.04284	0.0744172	0.296094
ENSCAFG00000000579	606800	ENSCAFG00000000579	choline kinase beta [Source:NCBI gene;Acc:606800]	ENSCAFG00000000579	ENSG00000254413	19.9262	CHKB-CPT1B	CHKB-CPT1B readthrough (NMD candidate) [Source:HGNC Symbol;Acc:HGNC:41998]		ENSCAFP00000000816	ENSCAFT00000000894	12.0244	12.046	11.8344	10.8157	11.1932	11.7827	11.7258	11.5408	3259	0.0256609	0.948518	0.975944
YWHAZ	475864	ENSCAFG00000000580	tyrosine 3-monooxygenase/tryptophan 5-monooxygenase activation protein zeta [Source:NCBI gene;Acc:475864]	ENSCAFG00000000580	ENSG00000164924	100	YWHAZ	tyrosine 3-monooxygenase/tryptophan 5-monooxygenase activation protein zeta [Source:HGNC Symbol;Acc:HGNC:12855]	7534	ENSCAFP00000000820	ENSCAFT00000000898	14.8065	15.0505	14.5542	14.0887	13.9121	13.922	14.1533	14.7919	22698.6	-0.20431	0.622985	0.839952
TFB1M	476253	ENSCAFG00000000581	transcription factor B1_ mitochondrial [Source:VGNC Symbol;Acc:VGNC:47288]	ENSCAFG00000000581	ENSG00000029639	86.6667	TFB1M	transcription factor B1, mitochondrial [Source:HGNC Symbol;Acc:HGNC:17037]	51106	ENSCAFP00000000817	ENSCAFT00000000895	8.55518	8.62056	9.21239	9.64456	8.92847	10.1283	9.69642	9.82652	687.438	0.836558	0.0237143	0.142803
GRAMD2B	474662	ENSCAFG00000000582	GRAM domain containing 2B [Source:VGNC Symbol;Acc:VGNC:41469]	ENSCAFG00000000582	ENSG00000155324	85.8744	GRAMD2B	GRAM domain containing 2B [Source:HGNC Symbol;Acc:HGNC:24911]	65983	ENSCAFP00000036315,ENSCAFP00000000823	ENSCAFT00000049541,ENSCAFT00000000901	12.2567	12.6025	12.7331	11.7557	12.4962	11.6287	12.0364	11.6357	4712.26	-0.622276	0.0560839	0.248406
CLDN20	608935	ENSCAFG00000000583	claudin 20 [Source:VGNC Symbol;Acc:VGNC:39317]	ENSCAFG00000000583	ENSG00000171217	88.5845	CLDN20	claudin 20 [Source:HGNC Symbol;Acc:HGNC:2042]	49861	ENSCAFP00000000819	ENSCAFT00000000897	0	0	0	3.23491	0	0	0	0	1.05183	-1.77984	0.331436	0.643659
ZNF706	607293	ENSCAFG00000000584	zinc finger protein 706 [Source:VGNC Symbol;Acc:VGNC:48804]	ENSCAFG00000000584	ENSG00000120963	100	ZNF706	zinc finger protein 706 [Source:HGNC Symbol;Acc:HGNC:24992]	51123	ENSCAFP00000000821	ENSCAFT00000000899	11.1484	11.6879	11.8938	12.43	12.412	13.8204	13.1275	12.9163	6434.97	1.33165	0.00259445	0.0321252
CPT1B	481184	ENSCAFG00000000586	carnitine palmitoyltransferase 1B [Source:VGNC Symbol;Acc:VGNC:39580]	ENSCAFG00000000586	ENSG00000205560	90.6736	CPT1B	carnitine palmitoyltransferase 1B [Source:HGNC Symbol;Acc:HGNC:2329]	1375	ENSCAFP00000000832	ENSCAFT00000000910	11.8689	11.4615	11.242	9.33567	11.4799	12.9117	10.8144	10.6084	2943.04	0.539524	0.464935	0.748674
GRHL2	481985	ENSCAFG00000000587	grainyhead like transcription factor 2 [Source:VGNC Symbol;Acc:VGNC:41477]	ENSCAFG00000000587	ENSG00000083307	95.36	GRHL2	grainyhead like transcription factor 2 [Source:HGNC Symbol;Acc:HGNC:2799]	79977	ENSCAFP00000042428,ENSCAFP00000000827,ENSCAFP00000041262	ENSCAFT00000045842,ENSCAFT00000000905,ENSCAFT00000049961	1.08625	2.93624	0	4.09829	12.0053	1.61773	2.29648	6.3898	527.86	-3.10873	0.064772	0.271563
ALDH7A1	481486	ENSCAFG00000000588	aldehyde dehydrogenase 7 family member A1 [Source:VGNC Symbol;Acc:VGNC:37789]	ENSCAFG00000000588	ENSG00000164904	94.4341	ALDH7A1	aldehyde dehydrogenase 7 family member A1 [Source:HGNC Symbol;Acc:HGNC:877]	501	ENSCAFP00000000826,ENSCAFP00000037209	ENSCAFT00000000904,ENSCAFT00000047359	10.7468	11.4444	11.5446	12.8881	13.387	11.6144	12.428	11.5175	4669.41	-0.403119	0.557007	0.811555
NOX3	484046	ENSCAFG00000000589	NADPH oxidase 3 [Source:VGNC Symbol;Acc:VGNC:43904]	ENSCAFG00000000589	ENSG00000074771	86.2129	NOX3	NADPH oxidase 3 [Source:HGNC Symbol;Acc:HGNC:7890]	50508	ENSCAFP00000042481,ENSCAFP00000000844	ENSCAFT00000048405,ENSCAFT00000000923	3.61261	4.53484	2.59798	0	0	0	1.35898	7.76706	32.1077	2.35567	0.15398	0.447782
PHAX	479305	ENSCAFG00000000590	phosphorylated adaptor for RNA export [Source:VGNC Symbol;Acc:VGNC:51915]	ENSCAFG00000000590	ENSG00000164902	92.033	PHAX	phosphorylated adaptor for RNA export [Source:HGNC Symbol;Acc:HGNC:10241]	51808	ENSCAFP00000000831,ENSCAFP00000042374	ENSCAFT00000000909,ENSCAFT00000048672	11.2988	12.0829	11.88	12.4542	12.4515	12.0984	12.2282	11.7575	4309.58	-0.0509426	0.89125	0.949564
TEX43	609078	ENSCAFG00000000592	testis expressed 43 [Source:VGNC Symbol;Acc:VGNC:47277]	ENSCAFG00000000592	ENSG00000196900	76.8212	TEX43	testis expressed 43 [Source:HGNC Symbol;Acc:HGNC:33767]	389320	ENSCAFP00000000833	ENSCAFT00000000911	0	0	2.1275	0	1.99885	2.36117	0	0	1.31303	0.0495441	0.978216	0.989341
LMNB1	474663	ENSCAFG00000000593	lamin B1 [Source:VGNC Symbol;Acc:VGNC:42718]	ENSCAFG00000000593	ENSG00000113368	98.1053	LMNB1	lamin B1 [Source:HGNC Symbol;Acc:HGNC:6637]	4001	ENSCAFP00000000834,ENSCAFP00000040090	ENSCAFT00000000912,ENSCAFT00000049391	14.8049	15.2445	14.4692	13.285	13.1707	14.4823	13.6344	12.6347	18910.2	-0.622536	0.348571	0.658204
MARCHF3	481488	ENSCAFG00000000594	membrane associated ring-CH-type finger 3 [Source:VGNC Symbol;Acc:VGNC:43016]	ENSCAFG00000000594	ENSG00000173926	98.8142	MARCHF3	membrane associated ring-CH-type finger 3 [Source:HGNC Symbol;Acc:HGNC:28728]	115123	ENSCAFP00000035306	ENSCAFT00000039448	12.163	8.6646	11.7984	11.6257	10.4981	9.84324	8.83671	9.17355	1888.13	-1.93107	0.00887409	0.0752852
ENSCAFG00000000595		ENSCAFG00000000595		ENSCAFG00000000595						ENSCAFP00000037758	ENSCAFT00000000915	4.96933	5.31527	5.80105	4.09829	6.06458	5.80288	5.58349	4.95272	42.2128	0.0877463	0.87619	0.94165
ENSCAFG00000000596		ENSCAFG00000000596		ENSCAFG00000000596							ENSCAFT00000000918	0	0	0	0	0	0	0	0	0	0	1	1
APOM	474843	ENSCAFG00000000598	apolipoprotein M [Source:VGNC Symbol;Acc:VGNC:38008]	ENSCAFG00000000598	ENSG00000204444	86.1702	APOM	apolipoprotein M [Source:HGNC Symbol;Acc:HGNC:13916]	55937	ENSCAFP00000000845	ENSCAFT00000000924	8.73707	9.62482	8.30788	8.40509	8.86266	9.42385	8.80172	8.70401	484.968	0.142874	0.744234	0.907971
ENSCAFG00000000600		ENSCAFG00000000600		ENSCAFG00000000600							ENSCAFT00000000926	11.96	12.0061	11.6299	10.8648	11.3641	10.9459	11.1581	10.9684	2752.58	-0.5897	0.098985	0.352421
GPANK1	481714	ENSCAFG00000000601	G-patch domain and ankyrin repeats 1 [Source:VGNC Symbol;Acc:VGNC:41361]	ENSCAFG00000000601	ENSG00000204438	84.9003	GPANK1	G-patch domain and ankyrin repeats 1 [Source:HGNC Symbol;Acc:HGNC:13920]	7918	ENSCAFP00000000846	ENSCAFT00000000927	12.1591	11.751	11.4046	10.6569	10.7052	10.6818	10.0832	10.683	2297.35	-0.927917	0.051973	0.236622
RRM2B	481988	ENSCAFG00000000602	ribonucleotide reductase regulatory TP53 inducible subunit M2B [Source:VGNC Symbol;Acc:VGNC:51781]	ENSCAFG00000000602	ENSG00000048392	75.6818	RRM2B	ribonucleotide reductase regulatory TP53 inducible subunit M2B [Source:HGNC Symbol;Acc:HGNC:17296]	50484	ENSCAFP00000000854	ENSCAFT00000000935	12.6615	13.4516	12.1165	12.0944	12.0903	10.8376	11.7314	13.0704	5585.01	-0.407931	0.514662	0.780612
NCAPH2	474458	ENSCAFG00000000603	non-SMC condensin II complex subunit H2 [Source:VGNC Symbol;Acc:VGNC:43644]	ENSCAFG00000000603	ENSG00000025770	73.3441	NCAPH2	non-SMC condensin II complex subunit H2 [Source:HGNC Symbol;Acc:HGNC:25071]	29781	ENSCAFP00000000851	ENSCAFT00000000932	13.1061	12.7954	13.6897	12.9481	13.6289	12.8946	12.5911	12.8186	8838.8	-0.501421	0.132068	0.414176
CSNK2B	474844	ENSCAFG00000000604	casein kinase 2 beta [Source:NCBI gene;Acc:474844]	ENSCAFG00000000604	ENSG00000204435	64.4068	CSNK2B	casein kinase 2 beta [Source:HGNC Symbol;Acc:HGNC:2460]	1460	ENSCAFP00000033466	ENSCAFT00000037840	13.3909	13.5407	13.3494	13.2415	13.1476	14.4405	13.4737	13.7033	12349.3	0.589163	0.063719	0.268897
LY6G5C	403793	ENSCAFG00000000606	lymphocyte antigen 6 family member G5C [Source:VGNC Symbol;Acc:VGNC:42874]	ENSCAFG00000000606	ENSG00000204428	71.3333	LY6G5C	lymphocyte antigen 6 family member G5C [Source:HGNC Symbol;Acc:HGNC:13932]	80741	ENSCAFP00000000849	ENSCAFT00000000930	5.65597	6.74774	5.8857	3.90924	4.3561	7.30596	3.14162	6.83064	65.6753	0.843015	0.366019	0.67153
ABHD16A	474845	ENSCAFG00000000607	abhydrolase domain containing 16A [Source:VGNC Symbol;Acc:VGNC:37464]	ENSCAFG00000000607	ENSG00000204427	96.0574	ABHD16A	abhydrolase domain containing 16A [Source:HGNC Symbol;Acc:HGNC:13921]	7920	ENSCAFP00000000853	ENSCAFT00000000934	14.2641	14.2611	14	13.8212	13.7039	14.1193	13.843	13.4719	15919.7	-0.191129	0.505164	0.773089
ARID1B		ENSCAFG00000000608	AT-rich interaction domain 1B [Source:VGNC Symbol;Acc:VGNC:53524]	ENSCAFG00000000608	ENSG00000049618	87.5948	ARID1B	AT-rich interaction domain 1B [Source:HGNC Symbol;Acc:HGNC:18040]	57492	ENSCAFP00000000859	ENSCAFT00000000940	12.6461	12.2493	12.611	12.4366	12.4098	11.3203	12.3271	13.2231	5721.09	0.0120404	0.97951	0.990113
ADM2	606919	ENSCAFG00000000609	adrenomedullin 2 [Source:VGNC Symbol;Acc:VGNC:37661]	ENSCAFG00000000609	ENSG00000128165	71.1268	ADM2	adrenomedullin 2 [Source:HGNC Symbol;Acc:HGNC:28898]	79924	ENSCAFP00000000852	ENSCAFT00000000933	0	0	2.38183	4.96128	7.46812	1.02465	0	0	26.4328	-4.0963	0.0151251	0.107177
ENSCAFG00000000610	481715	ENSCAFG00000000610	lymphocyte antigen 6 family member G6F [Source:NCBI gene;Acc:481715]	ENSCAFG00000000610	ENSG00000204424	80.602	LY6G6F	lymphocyte antigen 6 family member G6F [Source:HGNC Symbol;Acc:HGNC:13933]	259215	ENSCAFP00000000855	ENSCAFT00000000936	14.0002	14.9347	12.2577	9.80244	8.21764	4.13352	5.08175	1.86563	6729.84	-8.00379	1.52026e-11	5.96647e-09
MEGF10	474665	ENSCAFG00000000611	multiple EGF like domains 10 [Source:VGNC Symbol;Acc:VGNC:43147]	ENSCAFG00000000611	ENSG00000145794	94.2609	MEGF10	multiple EGF like domains 10 [Source:HGNC Symbol;Acc:HGNC:29634]	84466	ENSCAFP00000000869,ENSCAFP00000000867	ENSCAFT00000000950,ENSCAFT00000000947	4.24576	2.93624	0	7.26553	7.56263	1.02465	11.389	13.1053	1482.38	4.477	0.00341163	0.0390973
SBF1		ENSCAFG00000000612	SET binding factor 1 [Source:HGNC Symbol;Acc:HGNC:10542]	ENSCAFG00000000612	ENSG00000100241	92.1218	SBF1	SET binding factor 1 [Source:HGNC Symbol;Acc:HGNC:10542]	6305	ENSCAFP00000000866	ENSCAFT00000000948	14.5397	12.2698	14.471	11.7139	11.9556	11.5337	11.1165	11.181	8286.9	-2.12439	0.00680744	0.0630672
ENSCAFG00000000613	102154767	ENSCAFG00000000613	lymphocyte antigen 6G6e-like [Source:NCBI gene;Acc:102154767]	ENSCAFG00000000613	ENSG00000255552	62.5	LY6G6E	lymphocyte antigen 6 family member G6E [Source:HGNC Symbol;Acc:HGNC:13934]		ENSCAFP00000000858	ENSCAFT00000000939	9.03148	10.1853	7.84632	5.40504	5.65671	3.8528	1.35898	4.68256	255.663	-4.40523	6.19302e-05	0.00215615
LY6G6C	607379	ENSCAFG00000000614	lymphocyte antigen 6 family member G6C [Source:VGNC Symbol;Acc:VGNC:42875]	ENSCAFG00000000614	ENSG00000204421	88	LY6G6C	lymphocyte antigen 6 family member G6C [Source:HGNC Symbol;Acc:HGNC:13936]	80740	ENSCAFP00000000860	ENSCAFT00000000941	3.14772	11.3623	8.31171	0	2.64257	4.57035	2.29648	4.63217	376.503	-3.74677	0.0161841	0.11219
MPIG6B	607345	ENSCAFG00000000615	megakaryocyte and platelet inhibitory receptor G6b [Source:VGNC Symbol;Acc:VGNC:49683]	ENSCAFG00000000615	ENSG00000204420	74.4856	MPIG6B	megakaryocyte and platelet inhibitory receptor G6b [Source:HGNC Symbol;Acc:HGNC:13937]	80739	ENSCAFP00000039830,ENSCAFP00000000864	ENSCAFT00000045892,ENSCAFT00000000945	13.6938	12.9883	11.25	8.0632	8.41422	7.1038	5.35432	6.72641	3087.08	-5.10646	3.0083e-06	0.000199561
TMEM242	612140	ENSCAFG00000000616	transmembrane protein 242 [Source:VGNC Symbol;Acc:VGNC:47550]	ENSCAFG00000000616	ENSG00000215712	89.3617	TMEM242	transmembrane protein 242 [Source:HGNC Symbol;Acc:HGNC:17206]	729515	ENSCAFP00000000870	ENSCAFT00000000951	10.316	10.4666	10.8242	11.451	11.5113	10.7571	10.9536	11.5565	2117.39	0.131018	0.767508	0.909779
DDAH2		ENSCAFG00000000617	dimethylarginine dimethylaminohydrolase 2 [Source:VGNC Symbol;Acc:VGNC:39828]	ENSCAFG00000000617	ENSG00000213722	97.2222	DDAH2	dimethylarginine dimethylaminohydrolase 2 [Source:HGNC Symbol;Acc:HGNC:2716]	23564	ENSCAFP00000000872	ENSCAFT00000000953	10.4378	9.42052	8.64796	8.63623	11.8258	10.5256	8.64133	8.55983	1093.03	-0.74616	0.393339	0.691577
ZDHHC14	612148	ENSCAFG00000000618	zinc finger DHHC-type containing 14 [Source:VGNC Symbol;Acc:VGNC:48580]	ENSCAFG00000000618	ENSG00000175048	96.129	ZDHHC14	zinc finger DHHC-type containing 14 [Source:HGNC Symbol;Acc:HGNC:20341]	79683	ENSCAFP00000000877	ENSCAFT00000000958	8.02493	7.95601	9.66424	8.95234	11.6368	8.92222	8.14715	9.36506	802.491	-1.00531	0.257292	0.573736
UBR5	475055	ENSCAFG00000000619	ubiquitin protein ligase E3 component n-recognin 5 [Source:VGNC Symbol;Acc:VGNC:48092]	ENSCAFG00000000619	ENSG00000104517	99.3924	UBR5	ubiquitin protein ligase E3 component n-recognin 5 [Source:HGNC Symbol;Acc:HGNC:16806]	51366	ENSCAFP00000040958,ENSCAFP00000000890	ENSCAFT00000047363,ENSCAFT00000000972	14.5976	14.5446	14.2545	13.8325	13.6819	13.7762	13.8585	15.0743	19917.4	0.1363	0.769452	0.909779
PPP6R2		ENSCAFG00000000620	protein phosphatase 6 regulatory subunit 2 [Source:VGNC Symbol;Acc:VGNC:44926]	ENSCAFG00000000620	ENSG00000100239	81.8664	PPP6R2	protein phosphatase 6 regulatory subunit 2 [Source:HGNC Symbol;Acc:HGNC:19253]	9701	ENSCAFP00000036966,ENSCAFP00000000882	ENSCAFT00000047715,ENSCAFT00000000964	12.8672	12.5891	12.9719	12.3827	12.0213	12.3515	12.4968	12.6028	6047.8	-0.117391	0.708333	0.889586
CLIC1	474847	ENSCAFG00000000621	chloride intracellular channel 1 [Source:NCBI gene;Acc:474847]	ENSCAFG00000000621	ENSG00000213719	94.4223	CLIC1	chloride intracellular channel 1 [Source:HGNC Symbol;Acc:HGNC:2062]	1192	ENSCAFP00000000881,ENSCAFP00000031147	ENSCAFT00000000962,ENSCAFT00000035841	16.3664	16.6903	16.1963	15.1148	15.827	16.8281	16.1598	16.184	77867.4	0.289374	0.519672	0.784608
PRRC1	481489	ENSCAFG00000000622	proline rich coiled-coil 1 [Source:VGNC Symbol;Acc:VGNC:45051]	ENSCAFG00000000622	ENSG00000164244	84.7619	PRRC1	proline rich coiled-coil 1 [Source:HGNC Symbol;Acc:HGNC:28164]	133619	ENSCAFP00000000878	ENSCAFT00000000959	11.8737	12.2417	12.0669	12.0866	11.995	12.1554	12.7451	12.5212	4826.84	0.434602	0.0612172	0.262014
CTXN3	100685117	ENSCAFG00000000623	cortexin 3 [Source:VGNC Symbol;Acc:VGNC:39724]	ENSCAFG00000000623	ENSG00000205279	92.5926	CTXN3	cortexin 3 [Source:HGNC Symbol;Acc:HGNC:31110]	613212	ENSCAFP00000000879	ENSCAFT00000000960	0	0	0	0	0	0	0	1.46615	0.220356	0.983207	0.591706	0.823613
ENSCAFG00000000624		ENSCAFG00000000624		ENSCAFG00000000624							ENSCAFT00000000963	6.27386	3.45696	3.23633	5.0248	3.32055	2.84935	2.69546	0	18.3767	-2.5213	0.0194349	0.12612
ENSCAFG00000000625	100685195	ENSCAFG00000000625	coiled-coil domain containing 192 [Source:NCBI gene;Acc:100685195]	ENSCAFG00000000625	ENSG00000230561	57.551	CCDC192	coiled-coil domain containing 192 [Source:HGNC Symbol;Acc:HGNC:49566]	728586	ENSCAFP00000000880	ENSCAFT00000000961	0	0	0	0.766571	0	0	0	0	0.0876526	-0.285072	0.876417	0.94165
ENSCAFG00000000626	474848	ENSCAFG00000000626	mutS homolog 5 [Source:NCBI gene;Acc:474848]	ENSCAFG00000000626	ENSG00000255152	86.6978	MSH5-SAPCD1	MSH5-SAPCD1 readthrough (NMD candidate) [Source:HGNC Symbol;Acc:HGNC:41994]		ENSCAFP00000000884,ENSCAFP00000036869	ENSCAFT00000000966,ENSCAFT00000043640	10.4838	10.0409	10.2977	9.61261	9.94684	10.2436	10.1622	10.751	1198.43	0.301153	0.353904	0.662453
SNX9	476254	ENSCAFG00000000627	sorting nexin 9 [Source:VGNC Symbol;Acc:VGNC:46645]	ENSCAFG00000000627	ENSG00000130340	92.0608	SNX9	sorting nexin 9 [Source:HGNC Symbol;Acc:HGNC:14973]	51429	ENSCAFP00000000887,ENSCAFP00000042947	ENSCAFT00000000969,ENSCAFT00000046534	11.1188	11.8384	11.2218	13.5124	13.0197	12.7382	13.3391	12.9613	6678.26	0.550368	0.40793	0.704241
SAPCD1	100688911	ENSCAFG00000000628	suppressor APC domain containing 1 [Source:VGNC Symbol;Acc:VGNC:45863]	ENSCAFG00000000628	ENSG00000228727	73.5632	SAPCD1	suppressor APC domain containing 1 [Source:HGNC Symbol;Acc:HGNC:13938]	401251	ENSCAFP00000033741	ENSCAFT00000038072	5.33316	5.7611	5.73413	5.08565	3.99857	8.61481	5.38166	6.43459	88.7415	2.05847	0.00882965	0.0749552
DENND6B	481192	ENSCAFG00000000629	DENN domain containing 6B [Source:VGNC Symbol;Acc:VGNC:54294]	ENSCAFG00000000629	ENSG00000205593	59.0034	DENND6B	DENN domain containing 6B [Source:HGNC Symbol;Acc:HGNC:32690]	414918	ENSCAFP00000000889	ENSCAFT00000000971	10.6392	9.56482	10.0588	10.0381	10.8539	12.1839	10.9817	10.7671	1841.37	1.12815	0.0267116	0.154134
VWA7	607423	ENSCAFG00000000630	von Willebrand factor A domain containing 7 [Source:VGNC Symbol;Acc:VGNC:48324]	ENSCAFG00000000630	ENSG00000204396	83.802	VWA7	von Willebrand factor A domain containing 7 [Source:HGNC Symbol;Acc:HGNC:13939]	80737	ENSCAFP00000000892	ENSCAFT00000000974	7.9417	8.38244	7.53516	6.86668	6.20306	10.298	7.98728	9.02036	372.42	1.76395	0.0111581	0.0879654
ENSCAFG00000000632		ENSCAFG00000000632		ENSCAFG00000000632							ENSCAFT00000000977	7.533	7.75589	7.66059	7.72838	7.41211	7.1038	8.00497	7.68292	197.25	0.0223662	0.941114	0.972016
ENSCAFG00000000634		ENSCAFG00000000634		ENSCAFG00000000634						ENSCAFP00000000897	ENSCAFT00000000979	0	0	0	0.766571	0	0	0	0	0.0876526	-0.285072	0.876417	0.94165
VARS	481716	ENSCAFG00000000636	valyl-tRNA synthetase [Source:VGNC Symbol;Acc:VGNC:48231]	ENSCAFG00000000636	ENSG00000204394	94.462	VARS	valyl-tRNA synthetase [Source:HGNC Symbol;Acc:HGNC:12651]	7407	ENSCAFP00000000899,ENSCAFP00000037982	ENSCAFT00000000982,ENSCAFT00000049788	12.8953	12.7573	13.4865	12.6053	12.2667	13.3035	12.8517	13.7167	8516.86	0.467401	0.246039	0.559228
SLC12A2	481490	ENSCAFG00000000637	solute carrier family 12 member 2 [Source:VGNC Symbol;Acc:VGNC:46219]	ENSCAFG00000000637	ENSG00000064651	97.5879	SLC12A2	solute carrier family 12 member 2 [Source:HGNC Symbol;Acc:HGNC:10911]	6558	ENSCAFP00000000906	ENSCAFT00000000989	13.0874	12.722	12.6108	12.2314	12.6603	10.7026	11.2897	10.8562	4876.54	-1.70476	2.87922e-08	3.99843e-06
KLF10	481992	ENSCAFG00000000638	Kruppel like factor 10 [Source:VGNC Symbol;Acc:VGNC:42431]	ENSCAFG00000000638	ENSG00000155090	94.3633	KLF10	Kruppel like factor 10 [Source:HGNC Symbol;Acc:HGNC:11810]	7071	ENSCAFP00000000902	ENSCAFT00000000985	12.9669	13.2594	13.3079	12.5164	13.8814	12.0429	12.671	14.2546	9897.7	0.0444756	0.94132	0.972016
HSPA1L	474850	ENSCAFG00000000639	heat shock 70 kDa protein 1-like [Source:NCBI gene;Acc:474850]	ENSCAFG00000000639	ENSG00000204390	96.0998	HSPA1L	heat shock protein family A (Hsp70) member 1 like [Source:HGNC Symbol;Acc:HGNC:5234]	3305	ENSCAFP00000000900	ENSCAFT00000000983	7.64248	8.73763	7.97264	9.28629	10.483	8.97062	8.10676	7.46992	485.014	-0.847439	0.252948	0.568246
ENSCAFG00000000640		ENSCAFG00000000640		ENSCAFG00000000640	ENSG00000204388	99.1694	HSPA1B	heat shock protein family A (Hsp70) member 1B [Source:HGNC Symbol;Acc:HGNC:5233]	3304	ENSCAFP00000000901	ENSCAFT00000000984	9.37194	10.3415	8.62043	9.66838	13.4964	13.7528	10.9444	11.6168	4203.79	0.988743	0.37042	0.675714
ENSCAFG00000000641		ENSCAFG00000000641		ENSCAFG00000000641	ENSG00000204388	98.1424	HSPA1B	heat shock protein family A (Hsp70) member 1B [Source:HGNC Symbol;Acc:HGNC:5233]	3304	ENSCAFP00000000903	ENSCAFT00000000986	7.54172	6.68692	6.80988	8.11885	13.0668	12.9952	10.0388	10.0529	2441.35	0.753988	0.567035	0.817859
NEU1	481717	ENSCAFG00000000642	neuraminidase 1 [Source:NCBI gene;Acc:481717]	ENSCAFG00000000642	ENSG00000204386	87.4699	NEU1	neuraminidase 1 [Source:HGNC Symbol;Acc:HGNC:7758]	4758	ENSCAFP00000000905	ENSCAFT00000000988	13.4216	13.6193	13.4677	13.9916	14.2098	13.6704	13.9088	13.6694	13945.1	-0.0215535	0.942623	0.97273
AZIN1	475058	ENSCAFG00000000643	antizyme inhibitor 1 [Source:VGNC Symbol;Acc:VGNC:38329]	ENSCAFG00000000643	ENSG00000155096	95.9732	AZIN1	antizyme inhibitor 1 [Source:HGNC Symbol;Acc:HGNC:16432]	51582	ENSCAFP00000000907	ENSCAFT00000000990	13.5093	13.2187	13.1762	12.9692	13.3017	12.3118	12.8671	14.987	11698.4	0.608224	0.342179	0.651551
SYNJ2		ENSCAFG00000000644	synaptojanin 2 [Source:VGNC Symbol;Acc:VGNC:47033]	ENSCAFG00000000644	ENSG00000078269	86.1496	SYNJ2	synaptojanin 2 [Source:HGNC Symbol;Acc:HGNC:11504]	8871	ENSCAFP00000000914	ENSCAFT00000000998	9.20076	8.64475	9.58576	10.2051	10.5907	9.29436	10.7582	9.96273	978.673	0.312711	0.594523	0.825413
ENSCAFG00000000646		ENSCAFG00000000646		ENSCAFG00000000646							ENSCAFT00000000995	3.85585	5.53823	5.51245	6.33877	6.04834	7.02578	6.11018	6.91735	70.747	1.05173	0.0804964	0.310962
SERAC1	476255	ENSCAFG00000000647	serine active site containing 1 [Source:VGNC Symbol;Acc:VGNC:46017]	ENSCAFG00000000647	ENSG00000122335	90.9786	SERAC1	serine active site containing 1 [Source:HGNC Symbol;Acc:HGNC:21061]	84947	ENSCAFP00000000915	ENSCAFT00000000999	11.2741	11.396	10.8671	12.0005	10.7136	10.2861	11.6859	11.6469	2569.72	0.0111352	0.982198	0.991658
ATP6V1C1	475061	ENSCAFG00000000649	ATPase H+ transporting V1 subunit C1 [Source:VGNC Symbol;Acc:VGNC:38278]	ENSCAFG00000000649	ENSG00000155097	93.8119	ATP6V1C1	ATPase H+ transporting V1 subunit C1 [Source:HGNC Symbol;Acc:HGNC:856]	528	ENSCAFP00000000918	ENSCAFT00000001002	13.0497	13.3411	12.9834	13.6394	12.9789	14.5314	14.6387	15.3369	17294.6	1.64528	1.21074e-06	9.67163e-05
TULP4	484053	ENSCAFG00000000652	tubby like protein 4 [Source:VGNC Symbol;Acc:VGNC:47999]	ENSCAFG00000000652	ENSG00000130338	91.3437	TULP4	tubby like protein 4 [Source:HGNC Symbol;Acc:HGNC:15530]	56995	ENSCAFP00000039417,ENSCAFP00000000922	ENSCAFT00000049968,ENSCAFT00000001007	10.7018	10.5575	11.1206	11.4725	11.6992	11.2436	11.7522	11.9379	2669.47	0.491551	0.220698	0.53002
ENSCAFG00000000653		ENSCAFG00000000653		ENSCAFG00000000653						ENSCAFP00000037332	ENSCAFT00000001006	4.15771	5.23257	4.56953	5.11514	5.49835	4.57035	3.67104	3.73768	25.111	-0.975972	0.0617644	0.263315
FZD6	403610	ENSCAFG00000000654	frizzled class receptor 6 [Source:VGNC Symbol;Acc:VGNC:41034]	ENSCAFG00000000654	ENSG00000164930	91.7135	FZD6	frizzled class receptor 6 [Source:HGNC Symbol;Acc:HGNC:4044]	8323	ENSCAFP00000000924	ENSCAFT00000001009	10.3891	10.6708	10.6331	12.2162	13.9617	10.9138	11.9518	12.9756	4901.22	-0.112684	0.902797	0.955102
TMEM181	612198	ENSCAFG00000000655	transmembrane protein 181 [Source:VGNC Symbol;Acc:VGNC:47506]	ENSCAFG00000000655	ENSG00000146433	83.3882	TMEM181	transmembrane protein 181 [Source:HGNC Symbol;Acc:HGNC:20958]	57583	ENSCAFP00000040699,ENSCAFP00000000925	ENSCAFT00000045261,ENSCAFT00000001010	11.0782	11.274	10.9357	12.0018	12.4864	11.871	12.0988	12.6465	3871.52	0.549952	0.269584	0.583979
CTHRC1	100684449	ENSCAFG00000000656	collagen triple helix repeat containing 1 [Source:VGNC Symbol;Acc:VGNC:49728]	ENSCAFG00000000656	ENSG00000164932	99.4737	CTHRC1	collagen triple helix repeat containing 1 [Source:HGNC Symbol;Acc:HGNC:18831]	115908	ENSCAFP00000000926	ENSCAFT00000001011	0	0	0	7.64491	9.50874	10.1574	8.92064	9.16693	390.63	1.38926	0.411554	0.706989
DYNLT1	100856149	ENSCAFG00000000657	dynein light chain Tctex-type 1 [Source:NCBI gene;Acc:100856149]	ENSCAFG00000000657	ENSG00000146425	52.5581	DYNLT1	dynein light chain Tctex-type 1 [Source:HGNC Symbol;Acc:HGNC:11697]	6993	ENSCAFP00000000928	ENSCAFT00000001013	12.5464	12.7072	12.2998	12.5573	13.3351	13.0714	12.0434	10.6181	6058.15	-0.492361	0.401161	0.697939
SLC44A4	481718	ENSCAFG00000000658	solute carrier family 44 member 4 [Source:VGNC Symbol;Acc:VGNC:46420]	ENSCAFG00000000658	ENSG00000204385	86.7232	SLC44A4	solute carrier family 44 member 4 [Source:HGNC Symbol;Acc:HGNC:13941]	80736	ENSCAFP00000000938	ENSCAFT00000001024	5.7493	3.72238	3.57908	5.22741	11.7218	3.62983	1.35898	4.52579	440.506	-4.62921	0.00127466	0.0193578
SYTL3	484055	ENSCAFG00000000659	synaptotagmin like 3 [Source:VGNC Symbol;Acc:VGNC:47052]	ENSCAFG00000000659	ENSG00000164674	80.8197	SYTL3	synaptotagmin like 3 [Source:HGNC Symbol;Acc:HGNC:15587]	94120	ENSCAFP00000000929	ENSCAFT00000001014	12.8175	13.0196	12.6241	11.2045	9.44504	11.3544	10.7438	6.60103	3664.38	-1.61748	0.0979287	0.350041
EZR	484056	ENSCAFG00000000661	ezrin [Source:VGNC Symbol;Acc:VGNC:40542]	ENSCAFG00000000661	ENSG00000092820	97.099	EZR	ezrin [Source:HGNC Symbol;Acc:HGNC:12691]	7430	ENSCAFP00000000937	ENSCAFT00000001022	16.9663	16.6939	17.1206	15.293	16.1555	15.1834	15.121	14.6991	73641.8	-1.53461	0.00170534	0.0237845
ENSCAFG00000000662		ENSCAFG00000000662		ENSCAFG00000000662	ENSG00000138326	91.6667	RPS24	ribosomal protein S24 [Source:HGNC Symbol;Acc:HGNC:10411]	6229	ENSCAFP00000031382,ENSCAFP00000042869	ENSCAFT00000001023,ENSCAFT00000047385	3.61261	5.27451	5.1851	6.84044	4.12784	7.04851	5.99099	4.73125	54.2424	0.722354	0.397044	0.694708
DCAF13	475065	ENSCAFG00000000663	DDB1 and CUL4 associated factor 13 [Source:VGNC Symbol;Acc:VGNC:39791]	ENSCAFG00000000663	ENSG00000164934	96.8539	DCAF13	DDB1 and CUL4 associated factor 13 [Source:HGNC Symbol;Acc:HGNC:24535]	25879	ENSCAFP00000000945	ENSCAFT00000001031	12.8121	13.3564	12.7896	13.3832	12.7286	13.8212	13.8557	14.4584	11754.4	1.02349	0.00203947	0.0271529
RSPH3	484057	ENSCAFG00000000664	radial spoke head 3 homolog [Source:VGNC Symbol;Acc:VGNC:45779]	ENSCAFG00000000664	ENSG00000130363	70.483	RSPH3	radial spoke head 3 homolog [Source:HGNC Symbol;Acc:HGNC:21054]	83861	ENSCAFP00000000941	ENSCAFT00000001027	6.46941	5.97969	6.66171	7.43295	8.53278	7.22846	6.12643	7.31084	145.84	-0.327572	0.634222	0.846714
TAGAP	484059	ENSCAFG00000000665	T cell activation RhoGTPase activating protein [Source:VGNC Symbol;Acc:VGNC:47092]	ENSCAFG00000000665	ENSG00000164691	74.2739	TAGAP	T cell activation RhoGTPase activating protein [Source:HGNC Symbol;Acc:HGNC:15669]	117289	ENSCAFP00000038236,ENSCAFP00000000946	ENSCAFT00000047350,ENSCAFT00000001032	15.6009	15.4686	15.345	12.5358	11.8374	12.6374	12.7874	12.3334	20606.7	-2.10854	0.0133485	0.0988724
FNDC1	484061	ENSCAFG00000000667	fibronectin type III domain containing 1 [Source:VGNC Symbol;Acc:VGNC:40927]	ENSCAFG00000000667	ENSG00000164694	72.3005	FNDC1	fibronectin type III domain containing 1 [Source:HGNC Symbol;Acc:HGNC:21184]	84624	ENSCAFP00000039924,ENSCAFP00000000948	ENSCAFT00000043020,ENSCAFT00000001034	3.14772	0	2.59798	8.47784	12.5339	8.2919	7.63646	6.70219	863.894	-1.92702	0.225183	0.535331
EHMT2	474851	ENSCAFG00000000669	euchromatic histone lysine methyltransferase 2 [Source:VGNC Symbol;Acc:VGNC:49100]	ENSCAFG00000000669	ENSG00000204371	91.0742	EHMT2	euchromatic histone lysine methyltransferase 2 [Source:HGNC Symbol;Acc:HGNC:14129]	10919	ENSCAFP00000000954	ENSCAFT00000001040	12.8572	12.5082	13.2758	13.5597	13.231	12.8102	12.7768	12.4148	8063.14	-0.449165	0.183432	0.485091
RIMS2	475066	ENSCAFG00000000670	regulating synaptic membrane exocytosis 2 [Source:VGNC Symbol;Acc:VGNC:45583]	ENSCAFG00000000670	ENSG00000176406	80.6331	RIMS2	regulating synaptic membrane exocytosis 2 [Source:HGNC Symbol;Acc:HGNC:17283]	9699	ENSCAFP00000000950,ENSCAFP00000038442	ENSCAFT00000001036,ENSCAFT00000047827	0	1.68618	4.88955	5.85297	3.92931	4.13352	5.11471	9.16472	90.6272	2.8453	0.0314078	0.170925
SOD2	476258	ENSCAFG00000000671	superoxide dismutase 2 [Source:VGNC Symbol;Acc:VGNC:53988]	ENSCAFG00000000671	ENSG00000112096	91.4414	SOD2	superoxide dismutase 2 [Source:HGNC Symbol;Acc:HGNC:11180]	6648	ENSCAFP00000000951	ENSCAFT00000001037	18.5981	19.0053	17.4428	14.0354	14.4247	14.2976	14.6098	13.5626	149652	-3.27798	0.00110919	0.017545
ENSCAFG00000000672		ENSCAFG00000000672		ENSCAFG00000000672							ENSCAFT00000001041	0	0	0	0	0	0	0	0	0	0	1	1
PLXNB2		ENSCAFG00000000673	plexin B2 [Source:VGNC Symbol;Acc:VGNC:44723]	ENSCAFG00000000673	ENSG00000196576	89.3478	PLXNB2	plexin B2 [Source:HGNC Symbol;Acc:HGNC:9104]	23654	ENSCAFP00000000964,ENSCAFP00000036093	ENSCAFT00000001052,ENSCAFT00000045126	12.592	10.9199	11.9462	13.3611	13.7009	14.3869	13.8983	13.123	10187.6	1.04397	0.125438	0.404631
ZBTB12	481719	ENSCAFG00000000674	zinc finger and BTB domain containing 12 [Source:VGNC Symbol;Acc:VGNC:48522]	ENSCAFG00000000674	ENSG00000204366	98.4749	ZBTB12	zinc finger and BTB domain containing 12 [Source:HGNC Symbol;Acc:HGNC:19066]	221527	ENSCAFP00000041202	ENSCAFT00000001042	9.28369	8.14309	9.42886	9.91255	10.7289	9.58991	9.21087	9.15583	772.724	-0.391443	0.509469	0.776053
DCSTAMP		ENSCAFG00000000675	dendrocyte expressed seven transmembrane protein [Source:VGNC Symbol;Acc:VGNC:49724]	ENSCAFG00000000675	ENSG00000164935	77.6596	DCSTAMP	dendrocyte expressed seven transmembrane protein [Source:HGNC Symbol;Acc:HGNC:18549]	81501	ENSCAFP00000000955	ENSCAFT00000001043	10.4237	10.6893	10.2714	5.58442	4.84401	8.33875	9.34538	12.4611	1367.78	1.18321	0.325265	0.637995
DPYS	100856067	ENSCAFG00000000676	dihydropyrimidinase [Source:VGNC Symbol;Acc:VGNC:40082]	ENSCAFG00000000676	ENSG00000147647	92.471	DPYS	dihydropyrimidinase [Source:HGNC Symbol;Acc:HGNC:3013]	1807	ENSCAFP00000000959	ENSCAFT00000001047	10.3672	10.4323	8.93543	6.00247	8.19569	1.02465	2.69546	3.15911	444.856	-6.60059	1.347e-11	5.36423e-09
LRP12		ENSCAFG00000000677	LDL receptor related protein 12 [Source:HGNC Symbol;Acc:HGNC:31708]	ENSCAFG00000000677	ENSG00000147650	94.8478	LRP12	LDL receptor related protein 12 [Source:HGNC Symbol;Acc:HGNC:31708]	29967	ENSCAFP00000000960,ENSCAFP00000042981	ENSCAFT00000001048,ENSCAFT00000043403	7.21083	8.16555	7.22982	10.4925	10.2614	9.83183	9.62673	10.5595	807.054	0.676327	0.433465	0.723792
ZFPM2	481997	ENSCAFG00000000678	zinc finger protein_ FOG family member 2 [Source:VGNC Symbol;Acc:VGNC:48619]	ENSCAFG00000000678	ENSG00000169946	94.8606	ZFPM2	zinc finger protein, FOG family member 2 [Source:HGNC Symbol;Acc:HGNC:16700]	23414	ENSCAFP00000000961,ENSCAFP00000042565	ENSCAFT00000001049,ENSCAFT00000043829	11.0901	10.8907	8.96248	11.1396	11.1854	11.4683	11.7281	8.66068	1973.1	0.258511	0.732045	0.903419
SKIV2L	481720	ENSCAFG00000000679	Ski2 like RNA helicase [Source:VGNC Symbol;Acc:VGNC:46200]	ENSCAFG00000000679						ENSCAFP00000000965	ENSCAFT00000001053	12.031	11.8388	11.9043	11.2563	11.1558	11.1852	11.573	11.8531	3184.41	-0.116352	0.742689	0.907971
OXR1	481998	ENSCAFG00000000680	oxidation resistance 1 [Source:VGNC Symbol;Acc:VGNC:44203]	ENSCAFG00000000680	ENSG00000164830	90.1376	OXR1	oxidation resistance 1 [Source:HGNC Symbol;Acc:HGNC:15822]	55074	ENSCAFP00000000973	ENSCAFT00000001061	13.637	14.1058	13.947	13.8974	13.5783	10.8046	12.5986	14.6969	13524.5	-0.339232	0.654747	0.857709
FBN2	481491	ENSCAFG00000000681	fibrillin 2 [Source:VGNC Symbol;Acc:VGNC:40755]	ENSCAFG00000000681	ENSG00000138829	97.3639	FBN2	fibrillin 2 [Source:HGNC Symbol;Acc:HGNC:3604]	2201	ENSCAFP00000000999	ENSCAFT00000001089	5.16268	5.00237	0	8.04033	8.15456	6.63334	4.7454	0	92.0218	-1.22623	0.412838	0.707977
ABRA	100856177	ENSCAFG00000000682	actin binding Rho activating protein [Source:VGNC Symbol;Acc:VGNC:37482]	ENSCAFG00000000682	ENSG00000174429	84.7368	ABRA	actin binding Rho activating protein [Source:HGNC Symbol;Acc:HGNC:30655]	137735	ENSCAFP00000000975	ENSCAFT00000001063	2.9522	0	0	4.63468	4.64239	3.95257	3.83822	3.82998	11.9452	0.270902	0.833806	0.933846
ENSCAFG00000000683		ENSCAFG00000000683		ENSCAFG00000000683	ENSG00000183431	99.8004	SF3A3	splicing factor 3a subunit 3 [Source:HGNC Symbol;Acc:HGNC:10767]	10946	ENSCAFP00000038104	ENSCAFT00000001065	6.75095	7.24628	6.88378	6.88391	6.54152	6.61823	6.9249	6.62699	112.433	-0.145696	0.605915	0.827878
ENSCAFG00000000684		ENSCAFG00000000684		ENSCAFG00000000684							ENSCAFT00000001066	0	0	0	0	0	0	0	5.31406	4.84782	3.79106	0.0383295	0.195106
MAPK12	607023	ENSCAFG00000000685	mitogen-activated protein kinase 12 [Source:VGNC Symbol;Acc:VGNC:42993]	ENSCAFG00000000685	ENSG00000188130	93.9891	MAPK12	mitogen-activated protein kinase 12 [Source:HGNC Symbol;Acc:HGNC:6874]	6300	ENSCAFP00000037635,ENSCAFP00000000978	ENSCAFT00000045629,ENSCAFT00000001068	0	0	0	0	2.80604	3.21346	1.35898	2.17814	2.42001	1.34987	0.411443	0.706989
ENSCAFG00000000686	100688056	ENSCAFG00000000686	complement C2 [Source:NCBI gene;Acc:474853]	ENSCAFG00000000686	ENSG00000244255	81.9401				ENSCAFP00000000982,ENSCAFP00000000981,ENSCAFP00000000985	ENSCAFT00000001072,ENSCAFT00000001071,ENSCAFT00000001075	11.3994	11.8397	12.5837	13.7809	14.6776	15.1991	16.325	13.2132	22748.2	1.9001	0.0341005	0.18036
ENSCAFG00000000687		ENSCAFG00000000687		ENSCAFG00000000687						ENSCAFP00000034361	ENSCAFT00000001067	0	0	0	6.59045	5.69894	5.7484	5.71826	6.67756	44.0099	0.924323	0.560838	0.8142
HDAC10	607032	ENSCAFG00000000688	histone deacetylase 10 [Source:VGNC Symbol;Acc:VGNC:50626]	ENSCAFG00000000688	ENSG00000100429	77.8443	HDAC10	histone deacetylase 10 [Source:HGNC Symbol;Acc:HGNC:18128]	83933	ENSCAFP00000000979,ENSCAFP00000000980	ENSCAFT00000001069,ENSCAFT00000001070	13.0937	11.3154	12.8197	10.6848	11.8433	11.2565	10.843	10.5141	3697.25	-1.27618	0.0426332	0.208815
TUBGCP6		ENSCAFG00000000689	tubulin gamma complex associated protein 6 [Source:VGNC Symbol;Acc:VGNC:47996]	ENSCAFG00000000689	ENSG00000128159	74.6471	TUBGCP6	tubulin gamma complex associated protein 6 [Source:HGNC Symbol;Acc:HGNC:18127]	85378	ENSCAFP00000000983	ENSCAFT00000001073	12.8301	11.5205	12.4865	10.5523	11.043	11.1685	10.6996	10.8988	3179.44	-0.971596	0.107667	0.36965
NELFE		ENSCAFG00000000690	negative elongation factor complex member E [Source:HGNC Symbol;Acc:HGNC:13974]	ENSCAFG00000000690	ENSG00000204356	76.4493	NELFE	negative elongation factor complex member E [Source:HGNC Symbol;Acc:HGNC:13974]	7936	ENSCAFP00000000986	ENSCAFT00000001076	11.3122	10.9485	11.5588	11.2459	11.8758	10.9323	11.2152	11.4285	2600.32	-0.214688	0.498673	0.769695
IGF2R	484067	ENSCAFG00000000691	insulin like growth factor 2 receptor [Source:VGNC Symbol;Acc:VGNC:41901]	ENSCAFG00000000691	ENSG00000197081	85.0621	IGF2R	insulin like growth factor 2 receptor [Source:HGNC Symbol;Acc:HGNC:5467]	3482	ENSCAFP00000036713,ENSCAFP00000001015	ENSCAFT00000049827,ENSCAFT00000001105	15.7974	15.5612	14.9499	13.0856	13.8894	14.1923	14.3992	15.1395	29653.6	-0.324515	0.631436	0.845119
SELENOO	481194	ENSCAFG00000000692	selenoprotein O [Source:VGNC Symbol;Acc:VGNC:54544]	ENSCAFG00000000692	ENSG00000073169	82.1569	SELENOO	selenoprotein O [Source:HGNC Symbol;Acc:HGNC:30395]	83642	ENSCAFP00000000988	ENSCAFT00000001078	12.5306	10.6678	12.6707	10.9139	12.0529	11.6001	10.8368	10.2713	3300.46	-0.948562	0.127371	0.40728
ANGPT1	403656	ENSCAFG00000000693	angiopoietin 1 [Source:VGNC Symbol;Acc:VGNC:37854]	ENSCAFG00000000693	ENSG00000154188	98.1891	ANGPT1	angiopoietin 1 [Source:HGNC Symbol;Acc:HGNC:484]	284	ENSCAFP00000000993	ENSCAFT00000001083	7.82506	8.21485	4.61983	12.6237	14.1862	7.13599	10.1739	8.91892	3409.01	-2.58025	0.0558818	0.247876
DXO		ENSCAFG00000000694	decapping exoribonuclease [Source:VGNC Symbol;Acc:VGNC:40140]	ENSCAFG00000000694	ENSG00000204348	79.5566	DXO	decapping exoribonuclease [Source:HGNC Symbol;Acc:HGNC:2992]	1797	ENSCAFP00000034339,ENSCAFP00000000989	ENSCAFT00000038598,ENSCAFT00000001079	11.1012	11.3353	11.1369	11.0825	11.3334	11.8896	11.4661	11.3692	2630.29	0.389399	0.0835716	0.318749
RSPO2	482004	ENSCAFG00000000696	R-spondin 2 [Source:VGNC Symbol;Acc:VGNC:45783]	ENSCAFG00000000696	ENSG00000147655	97.5309	RSPO2	R-spondin 2 [Source:HGNC Symbol;Acc:HGNC:28583]	340419	ENSCAFP00000000995	ENSCAFT00000001085	5.89257	5.87453	6.84202	4.82516	12.0246	4.69081	3.37715	12.7133	1396.45	1.04904	0.493126	0.767067
ENSCAFG00000000697	607055	ENSCAFG00000000697	angiopoietin-related protein 5-like [Source:NCBI gene;Acc:607055]	ENSCAFG00000000697						ENSCAFP00000000996	ENSCAFT00000001086	8.9617	6.71765	10.0725	9.07745	7.83768	6.5402	5.62982	2.17814	323.585	-3.09953	0.00113543	0.0178246
TRABD	607061	ENSCAFG00000000698	TraB domain containing [Source:VGNC Symbol;Acc:VGNC:47760]	ENSCAFG00000000698	ENSG00000170638	85.1459	TRABD	TraB domain containing [Source:HGNC Symbol;Acc:HGNC:28805]	80305	ENSCAFP00000000997	ENSCAFT00000001087	12.8329	10.7426	12.9011	11.3984	11.8547	11.589	11.2289	9.96909	3692.09	-1.05847	0.10352	0.361723
PANX2	481195	ENSCAFG00000000699	pannexin 2 [Source:VGNC Symbol;Acc:VGNC:44255]	ENSCAFG00000000699	ENSG00000073150	89.7727	PANX2	pannexin 2 [Source:HGNC Symbol;Acc:HGNC:8600]	56666	ENSCAFP00000030405	ENSCAFT00000035173	8.22232	6.48739	8.93046	2.87007	6.65312	6.07051	5.76052	8.11314	171.817	-0.520037	0.619449	0.837582
MOV10L1	474460	ENSCAFG00000000700	Mov10 RISC complex RNA helicase like 1 [Source:VGNC Symbol;Acc:VGNC:43328]	ENSCAFG00000000700	ENSG00000073146	80.7407	MOV10L1	Mov10 RISC complex RNA helicase like 1 [Source:HGNC Symbol;Acc:HGNC:7201]	54456	ENSCAFP00000038486,ENSCAFP00000001004	ENSCAFT00000049390,ENSCAFT00000001094	7.41452	9.61057	8.68681	6.13793	4.76671	3.74562	5.08175	2.17814	188.237	-3.78255	0.000259165	0.00624949
ENSCAFG00000000701		ENSCAFG00000000701		ENSCAFG00000000701	ENSG00000244731	82.259	C4A	complement C4A (Rodgers blood group) [Source:HGNC Symbol;Acc:HGNC:1323]	720	ENSCAFP00000001014,ENSCAFP00000042714	ENSCAFT00000001104,ENSCAFT00000047595	13.3413	12.3063	11.8278	15.2339	13.2837	14.6726	15.8481	13.566	20600.7	1.18897	0.16521	0.462692
EIF3E	475070	ENSCAFG00000000702	eukaryotic translation initiation factor 3 subunit E [Source:VGNC Symbol;Acc:VGNC:40271]	ENSCAFG00000000702	ENSG00000104408	100	EIF3E	eukaryotic translation initiation factor 3 subunit E [Source:HGNC Symbol;Acc:HGNC:3277]	3646	ENSCAFP00000001005	ENSCAFT00000001095	14.7233	15.5464	15.134	15.9409	15.501	15.32	15.0974	15.5689	43088	-0.0836756	0.819771	0.926252
MLC1	607105	ENSCAFG00000000703	megalencephalic leukoencephalopathy with subcortical cysts 1 [Source:VGNC Symbol;Acc:VGNC:43255]	ENSCAFG00000000703	ENSG00000100427	81.8182	MLC1	megalencephalic leukoencephalopathy with subcortical cysts 1 [Source:HGNC Symbol;Acc:HGNC:17082]	23209	ENSCAFP00000001006	ENSCAFT00000001096	0	0	0	2.7246	2.80604	0	0	0	1.45043	-2.0294	0.268079	0.582253
TTLL8	474461	ENSCAFG00000000704	tubulin tyrosine ligase like 8 [Source:VGNC Symbol;Acc:VGNC:47979]	ENSCAFG00000000704	ENSG00000138892	69.7757	TTLL8	tubulin tyrosine ligase like 8 [Source:HGNC Symbol;Acc:HGNC:34000]		ENSCAFP00000001009	ENSCAFT00000001099	7.61794	5.14485	3.57908	5.70568	5.98149	4.43891	4.94184	0.911823	50.6812	-1.86667	0.0708135	0.287371
IL17REL		ENSCAFG00000000706	interleukin 17 receptor E like [Source:HGNC Symbol;Acc:HGNC:33808]	ENSCAFG00000000706	ENSG00000188263	67.5676	IL17REL	interleukin 17 receptor E like [Source:HGNC Symbol;Acc:HGNC:33808]	400935	ENSCAFP00000001010,ENSCAFP00000040016	ENSCAFT00000001100,ENSCAFT00000048643	4.61986	2.71042	3.35985	7.5292	4.9872	2.36117	4.65867	1.46615	35.3744	-2.06096	0.0743225	0.295935
CRELD2	100686873	ENSCAFG00000000709	cysteine rich with EGF like domains 2 [Source:VGNC Symbol;Acc:VGNC:39608]	ENSCAFG00000000709	ENSG00000184164	62.4041	CRELD2	cysteine rich with EGF like domains 2 [Source:HGNC Symbol;Acc:HGNC:28150]	79174	ENSCAFP00000001013,ENSCAFP00000038242	ENSCAFT00000001103,ENSCAFT00000046122	10.9497	10.0635	11.5369	10.8129	10.8451	13.3168	11.6271	11.1028	3152.01	1.3848	0.024392	0.145653
SLC27A6	474666	ENSCAFG00000000710	solute carrier family 27 member 6 [Source:VGNC Symbol;Acc:VGNC:46333]	ENSCAFG00000000710	ENSG00000113396	83.3603	SLC27A6	solute carrier family 27 member 6 [Source:HGNC Symbol;Acc:HGNC:11000]	28965	ENSCAFP00000001025	ENSCAFT00000001116	10.0051	10.5838	7.60549	11.1248	8.3361	9.59185	11.7288	15.1528	5737.42	3.32167	0.00226665	0.0292708
ALG12	481196	ENSCAFG00000000711	ALG12_ alpha-1_6-mannosyltransferase [Source:VGNC Symbol;Acc:VGNC:37795]	ENSCAFG00000000711	ENSG00000182858	79.6334	ALG12	ALG12, alpha-1,6-mannosyltransferase [Source:HGNC Symbol;Acc:HGNC:19358]	79087	ENSCAFP00000001016	ENSCAFT00000001106	12.0201	9.56271	11.8331	9.77268	11.0859	12.138	10.6513	10.1909	2360.38	0.0619976	0.934383	0.968095
CYP21A2	415124	ENSCAFG00000000712	cytochrome P450c21 [Source:NCBI gene;Acc:415124]	ENSCAFG00000000712	ENSG00000231852	78.252	CYP21A2	cytochrome P450 family 21 subfamily A member 2 [Source:HGNC Symbol;Acc:HGNC:2600]	1589	ENSCAFP00000001018	ENSCAFT00000001108	0	0	0.881583	6.63185	6.18831	7.07088	5.60684	3.91674	45.7774	0.72378	0.634521	0.846865
ENSCAFG00000000713	612810	ENSCAFG00000000713	ER membrane protein complex subunit 2 [Source:NCBI gene;Acc:612810]	ENSCAFG00000000713	ENSG00000104412	100	EMC2	ER membrane protein complex subunit 2 [Source:HGNC Symbol;Acc:HGNC:28963]	9694	ENSCAFP00000001022	ENSCAFT00000001112	10.7018	11.548	10.3131	12.9375	12.9191	12.6544	13.2274	13.456	6098.66	1.03636	0.146698	0.436312
ZBED4	481197	ENSCAFG00000000714	zinc finger BED-type containing 4 [Source:VGNC Symbol;Acc:VGNC:48514]	ENSCAFG00000000714	ENSG00000100426	81.2017	ZBED4	zinc finger BED-type containing 4 [Source:HGNC Symbol;Acc:HGNC:20721]	9889	ENSCAFP00000001020	ENSCAFT00000001110	12.8981	12.3069	12.3849	10.8632	10.5695	11.879	11.0252	11.7147	3829.33	-0.466655	0.458799	0.743791
TMEM74	100682800	ENSCAFG00000000716	transmembrane protein 74 [Source:VGNC Symbol;Acc:VGNC:47604]	ENSCAFG00000000716	ENSG00000164841	84.918	TMEM74	transmembrane protein 74 [Source:HGNC Symbol;Acc:HGNC:26409]	157753	ENSCAFP00000001023	ENSCAFT00000001114	3.31987	0	0	6.73991	8.60673	2.84935	4.12374	6.84176	80.0063	-0.861487	0.584788	0.823613
TRHR	482007	ENSCAFG00000000717	thyrotropin releasing hormone receptor [Source:VGNC Symbol;Acc:VGNC:47799]	ENSCAFG00000000717	ENSG00000174417	97.4874	TRHR	thyrotropin releasing hormone receptor [Source:HGNC Symbol;Acc:HGNC:12299]	7201	ENSCAFP00000001024	ENSCAFT00000001115	0	0	0	4.46183	8.19937	0	2.50972	7.34252	59.9964	-0.109519	0.951373	0.977137
BRD1	481198	ENSCAFG00000000718	bromodomain containing 1 [Source:VGNC Symbol;Acc:VGNC:38518]	ENSCAFG00000000718	ENSG00000100425	94.1968	BRD1	bromodomain containing 1 [Source:HGNC Symbol;Acc:HGNC:1102]	23774	ENSCAFP00000039370,ENSCAFP00000001030	ENSCAFT00000048974,ENSCAFT00000001121	12.4639	11.2347	12.4237	11.0693	11.7144	10.9346	11.0099	10.825	3111.05	-0.956504	0.035441	0.1851
NUDCD1	475073	ENSCAFG00000000719	NudC domain containing 1 [Source:VGNC Symbol;Acc:VGNC:44022]	ENSCAFG00000000719	ENSG00000120526	93.825	NUDCD1	NudC domain containing 1 [Source:HGNC Symbol;Acc:HGNC:24306]	84955	ENSCAFP00000001029	ENSCAFT00000001120	11.3524	11.8432	12.036	12.4515	12.3254	13.16	12.5118	13.3351	5817.56	0.981037	0.0110594	0.0873655
ACAT2	484063	ENSCAFG00000000720	acetyl-CoA acetyltransferase 2 [Source:VGNC Symbol;Acc:VGNC:37499]	ENSCAFG00000000720	ENSG00000120437	87.931	ACAT2	acetyl-CoA acetyltransferase 2 [Source:HGNC Symbol;Acc:HGNC:94]	39	ENSCAFP00000001037	ENSCAFT00000001128	11.7092	12.0524	11.9462	11.8301	10.7845	12.5633	11.9377	12.0662	3900.29	0.482805	0.219162	0.52797
ISOC1	100688371	ENSCAFG00000000721	isochorismatase domain containing 1 [Source:VGNC Symbol;Acc:VGNC:42112]	ENSCAFG00000000721	ENSG00000066583	94.0594	ISOC1	isochorismatase domain containing 1 [Source:HGNC Symbol;Acc:HGNC:24254]	51015	ENSCAFP00000001028	ENSCAFT00000001119	11.2715	11.775	11.0903	10.4988	11.0374	10.3775	10.7205	11.0859	2111.09	-0.431029	0.26837	0.582562
ADAMTS19		ENSCAFG00000000722	ADAM metallopeptidase with thrombospondin type 1 motif 19 [Source:VGNC Symbol;Acc:VGNC:37597]	ENSCAFG00000000722	ENSG00000145808	91.5622	ADAMTS19	ADAM metallopeptidase with thrombospondin type 1 motif 19 [Source:HGNC Symbol;Acc:HGNC:17111]	171019	ENSCAFP00000034585,ENSCAFP00000001033	ENSCAFT00000038819,ENSCAFT00000001124	0	0	0	5.95434	8.56167	0	5.67472	8.02313	93.3844	0.143336	0.936157	0.969088
KIAA1024L		ENSCAFG00000000723	KIAA1024 like [Source:HGNC Symbol;Acc:HGNC:33914]	ENSCAFG00000000723	ENSG00000186367	78.836	KIAA1024L	KIAA1024 like [Source:HGNC Symbol;Acc:HGNC:33914]	100127206	ENSCAFP00000036433,ENSCAFP00000001035	ENSCAFT00000046994,ENSCAFT00000001126	0	0	0	0	2.80604	0	0	2.17814	1.18992	-0.0231675	0.989899	0.995347
ENSCAFG00000000727		ENSCAFG00000000727		ENSCAFG00000000727						ENSCAFP00000030600	ENSCAFT00000001131	0	0	0	0	0	0	0	0	0	0	1	1
FAM19A5		ENSCAFG00000000731	family with sequence similarity 19 member A5_ C-C motif chemokine like [Source:HGNC Symbol;Acc:HGNC:21592]	ENSCAFG00000000731	ENSG00000219438	69.0648	FAM19A5	family with sequence similarity 19 member A5, C-C motif chemokine like [Source:HGNC Symbol;Acc:HGNC:21592]	25817	ENSCAFP00000001041	ENSCAFT00000001135	0	0	0	1.2645	3.52216	1.61773	1.35898	0	1.94066	-0.672777	0.693468	0.881028
TCP1	484064	ENSCAFG00000000732	t-complex 1 [Source:VGNC Symbol;Acc:VGNC:47207]	ENSCAFG00000000732	ENSG00000120438	97.6619	TCP1	t-complex 1 [Source:HGNC Symbol;Acc:HGNC:11655]	6950	ENSCAFP00000001046	ENSCAFT00000001141	13.443	14.1038	13.9328	14.1987	14.0563	15.6104	14.5216	15.0165	23363.2	1.13687	0.00188415	0.0256268
ENSCAFG00000000733		ENSCAFG00000000733		ENSCAFG00000000733							ENSCAFT00000001136	0	2.93624	0	0	0	0	0	0	0.831767	-1.56655	0.392675	0.691532
ENSCAFG00000000734		ENSCAFG00000000734		ENSCAFG00000000734							ENSCAFT00000001143	0	2.71042	0	0	0	4.43891	2.04617	1.46615	3.89091	2.18153	0.182269	0.483897
LYRM7	609480	ENSCAFG00000000736	LYR motif containing 7 [Source:VGNC Symbol;Acc:VGNC:42895]	ENSCAFG00000000736	ENSG00000186687	93	LYRM7	LYR motif containing 7 [Source:HGNC Symbol;Acc:HGNC:28072]	90624	ENSCAFP00000001044	ENSCAFT00000001139	7.61794	8.33863	8.43622	9.40893	8.98716	9.44969	9.42801	8.17165	465.279	0.434119	0.425996	0.717723
CDC42SE2	609492	ENSCAFG00000000737	CDC42 small effector 2 [Source:VGNC Symbol;Acc:VGNC:39006]	ENSCAFG00000000737	ENSG00000158985	71.8182	CDC42SE2	CDC42 small effector 2 [Source:HGNC Symbol;Acc:HGNC:18547]	56990	ENSCAFP00000038188,ENSCAFP00000001045	ENSCAFT00000043373,ENSCAFT00000001140	12.7654	12.6123	12.7682	12.1181	12.1147	9.42602	11.4641	10.0251	4203.41	-1.89483	0.000454571	0.00924159
EBAG9	403500	ENSCAFG00000000738	estrogen receptor binding site associated_ antigen_ 9 [Source:VGNC Symbol;Acc:VGNC:40174]	ENSCAFG00000000738	ENSG00000147654	96.7136	EBAG9	estrogen receptor binding site associated, antigen, 9 [Source:HGNC Symbol;Acc:HGNC:3123]	9166	ENSCAFP00000001047,ENSCAFP00000042547	ENSCAFT00000001142,ENSCAFT00000044462	12.4748	12.9837	13.1352	13.288	13.0711	13.0639	13.609	13.6633	9427.57	0.451119	0.142591	0.429263
PNLDC1	484065	ENSCAFG00000000740	PARN like_ ribonuclease domain containing 1 [Source:VGNC Symbol;Acc:VGNC:44744]	ENSCAFG00000000740	ENSG00000146453	87.7589	PNLDC1	PARN like, ribonuclease domain containing 1 [Source:HGNC Symbol;Acc:HGNC:21185]	154197	ENSCAFP00000001049	ENSCAFT00000001145	5.16268	5.3549	4.46335	5.05555	5.63512	6.77635	5.08175	5.46564	45.1791	0.777405	0.158488	0.454259
SYBU	475076	ENSCAFG00000000741	syntabulin [Source:VGNC Symbol;Acc:VGNC:47013]	ENSCAFG00000000741	ENSG00000147642	80.506	SYBU	syntabulin [Source:HGNC Symbol;Acc:HGNC:26011]	55638	ENSCAFP00000001050	ENSCAFT00000001146	6.46941	4.60226	6.42764	7.4847	10.6423	6.31504	6.88725	4.95272	274.67	-2.128	0.0599453	0.258408
ENSCAFG00000000742		ENSCAFG00000000742		ENSCAFG00000000742							ENSCAFT00000001147	0	0	0	0	0	0	0	0	0	0	1	1
ENSCAFG00000000743		ENSCAFG00000000743		ENSCAFG00000000743	ENSG00000147400	80	CETN2	centrin 2 [Source:HGNC Symbol;Acc:HGNC:1867]	1069	ENSCAFP00000040654	ENSCAFT00000001148	0	0	0	0	0	0	0	0	0	0	1	1
KCNV1	482009	ENSCAFG00000000744	potassium voltage-gated channel modifier subfamily V member 1 [Source:VGNC Symbol;Acc:VGNC:42297]	ENSCAFG00000000744	ENSG00000164794	97.6096	KCNV1	potassium voltage-gated channel modifier subfamily V member 1 [Source:HGNC Symbol;Acc:HGNC:18861]	27012	ENSCAFP00000001051	ENSCAFT00000001149	0	0	0	0	1.69938	0	2.29648	4.07601	2.75322	2.50997	0.150755	0.443131
TBC1D22A	474462	ENSCAFG00000000745	TBC1 domain family member 22A [Source:VGNC Symbol;Acc:VGNC:47141]	ENSCAFG00000000745	ENSG00000054611	91.2959	TBC1D22A	TBC1 domain family member 22A [Source:HGNC Symbol;Acc:HGNC:1309]	25771	ENSCAFP00000001053	ENSCAFT00000001151	12.4762	12.2314	12.5358	12.7896	12.2621	12.2962	12.3714	11.8894	5318.91	-0.271624	0.292942	0.609143
ENSCAFG00000000747		ENSCAFG00000000747		ENSCAFG00000000747							ENSCAFT00000001153	0	0	0	0	0.806699	1.61773	0.833916	0	0.450081	1.10009	0.547206	0.804347
ENSCAFG00000000749		ENSCAFG00000000749		ENSCAFG00000000749						ENSCAFP00000039430	ENSCAFT00000001155	0	4.1404	0	2.5628	2.45818	2.84935	4.05748	4.07601	7.97023	1.11695	0.366395	0.671856
SLC22A1		ENSCAFG00000000750	solute carrier family 22 member 1 [Source:VGNC Symbol;Acc:VGNC:46270]	ENSCAFG00000000750	ENSG00000175003	74.8188	SLC22A1	solute carrier family 22 member 1 [Source:HGNC Symbol;Acc:HGNC:10963]	6580	ENSCAFP00000001060	ENSCAFT00000001161	0	2.44257	0	4.46183	5.81868	0	0	7.94788	40.8538	1.50005	0.396534	0.694442
TNXB	100682877	ENSCAFG00000000751	tenascin XB [Source:VGNC Symbol;Acc:VGNC:47704]	ENSCAFG00000000751	ENSG00000168477	14.2788	TNXB	tenascin XB [Source:HGNC Symbol;Acc:HGNC:11976]	7148	ENSCAFP00000043117,ENSCAFP00000001065	ENSCAFT00000046665,ENSCAFT00000001166	5.20723	5.39348	6.96385	11.4803	12.5902	8.52448	7.18751	8.11773	1251.36	-2.39163	0.0629836	0.266624
CERK		ENSCAFG00000000752	ceramide kinase [Source:VGNC Symbol;Acc:VGNC:54519]	ENSCAFG00000000752	ENSG00000100422	87.3294	CERK	ceramide kinase [Source:HGNC Symbol;Acc:HGNC:19256]	64781	ENSCAFP00000001057,ENSCAFP00000038639	ENSCAFT00000001158,ENSCAFT00000046855	14.4565	14.2432	14.5352	13.632	13.342	13.8282	13.1451	13.091	15127.1	-0.709326	0.0955009	0.345149
FNIP1	481496	ENSCAFG00000000755	folliculin interacting protein 1 [Source:VGNC Symbol;Acc:VGNC:40935]	ENSCAFG00000000755	ENSG00000217128	94.5205	FNIP1	folliculin interacting protein 1 [Source:HGNC Symbol;Acc:HGNC:29418]	96459	ENSCAFP00000001082	ENSCAFT00000001183	12.9592	12.2914	12.1192	11.1685	11.2015	10.0275	11.5851	12.207	3864.74	-0.564271	0.384114	0.688027
GRAMD4	481202	ENSCAFG00000000756	GRAM domain-containing protein 4 [Source:NCBI gene;Acc:481202]	ENSCAFG00000000756	ENSG00000075240	73.4568	GRAMD4	GRAM domain containing 4 [Source:HGNC Symbol;Acc:HGNC:29113]	23151	ENSCAFP00000001069,ENSCAFP00000040995	ENSCAFT00000001170,ENSCAFT00000048604	11.5007	10.99	11.2894	10.2972	10.9978	9.40416	9.97742	9.61578	1649.98	-1.36944	0.000214601	0.0054363
SLC22A2	403655	ENSCAFG00000000757	Canis lupus familiaris solute carrier family 22 (organic cation transporter)_ member 2 (SLC22A2)_ mRNA. [Source:RefSeq mRNA;Acc:NM_001286961]	ENSCAFG00000000757	ENSG00000112499	84.6154	SLC22A2	solute carrier family 22 member 2 [Source:HGNC Symbol;Acc:HGNC:10966]	6582	ENSCAFP00000001067	ENSCAFT00000001168	0	1.07657	0	4.99339	2.45818	0	0.833916	0	4.65506	-2.94866	0.0834572	0.318541
PLG	403602	ENSCAFG00000000758	Canis lupus familiaris plasminogen (PLG)_ mRNA. [Source:RefSeq mRNA;Acc:NM_001286960]	ENSCAFG00000000758	ENSG00000122194	83.0049	PLG	plasminogen [Source:HGNC Symbol;Acc:HGNC:9071]	5340	ENSCAFP00000001078	ENSCAFT00000001179	0	0	0	1.92785	0.806699	1.02465	3.14162	3.73768	3.0942	2.66983	0.0536465	0.241468
MAP3K4	476262	ENSCAFG00000000760	mitogen-activated protein kinase kinase kinase 4 [Source:VGNC Symbol;Acc:VGNC:42974]	ENSCAFG00000000760	ENSG00000085511	92.8299	MAP3K4	mitogen-activated protein kinase kinase kinase 4 [Source:HGNC Symbol;Acc:HGNC:6856]	4216	ENSCAFP00000030815,ENSCAFP00000030813	ENSCAFT00000035541,ENSCAFT00000035540	13.2698	13.4688	12.8168	12.4285	12.0465	12.1075	11.9273	12.4132	6490.75	-0.724599	0.0926715	0.338516
ATF6B		ENSCAFG00000000761	activating transcription factor 6 beta [Source:VGNC Symbol;Acc:VGNC:52104]	ENSCAFG00000000761	ENSG00000213676	92.0668	ATF6B	activating transcription factor 6 beta [Source:HGNC Symbol;Acc:HGNC:2349]	1388	ENSCAFP00000001088	ENSCAFT00000001189	13.74	13.8749	14.0826	13.3667	13.4107	13.5715	13.7825	13.7573	13451.3	-0.013922	0.959251	0.979957
PRRT1	607660	ENSCAFG00000000764	proline rich transmembrane protein 1 [Source:VGNC Symbol;Acc:VGNC:49684]	ENSCAFG00000000764	ENSG00000204314	98.0392	PRRT1	proline rich transmembrane protein 1 [Source:HGNC Symbol;Acc:HGNC:13943]	80863	ENSCAFP00000001091	ENSCAFT00000001192	8.3015	6.70237	7.31624	6.28788	6.38219	5.90603	3.26419	3.99857	102.264	-2.30816	0.0029972	0.0356296
AGPAT4	612306	ENSCAFG00000000765	1-acylglycerol-3-phosphate O-acyltransferase 4 [Source:VGNC Symbol;Acc:VGNC:37713]	ENSCAFG00000000765	ENSG00000026652	92.0635	AGPAT4	1-acylglycerol-3-phosphate O-acyltransferase 4 [Source:HGNC Symbol;Acc:HGNC:20885]	56895	ENSCAFP00000001094	ENSCAFT00000001195	11.4449	11.712	11.2698	10.7266	11.724	13.01	12.0567	12.1354	3836.11	1.03753	0.0102822	0.0833162
PPT2	474856	ENSCAFG00000000766	palmitoyl-protein thioesterase 2 [Source:VGNC Symbol;Acc:VGNC:44930]	ENSCAFG00000000766	ENSG00000221988	94.0594	PPT2	palmitoyl-protein thioesterase 2 [Source:HGNC Symbol;Acc:HGNC:9326]	9374	ENSCAFP00000043146,ENSCAFP00000001092	ENSCAFT00000048253,ENSCAFT00000001193	11.9354	12.2724	11.2787	11.0959	11.9457	10.5367	10.5306	10.5271	2739.25	-1.22777	0.000931653	0.0154455
CELSR1	481203	ENSCAFG00000000767	cadherin EGF LAG seven-pass G-type receptor 1 [Source:VGNC Symbol;Acc:VGNC:39097]	ENSCAFG00000000767	ENSG00000075275	83.4128	CELSR1	cadherin EGF LAG seven-pass G-type receptor 1 [Source:HGNC Symbol;Acc:HGNC:1850]	9620	ENSCAFP00000040779,ENSCAFP00000001103	ENSCAFT00000048271,ENSCAFT00000001204	5.37281	2.71042	4.40718	7.77531	11.4589	3.62983	4.61327	1.46615	391.864	-4.56624	0.00100668	0.0162171
EGFL8	481725	ENSCAFG00000000768	EGF like domain multiple 8 [Source:VGNC Symbol;Acc:VGNC:40238]	ENSCAFG00000000768	ENSG00000241404	80.6557	EGFL8	EGF like domain multiple 8 [Source:HGNC Symbol;Acc:HGNC:13944]	80864	ENSCAFP00000001096	ENSCAFT00000001197	10.2483	10.47	8.67497	9.18391	10.7765	8.29665	7.67564	7.03838	752.683	-2.25132	0.000202902	0.00523683
PRKN		ENSCAFG00000000769	parkin RBR E3 ubiquitin protein ligase [Source:HGNC Symbol;Acc:HGNC:8607]	ENSCAFG00000000769	ENSG00000185345	75.7098	PRKN	parkin RBR E3 ubiquitin protein ligase [Source:HGNC Symbol;Acc:HGNC:8607]	5071	ENSCAFP00000001095	ENSCAFT00000001196	7.19985	6.53992	6.91433	6.73991	7.0374	6.77635	7.98728	7.73757	145.966	0.681275	0.0805405	0.310999
ENSCAFG00000000770		ENSCAFG00000000770		ENSCAFG00000000770	ENSG00000112530	92.0354	PACRG	parkin coregulated [Source:HGNC Symbol;Acc:HGNC:19152]	135138	ENSCAFP00000001099	ENSCAFT00000001200	0	0	3.23633	4.63468	7.56263	3.62983	4.36197	5.82093	38.3484	-0.484365	0.745127	0.907971
AGPAT1	474857	ENSCAFG00000000771	1-acylglycerol-3-phosphate O-acyltransferase 1 [Source:VGNC Symbol;Acc:VGNC:37710]	ENSCAFG00000000771	ENSG00000204310	94.4251	AGPAT1	1-acylglycerol-3-phosphate O-acyltransferase 1 [Source:HGNC Symbol;Acc:HGNC:324]	10554	ENSCAFP00000033975	ENSCAFT00000038285	11.1333	11.2011	11.2723	11.9804	11.6221	10.497	10.6049	11.239	2459.81	-0.653531	0.0678385	0.279614
QKI	606754	ENSCAFG00000000772	QKI_ KH domain containing RNA binding [Source:VGNC Symbol;Acc:VGNC:45232]	ENSCAFG00000000772	ENSG00000112531	96.4602	QKI	QKI, KH domain containing RNA binding [Source:HGNC Symbol;Acc:HGNC:21100]	9444	ENSCAFP00000001102,ENSCAFP00000030367,ENSCAFP00000037340	ENSCAFT00000001203,ENSCAFT00000035144,ENSCAFT00000045317	13.8595	13.4868	12.9038	13.5963	13.9428	12.3968	13.322	13.9911	11755.8	-0.220472	0.638655	0.849407
RNF5	474858	ENSCAFG00000000774	ring finger protein 5 [Source:VGNC Symbol;Acc:VGNC:45673]	ENSCAFG00000000774	ENSG00000204308	98.3333	RNF5	ring finger protein 5 [Source:HGNC Symbol;Acc:HGNC:10068]	6048	ENSCAFP00000001106	ENSCAFT00000001208	13.0382	12.9319	12.6728	12.5151	12.8589	11.8216	12.0482	11.7663	5920.94	-0.927915	3.16177e-05	0.00126845
ENSCAFG00000000776		ENSCAFG00000000776		ENSCAFG00000000776						ENSCAFP00000038789	ENSCAFT00000001210	0	0	0	0.766571	0.806699	0	0	0	0.181303	-0.574911	0.753804	0.907971
AGER	403168	ENSCAFG00000000777	advanced glycosylation end-product specific receptor [Source:VGNC Symbol;Acc:VGNC:37699]	ENSCAFG00000000777	ENSG00000204305	73.4411	AGER	advanced glycosylation end-product specific receptor [Source:HGNC Symbol;Acc:HGNC:320]	177	ENSCAFP00000032810,ENSCAFP00000001108,ENSCAFP00000038659,ENSCAFP00000001110,ENSCAFP00000032821	ENSCAFT00000037322,ENSCAFT00000001212,ENSCAFT00000049666,ENSCAFT00000001214,ENSCAFT00000037333	11.6995	11.7759	10.852	8.99658	17.8015	10.4688	9.36948	9.69002	30066	-4.56264	0.000904774	0.0151523
TRMU	481204	ENSCAFG00000000779	tRNA 5-methylaminomethyl-2-thiouridylate methyltransferase [Source:VGNC Symbol;Acc:VGNC:47861]	ENSCAFG00000000779	ENSG00000100416	90.5882	TRMU	tRNA 5-methylaminomethyl-2-thiouridylate methyltransferase [Source:HGNC Symbol;Acc:HGNC:25481]	55687	ENSCAFP00000001109	ENSCAFT00000001213	11.1669	10.9558	11.0218	10.0947	10.0965	11.2068	10.5896	11.076	1826.03	0.237956	0.561355	0.814438
C1H6orf118		ENSCAFG00000000781	chromosome 1 C6orf118 homolog [Source:VGNC Symbol;Acc:VGNC:52510]	ENSCAFG00000000781	ENSG00000112539	61.1691	C6orf118	chromosome 6 open reading frame 118 [Source:HGNC Symbol;Acc:HGNC:21233]	168090	ENSCAFP00000038723,ENSCAFP00000001113	ENSCAFT00000047613,ENSCAFT00000001217	0	0	0	0	6.95268	0	0.833916	0	15.4565	-2.46663	0.176868	0.47696
GTSE1	608855	ENSCAFG00000000782	G2 and S-phase expressed 1 [Source:VGNC Symbol;Acc:VGNC:41559]	ENSCAFG00000000782	ENSG00000075218	61.8529	GTSE1	G2 and S-phase expressed 1 [Source:HGNC Symbol;Acc:HGNC:13698]	51512	ENSCAFP00000001114,ENSCAFP00000031071	ENSCAFT00000001218,ENSCAFT00000035773	7.65861	8.57933	9.22666	9.56533	9.12711	12.6771	9.99412	11.8424	1716.69	2.80482	3.66564e-05	0.00141203
PBX2	607695	ENSCAFG00000000783	PBX homeobox 2 [Source:VGNC Symbol;Acc:VGNC:44287]	ENSCAFG00000000783	ENSG00000204304	97.8873	PBX2	PBX homeobox 2 [Source:HGNC Symbol;Acc:HGNC:8633]	5089	ENSCAFP00000001119	ENSCAFT00000001223	13.3567	13.2687	12.4737	12.2887	12.4671	12.7865	12.2594	11.361	6412.81	-0.583029	0.228413	0.538658
TTC38	474465	ENSCAFG00000000784	tetratricopeptide repeat domain 38 [Source:VGNC Symbol;Acc:VGNC:47956]	ENSCAFG00000000784	ENSG00000075234	88.6994	TTC38	tetratricopeptide repeat domain 38 [Source:HGNC Symbol;Acc:HGNC:26082]	55020	ENSCAFP00000001115	ENSCAFT00000001219	13.5195	12.399	13.2427	14.3946	11.518	14.0741	14.6846	15.1965	16553.7	1.34891	0.046322	0.220499
PKDREJ	474466	ENSCAFG00000000785	polycystin family receptor for egg jelly [Source:VGNC Symbol;Acc:VGNC:44604]	ENSCAFG00000000785	ENSG00000130943	66.3503	PKDREJ	polycystin family receptor for egg jelly [Source:HGNC Symbol;Acc:HGNC:9015]	10343	ENSCAFP00000043086	ENSCAFT00000001220	3.14772	5.63799	6.56233	6.84924	7.15583	8.68176	6.07711	8.55983	157.324	1.69512	0.0536615	0.241468
CSMD3	482016	ENSCAFG00000000786	CUB and Sushi multiple domains 3 [Source:VGNC Symbol;Acc:VGNC:39663]	ENSCAFG00000000786	ENSG00000164796	98.4624	CSMD3	CUB and Sushi multiple domains 3 [Source:HGNC Symbol;Acc:HGNC:19291]	114788	ENSCAFP00000001127,ENSCAFP00000001133	ENSCAFT00000001231,ENSCAFT00000001238	2.72598	0	2.95218	2.5628	3.32055	0	1.74311	4.52579	6.32967	0.533343	0.681847	0.873559
CDPF1	608872	ENSCAFG00000000787	cysteine rich DPF motif domain containing 1 [Source:VGNC Symbol;Acc:VGNC:39077]	ENSCAFG00000000787	ENSG00000205643	87.931	CDPF1	cysteine rich DPF motif domain containing 1 [Source:HGNC Symbol;Acc:HGNC:33710]	150383	ENSCAFP00000001117	ENSCAFT00000001221	9.80225	8.83544	9.91646	9.39547	9.75002	8.96466	8.80172	8.75788	652.668	-0.739898	0.0294797	0.16389
PPARA	403654	ENSCAFG00000000788	peroxisome proliferator activated receptor alpha [Source:VGNC Symbol;Acc:VGNC:44834]	ENSCAFG00000000788	ENSG00000186951	94.6581	PPARA	peroxisome proliferator activated receptor alpha [Source:HGNC Symbol;Acc:HGNC:9232]	5465	ENSCAFP00000001118	ENSCAFT00000001222	0	4.04669	4.28782	8.69355	8.49133	5.04738	0	4.99321	108.608	-2.2551	0.137893	0.422509
WNT7B	481206	ENSCAFG00000000789	Wnt family member 7B [Source:VGNC Symbol;Acc:VGNC:54554]	ENSCAFG00000000789	ENSG00000188064	56.4482	WNT7B	Wnt family member 7B [Source:HGNC Symbol;Acc:HGNC:12787]	7477	ENSCAFP00000032357	ENSCAFT00000036926	0	0	0	3.84028	7.92921	0	0	0	32.0082	-2.74376	0.132904	0.415596
GPSM3	607687	ENSCAFG00000000790	G protein signaling modulator 3 [Source:VGNC Symbol;Acc:VGNC:41459]	ENSCAFG00000000790	ENSG00000213654	92.5	GPSM3	G protein signaling modulator 3 [Source:HGNC Symbol;Acc:HGNC:13945]	63940	ENSCAFP00000001123,ENSCAFP00000036043	ENSCAFT00000001227,ENSCAFT00000043305	15.6369	15.5579	14.8455	13.9419	11.1587	14.455	13.4039	12.7895	23378.3	-1.05743	0.22041	0.529658
NOTCH4	481726	ENSCAFG00000000791	notch 4 [Source:VGNC Symbol;Acc:VGNC:43900]	ENSCAFG00000000791	ENSG00000204301	86.2239	NOTCH4	notch 4 [Source:HGNC Symbol;Acc:HGNC:7884]	4855	ENSCAFP00000042620,ENSCAFP00000001124	ENSCAFT00000045934,ENSCAFT00000001228	8.347	6.83441	5.92624	8.92346	13.8096	11.0698	8.70494	8.89508	2297.48	-1.33652	0.320471	0.633271
ENSCAFG00000000792		ENSCAFG00000000792		ENSCAFG00000000792						ENSCAFP00000001125	ENSCAFT00000001229	9.72967	9.914	9.68654	9.74111	7.36042	7.27738	8.25085	5.07093	517.909	-2.05526	0.00865135	0.0739983
PDE10A	484073	ENSCAFG00000000795	phosphodiesterase 10A [Source:VGNC Symbol;Acc:VGNC:44345]	ENSCAFG00000000795	ENSG00000112541	93.7423	PDE10A	phosphodiesterase 10A [Source:HGNC Symbol;Acc:HGNC:8772]	10846	ENSCAFP00000001151,ENSCAFP00000041725	ENSCAFT00000001259,ENSCAFT00000045354	5.86503	3.59577	2.1275	8.86824	8.12389	6.52408	6.32255	6.93824	138.464	-0.664178	0.564716	0.816146
BTNL2	481730	ENSCAFG00000000797	butyrophilin like 2 [Source:NCBI gene;Acc:481730]	ENSCAFG00000000797	ENSG00000204290	70.099	BTNL2	butyrophilin like 2 [Source:HGNC Symbol;Acc:HGNC:1142]	56244	ENSCAFP00000001134,ENSCAFP00000001141	ENSCAFT00000001240,ENSCAFT00000001247	3.31987	2.44257	2.95218	6.13793	4.9872	5.60245	6.46992	2.84196	32.7121	0.880102	0.395864	0.693717
ENSCAFG00000000798		ENSCAFG00000000798		ENSCAFG00000000798	ENSG00000143198	93.4211	MGST3	microsomal glutathione S-transferase 3 [Source:HGNC Symbol;Acc:HGNC:7064]	4259	ENSCAFP00000036430	ENSCAFT00000001241	12.031	11.8941	10.922	11.1396	12.7171	12.3561	12.037	13.5912	5087.32	0.915301	0.123015	0.399861
ACSL6	474670	ENSCAFG00000000799	acyl-CoA synthetase long chain family member 6 [Source:VGNC Symbol;Acc:VGNC:51694]	ENSCAFG00000000799	ENSG00000164398	95.4294	ACSL6	acyl-CoA synthetase long chain family member 6 [Source:HGNC Symbol;Acc:HGNC:16496]	23305	ENSCAFP00000039687,ENSCAFP00000001165	ENSCAFT00000043983,ENSCAFT00000001273	0	0	0	6.26175	2.95286	3.8528	3.14162	5.37662	18.0367	0.234581	0.884223	0.946396
ENSCAFG00000000801		ENSCAFG00000000801		ENSCAFG00000000801						ENSCAFP00000001142	ENSCAFT00000001248	0	8.06757	7.90834	5.79948	0.806699	5.25704	7.68115	3.73768	101.972	-0.331119	0.817712	0.924887
DLA-DRA	481731	ENSCAFG00000000803	MHC class II DR alpha chain [Source:NCBI gene;Acc:481731]	ENSCAFG00000000803	ENSG00000204287	87.0079	HLA-DRA	major histocompatibility complex, class II, DR alpha [Source:HGNC Symbol;Acc:HGNC:4947]	3122	ENSCAFP00000001147	ENSCAFT00000001254	19.1657	19.3909	19.3641	19.638	17.5127	19.0533	19.5473	14.9228	536805	-0.377936	0.661833	0.862443
FBLN1	474468	ENSCAFG00000000804	fibulin 1 [Source:VGNC Symbol;Acc:VGNC:40750]	ENSCAFG00000000804	ENSG00000077942	87.5706	FBLN1	fibulin 1 [Source:HGNC Symbol;Acc:HGNC:3600]	2192	ENSCAFP00000001150	ENSCAFT00000001257	4.15771	6.39535	2.95218	10.8146	14.0202	11.7725	11.7823	12.6701	4006.95	0.228504	0.87564	0.94165
ENSCAFG00000000805		ENSCAFG00000000805		ENSCAFG00000000805							ENSCAFT00000001258	0	0	0	0	0	0	0	0	0	0	1	1
HLA-DRB1	474860	ENSCAFG00000000806	MHC class II DLA DRB1 beta chain [Source:NCBI gene;Acc:474860]	ENSCAFG00000000806	ENSG00000198502	75.9124	HLA-DRB5	major histocompatibility complex, class II, DR beta 5 [Source:HGNC Symbol;Acc:HGNC:4953]	3127	ENSCAFP00000001156,ENSCAFP00000043037	ENSCAFT00000001264,ENSCAFT00000047689	18.3747	18.1466	18.604	18.8325	17.3789	19.7579	19.1071	14.9515	393593	0.537474	0.523691	0.788261
TBXT	403653	ENSCAFG00000000807	T-box transcription factor T [Source:VGNC Symbol;Acc:VGNC:47058]	ENSCAFG00000000807	ENSG00000164458	90.1149	TBXT	T-box transcription factor T [Source:HGNC Symbol;Acc:HGNC:11515]	6862	ENSCAFP00000001157	ENSCAFT00000001265	0	0	0	0	0	0	0.833916	0	0.0978147	0.487831	0.790144	0.909779
ENSCAFG00000000808		ENSCAFG00000000808		ENSCAFG00000000808	ENSG00000167863	91.3043	ATP5PD	ATP synthase peripheral stalk subunit d [Source:HGNC Symbol;Acc:HGNC:845]	10476	ENSCAFP00000036047	ENSCAFT00000001266	9.16451	9.98834	9.6263	10.5797	10.8028	10.8943	10.2068	10.8424	1326.24	0.516452	0.289332	0.604646
RIBC2	474469	ENSCAFG00000000809	RIB43A domain with coiled-coils 2 [Source:VGNC Symbol;Acc:VGNC:45569]	ENSCAFG00000000809	ENSG00000128408	84.3501	RIBC2	RIB43A domain with coiled-coils 2 [Source:HGNC Symbol;Acc:HGNC:13241]	26150	ENSCAFP00000001159	ENSCAFT00000001267	0	0	0	0	9.14631	0	0.833916	5.28174	75.5417	-1.54847	0.396164	0.693928
TRPS1	482018	ENSCAFG00000000810	transcriptional repressor GATA binding 1 [Source:VGNC Symbol;Acc:VGNC:47880]	ENSCAFG00000000810	ENSG00000104447	96.5224	TRPS1	transcriptional repressor GATA binding 1 [Source:HGNC Symbol;Acc:HGNC:12340]	7227	ENSCAFP00000001166	ENSCAFT00000001274	11.9709	11.4891	11.948	10.7497	10.2816	11.3882	12.2064	13.2499	3868.24	1.0202	0.0943119	0.342437
SFT2D1	476266	ENSCAFG00000000811	SFT2 domain containing 1 [Source:VGNC Symbol;Acc:VGNC:46085]	ENSCAFG00000000811	ENSG00000198818	94.3396	SFT2D1	SFT2 domain containing 1 [Source:HGNC Symbol;Acc:HGNC:21102]	113402	ENSCAFP00000001160	ENSCAFT00000001268	13.4468	13.5016	13.2829	13.6257	12.4049	13.0963	13.689	12.4477	9792.03	-0.143369	0.747515	0.907971
DLA-DQA1	474861	ENSCAFG00000000812	major histocompatibility complex_ class II_ DQ alpha 1 [Source:NCBI gene;Acc:474861]	ENSCAFG00000000812	ENSG00000196735	46.0465	HLA-DQA1	major histocompatibility complex, class II, DQ alpha 1 [Source:HGNC Symbol;Acc:HGNC:4942]	3117	ENSCAFP00000041474,ENSCAFP00000001164	ENSCAFT00000047258,ENSCAFT00000001272	16.9252	16.7632	17.245	18.275	15.7506	16.2963	17.6524	12.4625	131934	-0.603846	0.515585	0.781473
HLA-DQB2	100856137	ENSCAFG00000000814	HLA class II histocompatibility antigen_ DQ beta 2 chain [Source:NCBI gene;Acc:100856137]	ENSCAFG00000000814	ENSG00000232629	79.9257	HLA-DQB2	major histocompatibility complex, class II, DQ beta 2 [Source:HGNC Symbol;Acc:HGNC:4945]	3120	ENSCAFP00000001171	ENSCAFT00000001279	16.4291	16.7213	17.0997	17.2084	15.4308	18.0844	17.5528	12.0099	125835	0.529286	0.577736	0.823613
EIF3H	475081	ENSCAFG00000000816	eukaryotic translation initiation factor 3 subunit H [Source:VGNC Symbol;Acc:VGNC:40274]	ENSCAFG00000000816	ENSG00000147677	91.2467	EIF3H	eukaryotic translation initiation factor 3 subunit H [Source:HGNC Symbol;Acc:HGNC:3273]	8667	ENSCAFP00000036553,ENSCAFP00000001174	ENSCAFT00000047451,ENSCAFT00000001282	14.6999	14.8563	14.9472	15.2919	14.8941	16.1196	15.2781	15.466	39327.3	0.711192	0.0236611	0.142609
IL3	481497	ENSCAFG00000000817	interleukin 3 [Source:VGNC Symbol;Acc:VGNC:53502]	ENSCAFG00000000817						ENSCAFP00000001172	ENSCAFT00000001280	0	0	0	0	0	0	0	0.911823	0.110178	0.487831	0.790144	0.909779
DLA-DOB	607786	ENSCAFG00000000819	major histocompatibility complex_ class II_ DO beta [Source:NCBI gene;Acc:607786]	ENSCAFG00000000819	ENSG00000241106	84.8148	HLA-DOB	major histocompatibility complex, class II, DO beta [Source:HGNC Symbol;Acc:HGNC:4937]	3112	ENSCAFP00000031388	ENSCAFT00000036056	12.936	12.6583	14.2222	13.6343	9.42631	10.5286	12.2466	6.54766	6654.91	-1.92298	0.0729768	0.292252
CSF2	403923	ENSCAFG00000000820	colony stimulating factor 2 [Source:VGNC Symbol;Acc:VGNC:39654]	ENSCAFG00000000820	ENSG00000164400	65.1316	CSF2	colony stimulating factor 2 [Source:HGNC Symbol;Acc:HGNC:2434]	1437	ENSCAFP00000001176,ENSCAFP00000032076	ENSCAFT00000001284,ENSCAFT00000036668	0	5.00237	0	5.60535	7.35383	4.63184	5.60684	3.82998	40.7576	-0.624796	0.664057	0.863458
UTP23	482020	ENSCAFG00000000821	UTP23_ small subunit processome component [Source:VGNC Symbol;Acc:VGNC:48212]	ENSCAFG00000000821	ENSG00000147679	94.332	UTP23	UTP23, small subunit processome component [Source:HGNC Symbol;Acc:HGNC:28224]	84294	ENSCAFP00000001177	ENSCAFT00000001285	10.5327	10.9861	10.7944	10.3648	10.7123	12.4299	11.5039	11.7913	2530.02	1.25801	0.000141658	0.00397598
RAD21	482021	ENSCAFG00000000822	RAD21 cohesin complex component [Source:VGNC Symbol;Acc:VGNC:45313]	ENSCAFG00000000822	ENSG00000164754	98.7322	RAD21	RAD21 cohesin complex component [Source:HGNC Symbol;Acc:HGNC:9811]	5885	ENSCAFP00000001178	ENSCAFT00000001286	15.3063	15.7203	15.2155	15.1518	15.14	15.0602	15.189	15.7768	41589.5	0.0528431	0.862032	0.94165
ENSCAFG00000000823	474864	ENSCAFG00000000823	transporter 2_ ATP binding cassette subfamily B member [Source:NCBI gene;Acc:474864]	ENSCAFG00000000823	ENSG00000204267	76.7045	TAP2	transporter 2, ATP binding cassette subfamily B member [Source:HGNC Symbol;Acc:HGNC:44]	6891	ENSCAFP00000001183	ENSCAFT00000001291	14.9009	14.443	14.2795	13.6224	13.2771	13.9212	14.539	12.5268	17562.8	-0.329291	0.578948	0.823613
P4HA2	474672	ENSCAFG00000000824	prolyl 4-hydroxylase subunit alpha 2 [Source:VGNC Symbol;Acc:VGNC:44223]	ENSCAFG00000000824	ENSG00000072682	92.3077	P4HA2	prolyl 4-hydroxylase subunit alpha 2 [Source:HGNC Symbol;Acc:HGNC:8547]	8974	ENSCAFP00000001181	ENSCAFT00000001289	10.9628	12.6436	11.0942	11.7607	13.4384	13.4389	13.7742	12.3911	6953.87	0.976677	0.160813	0.456726
SLC30A8	482022	ENSCAFG00000000825	solute carrier family 30 member 8 [Source:VGNC Symbol;Acc:VGNC:46353]	ENSCAFG00000000825	ENSG00000164756	86.4499	SLC30A8	solute carrier family 30 member 8 [Source:HGNC Symbol;Acc:HGNC:20303]	169026	ENSCAFP00000001179	ENSCAFT00000001287	7.60967	6.48739	2.59798	0	7.98147	0	0	2.17814	67.9189	-4.67868	0.00243909	0.0307641
MED30	482023	ENSCAFG00000000826	mediator complex subunit 30 [Source:VGNC Symbol;Acc:VGNC:43137]	ENSCAFG00000000826	ENSG00000164758	97.191	MED30	mediator complex subunit 30 [Source:HGNC Symbol;Acc:HGNC:23032]	90390	ENSCAFP00000001180	ENSCAFT00000001288	11.1027	11.2669	11.2884	11.5868	12.0119	11.7844	11.4804	11.7605	3027.04	0.191102	0.54292	0.801455
SMC1B	481207	ENSCAFG00000000827	structural maintenance of chromosomes 1B [Source:VGNC Symbol;Acc:VGNC:46542]	ENSCAFG00000000827	ENSG00000077935	90.1215	SMC1B	structural maintenance of chromosomes 1B [Source:HGNC Symbol;Acc:HGNC:11112]	27127	ENSCAFP00000001188,ENSCAFP00000042937	ENSCAFT00000001296,ENSCAFT00000049571	7.45202	6.99354	6.64965	7.55094	5.7994	7.54047	6.4826	10.0336	245.234	1.68786	0.0382305	0.194957
RPS6KA2	612448	ENSCAFG00000000828	ribosomal protein S6 kinase A2 [Source:VGNC Symbol;Acc:VGNC:45739]	ENSCAFG00000000828	ENSG00000071242	90.8488	RPS6KA2	ribosomal protein S6 kinase A2 [Source:HGNC Symbol;Acc:HGNC:10431]	6196	ENSCAFP00000001202	ENSCAFT00000001310	14.6121	14.0958	13.3749	12.5708	12.5579	11.8908	11.5113	12.7169	9841.09	-1.4958	0.0170922	0.116098
PSMB8	474865	ENSCAFG00000000829	proteasome subunit beta 8 [Source:VGNC Symbol;Acc:VGNC:45099]	ENSCAFG00000000829	ENSG00000204264	85.1449	PSMB8	proteasome subunit beta 8 [Source:HGNC Symbol;Acc:HGNC:9545]	5696	ENSCAFP00000001185	ENSCAFT00000001293	14.8952	14.7488	14.9669	14.7599	13.2882	16.4874	15.4836	11.4313	33527.6	0.820951	0.347154	0.656719
PDLIM4	481498	ENSCAFG00000000830	PDZ and LIM domain 4 [Source:VGNC Symbol;Acc:VGNC:44386]	ENSCAFG00000000830	ENSG00000131435	90.3323	PDLIM4	PDZ and LIM domain 4 [Source:HGNC Symbol;Acc:HGNC:16501]	8572	ENSCAFP00000001186	ENSCAFT00000001294	6.39434	5.90155	6.58783	10.3936	9.58812	12.1476	11.6092	9.97795	1377.08	2.39154	0.0215686	0.134642
EXT1	482024	ENSCAFG00000000831	exostosin glycosyltransferase 1 [Source:VGNC Symbol;Acc:VGNC:40531]	ENSCAFG00000000831	ENSG00000182197	99.1957	EXT1	exostosin glycosyltransferase 1 [Source:HGNC Symbol;Acc:HGNC:3512]	2131	ENSCAFP00000001194,ENSCAFP00000001191	ENSCAFT00000001302,ENSCAFT00000001299	11.2228	11.8052	11.0627	13.1744	12.5473	13.3088	13.8355	14.103	8211.41	1.55383	0.00922847	0.077332
TAP1		ENSCAFG00000000832	transporter 1_ ATP binding cassette subfamily B member [Source:VGNC Symbol;Acc:VGNC:47105]	ENSCAFG00000000832	ENSG00000168394	75.6378	TAP1	transporter 1, ATP binding cassette subfamily B member [Source:HGNC Symbol;Acc:HGNC:43]	6890	ENSCAFP00000001198	ENSCAFT00000001306	15.6479	15.6808	15.4937	14.8466	13.6662	15.9461	16.4447	13.2658	44331	0.468712	0.530384	0.793182
SAMD12		ENSCAFG00000000833	sterile alpha motif domain containing 12 [Source:VGNC Symbol;Acc:VGNC:49882]	ENSCAFG00000000833	ENSG00000177570	77.8351	SAMD12	sterile alpha motif domain containing 12 [Source:HGNC Symbol;Acc:HGNC:31750]	401474	ENSCAFP00000001195	ENSCAFT00000001303	5.02015	5.66976	3.10124	7.09842	6.30227	0	0	7.13201	55.2696	-0.305614	0.836085	0.934937
TNFRSF11B	100855848	ENSCAFG00000000834	TNF receptor superfamily member 11b [Source:VGNC Symbol;Acc:VGNC:47655]	ENSCAFG00000000834	ENSG00000164761	91.7706	TNFRSF11B	TNF receptor superfamily member 11b [Source:HGNC Symbol;Acc:HGNC:11909]	4982	ENSCAFP00000001197	ENSCAFT00000001305	3.61261	3.83878	6.84202	11.9983	8.15835	8.93448	11.1625	5.77523	918.303	0.0533613	0.969889	0.98491
ENSCAFG00000000835		ENSCAFG00000000835		ENSCAFG00000000835							ENSCAFT00000001307	3.14772	3.30337	4.08793	4.03798	3.85656	2.03682	3.48191	1.86563	9.69664	-1.15761	0.0917374	0.336749
FAM118A	481208	ENSCAFG00000000838	family with sequence similarity 118 member A [Source:VGNC Symbol;Acc:VGNC:40584]	ENSCAFG00000000838	ENSG00000100376	92.437	FAM118A	family with sequence similarity 118 member A [Source:HGNC Symbol;Acc:HGNC:1313]	55007	ENSCAFP00000001206	ENSCAFT00000001314	11.1711	11.0814	11.5092	11.4906	10.451	10.4379	11.4472	13.2874	3229.29	0.984014	0.139608	0.425071
MAL2		ENSCAFG00000000839	mal_ T cell differentiation protein 2 (gene/pseudogene) [Source:HGNC Symbol;Acc:HGNC:13634]	ENSCAFG00000000839	ENSG00000147676	91.6667	MAL2	mal, T cell differentiation protein 2 (gene/pseudogene) [Source:HGNC Symbol;Acc:HGNC:13634]	114569	ENSCAFP00000001204	ENSCAFT00000001312	7.46125	6.41423	7.20532	6.73041	11.1844	2.62581	0.833916	0	355.438	-6.86525	5.03585e-08	6.52492e-06
SLC22A4	474673	ENSCAFG00000000840	solute carrier family 22 member 4 [Source:VGNC Symbol;Acc:VGNC:51760]	ENSCAFG00000000840	ENSG00000197208	63.8462	SLC22A4	solute carrier family 22 member 4 [Source:HGNC Symbol;Acc:HGNC:10968]	6583	ENSCAFP00000001211	ENSCAFT00000001320	9.57679	8.64475	9.16448	8.07825	7.19324	6.47459	7.39625	6.16015	309.407	-1.92207	0.0023083	0.0295829
ENSCAFG00000000842	612451	ENSCAFG00000000842	ribonuclease T2 [Source:NCBI gene;Acc:612451]	ENSCAFG00000000842	ENSG00000026297	59.3443	RNASET2	ribonuclease T2 [Source:HGNC Symbol;Acc:HGNC:21686]	8635	ENSCAFP00000040798,ENSCAFP00000001209	ENSCAFT00000045697,ENSCAFT00000001318	14.0272	13.7561	13.4811	14.1096	12.8327	14.6529	15.1466	13.758	17852.3	0.90243	0.0573542	0.251645
UPK3A	609118	ENSCAFG00000000843	uroplakin 3A [Source:VGNC Symbol;Acc:VGNC:48157]	ENSCAFG00000000843	ENSG00000100373	82.6389	UPK3A	uroplakin 3A [Source:HGNC Symbol;Acc:HGNC:12580]	7380	ENSCAFP00000001210	ENSCAFT00000001319	0	0	0	0	6.86267	0	0	1.46615	14.6425	-2.23688	0.220654	0.52996
ENSCAFG00000000846		ENSCAFG00000000846		ENSCAFG00000000846							ENSCAFT00000001323	0	0	0	0	0	0	0	0	0	0	1	1
FGFR1OP		ENSCAFG00000000847	FGFR1 oncogene partner [Source:VGNC Symbol;Acc:VGNC:40857]	ENSCAFG00000000847	ENSG00000213066	89.6024	FGFR1OP	FGFR1 oncogene partner [Source:HGNC Symbol;Acc:HGNC:17012]	11116	ENSCAFP00000001216	ENSCAFT00000001326	12.0994	12.3847	12.2624	11.2262	10.4182	12.0034	11.287	11.6914	3539.58	-0.153081	0.776113	0.909779
DLA-DMA	481732	ENSCAFG00000000848	major histocompatibility complex_ class II_ DM alpha [Source:NCBI gene;Acc:481732]	ENSCAFG00000000848	ENSG00000204257	77.7358	HLA-DMA	major histocompatibility complex, class II, DM alpha [Source:HGNC Symbol;Acc:HGNC:4934]	3108	ENSCAFP00000032144,ENSCAFP00000001218	ENSCAFT00000036735,ENSCAFT00000001328	14.7464	14.8202	14.8794	15.5095	13.5781	15.3225	15.8396	12.4959	31351.7	0.260887	0.723453	0.898387
ENSCAFG00000000849		ENSCAFG00000000849		ENSCAFG00000000849							ENSCAFT00000001329	0	5.7611	6.61288	5.49751	5.81868	4.43891	0	0	33.802	-2.1854	0.152211	0.444792
KIAA0930	481210	ENSCAFG00000000850	KIAA0930 [Source:VGNC Symbol;Acc:VGNC:42355]	ENSCAFG00000000850	ENSG00000100364	92.8571	KIAA0930	KIAA0930 [Source:HGNC Symbol;Acc:HGNC:1314]	23313	ENSCAFP00000001220	ENSCAFT00000001331	13.109	12.2005	13.0643	11.3352	11.0785	12.2801	12.1654	13.7952	6328.54	0.541911	0.425358	0.717399
IRF1	100855872	ENSCAFG00000000851	interferon regulatory factor 1 [Source:VGNC Symbol;Acc:VGNC:42091]	ENSCAFG00000000851	ENSG00000125347	92.5234	IRF1	interferon regulatory factor 1 [Source:HGNC Symbol;Acc:HGNC:6116]	3659	ENSCAFP00000001223	ENSCAFT00000001334	16.1018	16.6921	16.1439	14.2575	13.5917	15.5096	15.9986	12.099	49631.5	-0.495464	0.5874	0.823613
GPR31	484081	ENSCAFG00000000853	G protein-coupled receptor 31 [Source:VGNC Symbol;Acc:VGNC:41430]	ENSCAFG00000000853	ENSG00000120436	67.3077	GPR31	G protein-coupled receptor 31 [Source:HGNC Symbol;Acc:HGNC:4486]	2853	ENSCAFP00000001221	ENSCAFT00000001332	0	2.44257	2.95218	8.46644	3.77994	6.33367	8.49881	0	102.127	0.711036	0.660199	0.861309
ENSCAFG00000000854		ENSCAFG00000000854		ENSCAFG00000000854						ENSCAFP00000012351	ENSCAFT00000013348	0	0	0	5.45202	0	0	0	0	5.34681	-2.55142	0.163113	0.459683
IL5	403790	ENSCAFG00000000855	interleukin 5 [Source:VGNC Symbol;Acc:VGNC:41990]	ENSCAFG00000000855	ENSG00000113525	64.9254	IL5	interleukin 5 [Source:HGNC Symbol;Acc:HGNC:6016]	3567	ENSCAFP00000037706,ENSCAFP00000001224	ENSCAFT00000045599,ENSCAFT00000001335	5.11672	5.3549	5.1513	5.81753	4.84401	6.29618	5.38166	5.10828	42.8808	0.389667	0.399501	0.697022
NUP50	474470	ENSCAFG00000000856	nucleoporin 50 [Source:VGNC Symbol;Acc:VGNC:44056]	ENSCAFG00000000856	ENSG00000093000	86.087	NUP50	nucleoporin 50 [Source:HGNC Symbol;Acc:HGNC:8065]	10762	ENSCAFP00000001225	ENSCAFT00000001337	13.5025	13.4374	13.2727	12.5149	11.4874	13.2705	12.8517	13.2942	8578.59	0.137073	0.795725	0.912333
ENSCAFG00000000857		ENSCAFG00000000857		ENSCAFG00000000857							ENSCAFT00000001336	3.85585	4.1404	1.42481	3.61112	1.69938	4.04588	1.74311	1.86563	8.22183	-0.376055	0.708762	0.889586
UNC93A	612460	ENSCAFG00000000858	unc-93 homolog A [Source:VGNC Symbol;Acc:VGNC:49038]	ENSCAFG00000000858	ENSG00000112494	79.6053	UNC93A	unc-93 homolog A [Source:HGNC Symbol;Acc:HGNC:12570]	54346	ENSCAFP00000001226	ENSCAFT00000001339	0	0	0	3.90924	11.7355	0	0	2.17814	428.304	-2.74034	0.133179	0.415616
AFDN		ENSCAFG00000000860	afadin_ adherens junction formation factor [Source:VGNC Symbol;Acc:VGNC:37685]	ENSCAFG00000000860	ENSG00000130396	93.1805	AFDN	afadin, adherens junction formation factor [Source:HGNC Symbol;Acc:HGNC:7137]	4301	ENSCAFP00000001228,ENSCAFP00000037787	ENSCAFT00000001341,ENSCAFT00000047722	7.3954	7.84905	7.39055	11.9035	14.7159	11.8486	12.7202	14.3601	7845.69	0.628092	0.637963	0.849113
PHF21B		ENSCAFG00000000861	PHD finger protein 21B [Source:HGNC Symbol;Acc:HGNC:25161]	ENSCAFG00000000861	ENSG00000056487	65.5257	PHF21B	PHD finger protein 21B [Source:HGNC Symbol;Acc:HGNC:25161]	112885	ENSCAFP00000001230	ENSCAFT00000001343	0	0	3.23633	1.63397	5.0538	0	2.04617	3.73768	7.27668	-0.554433	0.723521	0.898429
KIF25		ENSCAFG00000000863	kinesin family member 25 [Source:VGNC Symbol;Acc:VGNC:53730]	ENSCAFG00000000863	ENSG00000125337	37.7816	KIF25	kinesin family member 25 [Source:HGNC Symbol;Acc:HGNC:6390]	3834	ENSCAFP00000041290,ENSCAFP00000001232	ENSCAFT00000046225,ENSCAFT00000001345	0	0	2.1275	3.0022	6.38219	1.02465	0.833916	0.911823	11.9366	-3.27434	0.0319557	0.172808
ENSCAFG00000000864		ENSCAFG00000000864		ENSCAFG00000000864	ENSG00000153303	72.428	FRMD1	FERM domain containing 1 [Source:HGNC Symbol;Acc:HGNC:21240]	79981	ENSCAFP00000001233	ENSCAFT00000001346	0	0	0	0	5.89331	0	0	0	7.30475	-2.60469	0.1543	0.448284
ENPP2	482026	ENSCAFG00000000865	ectonucleotide pyrophosphatase/phosphodiesterase 2 [Source:VGNC Symbol;Acc:VGNC:40375]	ENSCAFG00000000865	ENSG00000136960	93.1306	ENPP2	ectonucleotide pyrophosphatase/phosphodiesterase 2 [Source:HGNC Symbol;Acc:HGNC:3357]	5168	ENSCAFP00000001237	ENSCAFT00000001350	9.58947	9.34134	9.36025	15.6446	14.4912	12.1986	14.9947	9.88686	14327.5	-0.217548	0.870391	0.94165
DACT2	612487	ENSCAFG00000000866	dishevelled binding antagonist of beta catenin 2 [Source:VGNC Symbol;Acc:VGNC:39762]	ENSCAFG00000000866	ENSG00000164488	48.2759	DACT2	dishevelled binding antagonist of beta catenin 2 [Source:HGNC Symbol;Acc:HGNC:21231]	168002	ENSCAFP00000001234,ENSCAFP00000036208	ENSCAFT00000001347,ENSCAFT00000050141	0	0	0	8.57388	9.11156	0	0	0	116.528	-2.78036	0.127653	0.407519
RAD50	474674	ENSCAFG00000000867	RAD50 double strand break repair protein [Source:VGNC Symbol;Acc:VGNC:51759]	ENSCAFG00000000867	ENSG00000113522	96.189	RAD50	RAD50 double strand break repair protein [Source:HGNC Symbol;Acc:HGNC:9816]	10111	ENSCAFP00000040203,ENSCAFP00000001240	ENSCAFT00000048691,ENSCAFT00000001353	12.5072	12.9534	12.7351	13.486	13.2411	12.9321	13.2162	13.0034	8407.74	0.0286646	0.929404	0.965707
SMOC2	476270	ENSCAFG00000000868	SPARC related modular calcium binding 2 [Source:VGNC Symbol;Acc:VGNC:46567]	ENSCAFG00000000868	ENSG00000112562	89.6861	SMOC2	SPARC related modular calcium binding 2 [Source:HGNC Symbol;Acc:HGNC:20323]	64094	ENSCAFP00000001236,ENSCAFP00000001235	ENSCAFT00000001349,ENSCAFT00000001348	4.5524	7.3675	4.56953	15.4688	12.6001	8.65239	11.6773	10.0312	7061.01	-2.11602	0.156877	0.452034
PRR5	100533463	ENSCAFG00000000869	proline rich 5 [Source:VGNC Symbol;Acc:VGNC:45047]	ENSCAFG00000000869	ENSG00000186654	85.09	PRR5	proline rich 5 [Source:HGNC Symbol;Acc:HGNC:31682]	55615	ENSCAFP00000001243,ENSCAFP00000041948	ENSCAFT00000001356,ENSCAFT00000044013	11.7869	10.3266	12.4483	9.23181	9.20427	7.01428	7.13225	2.43486	1483.04	-4.25774	3.48562e-05	0.0013601
RTL6	481213	ENSCAFG00000000870	retrotransposon Gag like 6 [Source:VGNC Symbol;Acc:VGNC:45794]	ENSCAFG00000000870	ENSG00000188636	94.5607	RTL6	retrotransposon Gag like 6 [Source:HGNC Symbol;Acc:HGNC:13343]	84247	ENSCAFP00000001244	ENSCAFT00000001357	7.69034	4.46411	7.65457	6.85798	9.22247	3.62983	3.57957	6.16015	153.916	-2.65097	0.00688996	0.0636358
BRD2	474868	ENSCAFG00000000871	bromodomain containing 2 [Source:VGNC Symbol;Acc:VGNC:38519]	ENSCAFG00000000871	ENSG00000204256	98.0075	BRD2	bromodomain containing 2 [Source:HGNC Symbol;Acc:HGNC:1103]	6046	ENSCAFP00000001265,ENSCAFP00000036979	ENSCAFT00000001379,ENSCAFT00000043351	16.5056	16.7189	16.1687	15.7397	15.4083	15.1485	15.9406	16.2243	68569	-0.342201	0.453381	0.739693
SHISAL1	100682848	ENSCAFG00000000873	shisa like 1 [Source:VGNC Symbol;Acc:VGNC:49868]	ENSCAFG00000000873	ENSG00000138944	86	SHISAL1	shisa like 1 [Source:HGNC Symbol;Acc:HGNC:29335]	85352	ENSCAFP00000037723,ENSCAFP00000001246	ENSCAFT00000044889,ENSCAFT00000001359	0	0	0	5.93793	5.34724	7.38844	8.39867	7.19411	93.5598	2.66239	0.085161	0.322405
THBS2	484087	ENSCAFG00000000874	thrombospondin 2 [Source:VGNC Symbol;Acc:VGNC:47336]	ENSCAFG00000000874	ENSG00000186340	88.6616	THBS2	thrombospondin 2 [Source:HGNC Symbol;Acc:HGNC:11786]	7058	ENSCAFP00000001251,ENSCAFP00000038673	ENSCAFT00000001365,ENSCAFT00000046608	2.12752	5.00237	6.37003	11.1193	10.1706	11.3993	13.3848	12.986	3124.79	2.87804	0.0268408	0.154681
TAF2	475084	ENSCAFG00000000875	TATA-box binding protein associated factor 2 [Source:VGNC Symbol;Acc:VGNC:47080]	ENSCAFG00000000875	ENSG00000064313	97.2637	TAF2	TATA-box binding protein associated factor 2 [Source:HGNC Symbol;Acc:HGNC:11536]	6873	ENSCAFP00000001249	ENSCAFT00000001363	11.9436	12.2427	12.2708	12.5987	12.3597	11.6741	12.7073	13.3916	5734.92	0.447319	0.318222	0.632197
PARVG		ENSCAFG00000000876	parvin gamma [Source:VGNC Symbol;Acc:VGNC:44268]	ENSCAFG00000000876	ENSG00000138964	79.5181	PARVG	parvin gamma [Source:HGNC Symbol;Acc:HGNC:14654]	64098	ENSCAFP00000001248	ENSCAFT00000001361	14.6101	14.1467	13.7752	12.5816	9.75252	11.6385	13.251	6.72641	9649.05	-1.397	0.211879	0.520346
ENSCAFG00000000877		ENSCAFG00000000877		ENSCAFG00000000877							ENSCAFT00000001362	4.61986	3.94648	4.15768	2.38054	4.80588	3.50394	2.29648	2.84196	13.3073	-1.29102	0.0800086	0.309742
IL13	442990	ENSCAFG00000000878	interleukin 13 [Source:VGNC Symbol;Acc:VGNC:41936]	ENSCAFG00000000878	ENSG00000169194	70.2128	IL13	interleukin 13 [Source:HGNC Symbol;Acc:HGNC:5973]	3596	ENSCAFP00000001250	ENSCAFT00000001364	0	1.68618	3.10124	8.39311	4.3561	0	0.833916	3.91674	47.4185	-2.80732	0.0770756	0.302889
ENSCAFG00000000879		ENSCAFG00000000879		ENSCAFG00000000879							ENSCAFT00000001366	0	0	0	0	0.806699	1.02465	0	1.46615	0.443314	1.08581	0.552467	0.808429
IL4	403785	ENSCAFG00000000880	interleukin 4 [Source:VGNC Symbol;Acc:VGNC:41987]	ENSCAFG00000000880	ENSG00000113520	56.0606	IL4	interleukin 4 [Source:HGNC Symbol;Acc:HGNC:6014]	3565	ENSCAFP00000040093,ENSCAFP00000001253	ENSCAFT00000044599,ENSCAFT00000001367	3.31987	4.38973	0	4.15618	3.08611	0	0	0	6.65869	-4.68384	0.00225293	0.029156
DSCC1	609036	ENSCAFG00000000882	DNA replication and sister chromatid cohesion 1 [Source:VGNC Symbol;Acc:VGNC:51769]	ENSCAFG00000000882	ENSG00000136982	89.313	DSCC1	DNA replication and sister chromatid cohesion 1 [Source:HGNC Symbol;Acc:HGNC:24453]	79075	ENSCAFP00000001256	ENSCAFT00000001370	8.0187	9.64694	9.72151	9.87964	9.32883	10.9215	10.7718	11.4029	1234.77	1.58248	0.00124492	0.0190144
ENSCAFG00000000883		ENSCAFG00000000883		ENSCAFG00000000883							ENSCAFT00000001371	3.73935	3.59577	1.42481	3.23491	5.11745	0	3.83822	3.73768	11.6127	-0.582041	0.600125	0.826595
WDR27		ENSCAFG00000000884	WD repeat domain 27 [Source:HGNC Symbol;Acc:HGNC:21248]	ENSCAFG00000000884	ENSG00000184465	66.9073	WDR27	WD repeat domain 27 [Source:HGNC Symbol;Acc:HGNC:21248]	253769	ENSCAFP00000001261,ENSCAFP00000039782	ENSCAFT00000001375,ENSCAFT00000046940	8.7218	8.05559	9.00568	10.3808	8.1883	9.74405	9.93423	10.7052	790.591	1.01421	0.117969	0.390122
DEPTOR	482028	ENSCAFG00000000885	DEP domain containing MTOR interacting protein [Source:VGNC Symbol;Acc:VGNC:39900]	ENSCAFG00000000885	ENSG00000155792	98.5294	DEPTOR	DEP domain containing MTOR interacting protein [Source:HGNC Symbol;Acc:HGNC:22953]	64798	ENSCAFP00000001263,ENSCAFP00000038417	ENSCAFT00000001377,ENSCAFT00000043181	8.75968	8.60832	8.23311	9.82827	11.7138	8.31551	9.43128	9.12882	869.177	-0.98511	0.249532	0.563533
ENSCAFG00000000886	476271	ENSCAFG00000000886	dermatan sulfate epimerase [Source:NCBI gene;Acc:476271]	ENSCAFG00000000886	ENSG00000111817	96.1418	DSE	dermatan sulfate epimerase [Source:HGNC Symbol;Acc:HGNC:21144]	29940	ENSCAFP00000001264	ENSCAFT00000001378	12.5464	13.0061	13.2188	14.5311	12.2962	13.1357	14.3531	13.9755	12309.4	0.532218	0.397704	0.695322
SAMM50	474473	ENSCAFG00000000887	SAMM50 sorting and assembly machinery component [Source:VGNC Symbol;Acc:VGNC:54542]	ENSCAFG00000000887	ENSG00000100347	97.0149	SAMM50	SAMM50 sorting and assembly machinery component [Source:HGNC Symbol;Acc:HGNC:24276]	25813	ENSCAFP00000001270,ENSCAFP00000042394,ENSCAFP00000001260	ENSCAFT00000001384,ENSCAFT00000047071,ENSCAFT00000001374	14.3661	14.9944	13.124	12.8495	12.749	14.1915	13.2946	13.8149	15013.8	-0.0937169	0.886108	0.946996
CALHM5	100688567	ENSCAFG00000000889	calcium homeostasis modulator family member 5 [Source:NCBI gene;Acc:100688567]	ENSCAFG00000000889	ENSG00000178033	78.5366	CALHM5	calcium homeostasis modulator family member 5 [Source:HGNC Symbol;Acc:HGNC:21568]	254228	ENSCAFP00000001267	ENSCAFT00000001381	9.08617	9.5858	6.93434	8.04799	12.2437	8.09855	8.75545	7.05759	922.532	-2.02882	0.0519362	0.236525
CALHM4	102155016	ENSCAFG00000000891	calcium homeostasis modulator family member 4 [Source:VGNC Symbol;Acc:VGNC:38670]	ENSCAFG00000000891	ENSG00000164451	45.5414	CALHM4	calcium homeostasis modulator family member 4 [Source:HGNC Symbol;Acc:HGNC:21094]	221301	ENSCAFP00000038515,ENSCAFP00000001269	ENSCAFT00000044383,ENSCAFT00000001383	4.40721	6.14707	4.9693	1.2645	3.08611	3.50394	4.05748	5.21484	23.93	-0.287285	0.775583	0.909779
PNPLA3		ENSCAFG00000000893	patatin like phospholipase domain containing 3 [Source:VGNC Symbol;Acc:VGNC:44754]	ENSCAFG00000000893	ENSG00000100344	68.523	PNPLA3	patatin like phospholipase domain containing 3 [Source:HGNC Symbol;Acc:HGNC:18590]	80339	ENSCAFP00000001273	ENSCAFT00000001387	7.8179	7.43378	7.53516	6.96712	6.88113	7.59552	5.86106	7.38878	154.768	-0.24081	0.634455	0.846857
ENSCAFG00000000894	612537	ENSCAFG00000000894	amine sulfotransferase-like [Source:NCBI gene;Acc:612537]	ENSCAFG00000000894						ENSCAFP00000001276	ENSCAFT00000001390	4.15771	4.72833	0	0.766571	2.45818	4.74747	1.35898	7.53992	32.5097	2.43105	0.0758951	0.300162
PNPLA5	481216	ENSCAFG00000000895	patatin like phospholipase domain containing 5 [Source:VGNC Symbol;Acc:VGNC:44755]	ENSCAFG00000000895	ENSG00000100341	74.2389	PNPLA5	patatin like phospholipase domain containing 5 [Source:HGNC Symbol;Acc:HGNC:24888]	150379	ENSCAFP00000001277	ENSCAFT00000001391	2.9522	0	1.81852	2.17188	0	0	6.44422	4.21943	14.5597	3.00972	0.0425148	0.208531
DLA-DOA	474869	ENSCAFG00000000896	HLA class II histocompatibility antigen_ DO alpha chain-like [Source:NCBI gene;Acc:474869]	ENSCAFG00000000896	ENSG00000204252	80.4	HLA-DOA	major histocompatibility complex, class II, DO alpha [Source:HGNC Symbol;Acc:HGNC:4936]	3111	ENSCAFP00000001280	ENSCAFT00000001394	10.9291	11.6743	13.0713	13.2931	9.89783	9.16774	10.6921	6.86377	3394.31	-2.47463	0.00862917	0.0738552
RSPH4A	484093	ENSCAFG00000000897	radial spoke head 4 homolog A [Source:VGNC Symbol;Acc:VGNC:45780]	ENSCAFG00000000897	ENSG00000111834	79.4979	RSPH4A	radial spoke head 4 homolog A [Source:HGNC Symbol;Acc:HGNC:21558]	345895	ENSCAFP00000001279	ENSCAFT00000001393	6.78073	6.87587	6.56233	4.46183	8.49133	6.72084	6.02606	6.43459	119.12	-0.687868	0.38382	0.687879
KIF3A	474675	ENSCAFG00000000898	kinesin family member 3A [Source:VGNC Symbol;Acc:VGNC:42404]	ENSCAFG00000000898	ENSG00000131437	98.895	KIF3A	kinesin family member 3A [Source:HGNC Symbol;Acc:HGNC:6319]	11127	ENSCAFP00000001284,ENSCAFP00000001285,ENSCAFP00000001287	ENSCAFT00000001398,ENSCAFT00000001399,ENSCAFT00000001401	12.0036	12.1699	11.5393	11.3665	11.4462	10.6571	11.3223	11.1728	2949.65	-0.65803	0.0541967	0.243008
SULT4A1	609410	ENSCAFG00000000899	sulfotransferase family 4A member 1 [Source:VGNC Symbol;Acc:VGNC:46980]	ENSCAFG00000000899	ENSG00000130540	99.6479	SULT4A1	sulfotransferase family 4A member 1 [Source:HGNC Symbol;Acc:HGNC:14903]	25830	ENSCAFP00000001281	ENSCAFT00000001395	0	0	0	2.87007	3.32055	3.04286	2.69546	3.00924	4.38396	0.883445	0.533012	0.794267
ENSCAFG00000000900		ENSCAFG00000000900		ENSCAFG00000000900	ENSG00000223865	49.789	HLA-DPB1	major histocompatibility complex, class II, DP beta 1 [Source:HGNC Symbol;Acc:HGNC:4940]	3115	ENSCAFP00000001282	ENSCAFT00000001396	2.45756	0	1.42481	1.92785	3.6133	1.61773	2.04617	3.63906	4.60976	0.397448	0.722364	0.898144
ZUP1	476272	ENSCAFG00000000901	zinc finger containing ubiquitin peptidase 1 [Source:VGNC Symbol;Acc:VGNC:48863]	ENSCAFG00000000901	ENSG00000153975	87.8893	ZUP1	zinc finger containing ubiquitin peptidase 1 [Source:HGNC Symbol;Acc:HGNC:21224]	221302	ENSCAFP00000001283	ENSCAFT00000001397	12.0883	12.5584	12.2235	11.9193	11.9311	12.37	12.6223	11.8978	4794.15	0.161895	0.595405	0.82596
EFCAB6	481218	ENSCAFG00000000902	EF-hand calcium binding domain 6 [Source:VGNC Symbol;Acc:VGNC:40217]	ENSCAFG00000000902	ENSG00000186976	73.86	EFCAB6	EF-hand calcium binding domain 6 [Source:HGNC Symbol;Acc:HGNC:24204]	64800	ENSCAFP00000001286,ENSCAFP00000030574	ENSCAFT00000001400,ENSCAFT00000035329	0	0	0	5.0248	7.77984	2.84935	4.51794	3.5332	36.1271	-1.3745	0.406087	0.702668
COL11A2	481734	ENSCAFG00000000903	collagen type XI alpha 2 chain [Source:VGNC Symbol;Acc:VGNC:39457]	ENSCAFG00000000903	ENSG00000204248	96.7802	COL11A2	collagen type XI alpha 2 chain [Source:HGNC Symbol;Acc:HGNC:2187]	1302	ENSCAFP00000001293,ENSCAFP00000029621,ENSCAFP00000001295	ENSCAFT00000001407,ENSCAFT00000031814,ENSCAFT00000001409	14.7594	13.1463	12.917	9.42373	11.1812	12.7844	9.49212	10.3504	7077.16	-1.49782	0.157548	0.452716
MPPED1	609458	ENSCAFG00000000904	metallophosphoesterase domain containing 1 [Source:VGNC Symbol;Acc:VGNC:43349]	ENSCAFG00000000904	ENSG00000186732	89.9721	MPPED1	metallophosphoesterase domain containing 1 [Source:HGNC Symbol;Acc:HGNC:1306]	758	ENSCAFP00000001288	ENSCAFT00000001402	0	0	0	3.69162	5.11745	0	0	3.5332	7.0265	-0.768065	0.671742	0.867674
KPNA5	484094	ENSCAFG00000000905	karyopherin subunit alpha 5 [Source:VGNC Symbol;Acc:VGNC:42503]	ENSCAFG00000000905	ENSG00000196911	96.7093	KPNA5	karyopherin subunit alpha 5 [Source:HGNC Symbol;Acc:HGNC:6398]	3841	ENSCAFP00000001291,ENSCAFP00000036527	ENSCAFT00000001405,ENSCAFT00000047201	11.1042	11.6056	11.5527	11.7964	11.7942	11.0482	11.5381	11.7147	2984.3	-0.130563	0.664809	0.863911
SEPTIN8		ENSCAFG00000000906	septin 8 [Source:HGNC Symbol;Acc:HGNC:16511]	ENSCAFG00000000906	ENSG00000164402	59.375	SEPTIN8	septin 8 [Source:HGNC Symbol;Acc:HGNC:16511]	23176	ENSCAFP00000001296	ENSCAFT00000001410	10.5833	10.4101	10.6399	12.3983	13.0706	11.262	12.7344	11.862	3934.49	0.217281	0.777739	0.909779
SCUBE1	609479	ENSCAFG00000000907	signal peptide_ CUB domain and EGF like domain containing 1 [Source:VGNC Symbol;Acc:VGNC:45935]	ENSCAFG00000000907	ENSG00000159307	90.2834	SCUBE1	signal peptide, CUB domain and EGF like domain containing 1 [Source:HGNC Symbol;Acc:HGNC:13441]	80274	ENSCAFP00000001290	ENSCAFT00000001404	3.31987	0	2.95218	10.0836	10.951	5.09182	7.96486	5.99052	427.873	-1.85464	0.224817	0.534977
FAM162B	612544	ENSCAFG00000000908	family with sequence similarity 162 member B [Source:VGNC Symbol;Acc:VGNC:40613]	ENSCAFG00000000908	ENSG00000183807	78.7097	FAM162B	family with sequence similarity 162 member B [Source:HGNC Symbol;Acc:HGNC:21549]	221303	ENSCAFP00000001294	ENSCAFT00000001408	0	0	0	6.86668	12.4031	1.61773	0	0	691.628	-2.77362	0.128524	0.408658
TTLL12	474474	ENSCAFG00000000909	tubulin tyrosine ligase like 12 [Source:VGNC Symbol;Acc:VGNC:47975]	ENSCAFG00000000909	ENSG00000100304	82.2581	TTLL12	tubulin tyrosine ligase like 12 [Source:HGNC Symbol;Acc:HGNC:28974]	23170	ENSCAFP00000001298	ENSCAFT00000001412	12.176	11.6411	12.4748	11.6054	11.9144	12.5246	11.9645	11.9891	4304.46	0.181154	0.59605	0.826161
SOWAHA	100687456	ENSCAFG00000000910	sosondowah ankyrin repeat domain family member A [Source:VGNC Symbol;Acc:VGNC:46669]	ENSCAFG00000000910	ENSG00000198944	71.0432	SOWAHA	sosondowah ankyrin repeat domain family member A [Source:HGNC Symbol;Acc:HGNC:27033]	134548	ENSCAFP00000001297	ENSCAFT00000001411	0	0	0	0.766571	4.12784	3.74562	0	0	3.69966	0.141482	0.938178	0.970207
GPRC6A	484095	ENSCAFG00000000911	G protein-coupled receptor class C group 6 member A [Source:VGNC Symbol;Acc:VGNC:41452]	ENSCAFG00000000911	ENSG00000173612	86.8534	GPRC6A	G protein-coupled receptor class C group 6 member A [Source:HGNC Symbol;Acc:HGNC:18510]	222545	ENSCAFP00000001300	ENSCAFT00000001414	0	0	0	0	4.88116	3.04286	2.04617	2.17814	5.29585	-0.203956	0.905974	0.956632
RXRB	481735	ENSCAFG00000000912	retinoid X receptor beta [Source:VGNC Symbol;Acc:VGNC:45818]	ENSCAFG00000000912	ENSG00000204231	98.5075	RXRB	retinoid X receptor beta [Source:HGNC Symbol;Acc:HGNC:10478]	6257	ENSCAFP00000001304	ENSCAFT00000001418	14.5032	14.8057	13.8769	13.0062	12.8999	12.2774	13.1466	13.2074	13282	-1.05212	0.0706994	0.28716
TSPO	474475	ENSCAFG00000000913	translocator protein [Source:VGNC Symbol;Acc:VGNC:54552]	ENSCAFG00000000913	ENSG00000100300	81.6568	TSPO	translocator protein [Source:HGNC Symbol;Acc:HGNC:1158]	706	ENSCAFP00000001302	ENSCAFT00000001416	12.1236	9.4088	12.1904	10.1304	12.881	9.2991	9.32264	7.80735	2495.78	-2.74179	0.000748735	0.0132348
SHROOM1	481502	ENSCAFG00000000914	shroom family member 1 [Source:VGNC Symbol;Acc:VGNC:46156]	ENSCAFG00000000914	ENSG00000164403	69.5804	SHROOM1	shroom family member 1 [Source:HGNC Symbol;Acc:HGNC:24084]	134549	ENSCAFP00000001305	ENSCAFT00000001419	8.127	7.29804	6.78805	8.18291	11.843	11.3452	10.6555	10.1298	1229.83	0.886097	0.411897	0.707258
RFX6		ENSCAFG00000000915	regulatory factor X6 [Source:VGNC Symbol;Acc:VGNC:45508]	ENSCAFG00000000915	ENSG00000185002	91.3232	RFX6	regulatory factor X6 [Source:HGNC Symbol;Acc:HGNC:21478]	222546	ENSCAFP00000001307	ENSCAFT00000001421	0	0	0	1.92785	8.32265	0	3.75705	0	41.8108	-1.86037	0.308077	0.621988
GDF9	100313495	ENSCAFG00000000916	growth differentiation factor 9 [Source:VGNC Symbol;Acc:VGNC:41164]	ENSCAFG00000000916	ENSG00000164404	74.2729	GDF9	growth differentiation factor 9 [Source:HGNC Symbol;Acc:HGNC:4224]	2661	ENSCAFP00000001306	ENSCAFT00000001420	7.8179	7.70312	7.1804	7.76139	8.0686	6.7899	8.40534	8.1539	223.88	0.200294	0.666168	0.864896
SLC39A7	481736	ENSCAFG00000000917	solute carrier family 39 member 7 [Source:VGNC Symbol;Acc:VGNC:46406]	ENSCAFG00000000917	ENSG00000112473	82.6004	SLC39A7	solute carrier family 39 member 7 [Source:HGNC Symbol;Acc:HGNC:4927]	7922	ENSCAFP00000001312	ENSCAFT00000001426	14.4125	14.6757	13.9416	13.9666	14.414	14.1154	13.9357	13.9984	18915.8	-0.289807	0.295223	0.610052
MCAT	609532	ENSCAFG00000000918	malonyl-CoA-acyl carrier protein transacylase [Source:VGNC Symbol;Acc:VGNC:43069]	ENSCAFG00000000918	ENSG00000100294	79.1667	MCAT	malonyl-CoA-acyl carrier protein transacylase [Source:HGNC Symbol;Acc:HGNC:29622]	27349	ENSCAFP00000001310	ENSCAFT00000001424	9.69098	9.14053	9.90763	9.97118	10.4502	11.5342	10.6499	11.2114	1461.23	1.26757	0.00202924	0.0270928
UQCRQ	609744	ENSCAFG00000000919	ubiquinol-cytochrome c reductase complex III subunit VII [Source:VGNC Symbol;Acc:VGNC:48165]	ENSCAFG00000000919	ENSG00000164405	81.7073	UQCRQ	ubiquinol-cytochrome c reductase complex III subunit VII [Source:HGNC Symbol;Acc:HGNC:29594]	27089	ENSCAFP00000001308	ENSCAFT00000001422	11.9834	9.19887	12.1492	11.4668	12.5845	12.1254	10.9553	9.77955	3184.49	-0.543828	0.486216	0.761919
VGLL2	484097	ENSCAFG00000000920	vestigial like family member 2 [Source:VGNC Symbol;Acc:VGNC:48258]	ENSCAFG00000000920	ENSG00000170162	84.9557	VGLL2	vestigial like family member 2 [Source:HGNC Symbol;Acc:HGNC:20232]	245806	ENSCAFP00000032192,ENSCAFP00000037629	ENSCAFT00000036780,ENSCAFT00000045727	2.72598	3.59577	0	0.766571	0	0	4.12374	5.43657	9.51858	1.9388	0.211387	0.519916
BIK	102155535	ENSCAFG00000000921	BCL2 interacting killer [Source:VGNC Symbol;Acc:VGNC:38457]	ENSCAFG00000000921	ENSG00000100290	44.2953	BIK	BCL2 interacting killer [Source:HGNC Symbol;Acc:HGNC:1051]	638	ENSCAFP00000001311	ENSCAFT00000001425	10.4872	9.79657	10.4471	7.45041	8.58719	6.86864	6.36425	3.63906	560.485	-3.40104	8.58249e-05	0.00276687
LEAP2	609750	ENSCAFG00000000922	liver enriched antimicrobial peptide 2 [Source:VGNC Symbol;Acc:VGNC:42628]	ENSCAFG00000000922	ENSG00000164406	88.3117	LEAP2	liver enriched antimicrobial peptide 2 [Source:HGNC Symbol;Acc:HGNC:29571]	116842	ENSCAFP00000001314	ENSCAFT00000001428	4.6843	3.59577	2.38183	4.71391	3.77994	4.85452	3.14162	4.4695	16.8629	0.26478	0.71902	0.896086
ROS1	484098	ENSCAFG00000000923	ROS proto-oncogene 1_ receptor tyrosine kinase [Source:VGNC Symbol;Acc:VGNC:45698]	ENSCAFG00000000923	ENSG00000047936	84.0802	ROS1	ROS proto-oncogene 1, receptor tyrosine kinase [Source:HGNC Symbol;Acc:HGNC:10261]	6098	ENSCAFP00000001313	ENSCAFT00000001427	0	1.07657	0	4.78902	13.0184	0	0	3.73768	1042	-2.7214	0.135871	0.419626
DCBLD1		ENSCAFG00000000925	discoidin_ CUB and LCCL domain containing 1 [Source:VGNC Symbol;Acc:VGNC:39797]	ENSCAFG00000000925	ENSG00000164465	77.6386	DCBLD1	discoidin, CUB and LCCL domain containing 1 [Source:HGNC Symbol;Acc:HGNC:21479]	285761	ENSCAFP00000001316	ENSCAFT00000001430	2.45756	5.0989	3.23633	10.823	10.7359	9.71416	9.3982	9.75474	742.099	0.128089	0.924402	0.963727
TTLL1	100855660	ENSCAFG00000000926	tubulin tyrosine ligase like 1 [Source:VGNC Symbol;Acc:VGNC:47973]	ENSCAFG00000000926	ENSG00000100271	98.5816	TTLL1	tubulin tyrosine ligase like 1 [Source:HGNC Symbol;Acc:HGNC:1312]	25809	ENSCAFP00000001319	ENSCAFT00000001433	8.18383	9.47999	9.0104	9.43401	9.88987	9.75273	10.2722	10.2826	812.239	0.806345	0.0768221	0.302158
HSD17B8	607895	ENSCAFG00000000927	hydroxysteroid 17-beta dehydrogenase 8 [Source:VGNC Symbol;Acc:VGNC:41810]	ENSCAFG00000000927	ENSG00000204228	88.8031	HSD17B8	hydroxysteroid 17-beta dehydrogenase 8 [Source:HGNC Symbol;Acc:HGNC:3554]	7923	ENSCAFP00000001317	ENSCAFT00000001431	12.4492	12.7127	12.3599	12.4987	12.7938	12.3564	12.1205	12.1368	5580.28	-0.36262	0.0787039	0.306839
GOPC	484100	ENSCAFG00000000928	golgi associated PDZ and coiled-coil motif containing [Source:VGNC Symbol;Acc:VGNC:49713]	ENSCAFG00000000928	ENSG00000047932	93.7365	GOPC	golgi associated PDZ and coiled-coil motif containing [Source:HGNC Symbol;Acc:HGNC:17643]	57120	ENSCAFP00000039586,ENSCAFP00000001321	ENSCAFT00000044776,ENSCAFT00000001435	11.8101	11.8155	11.7991	11.859	11.5768	10.6506	11.1845	12.0335	3205.88	-0.367849	0.334955	0.64756
ENSCAFG00000000929		ENSCAFG00000000929		ENSCAFG00000000929						ENSCAFP00000001323	ENSCAFT00000001437	0	0	0	3.43524	2.45818	0	0	3.99857	3.66206	0.463603	0.797927	0.913169
AFF4	474678	ENSCAFG00000000930	AF4/FMR2 family member 4 [Source:VGNC Symbol;Acc:VGNC:37688]	ENSCAFG00000000930	ENSG00000072364	96.5608	AFF4	AF4/FMR2 family member 4 [Source:HGNC Symbol;Acc:HGNC:17869]	27125	ENSCAFP00000001330,ENSCAFP00000001326	ENSCAFT00000001444,ENSCAFT00000001440	12.2699	11.4689	11.7087	11.4047	12.0035	10.251	11.3081	12.1927	3295.6	-0.344501	0.500775	0.770992
NUS1	484102	ENSCAFG00000000931	NUS1_ dehydrodolichyl diphosphate synthase subunit [Source:VGNC Symbol;Acc:VGNC:44066]	ENSCAFG00000000931	ENSG00000153989	92.4915	NUS1	NUS1, dehydrodolichyl diphosphate synthase subunit [Source:HGNC Symbol;Acc:HGNC:21042]	116150	ENSCAFP00000001324	ENSCAFT00000001438	12.3528	12.9536	12.6417	13.1872	12.4083	14.0093	14.1908	14.9128	12543.2	1.6636	9.62426e-06	0.000506068
SLC35F1	484103	ENSCAFG00000000932	solute carrier family 35 member F1 [Source:VGNC Symbol;Acc:VGNC:46375]	ENSCAFG00000000932	ENSG00000196376	98.8539	SLC35F1	solute carrier family 35 member F1 [Source:HGNC Symbol;Acc:HGNC:21483]	222553	ENSCAFP00000001325	ENSCAFT00000001439	0	0	0	9.67334	9.92254	0	0.833916	2.17814	223.662	-3.4251	0.0549294	0.245137
RING1	607905	ENSCAFG00000000933	ring finger protein 1 [Source:VGNC Symbol;Acc:VGNC:45589]	ENSCAFG00000000933	ENSG00000204227	98.5222	RING1	ring finger protein 1 [Source:HGNC Symbol;Acc:HGNC:10018]	6015	ENSCAFP00000036605,ENSCAFP00000001328	ENSCAFT00000044064,ENSCAFT00000001442	13.2582	13.1104	13.068	12.6245	13.3228	13.3731	13.3069	13.6065	9624.75	0.336675	0.188896	0.491781
COL14A1	475085	ENSCAFG00000000934	collagen type XIV alpha 1 chain [Source:VGNC Symbol;Acc:VGNC:51768]	ENSCAFG00000000934	ENSG00000187955	91.4511	COL14A1	collagen type XIV alpha 1 chain [Source:HGNC Symbol;Acc:HGNC:2191]	7373	ENSCAFP00000001338	ENSCAFT00000001452	0	3.59577	7.31624	13.2279	13.3893	9.16774	7.46815	10.706	2863.8	-1.74924	0.265429	0.57964
CEP85L	100687154	ENSCAFG00000000935	centrosomal protein 85 like [Source:VGNC Symbol;Acc:VGNC:39141]	ENSCAFG00000000935	ENSG00000111860	91.6193	CEP85L	centrosomal protein 85 like [Source:HGNC Symbol;Acc:HGNC:21638]	387119	ENSCAFP00000001327	ENSCAFT00000001441	10.0893	9.66676	10.1048	9.23852	8.63691	8.00288	8.68588	10.2672	737.272	-0.328211	0.605028	0.827754
PACSIN2	100683200	ENSCAFG00000000936	protein kinase C and casein kinase substrate in neurons 2 [Source:VGNC Symbol;Acc:VGNC:44232]	ENSCAFG00000000936	ENSG00000100266	94.0329	PACSIN2	protein kinase C and casein kinase substrate in neurons 2 [Source:HGNC Symbol;Acc:HGNC:8571]	11252	ENSCAFP00000001333	ENSCAFT00000001447	14.1381	13.8029	13.2974	12.39	13.826	12.1163	12.7327	11.9901	9698.23	-1.26444	0.00857022	0.07349
MCM9	484104	ENSCAFG00000000938	minichromosome maintenance 9 homologous recombination repair factor [Source:VGNC Symbol;Acc:VGNC:43089]	ENSCAFG00000000938	ENSG00000111877	81.0692	MCM9	minichromosome maintenance 9 homologous recombination repair factor [Source:HGNC Symbol;Acc:HGNC:21484]	254394	ENSCAFP00000042674,ENSCAFP00000001334	ENSCAFT00000048586,ENSCAFT00000001448	11.9778	12.5311	12.1444	11.7187	11.1198	10.7222	12.009	11.8776	3705.12	-0.325452	0.497196	0.769186
ASF1A	476273	ENSCAFG00000000939	anti-silencing function 1A histone chaperone [Source:VGNC Symbol;Acc:VGNC:50621]	ENSCAFG00000000939	ENSG00000111875	100	ASF1A	anti-silencing function 1A histone chaperone [Source:HGNC Symbol;Acc:HGNC:20995]	25842	ENSCAFP00000001339	ENSCAFT00000001453	10.4962	10.646	10.8967	10.8545	11.7945	11.6352	10.4966	11.2651	2179.47	0.186325	0.687902	0.877704
MRPL13	482029	ENSCAFG00000000940	mitochondrial ribosomal protein L13 [Source:VGNC Symbol;Acc:VGNC:43378]	ENSCAFG00000000940	ENSG00000172172	87.7095	MRPL13	mitochondrial ribosomal protein L13 [Source:HGNC Symbol;Acc:HGNC:14278]	28998	ENSCAFP00000001346,ENSCAFP00000038894	ENSCAFT00000001460,ENSCAFT00000045486	9.462	10.7528	10.5927	11.7324	11.4651	13.3695	12.5799	12.8251	4269.97	1.92043	0.000741543	0.0131456
VPS52	474871	ENSCAFG00000000941	VPS52_ GARP complex subunit [Source:VGNC Symbol;Acc:VGNC:48296]	ENSCAFG00000000941	ENSG00000223501	98.0636	VPS52	VPS52, GARP complex subunit [Source:HGNC Symbol;Acc:HGNC:10518]	6293	ENSCAFP00000001355	ENSCAFT00000001471	14.4012	14.7642	13.7786	13.1598	12.8229	13.226	13.3734	13.5584	14020.3	-0.559409	0.2954	0.610052
FAM184A	476274	ENSCAFG00000000942	family with sequence similarity 184 member A [Source:VGNC Symbol;Acc:VGNC:40633]	ENSCAFG00000000942	ENSG00000111879	94.0351	FAM184A	family with sequence similarity 184 member A [Source:HGNC Symbol;Acc:HGNC:20991]	79632	ENSCAFP00000001349,ENSCAFP00000001347	ENSCAFT00000001463,ENSCAFT00000001461	9.13886	8.01905	8.17542	8.64889	9.76872	5.53967	6.41805	7.4336	335.358	-2.17484	0.000473241	0.00955766
ARFGAP3	474477	ENSCAFG00000000943	ADP ribosylation factor GTPase activating protein 3 [Source:VGNC Symbol;Acc:VGNC:38034]	ENSCAFG00000000943	ENSG00000242247	67.713	ARFGAP3	ADP ribosylation factor GTPase activating protein 3 [Source:HGNC Symbol;Acc:HGNC:661]	26286	ENSCAFP00000001348,ENSCAFP00000001350	ENSCAFT00000001462,ENSCAFT00000001464	13.0168	13.2875	12.6787	13.6605	13.6566	13.6426	13.7194	14.2209	12008.6	0.570954	0.114549	0.383626
MAN1A1	476275	ENSCAFG00000000945	mannosidase alpha class 1A member 1 [Source:VGNC Symbol;Acc:VGNC:42942]	ENSCAFG00000000945	ENSG00000111885	91.0959	MAN1A1	mannosidase alpha class 1A member 1 [Source:HGNC Symbol;Acc:HGNC:6821]	4121	ENSCAFP00000040385,ENSCAFP00000001353	ENSCAFT00000045686,ENSCAFT00000001467	16.0588	15.705	15.6679	14.8327	16.1817	14.5582	16.0193	15.2624	50886.1	-0.350964	0.472582	0.75284
A4GALT	481222	ENSCAFG00000000946	alpha 1_4-galactosyltransferase (P blood group) [Source:NCBI gene;Acc:481222]	ENSCAFG00000000946	ENSG00000128274	74.2092	A4GALT	alpha 1,4-galactosyltransferase (P blood group) [Source:HGNC Symbol;Acc:HGNC:18149]	53947	ENSCAFP00000001354	ENSCAFT00000001468	5.02015	3.13145	4.66843	9.11989	11.8605	9.26069	8.08198	8.25309	690.378	-0.946986	0.483146	0.759218
HSPA4	474680	ENSCAFG00000000948	heat shock protein family A (Hsp70) member 4 [Source:VGNC Symbol;Acc:VGNC:51724]	ENSCAFG00000000948	ENSG00000170606	97.381	HSPA4	heat shock protein family A (Hsp70) member 4 [Source:HGNC Symbol;Acc:HGNC:5237]	3308	ENSCAFP00000001368	ENSCAFT00000001485	14.3533	14.705	14.466	14.7758	14.1932	14.9824	15.0142	14.2974	25330.4	0.283517	0.34933	0.658531
RPS18	403685	ENSCAFG00000000950	ribosomal protein S18 [Source:VGNC Symbol;Acc:VGNC:45733]	ENSCAFG00000000950	ENSG00000231500	100	RPS18	ribosomal protein S18 [Source:HGNC Symbol;Acc:HGNC:10401]	6222	ENSCAFP00000001357	ENSCAFT00000001473	15.7981	16.6449	16.2824	16.9406	16.3159	17.5567	16.3952	16.3816	101360	0.436673	0.337509	0.647841
MTBP	609080	ENSCAFG00000000951	MDM2 binding protein [Source:VGNC Symbol;Acc:VGNC:43458]	ENSCAFG00000000951	ENSG00000172167	87.3192	MTBP	MDM2 binding protein [Source:HGNC Symbol;Acc:HGNC:7417]	27085	ENSCAFP00000001361	ENSCAFT00000001477	10.159	10.8873	10.7971	11.1125	10.7542	11.4641	11.3852	11.5657	2160.15	0.69475	0.017271	0.116791
B3GALT4	481737	ENSCAFG00000000952	beta-1_3-galactosyltransferase 4 [Source:VGNC Symbol;Acc:VGNC:38335]	ENSCAFG00000000952	ENSG00000235863	81.201	B3GALT4	beta-1,3-galactosyltransferase 4 [Source:HGNC Symbol;Acc:HGNC:919]	8705	ENSCAFP00000037824	ENSCAFT00000001474	8.58503	9.15183	9.47399	9.44711	9.76376	8.16245	9.42473	8.96545	587.123	-0.390567	0.374808	0.67956
CYB5R3	474479	ENSCAFG00000000953	cytochrome b5 reductase 3 [Source:VGNC Symbol;Acc:VGNC:50283]	ENSCAFG00000000953	ENSG00000100243	86.9841	CYB5R3	cytochrome b5 reductase 3 [Source:HGNC Symbol;Acc:HGNC:2873]	1727	ENSCAFP00000001359,ENSCAFP00000039720	ENSCAFT00000001475,ENSCAFT00000046278	12.8974	12.586	12.3079	14.3296	15.1168	12.1907	12.6505	13.0104	11789.4	-1.16532	0.113341	0.381581
WDR46	481738	ENSCAFG00000000954	WD repeat domain 46 [Source:VGNC Symbol;Acc:VGNC:48369]	ENSCAFG00000000954	ENSG00000227057	85.8075	WDR46	WD repeat domain 46 [Source:HGNC Symbol;Acc:HGNC:13923]	9277	ENSCAFP00000001360	ENSCAFT00000001476	11.6769	12.2086	12.2205	12.315	11.3526	13.6779	12.8096	13.136	6221.08	1.23859	0.00125336	0.0191125
TBC1D32	484107	ENSCAFG00000000955	TBC1 domain family member 32 [Source:VGNC Symbol;Acc:VGNC:47148]	ENSCAFG00000000955	ENSG00000146350	83.8491	TBC1D32	TBC1 domain family member 32 [Source:HGNC Symbol;Acc:HGNC:21485]	221322	ENSCAFP00000001364,ENSCAFP00000038168	ENSCAFT00000001480,ENSCAFT00000046754	8.20045	7.54933	8.31171	9.3215	8.92625	8.09855	8.59245	9.75768	430.411	0.391052	0.504412	0.772414
PFDN6	474872	ENSCAFG00000000956	prefoldin subunit 6 [Source:VGNC Symbol;Acc:VGNC:44441]	ENSCAFG00000000956	ENSG00000204220	99.2248	PFDN6	prefoldin subunit 6 [Source:HGNC Symbol;Acc:HGNC:4926]	10471	ENSCAFP00000001363	ENSCAFT00000001479	12.8868	13.0949	13.2249	13.6357	13.1504	15.2475	13.7907	14.2546	15040.9	1.32407	0.00214251	0.0281374
SNTB1	482030	ENSCAFG00000000957	syntrophin beta 1 [Source:VGNC Symbol;Acc:VGNC:46613]	ENSCAFG00000000957	ENSG00000172164	94.9057	SNTB1	syntrophin beta 1 [Source:HGNC Symbol;Acc:HGNC:11168]	6641	ENSCAFP00000001366	ENSCAFT00000001482	13.43	13.749	13.0067	12.8429	13.9023	11.7138	13.0671	13.3739	9780.15	-0.556207	0.266013	0.58005
GJA1	403418	ENSCAFG00000000958	gap junction protein alpha 1 [Source:VGNC Symbol;Acc:VGNC:41231]	ENSCAFG00000000958	ENSG00000152661	98.1675	GJA1	gap junction protein alpha 1 [Source:HGNC Symbol;Acc:HGNC:4274]	2697	ENSCAFP00000041768	ENSCAFT00000001481	3.31987	4.60226	6.31003	11.7847	13.9118	10.9987	10.3887	11.3143	3122.41	-0.765303	0.593844	0.82502
POLDIP3	474480	ENSCAFG00000000959	DNA polymerase delta interacting protein 3 [Source:VGNC Symbol;Acc:VGNC:44778]	ENSCAFG00000000959	ENSG00000100227	88.6105	POLDIP3	DNA polymerase delta interacting protein 3 [Source:HGNC Symbol;Acc:HGNC:23782]	84271	ENSCAFP00000001369,ENSCAFP00000001370	ENSCAFT00000001487,ENSCAFT00000001488	12.5762	12.4949	12.6372	12.09	11.8468	10.9707	11.8065	12.0441	4512.03	-0.677622	0.0765085	0.301486
ENSCAFG00000000960		ENSCAFG00000000960		ENSCAFG00000000960							ENSCAFT00000001484	0	0	0	0	0	0	0	0	0	0	1	1
ENSCAFG00000000961		ENSCAFG00000000961		ENSCAFG00000000961	ENSG00000103528	83.8202	SYT17	synaptotagmin 17 [Source:HGNC Symbol;Acc:HGNC:24119]	51760	ENSCAFP00000034285	ENSCAFT00000001486	0	0	0	3.43524	0	0	3.14162	1.46615	2.42564	0.399705	0.825655	0.929662
RGL2	481739	ENSCAFG00000000963	ral guanine nucleotide dissociation stimulator like 2 [Source:VGNC Symbol;Acc:VGNC:45513]	ENSCAFG00000000963	ENSG00000237441	92.4359	RGL2	ral guanine nucleotide dissociation stimulator like 2 [Source:HGNC Symbol;Acc:HGNC:9769]	5863	ENSCAFP00000001375	ENSCAFT00000001495	15.3968	15.3721	14.6463	13.8884	15.0007	14.4205	14.2579	14.0587	27214.7	-0.694855	0.107994	0.370327
RRP7A	609569	ENSCAFG00000000965	ribosomal RNA processing 7 homolog A [Source:NCBI gene;Acc:609569]	ENSCAFG00000000965	ENSG00000189306	85.3571	RRP7A	ribosomal RNA processing 7 homolog A [Source:HGNC Symbol;Acc:HGNC:24286]	27341	ENSCAFP00000001374	ENSCAFT00000001494	9.87135	9.69019	10.4738	10.1809	10.204	11.7186	10.3871	11.0724	1547.5	1.03689	0.011033	0.087214
ZHX2	482033	ENSCAFG00000000967	zinc fingers and homeoboxes 2 [Source:VGNC Symbol;Acc:VGNC:48632]	ENSCAFG00000000967	ENSG00000178764	91.4081	ZHX2	zinc fingers and homeoboxes 2 [Source:HGNC Symbol;Acc:HGNC:18513]	22882	ENSCAFP00000001373	ENSCAFT00000001493	9.35719	8.98818	10.0497	9.87642	10.2428	8.02023	9.04125	7.75533	671.217	-1.36629	0.00487454	0.0497935
FSTL4	481504	ENSCAFG00000000968	follistatin like 4 [Source:VGNC Symbol;Acc:VGNC:41000]	ENSCAFG00000000968	ENSG00000053108	84.7981	FSTL4	follistatin like 4 [Source:HGNC Symbol;Acc:HGNC:21389]	23105	ENSCAFP00000034665,ENSCAFP00000001378	ENSCAFT00000038889,ENSCAFT00000001498	6.1424	7.4245	7.48176	10.8146	6.5984	2.03682	3.75705	6.94857	306.531	-2.90241	0.0160756	0.11168
HSF2		ENSCAFG00000000969	heat shock transcription factor 2 [Source:VGNC Symbol;Acc:VGNC:41815]	ENSCAFG00000000969	ENSG00000025156	97.5	HSF2	heat shock transcription factor 2 [Source:HGNC Symbol;Acc:HGNC:5225]	3298	ENSCAFP00000001385	ENSCAFT00000001507	8.74465	9.66085	9.62476	10.1186	9.7786	9.41294	10.0084	10.8848	951.552	0.569382	0.243943	0.556812
SERHL2	474481	ENSCAFG00000000970	serine hydrolase like 2 [Source:NCBI gene;Acc:474481]	ENSCAFG00000000970	ENSG00000183569	66.3399	SERHL2	serine hydrolase like 2 [Source:HGNC Symbol;Acc:HGNC:29446]	253190	ENSCAFP00000001382	ENSCAFT00000001503	8.94535	9.4978	9.72007	10.005	10.1093	8.75957	10.2068	10.9779	976.943	0.517768	0.35977	0.665885
ENSCAFG00000000971		ENSCAFG00000000971		ENSCAFG00000000971							ENSCAFT00000001499	0	0	0	0	0	0	0	0	0	0	1	1
TAPBP	481740	ENSCAFG00000000972	TAP binding protein [Source:VGNC Symbol;Acc:VGNC:47106]	ENSCAFG00000000972	ENSG00000231925	78.6192	TAPBP	TAP binding protein [Source:HGNC Symbol;Acc:HGNC:11566]	6892	ENSCAFP00000001381	ENSCAFT00000001502	16.6686	15.6501	15.9148	14.8997	14.8168	15.982	16.5327	15.4586	60169.1	0.293516	0.599161	0.826161
DERL1	475086	ENSCAFG00000000974	derlin 1 [Source:VGNC Symbol;Acc:VGNC:39902]	ENSCAFG00000000974	ENSG00000136986	99.2032	DERL1	derlin 1 [Source:HGNC Symbol;Acc:HGNC:28454]	79139	ENSCAFP00000001384	ENSCAFT00000001506	13.9847	14.0784	14.1761	13.7455	13.8124	14.4771	14.2581	14.6841	18607.1	0.513336	0.021316	0.133744
NFAM1	609583	ENSCAFG00000000975	NFAT activating protein with ITAM motif 1 [Source:VGNC Symbol;Acc:VGNC:43763]	ENSCAFG00000000975	ENSG00000235568	54.0146	NFAM1	NFAT activating protein with ITAM motif 1 [Source:HGNC Symbol;Acc:HGNC:29872]	150372	ENSCAFP00000036604,ENSCAFP00000001383	ENSCAFT00000044687,ENSCAFT00000001505	15.3909	13.9319	14.1581	11.8125	10.0786	10.067	11.8115	11.4318	11122	-2.5092	0.00983217	0.080703
ENSCAFG00000000976		ENSCAFG00000000976		ENSCAFG00000000976							ENSCAFT00000001508	0	0	0	1.2645	0.806699	0	0.833916	2.43486	0.917659	1.35641	0.419138	0.712752
ZBTB22	607900	ENSCAFG00000000977	zinc finger and BTB domain containing 22 [Source:VGNC Symbol;Acc:VGNC:48527]	ENSCAFG00000000977	ENSG00000236104	92.3438	ZBTB22	zinc finger and BTB domain containing 22 [Source:HGNC Symbol;Acc:HGNC:13085]	9278	ENSCAFP00000001388	ENSCAFT00000001511	11.3001	10.5436	11.1053	10.2721	10.3444	9.07393	9.73137	9.61578	1364.92	-1.25884	0.00134414	0.0201617
TCF20	481224	ENSCAFG00000000978	transcription factor 20 [Source:VGNC Symbol;Acc:VGNC:47192]	ENSCAFG00000000978	ENSG00000100207	94.0276	TCF20	transcription factor 20 [Source:HGNC Symbol;Acc:HGNC:11631]	6942	ENSCAFP00000001391	ENSCAFT00000001514	13.6934	13.5793	13.3733	12.8381	12.0275	12.3004	13.0329	13.2359	8832.47	-0.302019	0.539898	0.799324
DAXX	474873	ENSCAFG00000000981	death domain associated protein [Source:VGNC Symbol;Acc:VGNC:39777]	ENSCAFG00000000981	ENSG00000204209	89.932	DAXX	death domain associated protein [Source:HGNC Symbol;Acc:HGNC:2681]	1616	ENSCAFP00000001395	ENSCAFT00000001518	12.4547	12.7829	12.0386	11.5696	12.0327	12.0902	11.6311	12.7122	4791.51	-0.0213741	0.960357	0.980539
NDUFA6	474483	ENSCAFG00000000982	NADH:ubiquinone oxidoreductase subunit A6 [Source:VGNC Symbol;Acc:VGNC:43689]	ENSCAFG00000000982	ENSG00000184983	85.8209	NDUFA6	NADH:ubiquinone oxidoreductase subunit A6 [Source:HGNC Symbol;Acc:HGNC:7690]	4700	ENSCAFP00000001394	ENSCAFT00000001517	11.1661	11.6421	11.556	12.3661	12.3556	12.9403	12.3352	12.7986	4896.08	0.809433	0.0503189	0.232135
SMDT1	609643	ENSCAFG00000000983	single-pass membrane protein with aspartate rich tail 1 [Source:VGNC Symbol;Acc:VGNC:46553]	ENSCAFG00000000983	ENSG00000183172	91.5888	SMDT1	single-pass membrane protein with aspartate rich tail 1 [Source:HGNC Symbol;Acc:HGNC:25055]	91689	ENSCAFP00000001396	ENSCAFT00000001519	12.8864	11.9916	12.8488	12.1571	12.3486	12.1871	11.7324	11.6321	5004.45	-0.614968	0.0819433	0.314889
VDAC1	474681	ENSCAFG00000000985	voltage dependent anion channel 1 [Source:VGNC Symbol;Acc:VGNC:48246]	ENSCAFG00000000985	ENSG00000213585	95.2703	VDAC1	voltage dependent anion channel 1 [Source:HGNC Symbol;Acc:HGNC:12669]	7416	ENSCAFP00000033450,ENSCAFP00000001399	ENSCAFT00000037828,ENSCAFT00000001522	14.1613	14.2415	13.8041	14.4821	13.961	14.3147	14.8324	14.7952	21100.2	0.514042	0.0664682	0.275687
TBC1D31	475088	ENSCAFG00000000986	TBC1 domain family member 31 [Source:VGNC Symbol;Acc:VGNC:47147]	ENSCAFG00000000986	ENSG00000156787	79.9488	TBC1D31	TBC1 domain family member 31 [Source:HGNC Symbol;Acc:HGNC:30888]	93594	ENSCAFP00000001400	ENSCAFT00000001523	11.5491	11.8852	11.8986	11.4807	10.6777	11.7053	11.2157	11.944	3092.83	0.0917856	0.817	0.924655
KIFC1	607916	ENSCAFG00000000987	kinesin family member C1 [Source:VGNC Symbol;Acc:VGNC:42414]	ENSCAFG00000000987	ENSG00000237649	86.9048	KIFC1	kinesin family member C1 [Source:HGNC Symbol;Acc:HGNC:6389]	3833	ENSCAFP00000001402,ENSCAFP00000036274	ENSCAFT00000001525,ENSCAFT00000043299	9.87653	9.80911	11.1894	10.8496	10.9909	13.3411	11.3666	12.8232	3538.62	2.0145	0.000608813	0.0114136
NAGA	481226	ENSCAFG00000000988	alpha-N-acetylgalactosaminidase [Source:VGNC Symbol;Acc:VGNC:43608]	ENSCAFG00000000988	ENSG00000198951	84.1849	NAGA	alpha-N-acetylgalactosaminidase [Source:HGNC Symbol;Acc:HGNC:7631]	4668	ENSCAFP00000001401	ENSCAFT00000001524	14.2898	14.5164	14.1529	12.9324	12.2645	14.433	14.7826	16.3326	25904.8	1.5144	0.0294787	0.16389
SERINC1	476277	ENSCAFG00000000989	serine incorporator 1 [Source:VGNC Symbol;Acc:VGNC:46019]	ENSCAFG00000000989	ENSG00000111897	96.4758	SERINC1	serine incorporator 1 [Source:HGNC Symbol;Acc:HGNC:13464]	57515	ENSCAFP00000001409,ENSCAFP00000001408	ENSCAFT00000001532,ENSCAFT00000001531	14.5967	14.7666	14.2283	14.4843	15.2782	12.6239	14.2867	14.6966	23417.9	-0.597177	0.266883	0.580931
TCF7		ENSCAFG00000000990	transcription factor 7 [Source:VGNC Symbol;Acc:VGNC:47198]	ENSCAFG00000000990	ENSG00000081059	86.8421	TCF7	transcription factor 7 [Source:HGNC Symbol;Acc:HGNC:11639]	6932	ENSCAFP00000001404	ENSCAFT00000001527	12.7303	12.6431	14.3158	12.0974	10.3125	9.78184	8.45444	3.63906	5059.4	-3.83272	0.000335601	0.00746761
WBP2NL	100685691	ENSCAFG00000000991	WBP2 N-terminal like [Source:VGNC Symbol;Acc:VGNC:48342]	ENSCAFG00000000991	ENSG00000183066	60.6742	WBP2NL	WBP2 N-terminal like [Source:HGNC Symbol;Acc:HGNC:28389]	164684	ENSCAFP00000039674,ENSCAFP00000001406	ENSCAFT00000044640,ENSCAFT00000001529	5.02015	6.05381	7.77042	7.95728	3.20809	7.20842	5.11471	4.82396	97.2324	-0.66006	0.515409	0.781357
ATAD2	475090	ENSCAFG00000000992	ATPase family_ AAA domain containing 2 [Source:VGNC Symbol;Acc:VGNC:38201]	ENSCAFG00000000992	ENSG00000156802	91.4057	ATAD2	ATPase family, AAA domain containing 2 [Source:HGNC Symbol;Acc:HGNC:30123]	29028	ENSCAFP00000001411	ENSCAFT00000001534	12.162	12.6618	12.8314	12.5668	11.9971	13.2466	13.2017	14.5686	8992.03	1.32302	0.00428366	0.0457239
SKP1	474682	ENSCAFG00000000994	S-phase kinase associated protein 1 [Source:NCBI gene;Acc:474682]	ENSCAFG00000000994	ENSG00000113558	98.773	SKP1	S-phase kinase associated protein 1 [Source:HGNC Symbol;Acc:HGNC:10899]	6500	ENSCAFP00000001412	ENSCAFT00000001535	13.5989	14.1266	13.7302	14.4004	14.5094	13.4141	14.2907	13.7954	16749.6	-0.236025	0.533487	0.794612
SEPTIN3	481227	ENSCAFG00000000995	septin 3 [Source:VGNC Symbol;Acc:VGNC:49646]	ENSCAFG00000000995	ENSG00000100167	97.5275	SEPTIN3	septin 3 [Source:HGNC Symbol;Acc:HGNC:10750]	55964	ENSCAFP00000001415	ENSCAFT00000001538	6.65773	6.46944	7.30859	6.78647	2.45818	8.49996	8.42518	10.3199	304.993	2.66507	0.00313258	0.0367708
FABP7	476278	ENSCAFG00000000996	fatty acid binding protein 7 [Source:VGNC Symbol;Acc:VGNC:40563]	ENSCAFG00000000996	ENSG00000164434	84.8485	FABP7	fatty acid binding protein 7 [Source:HGNC Symbol;Acc:HGNC:3562]	2173	ENSCAFP00000001416	ENSCAFT00000001539	3.85585	6.50511	3.67734	7.9285	4.64239	6.9433	9.05193	6.87465	143.735	1.59437	0.123307	0.400425
FAM83A	609275	ENSCAFG00000000997	family with sequence similarity 83 member A [Source:VGNC Symbol;Acc:VGNC:40699]	ENSCAFG00000000997	ENSG00000147689	83.908	FAM83A	family with sequence similarity 83 member A [Source:HGNC Symbol;Acc:HGNC:28210]	84985	ENSCAFP00000001413	ENSCAFT00000001536	0	0	0	0	0	8.20353	0	0	36.7234	4.43032	0.0152816	0.10788
PHF1	481741	ENSCAFG00000000998	PHD finger protein 1 [Source:VGNC Symbol;Acc:VGNC:44479]	ENSCAFG00000000998	ENSG00000112511	97.1781	PHF1	PHD finger protein 1 [Source:HGNC Symbol;Acc:HGNC:8919]	5252	ENSCAFP00000001419,ENSCAFP00000001423	ENSCAFT00000001542,ENSCAFT00000001547	14.3445	14.3592	13.9741	12.5611	12.6337	12.0874	12.4072	12.2302	10611.3	-1.49524	0.00768312	0.068219
ENSCAFG00000001000	609286	ENSCAFG00000001000	chromosome 13 C8orf76 homolog [Source:NCBI gene;Acc:609286]	ENSCAFG00000001000	ENSG00000189376	88.7139	C8orf76	chromosome 8 open reading frame 76 [Source:HGNC Symbol;Acc:HGNC:25924]	84933	ENSCAFP00000001417,ENSCAFP00000036775	ENSCAFT00000001540,ENSCAFT00000043446	8.23851	9.40408	10.4225	10.0246	8.83925	11.3238	10.0516	10.7384	1147.07	1.1733	0.0531083	0.239931
ZHX1	475089	ENSCAFG00000001001	zinc fingers and homeoboxes 1 [Source:VGNC Symbol;Acc:VGNC:48631]	ENSCAFG00000001001	ENSG00000165156	96.2199	ZHX1	zinc fingers and homeoboxes 1 [Source:HGNC Symbol;Acc:HGNC:12871]	11244	ENSCAFP00000039837	ENSCAFT00000001543	11.0842	11.5018	11.3756	11.9315	12.3348	10.0587	11.5796	12.2497	3223.67	-0.159925	0.78023	0.909779
SMPDL3A	476279	ENSCAFG00000001002	sphingomyelin phosphodiesterase acid like 3A [Source:VGNC Symbol;Acc:VGNC:46573]	ENSCAFG00000001002	ENSG00000172594	81.2227	SMPDL3A	sphingomyelin phosphodiesterase acid like 3A [Source:HGNC Symbol;Acc:HGNC:17389]	10924	ENSCAFP00000038422,ENSCAFP00000001420	ENSCAFT00000043737,ENSCAFT00000001544	11.0371	11.6163	11.58	11.8412	12.2524	16.2077	19.1361	15.7497	90475	5.83782	1.15922e-13	8.48424e-11
CENPM	609678	ENSCAFG00000001003	centromere protein M [Source:VGNC Symbol;Acc:VGNC:39108]	ENSCAFG00000001003	ENSG00000100162	87.2222	CENPM	centromere protein M [Source:HGNC Symbol;Acc:HGNC:18352]	79019	ENSCAFP00000001421	ENSCAFT00000001545	7.52422	6.67131	9.29015	8.26742	7.99	8.93142	7.96034	8.71313	327.924	0.375408	0.554078	0.809691
WDYHV1	609297	ENSCAFG00000001004	WDYHV motif containing 1 [Source:VGNC Symbol;Acc:VGNC:48401]	ENSCAFG00000001004	ENSG00000156795	79.5652	WDYHV1	WDYHV motif containing 1 [Source:HGNC Symbol;Acc:HGNC:25490]	55093	ENSCAFP00000001424,ENSCAFP00000041882	ENSCAFT00000001548,ENSCAFT00000044873	9.04994	9.02857	9.72438	9.62804	9.52056	10.9123	10.2473	10.3139	978.934	1.09497	0.00102415	0.0164398
TNFRSF13C	607785	ENSCAFG00000001005	TNF receptor superfamily member 13C [Source:VGNC Symbol;Acc:VGNC:54377]	ENSCAFG00000001005	ENSG00000159958	67.9144	TNFRSF13C	TNF receptor superfamily member 13C [Source:HGNC Symbol;Acc:HGNC:17755]	115650	ENSCAFP00000001422	ENSCAFT00000001546	8.33199	5.73129	10.679	9.01038	6.82503	7.80355	7.56075	5.43657	386.428	-1.65694	0.0996695	0.353742
CLVS2	484109	ENSCAFG00000001006	clavesin 2 [Source:VGNC Symbol;Acc:VGNC:39373]	ENSCAFG00000001006	ENSG00000146352	100	CLVS2	clavesin 2 [Source:HGNC Symbol;Acc:HGNC:23046]	134829	ENSCAFP00000001426	ENSCAFT00000001550	0	0	0	1.92785	0	3.04286	0	3.29487	2.35754	2.07555	0.237689	0.548637
FBXO32	475091	ENSCAFG00000001007	F-box protein 32 [Source:VGNC Symbol;Acc:VGNC:40774]	ENSCAFG00000001007	ENSG00000156804	98.3099	FBXO32	F-box protein 32 [Source:HGNC Symbol;Acc:HGNC:16731]	114907	ENSCAFP00000039509,ENSCAFP00000034565	ENSCAFT00000046746,ENSCAFT00000038804	8.20595	8.99133	8.98184	9.79221	9.39775	9.90058	9.47318	11.3759	898.393	1.29376	0.0281949	0.15974
CUTA	474874	ENSCAFG00000001008	cutA divalent cation tolerance homolog [Source:VGNC Symbol;Acc:VGNC:39736]	ENSCAFG00000001008	ENSG00000112514	87.0466	CUTA	cutA divalent cation tolerance homolog [Source:HGNC Symbol;Acc:HGNC:21101]	51596	ENSCAFP00000042033,ENSCAFP00000001427	ENSCAFT00000043937,ENSCAFT00000001551	11.3592	10.8686	11.6118	12.251	12.4521	12.3767	12.2598	12.1042	4090.21	0.42237	0.352053	0.660948
PPP2CA	608339	ENSCAFG00000001010	cyclin dependent kinase like 3 [Source:NCBI gene;Acc:608339]	ENSCAFG00000001010	ENSG00000006837	87.1838	CDKL3	cyclin dependent kinase like 3 [Source:HGNC Symbol;Acc:HGNC:15483]	51265	ENSCAFP00000001432,ENSCAFP00000031613,ENSCAFP00000001429	ENSCAFT00000001557,ENSCAFT00000036258,ENSCAFT00000001554	13.7649	14.3415	13.6953	13.5931	13.5768	12.8171	13.6229	13.0521	12604.7	-0.613797	0.0753129	0.298649
ENSCAFG00000001011		ENSCAFG00000001011		ENSCAFG00000001011						ENSCAFP00000034417	ENSCAFT00000001553	0	1.07657	0.881583	0	0.806699	0	0	4.82396	3.75309	2.86029	0.0892641	0.331688
KLHL38	609348	ENSCAFG00000001012	kelch like family member 38 [Source:VGNC Symbol;Acc:VGNC:42470]	ENSCAFG00000001012	ENSG00000175946	84.6801	KLHL38	kelch like family member 38 [Source:HGNC Symbol;Acc:HGNC:34435]	340359	ENSCAFP00000001430	ENSCAFT00000001555	0	0	0	4.92843	6.45792	3.21346	3.26419	9.36699	99.0683	2.31957	0.167949	0.465848
SREBF2	481228	ENSCAFG00000001013	sterol regulatory element binding transcription factor 2 [Source:VGNC Symbol;Acc:VGNC:46796]	ENSCAFG00000001013	ENSG00000198911	92.5729	SREBF2	sterol regulatory element binding transcription factor 2 [Source:HGNC Symbol;Acc:HGNC:11290]	6721	ENSCAFP00000001434	ENSCAFT00000001559	14.1689	13.5478	14.0684	12.808	12.8407	12.0297	12.2375	11.4128	9226.15	-1.63692	0.000689834	0.0124871
SYNGAP1		ENSCAFG00000001014	synaptic Ras GTPase activating protein 1 [Source:VGNC Symbol;Acc:VGNC:47031]	ENSCAFG00000001014	ENSG00000197283	92.6101	SYNGAP1	synaptic Ras GTPase activating protein 1 [Source:HGNC Symbol;Acc:HGNC:11497]	8831	ENSCAFP00000001433	ENSCAFT00000001558	9.38896	8.80715	9.79585	10.212	9.66336	10.1755	10.0463	10.5202	959.834	0.608801	0.126482	0.406069
ANXA13	403935	ENSCAFG00000001015	annexin A13 [Source:VGNC Symbol;Acc:VGNC:37939]	ENSCAFG00000001015	ENSG00000104537	90.1961	ANXA13	annexin A13 [Source:HGNC Symbol;Acc:HGNC:536]	312	ENSCAFP00000001437,ENSCAFP00000040376	ENSCAFT00000001562,ENSCAFT00000048754	0	6.00482	3.10124	9.31039	4.95272	2.36117	4.70269	5.34568	100.439	-2.16878	0.125385	0.404554
TRDN	403776	ENSCAFG00000001016	triadin [Source:VGNC Symbol;Acc:VGNC:47791]	ENSCAFG00000001016	ENSG00000186439	78.5515	TRDN	triadin [Source:HGNC Symbol;Acc:HGNC:12261]	10345	ENSCAFP00000001447,ENSCAFP00000001443,ENSCAFP00000040773,ENSCAFP00000001442	ENSCAFT00000001573,ENSCAFT00000001569,ENSCAFT00000044100,ENSCAFT00000001568	0	4.78746	0	2.38054	5.08598	4.21613	0	3.91674	11.9347	-0.208554	0.894104	0.950839
ENSCAFG00000001017		ENSCAFG00000001017		ENSCAFG00000001017							ENSCAFT00000001565	10.5959	10.8322	11.0661	10.573	10.4339	7.42363	9.14659	10.3089	1302.55	-1.29396	0.0365107	0.189351
CCDC134	481228	ENSCAFG00000001018	sterol regulatory element binding transcription factor 2 [Source:NCBI gene;Acc:481228]	ENSCAFG00000001018	ENSG00000100147	59.6639	CCDC134	coiled-coil domain containing 134 [Source:HGNC Symbol;Acc:HGNC:26185]	79879	ENSCAFP00000001439	ENSCAFT00000001564	9.29406	9.76749	9.84425	9.98622	9.92477	11.1069	10.5867	10.5629	1206.59	0.985682	0.000724189	0.0128935
ENSCAFG00000001019	474683	ENSCAFG00000001019	ubiquitin conjugating enzyme E2 B [Source:NCBI gene;Acc:474683]	ENSCAFG00000001019	ENSG00000119048	100	UBE2B	ubiquitin conjugating enzyme E2 B [Source:HGNC Symbol;Acc:HGNC:12473]	7320	ENSCAFP00000001440	ENSCAFT00000001566	13.5231	14.1095	12.9841	12.7617	12.8654	11.8421	12.5941	11.4216	8068.28	-1.28344	0.00894846	0.07575
CDKN2AIPNL	481507	ENSCAFG00000001020	CDKN2A interacting protein N-terminal like [Source:VGNC Symbol;Acc:VGNC:39071]	ENSCAFG00000001020	ENSG00000237190	99.115	CDKN2AIPNL	CDKN2A interacting protein N-terminal like [Source:HGNC Symbol;Acc:HGNC:30545]	91368	ENSCAFP00000001441	ENSCAFT00000001567	9.929	9.06786	10.2958	9.64203	10.2204	7.94955	8.28744	7.65796	689.26	-1.88837	1.95706e-06	0.000139834
JADE2	481508	ENSCAFG00000001021	jade family PHD finger 2 [Source:VGNC Symbol;Acc:VGNC:42170]	ENSCAFG00000001021	ENSG00000043143	91.6175	JADE2	jade family PHD finger 2 [Source:HGNC Symbol;Acc:HGNC:22984]	23338	ENSCAFP00000001444,ENSCAFP00000041790,ENSCAFP00000040161	ENSCAFT00000001570,ENSCAFT00000044975,ENSCAFT00000043964	15.1588	14.8564	14.6428	12.9858	13.0837	12.0974	13.5397	12.1427	16178.1	-1.58735	0.0201068	0.129118
BAK1	481744	ENSCAFG00000001022	BCL2 antagonist/killer 1 [Source:VGNC Symbol;Acc:VGNC:38375]	ENSCAFG00000001022	ENSG00000030110	73.251	BAK1	BCL2 antagonist/killer 1 [Source:HGNC Symbol;Acc:HGNC:949]	578	ENSCAFP00000001448	ENSCAFT00000001574	13.183	12.7485	12.6349	11.5579	11.6809	12.0625	11.5815	11.2774	4832.01	-0.801089	0.111788	0.378072
MEI1	609694	ENSCAFG00000001023	meiotic double-stranded break formation protein 1 [Source:VGNC Symbol;Acc:VGNC:43149]	ENSCAFG00000001023	ENSG00000167077	86.7243	MEI1	meiotic double-stranded break formation protein 1 [Source:HGNC Symbol;Acc:HGNC:28613]	150365	ENSCAFP00000001457	ENSCAFT00000001583	7.3264	7.59142	7.41212	7.74262	7.18583	8.611	7.0323	9.6823	277.368	1.31079	0.026211	0.152414
ENSCAFG00000001026		ENSCAFG00000001026		ENSCAFG00000001026	ENSG00000188580	92.7928	NKAIN2	sodium/potassium transporting ATPase interacting 2 [Source:HGNC Symbol;Acc:HGNC:16443]	154215	ENSCAFP00000001453	ENSCAFT00000001579	0	0	1.42481	5.05555	3.20809	0	0	0.911823	5.38295	-3.11339	0.0628029	0.266109
FAM91A1	482035	ENSCAFG00000001027	family with sequence similarity 91 member A1 [Source:VGNC Symbol;Acc:VGNC:53506]	ENSCAFG00000001027	ENSG00000176853	94.8748	FAM91A1	family with sequence similarity 91 member A1 [Source:HGNC Symbol;Acc:HGNC:26306]	157769	ENSCAFP00000001461,ENSCAFP00000035900	ENSCAFT00000001587,ENSCAFT00000048627	12.34	12.0543	12.0997	13.4006	11.5687	12.1096	14.2117	13.8508	8229.71	1.16422	0.0647259	0.271412
RNF217		ENSCAFG00000001028	ring finger protein 217 [Source:VGNC Symbol;Acc:VGNC:53762]	ENSCAFG00000001028	ENSG00000146373	89.3617	RNF217	ring finger protein 217 [Source:HGNC Symbol;Acc:HGNC:21487]	154214	ENSCAFP00000039146,ENSCAFP00000001455	ENSCAFT00000047585,ENSCAFT00000001581	6.04759	7.30817	7.78702	8.29022	7.41844	7.56432	8.51124	11.6991	600.074	2.62316	0.00380292	0.0424322
TPD52L1	612660	ENSCAFG00000001029	tumor protein D52 like 1 [Source:VGNC Symbol;Acc:VGNC:47734]	ENSCAFG00000001029	ENSG00000111907	92.5	TPD52L1	tumor protein D52 like 1 [Source:HGNC Symbol;Acc:HGNC:12006]	7164	ENSCAFP00000001456,ENSCAFP00000012357	ENSCAFT00000001582,ENSCAFT00000013354	0	3.83878	0	8.74869	9.81745	5.5714	5.01349	6.68993	190.481	-1.60301	0.311041	0.624818
HDDC2		ENSCAFG00000001030	HD domain containing 2 [Source:VGNC Symbol;Acc:VGNC:53723]	ENSCAFG00000001030	ENSG00000111906	81	HDDC2	HD domain containing 2 [Source:HGNC Symbol;Acc:HGNC:21078]	51020	ENSCAFP00000030799	ENSCAFT00000035528	9.34727	10.3708	9.92273	11.4423	12.0106	12.2762	11.7717	12.4287	2977.13	1.19794	0.07365	0.294241
ENSCAFG00000001033		ENSCAFG00000001033		ENSCAFG00000001033						ENSCAFP00000001462	ENSCAFT00000001589	0	2.44257	0	3.76786	2.24672	0	2.04617	0.911823	3.10195	-1.26117	0.404215	0.701121
SEC24A	481510	ENSCAFG00000001034	SEC24 homolog A_ COPII coat complex component [Source:VGNC Symbol;Acc:VGNC:45972]	ENSCAFG00000001034	ENSG00000113615	92.0909	SEC24A	SEC24 homolog A, COPII coat complex component [Source:HGNC Symbol;Acc:HGNC:10703]	10802	ENSCAFP00000040402,ENSCAFP00000001464	ENSCAFT00000044196,ENSCAFT00000001591	13.22	13.5459	13.0731	12.9537	12.2323	11.8794	13.213	12.8661	7948.05	-0.306146	0.50679	0.774137
ENSCAFG00000001036		ENSCAFG00000001036		ENSCAFG00000001036						ENSCAFP00000001465	ENSCAFT00000001592	0	0	0	4.75196	4.06465	2.03682	3.75705	0	7.16277	-0.459392	0.788455	0.909779
FER1L6		ENSCAFG00000001037	fer-1 like family member 6 [Source:VGNC Symbol;Acc:VGNC:40820]	ENSCAFG00000001037	ENSG00000214814	89.7216	FER1L6	fer-1 like family member 6 [Source:HGNC Symbol;Acc:HGNC:28065]	654463	ENSCAFP00000001467,ENSCAFP00000041313	ENSCAFT00000001594,ENSCAFT00000044881	4.91665	3.83878	0.881583	5.05555	11.3343	8.38412	7.07479	9.01299	454.895	-0.558726	0.701998	0.886325
SNU13	474484	ENSCAFG00000001038	small nuclear ribonucleoprotein 13 [Source:NCBI gene;Acc:474484]	ENSCAFG00000001038	ENSG00000100138	99.2188	SNU13	small nuclear ribonucleoprotein 13 [Source:HGNC Symbol;Acc:HGNC:7819]	4809	ENSCAFP00000001468	ENSCAFT00000001595	13.1655	13.1949	13.2127	13.5081	13.1341	13.172	13.4746	13.7268	10357.4	0.224919	0.333074	0.645589
TRMT12	609411	ENSCAFG00000001040	tRNA methyltransferase 12 homolog [Source:VGNC Symbol;Acc:VGNC:47856]	ENSCAFG00000001040	ENSG00000183665	87.0159	TRMT12	tRNA methyltransferase 12 homolog [Source:HGNC Symbol;Acc:HGNC:26091]	55039	ENSCAFP00000001469	ENSCAFT00000001597	10.4035	10.5078	10.2724	9.61777	9.68585	11.0816	10.572	10.7678	1385.19	0.673381	0.0536704	0.241468
XRCC6	474485	ENSCAFG00000001043	X-ray repair cross complementing 6 [Source:VGNC Symbol;Acc:VGNC:48470]	ENSCAFG00000001043	ENSG00000196419	84.5395	XRCC6	X-ray repair cross complementing 6 [Source:HGNC Symbol;Acc:HGNC:4055]	2547	ENSCAFP00000036918,ENSCAFP00000001473	ENSCAFT00000048401,ENSCAFT00000001601	12.5491	13.1291	12.9039	13.378	13.0225	12.5975	13.0647	12.855	7968.57	-0.169121	0.558407	0.812609
TATDN1	475093	ENSCAFG00000001044	TatD DNase domain containing 1 [Source:VGNC Symbol;Acc:VGNC:47123]	ENSCAFG00000001044	ENSG00000147687	93.2076	TATDN1	TatD DNase domain containing 1 [Source:HGNC Symbol;Acc:HGNC:24220]	83940	ENSCAFP00000001472	ENSCAFT00000001600	10.3903	10.9008	9.80946	11.5782	11.0104	12.1469	11.7433	12.6879	2978.2	1.36252	0.00626066	0.0593572
NDUFB9	475094	ENSCAFG00000001045	NADH:ubiquinone oxidoreductase subunit B9 [Source:VGNC Symbol;Acc:VGNC:43706]	ENSCAFG00000001045	ENSG00000147684	90.5028	NDUFB9	NADH:ubiquinone oxidoreductase subunit B9 [Source:HGNC Symbol;Acc:HGNC:7704]	4715	ENSCAFP00000001474	ENSCAFT00000001602	12.4591	12.2672	12.4452	12.5199	12.7888	13.9696	13.0784	13.5821	8254.19	1.07506	0.000371176	0.00797101
DESI1	609713	ENSCAFG00000001046	desumoylating isopeptidase 1 [Source:VGNC Symbol;Acc:VGNC:39906]	ENSCAFG00000001046	ENSG00000100418	90.0585	DESI1	desumoylating isopeptidase 1 [Source:HGNC Symbol;Acc:HGNC:24577]	27351	ENSCAFP00000001477	ENSCAFT00000001605	11.535	11.6952	11.4189	11.0811	10.2393	11.9088	11.474	11.1138	2661.76	0.256321	0.556651	0.811484
NCOA7	476283	ENSCAFG00000001047	nuclear receptor coactivator 7 [Source:VGNC Symbol;Acc:VGNC:43664]	ENSCAFG00000001047	ENSG00000111912	87.4477	NCOA7	nuclear receptor coactivator 7 [Source:HGNC Symbol;Acc:HGNC:21081]	135112	ENSCAFP00000001478	ENSCAFT00000001606	11.9945	11.8686	12.1543	12.487	11.4439	12.2094	13.0684	14.0932	6462.52	1.27078	0.012912	0.0969382
DDX46	474685	ENSCAFG00000001048	DEAD-box helicase 46 [Source:VGNC Symbol;Acc:VGNC:39859]	ENSCAFG00000001048	ENSG00000145833	99.8062	DDX46	DEAD-box helicase 46 [Source:HGNC Symbol;Acc:HGNC:18681]	9879	ENSCAFP00000001491	ENSCAFT00000001619	13.4256	13.5234	13.5554	13.9353	13.6689	12.4746	13.2036	13.0682	10901.5	-0.680161	0.0161014	0.111773
PMM1	474486	ENSCAFG00000001049	phosphomannomutase 1 [Source:VGNC Symbol;Acc:VGNC:44733]	ENSCAFG00000001049	ENSG00000100417	98.2906	PMM1	phosphomannomutase 1 [Source:HGNC Symbol;Acc:HGNC:9114]	5372	ENSCAFP00000001479,ENSCAFP00000039631	ENSCAFT00000001607,ENSCAFT00000043717	13.2544	11.9033	12.9582	12.3493	11.4927	11.6315	11.5259	11.9604	4969.85	-0.801079	0.107701	0.36965
MTSS1	482037	ENSCAFG00000001050	MTSS1_ I-BAR domain containing [Source:VGNC Symbol;Acc:VGNC:43493]	ENSCAFG00000001050	ENSG00000170873	89.8551	MTSS1	MTSS1, I-BAR domain containing [Source:HGNC Symbol;Acc:HGNC:20443]	9788	ENSCAFP00000001487,ENSCAFP00000001484	ENSCAFT00000001615,ENSCAFT00000001612	12.0445	10.629	12.368	12.7454	11.5301	14.2444	14.8092	12.8922	9578.68	2.08575	0.000907834	0.0151848
CSDC2	481231	ENSCAFG00000001051	cold shock domain containing C2 [Source:VGNC Symbol;Acc:VGNC:54291]	ENSCAFG00000001051	ENSG00000172346	86.1635	CSDC2	cold shock domain containing C2 [Source:HGNC Symbol;Acc:HGNC:30359]	27254	ENSCAFP00000001486	ENSCAFT00000001614	2.9522	1.07657	3.47363	7.1563	7.34055	0	5.69665	2.17814	46.884	-1.4719	0.302745	0.617299
HINT3		ENSCAFG00000001052	histidine triad nucleotide binding protein 3 [Source:VGNC Symbol;Acc:VGNC:41690]	ENSCAFG00000001052	ENSG00000111911	88.7931	HINT3	histidine triad nucleotide binding protein 3 [Source:HGNC Symbol;Acc:HGNC:18468]	135114	ENSCAFP00000001485	ENSCAFT00000001613	7.31627	7.92343	8.0977	8.53895	8.57873	8.48337	8.38184	9.13788	334.647	0.540796	0.201734	0.507321
POLR3H	607850	ENSCAFG00000001053	RNA polymerase III subunit H [Source:VGNC Symbol;Acc:VGNC:44806]	ENSCAFG00000001053	ENSG00000100413	96.5686	POLR3H	RNA polymerase III subunit H [Source:HGNC Symbol;Acc:HGNC:30349]	171568	ENSCAFP00000001490	ENSCAFT00000001618	9.81669	10.0164	10.7385	10.7597	10.5631	11.5021	10.6791	10.7279	1640.11	0.585381	0.142507	0.429263
SQLE	608021	ENSCAFG00000001056	squalene epoxidase [Source:VGNC Symbol;Acc:VGNC:46786]	ENSCAFG00000001056	ENSG00000104549	87.7836	SQLE	squalene epoxidase [Source:HGNC Symbol;Acc:HGNC:11279]	6713	ENSCAFP00000034027	ENSCAFT00000038326	10.1115	11.1646	10.735	11.0307	11.6218	10.5134	8.93224	11.0789	1806.86	-0.579334	0.319563	0.633271
TRMT11	476285	ENSCAFG00000001057	tRNA methyltransferase 11 homolog [Source:VGNC Symbol;Acc:VGNC:47854]	ENSCAFG00000001057	ENSG00000066651	94.6004	TRMT11	tRNA methyltransferase 11 homolog [Source:HGNC Symbol;Acc:HGNC:21080]	60487	ENSCAFP00000001496,ENSCAFP00000030512	ENSCAFT00000001624,ENSCAFT00000035268	10.7364	11.216	11.1605	11.1504	10.7888	10.123	11.1571	11.8215	2178.22	0.164976	0.710119	0.890156
TXNDC15	609963	ENSCAFG00000001058	thioredoxin domain containing 15 [Source:VGNC Symbol;Acc:VGNC:48012]	ENSCAFG00000001058	ENSG00000113621	86.7816	TXNDC15	thioredoxin domain containing 15 [Source:HGNC Symbol;Acc:HGNC:20652]	79770	ENSCAFP00000001495	ENSCAFT00000001623	12.7488	12.9467	12.6687	12.8958	13.6232	11.7053	12.3888	11.7105	6696.64	-1.03708	0.00499242	0.0505779
ENSCAFG00000001059		ENSCAFG00000001059		ENSCAFG00000001059						ENSCAFP00000040512	ENSCAFT00000001625	0	2.93624	3.23633	0	0.806699	2.03682	0	2.84196	3.13758	-0.0251705	0.98703	0.994227
CATSPER3	481512	ENSCAFG00000001062	cation channel sperm associated 3 [Source:VGNC Symbol;Acc:VGNC:38746]	ENSCAFG00000001062	ENSG00000152705	74.5636	CATSPER3	cation channel sperm associated 3 [Source:HGNC Symbol;Acc:HGNC:20819]	347732	ENSCAFP00000039815,ENSCAFP00000001498	ENSCAFT00000044765,ENSCAFT00000001629	5.41139	3.83878	5.43028	4.63468	4.40793	5.00153	3.14162	4.4695	25.1338	-0.487442	0.448971	0.735787
ENSCAFG00000001064		ENSCAFG00000001064		ENSCAFG00000001064							ENSCAFT00000001630	5.44897	5.05144	4.51742	5.20015	4.06465	3.50394	4.4678	4.1495	24.5577	-0.849399	0.105416	0.365194
PITX1	481513	ENSCAFG00000001065	paired like homeodomain 1 [Source:VGNC Symbol;Acc:VGNC:44589]	ENSCAFG00000001065	ENSG00000069011	98.722	PITX1	paired like homeodomain 1 [Source:HGNC Symbol;Acc:HGNC:9004]	5307	ENSCAFP00000001499	ENSCAFT00000001631	0	0	0	3.23491	7.27925	0	0	0	20.3439	-2.71688	0.136861	0.420634
ENSCAFG00000001066		ENSCAFG00000001066		ENSCAFG00000001066							ENSCAFT00000001632	3.31987	3.30337	2.78592	4.50702	4.06465	2.03682	2.69546	3.29487	9.82763	-1.04182	0.140757	0.426709
RSPO3	476287	ENSCAFG00000001067	R-spondin 3 [Source:VGNC Symbol;Acc:VGNC:49764]	ENSCAFG00000001067	ENSG00000146374	81.0219	RSPO3	R-spondin 3 [Source:HGNC Symbol;Acc:HGNC:20866]	84870	ENSCAFP00000001500	ENSCAFT00000001633	0	0	0	7.89489	7.05376	9.46666	7.75617	7.19411	179.505	1.6445	0.319393	0.633268
RNF146	476288	ENSCAFG00000001068	ring finger protein 146 [Source:VGNC Symbol;Acc:VGNC:45638]	ENSCAFG00000001068	ENSG00000118518	91.6435	RNF146	ring finger protein 146 [Source:HGNC Symbol;Acc:HGNC:21336]	81847	ENSCAFP00000001501	ENSCAFT00000001634	13.4056	13.4801	13.0544	12.7806	12.8273	12.3262	12.8453	12.7067	8032.36	-0.492732	0.10761	0.36965
ECHDC1	609850	ENSCAFG00000001069	ethylmalonyl-CoA decarboxylase 1 [Source:VGNC Symbol;Acc:VGNC:40185]	ENSCAFG00000001069	ENSG00000093144	80.0664	ECHDC1	ethylmalonyl-CoA decarboxylase 1 [Source:HGNC Symbol;Acc:HGNC:21489]	55862	ENSCAFP00000001502	ENSCAFT00000001635	11.192	11.2354	11.1047	11.2732	11.9675	10.6534	10.2849	11.2682	2343.6	-0.591834	0.121227	0.396257
WASHC5	475095	ENSCAFG00000001070	WASH complex subunit 5 [Source:VGNC Symbol;Acc:VGNC:48337]	ENSCAFG00000001070	ENSG00000164961	98.4469	WASHC5	WASH complex subunit 5 [Source:HGNC Symbol;Acc:HGNC:28984]	9897	ENSCAFP00000001505	ENSCAFT00000001638	14.1714	14.4957	14.1459	14.5519	13.5573	15.4632	15.287	15.8467	29978.5	1.315	0.000110921	0.00333009
ENSCAFG00000001071		ENSCAFG00000001071		ENSCAFG00000001071	ENSG00000214338	90.9091	SOGA3	SOGA family member 3 [Source:HGNC Symbol;Acc:HGNC:21494]	387104	ENSCAFP00000001504,ENSCAFP00000042806	ENSCAFT00000001637,ENSCAFT00000046059	0	0	0	5.92134	6.27461	0	4.18709	2.65272	19.8158	-1.19597	0.491008	0.765819
C6orf58	609878	ENSCAFG00000001072	chromosome 1 open reading frame_ human C6orf58 [Source:NCBI gene;Acc:609878]	ENSCAFG00000001072	ENSG00000184530	67.9487	C6orf58	chromosome 6 open reading frame 58 [Source:HGNC Symbol;Acc:HGNC:20960]	352999	ENSCAFP00000001506	ENSCAFT00000001639	0	0	0	0	0	2.03682	0	0	0.387924	1.43702	0.432993	0.723322
ENSCAFG00000001074		ENSCAFG00000001074		ENSCAFG00000001074						ENSCAFP00000001509	ENSCAFT00000001642	0	0	0	1.2645	0	0	0	0	0.175305	-0.574911	0.753804	0.907971
ACO2	474487	ENSCAFG00000001075	aconitase 2 [Source:VGNC Symbol;Acc:VGNC:37514]	ENSCAFG00000001075	ENSG00000100412	96.0307	ACO2	aconitase 2 [Source:HGNC Symbol;Acc:HGNC:118]	50	ENSCAFP00000001524	ENSCAFT00000001657	14.1497	13.9005	14.2964	14.2601	14.2572	14.6706	14.5564	14.8854	21652.8	0.529301	0.00826494	0.0716206
H2AFY	481514	ENSCAFG00000001076	core histone macro-H2A.1 [Source:NCBI gene;Acc:481514]	ENSCAFG00000001076	ENSG00000113648	100	H2AFY	H2A histone family member Y [Source:HGNC Symbol;Acc:HGNC:4740]	9555	ENSCAFP00000001514,ENSCAFP00000001515	ENSCAFT00000001647,ENSCAFT00000001648	14.1166	14.2694	14.317	14.0367	13.9708	14.352	14.879	13.9402	19692.2	0.291634	0.33268	0.645158
TRIB1	482039	ENSCAFG00000001077	tribbles pseudokinase 1 [Source:NCBI gene;Acc:482039]	ENSCAFG00000001077	ENSG00000173334	96.7742	TRIB1	tribbles pseudokinase 1 [Source:HGNC Symbol;Acc:HGNC:16891]	10221	ENSCAFP00000001510	ENSCAFT00000001643	14.3461	14.2843	13.1589	12.5286	12.0673	15.2215	14.8166	14.1342	18145.1	1.19703	0.0661685	0.275076
THEMIS	484120	ENSCAFG00000001078	thymocyte selection associated [Source:VGNC Symbol;Acc:VGNC:47343]	ENSCAFG00000001078	ENSG00000172673	85.9112	THEMIS	thymocyte selection associated [Source:HGNC Symbol;Acc:HGNC:21569]	387357	ENSCAFP00000001512	ENSCAFT00000001645	12.1171	12.2692	12.1121	11.4607	6.97003	8.86256	10.2464	4.4695	2305.44	-2.30207	0.0361228	0.1879
ENSCAFG00000001080		ENSCAFG00000001080		ENSCAFG00000001080	ENSG00000167863	88.125	ATP5PD	ATP synthase peripheral stalk subunit d [Source:HGNC Symbol;Acc:HGNC:845]	10476	ENSCAFP00000036081	ENSCAFT00000001646	5.11672	3.30337	4.28782	1.92785	0	9.8137	3.83822	3.82998	123.672	3.85086	0.00495465	0.0503143
TIFAB	481515	ENSCAFG00000001081	TIFA inhibitor [Source:VGNC Symbol;Acc:VGNC:47367]	ENSCAFG00000001081	ENSG00000255833	64.2857	TIFAB	TIFA inhibitor [Source:HGNC Symbol;Acc:HGNC:34024]	497189	ENSCAFP00000001516	ENSCAFT00000001649	10.7581	8.35338	10.7583	7.32352	7.20793	7.46645	9.59204	7.53307	653.116	-1.03281	0.288682	0.60385
FAM84B	102157178	ENSCAFG00000001082	family with sequence similarity 84 member B [Source:VGNC Symbol;Acc:VGNC:40707]	ENSCAFG00000001082	ENSG00000168672	93.7759	FAM84B	family with sequence similarity 84 member B [Source:HGNC Symbol;Acc:HGNC:24166]	157638	ENSCAFP00000001518	ENSCAFT00000001651	9.42477	5.0989	9.16236	4.03798	7.00411	4.57035	2.29648	0.911823	182.736	-4.33639	0.000270819	0.00640589
NEUROG1	481516	ENSCAFG00000001083	neurogenin 1 [Source:VGNC Symbol;Acc:VGNC:43756]	ENSCAFG00000001083	ENSG00000181965	84.5528	NEUROG1	neurogenin 1 [Source:HGNC Symbol;Acc:HGNC:7764]	4762	ENSCAFP00000001517	ENSCAFT00000001650	0	0	0	0	0	1.02465	0	0	0.129308	0.487831	0.790144	0.909779
CXCL14	610078	ENSCAFG00000001084	C-X-C motif chemokine ligand 14 [Source:VGNC Symbol;Acc:VGNC:39748]	ENSCAFG00000001084	ENSG00000145824	96.1165	CXCL14	C-X-C motif chemokine ligand 14 [Source:HGNC Symbol;Acc:HGNC:10640]	9547	ENSCAFP00000001519	ENSCAFT00000001652	6.1424	3.30337	5.71111	3.76786	7.17839	10.0629	9.19362	11.7483	672.352	4.55134	1.24175e-06	9.89021e-05
SLC25A48	481518	ENSCAFG00000001085	solute carrier family 25 member 48 [Source:VGNC Symbol;Acc:VGNC:46318]	ENSCAFG00000001085	ENSG00000145832	37.386	SLC25A48	solute carrier family 25 member 48 [Source:HGNC Symbol;Acc:HGNC:30451]	153328	ENSCAFP00000036692,ENSCAFP00000040089,ENSCAFP00000001521	ENSCAFT00000042865,ENSCAFT00000044997,ENSCAFT00000001654	9.54026	9.40644	7.76484	9.63187	6.40788	11.7891	13.2188	7.2453	1966.9	2.86346	0.00566661	0.0552303
MYC	403924	ENSCAFG00000001086	MYC proto-oncogene_ bHLH transcription factor [Source:VGNC Symbol;Acc:VGNC:43527]	ENSCAFG00000001086	ENSG00000136997	93.8497	MYC	MYC proto-oncogene, bHLH transcription factor [Source:HGNC Symbol;Acc:HGNC:7553]	4609	ENSCAFP00000001523	ENSCAFT00000001656	13.5096	13.6449	13.9313	12.7838	11.0568	12.9794	12.5147	12.938	8880.28	-0.42771	0.498289	0.769488
GSDMC		ENSCAFG00000001087	gasdermin C [Source:VGNC Symbol;Acc:VGNC:49925]	ENSCAFG00000001087	ENSG00000147697	53.2787	GSDMC	gasdermin C [Source:HGNC Symbol;Acc:HGNC:7151]	56169	ENSCAFP00000001525	ENSCAFT00000001658	0	0	0	0	5.61321	1.02465	0	0	6.12295	-2.07087	0.257242	0.573736
LECT2	474687	ENSCAFG00000001089	leukocyte cell derived chemotaxin 2 [Source:VGNC Symbol;Acc:VGNC:42629]	ENSCAFG00000001089	ENSG00000145826	86.755	LECT2	leukocyte cell derived chemotaxin 2 [Source:HGNC Symbol;Acc:HGNC:6550]	3950	ENSCAFP00000001528	ENSCAFT00000001661	0	0	0	0	0	0	0.833916	0	0.0978147	0.487831	0.790144	0.909779
PHF5A	474489	ENSCAFG00000001090	PHD finger protein 5A [Source:VGNC Symbol;Acc:VGNC:44491]	ENSCAFG00000001090	ENSG00000100410	100	PHF5A	PHD finger protein 5A [Source:HGNC Symbol;Acc:HGNC:18000]	84844	ENSCAFP00000038140,ENSCAFP00000001529	ENSCAFT00000049581,ENSCAFT00000001662	12.0831	12.9014	12.7559	13.1594	13.1208	13.9186	13.4215	13.2629	9155.26	0.703122	0.055233	0.245843
TGFBI		ENSCAFG00000001091	transforming growth factor beta induced [Source:VGNC Symbol;Acc:VGNC:47311]	ENSCAFG00000001091	ENSG00000120708	91.0198	TGFBI	transforming growth factor beta induced [Source:HGNC Symbol;Acc:HGNC:11771]	7045	ENSCAFP00000039891,ENSCAFP00000001531	ENSCAFT00000044191,ENSCAFT00000001665	18.6111	17.3921	17.986	16.7977	13.6219	13.0208	15.8073	10.4373	128199	-2.78704	0.0107271	0.085658
TOB2	481233	ENSCAFG00000001092	transducer of ERBB2_ 2 [Source:VGNC Symbol;Acc:VGNC:54378]	ENSCAFG00000001092	ENSG00000183864	92.9032	TOB2	transducer of ERBB2, 2 [Source:HGNC Symbol;Acc:HGNC:11980]	10766	ENSCAFP00000030999	ENSCAFT00000001664	11.6862	9.55422	11.5	10.4569	11.6409	8.35707	8.70223	9.0614	1601.64	-2.3779	3.60688e-05	0.00139935
FAM49B	482041	ENSCAFG00000001093	family with sequence similarity 49 member B [Source:VGNC Symbol;Acc:VGNC:40686]	ENSCAFG00000001093	ENSG00000153310	99.6914	FAM49B	family with sequence similarity 49 member B [Source:HGNC Symbol;Acc:HGNC:25216]	51571	ENSCAFP00000001534,ENSCAFP00000001532	ENSCAFT00000001668,ENSCAFT00000001666	15.1541	15.6259	14.7398	14.4385	11.995	14.8183	14.6536	14.1071	26621.8	-0.214316	0.763521	0.909779
SMAD5	481520	ENSCAFG00000001094	SMAD family member 5 [Source:VGNC Symbol;Acc:VGNC:46522]	ENSCAFG00000001094	ENSG00000113658	100	SMAD5	SMAD family member 5 [Source:HGNC Symbol;Acc:HGNC:6771]	4090	ENSCAFP00000001536	ENSCAFT00000001670	10.2295	9.95003	10.2416	12.3074	11.3824	10.2728	11.096	11.1354	2100.8	-0.228047	0.730284	0.9024
TEF	607883	ENSCAFG00000001095	TEF_ PAR bZIP transcription factor [Source:VGNC Symbol;Acc:VGNC:47239]	ENSCAFG00000001095	ENSG00000167074	68.0115	TEF	TEF, PAR bZIP transcription factor [Source:HGNC Symbol;Acc:HGNC:11722]	7008	ENSCAFP00000001533,ENSCAFP00000001535	ENSCAFT00000001667,ENSCAFT00000001669	9.78765	9.31395	9.95981	10.8341	12.1164	8.21362	10.1212	9.6351	1372.44	-1.19998	0.116066	0.386614
ASAP1	482044	ENSCAFG00000001096	ArfGAP with SH3 domain_ ankyrin repeat and PH domain 1 [Source:VGNC Symbol;Acc:VGNC:38153]	ENSCAFG00000001096	ENSG00000153317	96.9081	ASAP1	ArfGAP with SH3 domain, ankyrin repeat and PH domain 1 [Source:HGNC Symbol;Acc:HGNC:2720]	50807	ENSCAFP00000001537	ENSCAFT00000001671	14.7027	14.6158	13.9789	13.6512	12.6731	14.4033	13.781	13.1228	16496.5	-0.224329	0.696362	0.883156
ADCY8	482045	ENSCAFG00000001097	adenylate cyclase 8 [Source:VGNC Symbol;Acc:VGNC:37625]	ENSCAFG00000001097	ENSG00000155897	97.6019	ADCY8	adenylate cyclase 8 [Source:HGNC Symbol;Acc:HGNC:239]	114	ENSCAFP00000001538	ENSCAFT00000001672	0	0	0	0	8.10831	1.02465	0	3.15911	35.4907	-1.94688	0.286152	0.601056
ENSCAFG00000001098		ENSCAFG00000001098		ENSCAFG00000001098						ENSCAFP00000041870	ENSCAFT00000001673	7.12056	8.06159	7.66658	8.21391	8.33275	8.84319	7.69211	7.29473	255.488	0.154612	0.761948	0.909779
EFR3A	475102	ENSCAFG00000001100	EFR3 homolog A [Source:VGNC Symbol;Acc:VGNC:40231]	ENSCAFG00000001100	ENSG00000132294	98.5384	EFR3A	EFR3 homolog A [Source:HGNC Symbol;Acc:HGNC:28970]	23167	ENSCAFP00000001542	ENSCAFT00000001676	12.5865	12.8312	13.0823	13.0251	12.5282	11.22	12.451	13.3549	6850.81	-0.235792	0.646811	0.854964
PTPRK	476290	ENSCAFG00000001101	protein tyrosine phosphatase_ receptor type K [Source:VGNC Symbol;Acc:VGNC:45191]	ENSCAFG00000001101	ENSG00000152894	99.2302	PTPRK	protein tyrosine phosphatase, receptor type K [Source:HGNC Symbol;Acc:HGNC:9674]	5796	ENSCAFP00000001549,ENSCAFP00000001551	ENSCAFT00000001683,ENSCAFT00000001685	5.80832	4.72833	6.31003	12.9438	13.4298	13.4882	14.1939	12.4148	6845.15	1.36693	0.320882	0.633668
ENSCAFG00000001102		ENSCAFG00000001102		ENSCAFG00000001102	ENSG00000258417	70.7566				ENSCAFP00000001544	ENSCAFT00000001678	0	1.07657	0	0	0	0	1.74311	2.65272	1.09314	2.22352	0.209259	0.516614
TRPC7		ENSCAFG00000001103	transient receptor potential cation channel subfamily C member 7 [Source:VGNC Symbol;Acc:VGNC:47872]	ENSCAFG00000001103	ENSG00000069018	98.3759	TRPC7	transient receptor potential cation channel subfamily C member 7 [Source:HGNC Symbol;Acc:HGNC:20754]	57113	ENSCAFP00000001552	ENSCAFT00000001686	0	2.93624	0	4.15618	0	0	5.20929	9.34173	88.4156	3.81011	0.0265084	0.153432
RANGAP1	481234	ENSCAFG00000001104	Ran GTPase activating protein 1 [Source:VGNC Symbol;Acc:VGNC:45340]	ENSCAFG00000001104	ENSG00000100401	85.6474	RANGAP1	Ran GTPase activating protein 1 [Source:HGNC Symbol;Acc:HGNC:9854]	5905	ENSCAFP00000001561,ENSCAFP00000038548	ENSCAFT00000001695,ENSCAFT00000043188	13.2607	13.1579	13.5828	12.8106	12.9026	13.2993	12.8252	13.0762	9003.92	-0.0890508	0.761617	0.909779
KCNQ3	475103	ENSCAFG00000001105	potassium voltage-gated channel subfamily Q member 3 [Source:VGNC Symbol;Acc:VGNC:42289]	ENSCAFG00000001105	ENSG00000184156	91.871	KCNQ3	potassium voltage-gated channel subfamily Q member 3 [Source:HGNC Symbol;Acc:HGNC:6297]	3786	ENSCAFP00000001557	ENSCAFT00000001691	0	0	0	3.43524	3.42488	0	0	2.17814	2.88531	-0.990905	0.582635	0.823613
LAMA2		ENSCAFG00000001106	laminin subunit alpha 2 [Source:VGNC Symbol;Acc:VGNC:42565]	ENSCAFG00000001106	ENSG00000196569	88.9353	LAMA2	laminin subunit alpha 2 [Source:HGNC Symbol;Acc:HGNC:6482]	3908	ENSCAFP00000031428,ENSCAFP00000001563	ENSCAFT00000036090,ENSCAFT00000001697	2.72598	2.71042	2.78592	13.4534	11.7808	4.74747	10.7737	8.87084	2124.17	-1.48802	0.341425	0.651304
LRRC6	475104	ENSCAFG00000001108	leucine rich repeat containing 6 [Source:VGNC Symbol;Acc:VGNC:51775]	ENSCAFG00000001108	ENSG00000129295	77.3109	LRRC6	leucine rich repeat containing 6 [Source:HGNC Symbol;Acc:HGNC:16725]	23639	ENSCAFP00000041400,ENSCAFP00000001566,ENSCAFP00000040242,ENSCAFP00000042490	ENSCAFT00000050206,ENSCAFT00000001700,ENSCAFT00000048246,ENSCAFT00000047555	5.59022	0	3.23633	6.36355	9.98146	6.77635	5.35432	5.18018	166.332	-1.54579	0.275833	0.590426
CHADL	100684070	ENSCAFG00000001112	chondroadherin like [Source:VGNC Symbol;Acc:VGNC:39188]	ENSCAFG00000001112	ENSG00000100399	81.6216	CHADL	chondroadherin like [Source:HGNC Symbol;Acc:HGNC:25165]	150356	ENSCAFP00000001571	ENSCAFT00000001705	6.02289	0	5.11669	5.60535	7.64053	4.21613	3.98803	3.00924	47.9308	-2.11125	0.0686467	0.281745
TMEM71	100856209	ENSCAFG00000001113	transmembrane protein 71 [Source:VGNC Symbol;Acc:VGNC:47602]	ENSCAFG00000001113	ENSG00000165071	60.4811	TMEM71	transmembrane protein 71 [Source:HGNC Symbol;Acc:HGNC:26572]	137835	ENSCAFP00000039783,ENSCAFP00000001570,ENSCAFP00000042354	ENSCAFT00000044727,ENSCAFT00000001704,ENSCAFT00000048732	14.4773	15.0388	14.1262	11.7896	9.56119	10.5655	10.7872	7.37353	10261	-3.42507	0.00109387	0.0173386
ARHGAP18		ENSCAFG00000001114	Rho GTPase activating protein 18 [Source:VGNC Symbol;Acc:VGNC:38049]	ENSCAFG00000001114	ENSG00000146376	90.0958	ARHGAP18	Rho GTPase activating protein 18 [Source:HGNC Symbol;Acc:HGNC:21035]	93663	ENSCAFP00000001572	ENSCAFT00000001707	11.76	11.763	11.1868	12.8965	12.2067	12.1636	12.2564	14.7153	7249.79	1.42714	0.0490037	0.227734
L3MBTL3		ENSCAFG00000001115	L3MBTL3_ histone methyl-lysine binding protein [Source:VGNC Symbol;Acc:VGNC:53732]	ENSCAFG00000001115	ENSG00000198945	84.6054	L3MBTL3	L3MBTL3, histone methyl-lysine binding protein [Source:HGNC Symbol;Acc:HGNC:23035]	84456	ENSCAFP00000001573	ENSCAFT00000001708	12.6388	12.9166	12.1755	12.0238	11.281	10.2387	10.9126	10.3494	3727.52	-1.75015	0.000151079	0.00418326
SAMD3	484123	ENSCAFG00000001116	sterile alpha motif domain containing 3 [Source:VGNC Symbol;Acc:VGNC:45851]	ENSCAFG00000001116	ENSG00000164483	79.4626	SAMD3	sterile alpha motif domain containing 3 [Source:HGNC Symbol;Acc:HGNC:21574]	154075	ENSCAFP00000001574	ENSCAFT00000001709	3.73935	5.50338	3.93741	1.63397	0	0	0	2.17814	9.58329	-2.78156	0.0642229	0.270181
TMEM200A	612724	ENSCAFG00000001117	transmembrane protein 200A [Source:VGNC Symbol;Acc:VGNC:47519]	ENSCAFG00000001117	ENSG00000164484	90.6314	TMEM200A	transmembrane protein 200A [Source:HGNC Symbol;Acc:HGNC:21075]	114801	ENSCAFP00000001575	ENSCAFT00000001710	5.02015	3.30337	4.28782	9.97721	10.3486	7.97942	8.73174	7.32677	400.464	-0.660938	0.600753	0.826959
L3MBTL2	481235	ENSCAFG00000001120	L3MBTL2_ polycomb repressive complex 1 subunit [Source:VGNC Symbol;Acc:VGNC:42558]	ENSCAFG00000001120	ENSG00000100395	95.7567	L3MBTL2	L3MBTL2, polycomb repressive complex 1 subunit [Source:HGNC Symbol;Acc:HGNC:18594]	83746	ENSCAFP00000001579	ENSCAFT00000001714	12.9139	13.4055	13.0239	12.6018	11.9386	12.2344	13.0392	13.8441	8121.53	0.323792	0.530357	0.793182
ENSCAFG00000001121		ENSCAFG00000001121		ENSCAFG00000001121	ENSG00000138326	82.1429	RPS24	ribosomal protein S24 [Source:HGNC Symbol;Acc:HGNC:10411]	6229	ENSCAFP00000034694	ENSCAFT00000001715	0	0	0	0	0	0	0	0	0	0	1	1
PHF20L1	608229	ENSCAFG00000001124	PHD finger protein 20 like 1 [Source:VGNC Symbol;Acc:VGNC:44486]	ENSCAFG00000001124	ENSG00000129292	92.451	PHF20L1	PHD finger protein 20 like 1 [Source:HGNC Symbol;Acc:HGNC:24280]	51105	ENSCAFP00000001584,ENSCAFP00000001582	ENSCAFT00000001722,ENSCAFT00000001720	14.0344	13.5503	13.3241	12.491	12.3552	12.9874	12.8945	13.2682	9452.48	-0.2254	0.644871	0.853733
EP300	474490	ENSCAFG00000001125	zinc finger CCCH-type containing 7B [Source:NCBI gene;Acc:474490]	ENSCAFG00000001125	ENSG00000100393	92.6162	EP300	E1A binding protein p300 [Source:HGNC Symbol;Acc:HGNC:3373]	2033	ENSCAFP00000001585,ENSCAFP00000001541	ENSCAFT00000001723,ENSCAFT00000001675	15.5119	14.8427	15.1601	14.0002	14.2348	12.3247	13.7616	14.1396	23180.8	-1.23291	0.0303972	0.167234
KLHL3	481523	ENSCAFG00000001126	kelch like family member 3 [Source:VGNC Symbol;Acc:VGNC:42463]	ENSCAFG00000001126	ENSG00000146021	96.4286	KLHL3	kelch like family member 3 [Source:HGNC Symbol;Acc:HGNC:6354]	26249	ENSCAFP00000001588,ENSCAFP00000001586	ENSCAFT00000001726,ENSCAFT00000001724	9.83278	11.12	11.0427	9.85145	11.0578	10.4412	11.5903	10.8881	1832.94	0.347565	0.499242	0.770047
TG	482047	ENSCAFG00000001128	thyroglobulin [Source:VGNC Symbol;Acc:VGNC:47306]	ENSCAFG00000001128	ENSG00000042832	78.9283	TG	thyroglobulin [Source:HGNC Symbol;Acc:HGNC:11764]	7038	ENSCAFP00000001589,ENSCAFP00000037811	ENSCAFT00000001727,ENSCAFT00000043599	6.50553	6.05381	4.84795	4.59337	3.69903	6.88135	4.65867	6.52021	56.2694	0.788597	0.320273	0.633271
ENSCAFG00000001129		ENSCAFG00000001129		ENSCAFG00000001129							ENSCAFT00000001729	0	0	0	0	1.69938	0	0	0	0.280952	-0.825778	0.652361	0.856073
ITPR3	481746	ENSCAFG00000001130	inositol 1_4_5-trisphosphate receptor type 3 [Source:VGNC Symbol;Acc:VGNC:42159]	ENSCAFG00000001130	ENSG00000096433	97.4138	ITPR3	inositol 1,4,5-trisphosphate receptor type 3 [Source:HGNC Symbol;Acc:HGNC:6182]	3710	ENSCAFP00000001606	ENSCAFT00000001745	13.6169	13.0571	13.8731	13.3027	12.5861	11.4809	11.6516	10.5862	7493.46	-2.01463	5.34093e-06	0.000321668
SLA	608259	ENSCAFG00000001131	Src like adaptor [Source:VGNC Symbol;Acc:VGNC:46202]	ENSCAFG00000001131	ENSG00000155926	92.7536	SLA	Src like adaptor [Source:HGNC Symbol;Acc:HGNC:10902]	6503	ENSCAFP00000001590	ENSCAFT00000001728	14.3821	14.3255	13.6049	12.346	10.4709	13.427	12.4676	13.2786	10946.8	-0.435419	0.589111	0.823613
HNRNPA0	481524	ENSCAFG00000001132	heterogeneous nuclear ribonucleoprotein A0 [Source:VGNC Symbol;Acc:VGNC:51722]	ENSCAFG00000001132	ENSG00000177733	97.7419	HNRNPA0	heterogeneous nuclear ribonucleoprotein A0 [Source:HGNC Symbol;Acc:HGNC:5030]	10949	ENSCAFP00000001592	ENSCAFT00000001730	12.1028	10.637	12.6139	11.1606	12.5216	10.0781	10.6301	10.1942	3032.21	-1.63681	0.0031479	0.0368708
WISP1		ENSCAFG00000001133	WNT1 inducible signaling pathway protein 1 [Source:VGNC Symbol;Acc:VGNC:48414]	ENSCAFG00000001133	ENSG00000104415	88.5559	WISP1	WNT1 inducible signaling pathway protein 1 [Source:HGNC Symbol;Acc:HGNC:12769]	8840	ENSCAFP00000001594,ENSCAFP00000039808	ENSCAFT00000001732,ENSCAFT00000048758	3.85585	4.04669	2.59798	12.1536	9.09189	11.4326	8.62713	11.1556	1321.44	0.665961	0.643049	0.852697
XPNPEP3	481237	ENSCAFG00000001134	X-prolyl aminopeptidase 3 [Source:VGNC Symbol;Acc:VGNC:48459]	ENSCAFG00000001134	ENSG00000196236	92.8994	XPNPEP3	X-prolyl aminopeptidase 3 [Source:HGNC Symbol;Acc:HGNC:28052]	63929	ENSCAFP00000001595	ENSCAFT00000001733	12.059	12.3551	12.1036	11.9909	11.1918	12.3045	12.5672	12.6544	4735.27	0.523359	0.125853	0.405387
ENSCAFG00000001135		ENSCAFG00000001135		ENSCAFG00000001135						ENSCAFP00000032940	ENSCAFT00000001739	0	0	0	0	0	0	0	0	0	0	1	1
EPB41L2	484127	ENSCAFG00000001136	erythrocyte membrane protein band 4.1 like 2 [Source:VGNC Symbol;Acc:VGNC:40394]	ENSCAFG00000001136	ENSG00000079819	81.0345	EPB41L2	erythrocyte membrane protein band 4.1 like 2 [Source:HGNC Symbol;Acc:HGNC:3379]	2037	ENSCAFP00000001601	ENSCAFT00000001740	10.4154	9.57954	10.1988	13.2919	14.0459	13.7506	13.2348	10.1898	6854	0.396459	0.713156	0.892021
DNAJB7	474495	ENSCAFG00000001137	DnaJ heat shock protein family (Hsp40) member B7 [Source:VGNC Symbol;Acc:VGNC:54523]	ENSCAFG00000001137	ENSG00000172404	77.9935	DNAJB7	DnaJ heat shock protein family (Hsp40) member B7 [Source:HGNC Symbol;Acc:HGNC:24986]	150353	ENSCAFP00000001600	ENSCAFT00000001738	6.31515	6.45127	6.16513	7.0458	6.98717	8.00288	7.38279	7.9734	145.577	1.16686	0.00176879	0.0244506
ENSCAFG00000001138		ENSCAFG00000001138		ENSCAFG00000001138	ENSG00000111801	36.3095	BTN3A3	butyrophilin subfamily 3 member A3 [Source:HGNC Symbol;Acc:HGNC:1140]	10384	ENSCAFP00000001623	ENSCAFT00000001763	10.4906	6.88943	9.0268	8.22747	1.99885	4.95417	7.51827	3.99857	325.613	-2.3042	0.0584908	0.254447
ST13	607960	ENSCAFG00000001139	ST13_ Hsp70 interacting protein [Source:VGNC Symbol;Acc:VGNC:54548]	ENSCAFG00000001139	ENSG00000100380	89.5674	ST13	ST13, Hsp70 interacting protein [Source:HGNC Symbol;Acc:HGNC:11343]	6767	ENSCAFP00000001603	ENSCAFT00000001742	13.499	13.8164	13.8907	14.8995	14.635	14.8535	14.7731	14.5548	22357.5	0.479018	0.268085	0.582253
MYOT	100855693	ENSCAFG00000001140	myotilin [Source:VGNC Symbol;Acc:VGNC:51746]	ENSCAFG00000001140	ENSG00000120729	92.986	MYOT	myotilin [Source:HGNC Symbol;Acc:HGNC:12399]	9499	ENSCAFP00000001610	ENSCAFT00000001749	5.80832	6.27654	7.34643	7.81179	8.34277	6.96735	7.14027	7.97845	169.507	0.0284782	0.965951	0.982888
NDRG1	482049	ENSCAFG00000001141	N-myc downstream regulated 1 [Source:NCBI gene;Acc:482049]	ENSCAFG00000001141	ENSG00000104419	96.6146	NDRG1	N-myc downstream regulated 1 [Source:HGNC Symbol;Acc:HGNC:7679]	10397	ENSCAFP00000001608	ENSCAFT00000001747	15.88	16.1322	15.828	14.9244	14.7899	17.2012	15.7804	15.5193	62955.9	0.742232	0.192979	0.496217
SLC25A17	474498	ENSCAFG00000001142	solute carrier family 25 member 17 [Source:VGNC Symbol;Acc:VGNC:46296]	ENSCAFG00000001142	ENSG00000100372	96.4169	SLC25A17	solute carrier family 25 member 17 [Source:HGNC Symbol;Acc:HGNC:10987]	10478	ENSCAFP00000001614	ENSCAFT00000001753	10.796	11.5335	10.9075	12.4457	11.8172	10.6755	11.4768	12.0081	3055.82	-0.141197	0.794606	0.911688
MCHR1	403563	ENSCAFG00000001143	melanin concentrating hormone receptor 1 [Source:VGNC Symbol;Acc:VGNC:43076]	ENSCAFG00000001143	ENSG00000128285	90.0277	MCHR1	melanin concentrating hormone receptor 1 [Source:HGNC Symbol;Acc:HGNC:4479]	2847	ENSCAFP00000030916,ENSCAFP00000001617	ENSCAFT00000035631,ENSCAFT00000001756	4.40721	2.71042	4.01463	12.3943	5.73996	2.36117	3.26419	4.68256	689.171	-4.87517	0.00104323	0.0166868
ENSCAFG00000001144		ENSCAFG00000001144		ENSCAFG00000001144	ENSG00000163530	54.2208	DPPA2	developmental pluripotency associated 2 [Source:HGNC Symbol;Acc:HGNC:19197]	151871	ENSCAFP00000030386	ENSCAFT00000001757	1.69886	5.00237	4.46335	1.92785	1.99885	4.29428	4.70269	2.84196	13.7489	0.434878	0.6672	0.865373
TRIM11	482205	ENSCAFG00000001145	tripartite motif containing 11 [Source:VGNC Symbol;Acc:VGNC:47804]	ENSCAFG00000001145	ENSG00000154370	91.453	TRIM11	tripartite motif containing 11 [Source:HGNC Symbol;Acc:HGNC:16281]	81559	ENSCAFP00000001637	ENSCAFT00000001778	12.7408	11.6087	13.0132	10.7828	10.711	10.5195	10.3963	10.2114	3208.29	-1.64564	0.0113336	0.0890637
PKD2L2	100855705	ENSCAFG00000001146	polycystin 2 like 2_ transient receptor potential cation channel [Source:VGNC Symbol;Acc:VGNC:44602]	ENSCAFG00000001146	ENSG00000078795	88.0645	PKD2L2	polycystin 2 like 2, transient receptor potential cation channel [Source:HGNC Symbol;Acc:HGNC:9012]	27039	ENSCAFP00000001620	ENSCAFT00000001760	8.98427	9.04986	8.73039	6.33877	6.63148	6.40585	7.57266	6.49223	249.806	-1.37237	0.070476	0.286603
AKAP7	484128	ENSCAFG00000001147	A-kinase anchoring protein 7 [Source:VGNC Symbol;Acc:VGNC:37760]	ENSCAFG00000001147	ENSG00000118507	76.8546	AKAP7	A-kinase anchoring protein 7 [Source:HGNC Symbol;Acc:HGNC:377]	9465	ENSCAFP00000001622	ENSCAFT00000001762	9.48932	10.021	10.1843	11.5174	10.8058	10.6159	11.1497	10.5679	1624.23	0.219733	0.685358	0.875809
ST3GAL1	482050	ENSCAFG00000001148	ST3 beta-galactoside alpha-2_3-sialyltransferase 1 [Source:VGNC Symbol;Acc:VGNC:46850]	ENSCAFG00000001148	ENSG00000008513	88.5965	ST3GAL1	ST3 beta-galactoside alpha-2,3-sialyltransferase 1 [Source:HGNC Symbol;Acc:HGNC:10862]	6482	ENSCAFP00000001634	ENSCAFT00000001774	14.0026	13.3376	13.4604	11.9876	12.5245	12.1782	12.4972	13.2895	8551.18	-0.48315	0.392586	0.691532
ENSCAFG00000001149	102156614	ENSCAFG00000001149	cathepsin L1 [Source:NCBI gene;Acc:102156614]	ENSCAFG00000001149	ENSG00000136943	81.982	CTSV	cathepsin V [Source:HGNC Symbol;Acc:HGNC:2538]	1515	ENSCAFP00000001630	ENSCAFT00000001770	5.29239	5.23257	5.00758	12.883	13.3297	11.0719	13.4496	14.4353	6680.53	1.41039	0.320355	0.633271
FAM13B	100855720	ENSCAFG00000001152	family with sequence similarity 13 member B [Source:VGNC Symbol;Acc:VGNC:40597]	ENSCAFG00000001152	ENSG00000031003	91.4647	FAM13B	family with sequence similarity 13 member B [Source:HGNC Symbol;Acc:HGNC:1335]	51306	ENSCAFP00000001644,ENSCAFP00000001642	ENSCAFT00000001786,ENSCAFT00000001784	13.3131	13.3755	13.2795	12.8679	13.0429	10.8294	12.7088	11.5737	7277.11	-1.2535	0.00929714	0.0777297
MKL1	481238	ENSCAFG00000001154	megakaryoblastic leukemia (translocation) 1 [Source:NCBI gene;Acc:481238]	ENSCAFG00000001154	ENSG00000196588	90.3017	MKL1	megakaryoblastic leukemia (translocation) 1 [Source:HGNC Symbol;Acc:HGNC:14334]	57591	ENSCAFP00000001647	ENSCAFT00000001789	14.5904	14.1015	14.3467	12.6121	11.6031	11.3809	12.1374	11.5223	10319.8	-2.02266	0.00410858	0.0445371
ZFAT	482051	ENSCAFG00000001159	zinc finger and AT-hook domain containing [Source:VGNC Symbol;Acc:VGNC:48604]	ENSCAFG00000001159	ENSG00000066827	86.967	ZFAT	zinc finger and AT-hook domain containing [Source:HGNC Symbol;Acc:HGNC:19899]	57623	ENSCAFP00000001650,ENSCAFP00000001651	ENSCAFT00000001793,ENSCAFT00000001794	10.773	10.3378	10.4942	9.90308	10.3568	10.9391	11.1109	10.6246	1562.61	0.50279	0.0907133	0.334538
OBSCN		ENSCAFG00000001161	obscurin_ cytoskeletal calmodulin and titin-interacting RhoGEF [Source:VGNC Symbol;Acc:VGNC:49693]	ENSCAFG00000001161	ENSG00000154358	76.2842	OBSCN	obscurin, cytoskeletal calmodulin and titin-interacting RhoGEF [Source:HGNC Symbol;Acc:HGNC:15719]	84033	ENSCAFP00000001649,ENSCAFP00000035951	ENSCAFT00000001792,ENSCAFT00000050108	13.0777	11.8261	13.4119	8.53895	8.11222	7.67069	7.17974	7.86849	3049.78	-4.20389	4.92965e-05	0.00178469
WNT8A	100855884	ENSCAFG00000001162	Wnt family member 8A [Source:VGNC Symbol;Acc:VGNC:48429]	ENSCAFG00000001162	ENSG00000061492	87.8531	WNT8A	Wnt family member 8A [Source:HGNC Symbol;Acc:HGNC:12788]	7478	ENSCAFP00000001653	ENSCAFT00000001796	0	0	0	0	0	0	0	0	0	0	1	1
ENSCAFG00000001165		ENSCAFG00000001165		ENSCAFG00000001165						ENSCAFP00000001657	ENSCAFT00000001800	0	2.93624	2.95218	3.23491	0	3.21346	1.35898	2.43486	4.50698	0.0925401	0.942057	0.972404
KHDRBS3	475106	ENSCAFG00000001166	KH RNA binding domain containing_ signal transduction associated 3 [Source:VGNC Symbol;Acc:VGNC:42337]	ENSCAFG00000001166	ENSG00000131773	97.1098	KHDRBS3	KH RNA binding domain containing, signal transduction associated 3 [Source:HGNC Symbol;Acc:HGNC:18117]	10656	ENSCAFP00000001665	ENSCAFT00000001808	3.31987	4.04669	2.95218	11.0346	8.19937	6.17748	6.58021	3.63906	324.795	-2.48709	0.0719334	0.289917
IBA57		ENSCAFG00000001167	IBA57_ iron-sulfur cluster assembly [Source:VGNC Symbol;Acc:VGNC:41851]	ENSCAFG00000001167	ENSG00000181873	77.0492	IBA57	IBA57, iron-sulfur cluster assembly [Source:HGNC Symbol;Acc:HGNC:27302]	200205	ENSCAFP00000001666	ENSCAFT00000001809	9.74486	7.56631	10.1169	8.77202	9.93695	7.86885	7.99172	7.26196	526.141	-1.69363	0.006556	0.0613676
ENSCAFG00000001168	100685453	ENSCAFG00000001168	40S ribosomal protein S24-like [Source:NCBI gene;Acc:100685453]	ENSCAFG00000001168						ENSCAFP00000001668	ENSCAFT00000001811	0	1.07657	0	0	0	2.84935	0.833916	0	1.01229	2.02426	0.260638	0.57704
ENSCAFG00000001170		ENSCAFG00000001170		ENSCAFG00000001170							ENSCAFT00000001810	0	0	0	6.16638	6.87193	0	0	0	23.3688	-2.72624	0.135473	0.419362
SGSM3	481239	ENSCAFG00000001172	small G protein signaling modulator 3 [Source:VGNC Symbol;Acc:VGNC:46106]	ENSCAFG00000001172	ENSG00000100359	92.4101	SGSM3	small G protein signaling modulator 3 [Source:HGNC Symbol;Acc:HGNC:25228]	27352	ENSCAFP00000001678	ENSCAFT00000001822	11.9741	11.625	12.2452	10.7074	11.7266	11.941	11.5614	12.0068	3519.9	0.108431	0.794697	0.911688
FAM135B	482054	ENSCAFG00000001173	family with sequence similarity 135 member B [Source:VGNC Symbol;Acc:VGNC:40595]	ENSCAFG00000001173	ENSG00000147724	81.0209	FAM135B	family with sequence similarity 135 member B [Source:HGNC Symbol;Acc:HGNC:28029]	51059	ENSCAFP00000001671	ENSCAFT00000001815	0	0	0	5.98661	0	0	0.833916	5.03259	11.8653	-0.111926	0.951108	0.976986
GUK1	475178	ENSCAFG00000001174	guanylate kinase 1 [Source:NCBI gene;Acc:475178]	ENSCAFG00000001174	ENSG00000143774	66.1417	GUK1	guanylate kinase 1 [Source:HGNC Symbol;Acc:HGNC:4693]	2987	ENSCAFP00000001672	ENSCAFT00000001816	11.2424	10.7181	11.8177	12.1242	12.7451	12.508	12.0431	12.6558	4442.1	0.518413	0.329201	0.641766
MRPL55	607317	ENSCAFG00000001176	mitochondrial ribosomal protein L55 [Source:NCBI gene;Acc:607317]	ENSCAFG00000001176	ENSG00000162910	73.3871	MRPL55	mitochondrial ribosomal protein L55 [Source:HGNC Symbol;Acc:HGNC:16686]	128308	ENSCAFP00000033690	ENSCAFT00000038029	10.0744	9.66085	10.4497	10.2407	10.5386	9.99866	10.3879	9.85151	1157.79	-0.126691	0.691298	0.879798
C14H1orf35	607351	ENSCAFG00000001177	chromosome 14 C1orf35 homolog [Source:VGNC Symbol;Acc:VGNC:52492]	ENSCAFG00000001177	ENSG00000143793	72.093	C1orf35	chromosome 1 open reading frame 35 [Source:HGNC Symbol;Acc:HGNC:19032]	79169	ENSCAFP00000001675	ENSCAFT00000001819	10.2483	9.34626	10.5959	10.0041	11.2511	9.39975	10.0117	8.7783	1127.26	-0.922831	0.0889429	0.33103
COL22A1	482056	ENSCAFG00000001178	collagen type XXII alpha 1 chain [Source:VGNC Symbol;Acc:VGNC:39468]	ENSCAFG00000001178	ENSG00000169436	88.9914	COL22A1	collagen type XXII alpha 1 chain [Source:HGNC Symbol;Acc:HGNC:22989]	169044	ENSCAFP00000001679,ENSCAFP00000041403	ENSCAFT00000001823,ENSCAFT00000044169	4.32874	0	0	6.80468	6.56454	6.13564	3.98803	4.28613	40.7781	-0.31302	0.828455	0.930884
WNT3A		ENSCAFG00000001179	Wnt family member 3A [Source:HGNC Symbol;Acc:HGNC:15983]	ENSCAFG00000001179	ENSG00000154342	95.5172	WNT3A	Wnt family member 3A [Source:HGNC Symbol;Acc:HGNC:15983]	89780	ENSCAFP00000001681	ENSCAFT00000001825	0	0	0	0	10.7013	0	0	0.911823	208.108	-2.7604	0.130381	0.411841
KCNK9		ENSCAFG00000001180	potassium two pore domain channel subfamily K member 9 [Source:VGNC Symbol;Acc:VGNC:42280]	ENSCAFG00000001180	ENSG00000169427	93.7716	KCNK9	potassium two pore domain channel subfamily K member 9 [Source:HGNC Symbol;Acc:HGNC:6283]	51305	ENSCAFP00000001682	ENSCAFT00000001826	0	0	0	0	0	0	0.833916	0	0.0978147	0.487831	0.790144	0.909779
TRAPPC9	482058	ENSCAFG00000001181	trafficking protein particle complex 9 [Source:VGNC Symbol;Acc:VGNC:47788]	ENSCAFG00000001181	ENSG00000167632	95.1177	TRAPPC9	trafficking protein particle complex 9 [Source:HGNC Symbol;Acc:HGNC:30832]	83696	ENSCAFP00000001686	ENSCAFT00000001830	11.5013	12.1594	12.2342	11.9896	11.1992	12.3469	12.6755	13.6528	5416.54	1.1159	0.0150098	0.106628
PRSS38	475179	ENSCAFG00000001184	serine protease 38 [Source:VGNC Symbol;Acc:VGNC:45069]	ENSCAFG00000001184	ENSG00000185888	64.0719	PRSS38	serine protease 38 [Source:HGNC Symbol;Acc:HGNC:29625]	339501	ENSCAFP00000001690	ENSCAFT00000001834	0	0	0	0	0	0	0	2.43486	0.550889	1.75809	0.337301	0.64756
ENSCAFG00000001185		ENSCAFG00000001185		ENSCAFG00000001185	ENSG00000143740	74.4565	SNAP47	synaptosome associated protein 47 [Source:HGNC Symbol;Acc:HGNC:30669]	116841	ENSCAFP00000031884	ENSCAFT00000036501	0	2.11339	1.42481	1.2645	0	0	0	0	0.801788	-1.75649	0.331136	0.643659
BRD8	100855746	ENSCAFG00000001186	bromodomain containing 8 [Source:NCBI gene;Acc:474692]	ENSCAFG00000001186	ENSG00000112983	85.6909	BRD8	bromodomain containing 8 [Source:HGNC Symbol;Acc:HGNC:19874]	10902	ENSCAFP00000001656,ENSCAFP00000001708,ENSCAFP00000001706,ENSCAFP00000001709	ENSCAFT00000001799,ENSCAFT00000001855,ENSCAFT00000001853,ENSCAFT00000001856	13.5012	13.8682	13.4837	13.1601	13.0701	11.984	13.0181	12.2567	9123.65	-0.946187	0.0121123	0.0935277
JMJD4		ENSCAFG00000001187	jumonji domain containing 4 [Source:VGNC Symbol;Acc:VGNC:42188]	ENSCAFG00000001187	ENSG00000081692	78.5714	JMJD4	jumonji domain containing 4 [Source:HGNC Symbol;Acc:HGNC:25724]	65094	ENSCAFP00000001694	ENSCAFT00000001838	9.93729	10.774	10.9511	10.3314	10.4701	10.003	9.95257	10.0104	1307.33	-0.542435	0.0874359	0.327945
IP6K3	481747	ENSCAFG00000001188	inositol hexakisphosphate kinase 3 [Source:VGNC Symbol;Acc:VGNC:42063]	ENSCAFG00000001188	ENSG00000161896	83.7838	IP6K3	inositol hexakisphosphate kinase 3 [Source:HGNC Symbol;Acc:HGNC:17269]	117283	ENSCAFP00000001697	ENSCAFT00000001841	0	0	0	8.50872	7.95558	3.50394	6.12643	7.9935	117.941	-0.0944995	0.955634	0.979493
OR6F1	482210	ENSCAFG00000001189	olfactory receptor 6F1 [Source:NCBI gene;Acc:482210]	ENSCAFG00000001189	ENSG00000169214	89.6104	OR6F1	olfactory receptor family 6 subfamily F member 1 [Source:HGNC Symbol;Acc:HGNC:15027]	343169	ENSCAFP00000001696	ENSCAFT00000001840	0	0	0	0	0	0	0	0	0	0	1	1
OR13G1	482211	ENSCAFG00000001190	olfactory receptor_ family 13_ subfamily G_ member 1 [Source:NCBI gene;Acc:482211]	ENSCAFG00000001190	ENSG00000197437	82.1429	OR13G1	olfactory receptor family 13 subfamily G member 1 [Source:HGNC Symbol;Acc:HGNC:14999]	441933	ENSCAFP00000034666	ENSCAFT00000038890	0	0	0	0	0	0	0	0	0	0	1	1
LEMD2	607981	ENSCAFG00000001191	LEM domain containing 2 [Source:VGNC Symbol;Acc:VGNC:42632]	ENSCAFG00000001191	ENSG00000161904	77.8369	LEMD2	LEM domain containing 2 [Source:HGNC Symbol;Acc:HGNC:21244]	221496	ENSCAFP00000001699	ENSCAFT00000001843	13.0963	13.0441	12.9581	12.0539	12.6095	12.6434	12.6949	12.5663	6843.52	-0.16293	0.622934	0.839952
ENSCAFG00000001192	100684586	ENSCAFG00000001192	olfactory receptor 2AK2-like [Source:NCBI gene;Acc:100684586]	ENSCAFG00000001192	ENSG00000187080	77.7409	OR2AK2	olfactory receptor family 2 subfamily AK member 2 [Source:HGNC Symbol;Acc:HGNC:19569]	391191	ENSCAFP00000001700	ENSCAFT00000001844	0	0	0	0	0	0	0	0	0	0	1	1
MLN		ENSCAFG00000001194	motilin [Source:HGNC Symbol;Acc:HGNC:7141]	ENSCAFG00000001194	ENSG00000096395	70.5882	MLN	motilin [Source:HGNC Symbol;Acc:HGNC:7141]	4295	ENSCAFP00000001703	ENSCAFT00000001848	0	0	0	3.23491	2.45818	1.61773	0	0	1.87235	-1.09061	0.545696	0.803209
ENSCAFG00000001195	482213	ENSCAFG00000001195	cOR2L17 olfactory receptor family 2 subfamily L-like [Source:NCBI gene;Acc:482213]	ENSCAFG00000001195	ENSG00000198128	80.0643	OR2L3	olfactory receptor family 2 subfamily L member 3 [Source:HGNC Symbol;Acc:HGNC:15009]	391192	ENSCAFP00000001702	ENSCAFT00000001847	0	0	0	0	0	0	0	0	0	0	1	1
AGO2	475107	ENSCAFG00000001196	argonaute 2_ RISC catalytic component [Source:VGNC Symbol;Acc:VGNC:37707]	ENSCAFG00000001196	ENSG00000123908	99.877	AGO2	argonaute 2, RISC catalytic component [Source:HGNC Symbol;Acc:HGNC:3263]	27161	ENSCAFP00000001710	ENSCAFT00000001857	13.4648	11.5989	13.1137	11.5094	10.0027	12.7742	11.2784	13.1349	5711.17	0.169834	0.833725	0.933794
ENSCAFG00000001197		ENSCAFG00000001197		ENSCAFG00000001197							ENSCAFT00000001852	0	0	0.881583	0	0	2.36117	0.833916	0.911823	0.830524	2.18636	0.183811	0.485714
AAED1	606835	ENSCAFG00000001198	AhpC/TSA antioxidant enzyme domain containing 1 [Source:VGNC Symbol;Acc:VGNC:37408]	ENSCAFG00000001198	ENSG00000158122	86.4035	AAED1	AhpC/TSA antioxidant enzyme domain containing 1 [Source:HGNC Symbol;Acc:HGNC:16881]	195827	ENSCAFP00000001705	ENSCAFT00000001851	9.30435	9.43446	9.57942	9.88179	10.6967	9.68363	10.3486	10.7924	1073.02	0.461954	0.338131	0.648199
ENSCAFG00000001199		ENSCAFG00000001199		ENSCAFG00000001199						ENSCAFP00000040811	ENSCAFT00000001850	0	0	0	1.63397	0	0	0.833916	1.46615	0.581128	0.50687	0.781266	0.909779
CDC14B		ENSCAFG00000001201	cell division cycle 14B [Source:VGNC Symbol;Acc:VGNC:53688]	ENSCAFG00000001201	ENSG00000081377	90.4018	CDC14B	cell division cycle 14B [Source:HGNC Symbol;Acc:HGNC:1719]	8555	ENSCAFP00000001713	ENSCAFT00000001860	10.3437	10.4357	10.3903	9.50673	10.6817	6.23805	8.81932	9.17355	936.653	-1.73967	0.00774645	0.0685984
GRM4		ENSCAFG00000001202	glutamate metabotropic receptor 4 [Source:VGNC Symbol;Acc:VGNC:41511]	ENSCAFG00000001202	ENSG00000124493	94.9561	GRM4	glutamate metabotropic receptor 4 [Source:HGNC Symbol;Acc:HGNC:4596]	2914	ENSCAFP00000001721	ENSCAFT00000001868	0	0	2.59798	3.69162	2.45818	4.04588	4.41586	3.15911	8.15819	1.54656	0.177028	0.47696
KIF20A		ENSCAFG00000001204	kinesin family member 20A [Source:VGNC Symbol;Acc:VGNC:42394]	ENSCAFG00000001204	ENSG00000112984	89.7606	KIF20A	kinesin family member 20A [Source:HGNC Symbol;Acc:HGNC:9787]	10112	ENSCAFP00000042399,ENSCAFP00000001720	ENSCAFT00000043530,ENSCAFT00000001867	7.14366	8.65272	8.75591	9.53973	9.37677	10.8368	10.6513	10.8895	963.924	1.85448	0.000908414	0.0151851
HABP4		ENSCAFG00000001205	hyaluronan binding protein 4 [Source:VGNC Symbol;Acc:VGNC:41581]	ENSCAFG00000001205	ENSG00000130956	87.2964	HABP4	hyaluronan binding protein 4 [Source:HGNC Symbol;Acc:HGNC:17062]	22927	ENSCAFP00000001717	ENSCAFT00000001864	10.3511	10.4183	10.4601	10.2213	10.2012	10.5256	11.0061	10.7249	1458.68	0.431034	0.0388951	0.197022
ENSCAFG00000001207		ENSCAFG00000001207		ENSCAFG00000001207						ENSCAFP00000001719	ENSCAFT00000001866	4.24576	4.89891	4.88955	4.21183	5.17842	5.25704	3.83822	3.91674	24.1046	-0.257332	0.6434	0.852954
ENSCAFG00000001208		ENSCAFG00000001208		ENSCAFG00000001208							ENSCAFT00000001869	5.91959	6.45127	6.21507	6.71123	7.0374	6.5402	6.66053	7.78447	108.146	0.58524	0.219124	0.527924
CDC23	481526	ENSCAFG00000001209	cell division cycle 23 [Source:VGNC Symbol;Acc:VGNC:51703]	ENSCAFG00000001209	ENSG00000094880	98.66	CDC23	cell division cycle 23 [Source:HGNC Symbol;Acc:HGNC:1724]	8697	ENSCAFP00000001725	ENSCAFT00000001873	11.8374	12.396	11.916	11.9237	11.5772	11.8782	12.4628	11.6833	4068.03	0.0915744	0.782904	0.909779
ENSCAFG00000001210		ENSCAFG00000001210		ENSCAFG00000001210							ENSCAFT00000001874	1.69886	1.07657	0	3.23491	2.95286	3.74562	4.306	3.15911	7.20496	1.63619	0.107965	0.370276
HMGA1	442946	ENSCAFG00000001211	high mobility group AT-hook 1 [Source:VGNC Symbol;Acc:VGNC:41709]	ENSCAFG00000001211	ENSG00000137309	100	HMGA1	high mobility group AT-hook 1 [Source:HGNC Symbol;Acc:HGNC:5010]	3159	ENSCAFP00000001724	ENSCAFT00000001872	12.5481	12.4274	13.111	12.8295	11.9077	14.5396	12.7837	13.52	9258.89	1.15123	0.0247075	0.146954
NUDT3	100846983	ENSCAFG00000001212	nudix (nucleoside diphosphate linked moiety X)-type motif 3 [Source:NCBI gene;Acc:100846983]	ENSCAFG00000001212	ENSG00000272325	98.8372	NUDT3	nudix hydrolase 3 [Source:HGNC Symbol;Acc:HGNC:8050]	11165	ENSCAFP00000001726	ENSCAFT00000001875	13.2494	13.6139	13.1949	13.2304	13.118	13.4364	12.9104	13.345	9916.81	-0.0437417	0.860893	0.94165
ZNF367	100856694	ENSCAFG00000001213	zinc finger protein 367 [Source:VGNC Symbol;Acc:VGNC:48711]	ENSCAFG00000001213	ENSG00000165244	92.6686	ZNF367	zinc finger protein 367 [Source:HGNC Symbol;Acc:HGNC:18320]	195828	ENSCAFP00000039374,ENSCAFP00000001727	ENSCAFT00000046776,ENSCAFT00000001876	8.3219	7.82808	9.09284	9.24354	10.3651	8.38412	8.52969	9.41993	549.864	-0.371668	0.568441	0.818775
RPS10	474877	ENSCAFG00000001214	ribosomal protein S10 [Source:NCBI gene;Acc:474877]	ENSCAFG00000001214	ENSG00000124614	100	RPS10	ribosomal protein S10 [Source:HGNC Symbol;Acc:HGNC:10383]	6204	ENSCAFP00000001730	ENSCAFT00000001879	16.3387	16.5376	16.9047	17.1373	16.7669	17.1671	16.5083	15.9697	107616	-0.130873	0.737224	0.906205
GFRA3	481527	ENSCAFG00000001215	GDNF family receptor alpha 3 [Source:VGNC Symbol;Acc:VGNC:41191]	ENSCAFG00000001215	ENSG00000146013	77.3399	GFRA3	GDNF family receptor alpha 3 [Source:HGNC Symbol;Acc:HGNC:4245]	2676	ENSCAFP00000037949,ENSCAFP00000001731	ENSCAFT00000045298,ENSCAFT00000001880	0	0	0	7.47336	10.4951	4.29428	4.18709	4.28613	209.159	-2.60166	0.130441	0.41191
SLC35D2	100856233	ENSCAFG00000001216	solute carrier family 35 member D2 [Source:VGNC Symbol;Acc:VGNC:46371]	ENSCAFG00000001216	ENSG00000130958	86.2464	SLC35D2	solute carrier family 35 member D2 [Source:HGNC Symbol;Acc:HGNC:20799]	11046	ENSCAFP00000001733	ENSCAFT00000001882	8.51588	9.47325	8.68976	9.37885	9.99318	9.95723	9.82645	9.61091	731.33	0.487776	0.265756	0.579816
PTK2	475108	ENSCAFG00000001217	protein tyrosine kinase 2 [Source:VGNC Symbol;Acc:VGNC:45158]	ENSCAFG00000001217	ENSG00000169398	95.5056	PTK2	protein tyrosine kinase 2 [Source:HGNC Symbol;Acc:HGNC:9611]	5747	ENSCAFP00000001739,ENSCAFP00000001736	ENSCAFT00000001888,ENSCAFT00000001885	8.56377	9.76198	9.77103	13.2676	13.8185	12.0453	12.7446	12.7278	5536.79	0.156681	0.882753	0.945383
HSD17B3	100856708	ENSCAFG00000001218	hydroxysteroid 17-beta dehydrogenase 3 [Source:VGNC Symbol;Acc:VGNC:41806]	ENSCAFG00000001218	ENSG00000130948	81.9231	HSD17B3	hydroxysteroid 17-beta dehydrogenase 3 [Source:HGNC Symbol;Acc:HGNC:5212]	3293	ENSCAFP00000001737	ENSCAFT00000001886	1.69886	1.07657	2.78592	8.24091	5.08598	4.36841	2.86	4.52579	48.9616	-1.76838	0.184276	0.486337
ERCC6L2		ENSCAFG00000001219	ERCC excision repair 6 like 2 [Source:HGNC Symbol;Acc:HGNC:26922]	ENSCAFG00000001219	ENSG00000182150	64.1206	ERCC6L2	ERCC excision repair 6 like 2 [Source:HGNC Symbol;Acc:HGNC:26922]	375748	ENSCAFP00000001741,ENSCAFP00000032238,ENSCAFP00000001740,ENSCAFP00000001757	ENSCAFT00000001890,ENSCAFT00000036821,ENSCAFT00000001889,ENSCAFT00000001906	11.8056	12.2207	12.0774	12.9524	12.769	11.0233	12.2171	12.5762	5065.17	-0.34738	0.481596	0.758104
CDC25C	610456	ENSCAFG00000001220	cell division cycle 25C [Source:VGNC Symbol;Acc:VGNC:38991]	ENSCAFG00000001220	ENSG00000158402	77.1008	CDC25C	cell division cycle 25C [Source:HGNC Symbol;Acc:HGNC:1727]	995	ENSCAFP00000001744	ENSCAFT00000001893	6.29466	7.53214	7.13789	8.31901	7.02915	9.91147	8.99111	9.30602	368.911	1.99718	0.000223303	0.00559393
PACSIN1	608087	ENSCAFG00000001221	protein kinase C and casein kinase substrate in neurons 1 [Source:VGNC Symbol;Acc:VGNC:44231]	ENSCAFG00000001221	ENSG00000124507	96.6216	PACSIN1	protein kinase C and casein kinase substrate in neurons 1 [Source:HGNC Symbol;Acc:HGNC:8570]	29993	ENSCAFP00000001753	ENSCAFT00000001902	10.5162	11.2901	11.6889	12.8569	12.3386	12.7474	12.7915	13.7075	5900.43	1.16399	0.0556495	0.247169
FAM53C	608692	ENSCAFG00000001225	family with sequence similarity 53 member C [Source:VGNC Symbol;Acc:VGNC:40689]	ENSCAFG00000001225	ENSG00000120709	96.1735	FAM53C	family with sequence similarity 53 member C [Source:HGNC Symbol;Acc:HGNC:1336]	51307	ENSCAFP00000001754	ENSCAFT00000001903	11.7883	12.1158	11.578	11.4343	11.4485	11.3406	12.1676	11.3793	3305.52	-0.0140623	0.967734	0.983886
TRIM58	482216	ENSCAFG00000001226	tripartite motif containing 58 [Source:VGNC Symbol;Acc:VGNC:47828]	ENSCAFG00000001226	ENSG00000162722	81.3142	TRIM58	tripartite motif containing 58 [Source:HGNC Symbol;Acc:HGNC:24150]	25893	ENSCAFP00000001766,ENSCAFP00000001759,ENSCAFP00000042511	ENSCAFT00000001915,ENSCAFT00000001908,ENSCAFT00000043140	12.0544	8.96275	11.7597	9.21318	3.99857	0	4.56639	2.65272	1106.55	-6.22615	2.31778e-06	0.000160525
SPDEF	481751	ENSCAFG00000001227	SAM pointed domain containing ETS transcription factor [Source:VGNC Symbol;Acc:VGNC:46726]	ENSCAFG00000001227	ENSG00000124664	94.0299	SPDEF	SAM pointed domain containing ETS transcription factor [Source:HGNC Symbol;Acc:HGNC:17257]	25803	ENSCAFP00000001756,ENSCAFP00000042935	ENSCAFT00000001905,ENSCAFT00000048194	0	1.07657	2.1275	1.63397	9.0415	0	0	3.5332	67.8876	-2.93016	0.0910486	0.335091
DENND3		ENSCAFG00000001228	DENN domain containing 3 [Source:VGNC Symbol;Acc:VGNC:39889]	ENSCAFG00000001228	ENSG00000105339	76.9726	DENND3	DENN domain containing 3 [Source:HGNC Symbol;Acc:HGNC:29134]	22898	ENSCAFP00000001758,ENSCAFP00000037139	ENSCAFT00000001907,ENSCAFT00000045939	15.3496	14.3575	14.2527	10.915	12.8278	11.3932	11.2	12.1246	12620.8	-2.38785	0.00438687	0.0464411
C12H6orf106	100685164	ENSCAFG00000001229	chromosome 12 C6orf106 homolog [Source:VGNC Symbol;Acc:VGNC:49210]	ENSCAFG00000001229	ENSG00000196821	98.9691	C6orf106	chromosome 6 open reading frame 106 [Source:HGNC Symbol;Acc:HGNC:21215]	64771	ENSCAFP00000001761	ENSCAFT00000001910	14.6194	14.7512	14.5031	13.8576	13.9588	14.2225	14.2796	14.2685	20683.3	-0.123678	0.698942	0.884198
GNG5		ENSCAFG00000001230	G protein subunit gamma 5 [Source:VGNC Symbol;Acc:VGNC:41321]	ENSCAFG00000001230	ENSG00000174021	95.5224	GNG5	G protein subunit gamma 5 [Source:HGNC Symbol;Acc:HGNC:4408]	2787	ENSCAFP00000001763	ENSCAFT00000001912	5.77911	5.847	6.02286	5.25417	6.65312	7.16748	6.04328	5.40691	70.0547	0.402205	0.471629	0.752314
ENSCAFG00000001231		ENSCAFG00000001231		ENSCAFG00000001231						ENSCAFP00000001764	ENSCAFT00000001913	11.5328	11.9959	11.8732	12.1924	12.0316	12.8249	12.6629	12.4912	4894.49	0.721368	0.00324006	0.037657
SLC45A4	482060	ENSCAFG00000001232	solute carrier family 45 member 4 [Source:VGNC Symbol;Acc:VGNC:46425]	ENSCAFG00000001232	ENSG00000022567	87.871	SLC45A4	solute carrier family 45 member 4 [Source:HGNC Symbol;Acc:HGNC:29196]	57210	ENSCAFP00000001767	ENSCAFT00000001916	12.9768	11.5383	12.0754	10.3251	10.2685	10.6755	11.4863	11.1783	3085.16	-0.627439	0.37077	0.676033
KDM3B	474695	ENSCAFG00000001233	lysine demethylase 3B [Source:VGNC Symbol;Acc:VGNC:42323]	ENSCAFG00000001233	ENSG00000120733	97.099	KDM3B	lysine demethylase 3B [Source:HGNC Symbol;Acc:HGNC:1337]	51780	ENSCAFP00000001774	ENSCAFT00000001923	15.0833	15.4695	14.5158	13.73	13.6654	12.4871	13.9344	13.3304	20222.7	-1.26502	0.0331189	0.176776
UHRF1BP1	481752	ENSCAFG00000001234	UHRF1 binding protein 1 [Source:VGNC Symbol;Acc:VGNC:48124]	ENSCAFG00000001234	ENSG00000065060	90.4196	UHRF1BP1	UHRF1 binding protein 1 [Source:HGNC Symbol;Acc:HGNC:21216]	54887	ENSCAFP00000001770	ENSCAFT00000001919	12.0437	11.8991	11.9325	12.2265	10.5025	12.0114	12.4441	12.9707	4489.21	0.687278	0.15738	0.45271
GPR20	482061	ENSCAFG00000001235	G protein-coupled receptor 20 [Source:VGNC Symbol;Acc:VGNC:41425]	ENSCAFG00000001235	ENSG00000204882	83.427	GPR20	G protein-coupled receptor 20 [Source:HGNC Symbol;Acc:HGNC:4475]	2843	ENSCAFP00000001769	ENSCAFT00000001918	0	0	0	0	6.08064	0	0	0	8.3349	-2.62424	0.151152	0.443723
OR11L1		ENSCAFG00000001236	olfactory receptor family 11 subfamily L member 1 [Source:HGNC Symbol;Acc:HGNC:14998]	ENSCAFG00000001236	ENSG00000197591	77.0186	OR11L1	olfactory receptor family 11 subfamily L member 1 [Source:HGNC Symbol;Acc:HGNC:14998]	391189	ENSCAFP00000001772	ENSCAFT00000001921	3.47365	2.44257	2.1275	0	0	0	0	0	2.23933	-2.7923	0.116992	0.388156
PTP4A3	606961	ENSCAFG00000001237	protein tyrosine phosphatase type IVA_ member 3 [Source:VGNC Symbol;Acc:VGNC:45163]	ENSCAFG00000001237	ENSG00000184489	93.75	PTP4A3	protein tyrosine phosphatase type IVA, member 3 [Source:HGNC Symbol;Acc:HGNC:9636]	11156	ENSCAFP00000001779	ENSCAFT00000001928	0	1.07657	4.34874	11.543	10.2597	7.79685	6.72598	5.99052	577.155	-2.02752	0.193474	0.496943
TAF11	474881	ENSCAFG00000001239	TATA-box binding protein associated factor 11 [Source:VGNC Symbol;Acc:VGNC:47074]	ENSCAFG00000001239	ENSG00000064995	90.0474	TAF11	TATA-box binding protein associated factor 11 [Source:HGNC Symbol;Acc:HGNC:11544]	6882	ENSCAFP00000001780	ENSCAFT00000001929	11.6438	12.3348	11.8864	12.255	12.4821	12.7653	12.5935	12.4354	5179.24	0.44904	0.131472	0.413498
ENSCAFG00000001242	100685350	ENSCAFG00000001242	olfactory receptor 56-like [Source:NCBI gene;Acc:100685350]	ENSCAFG00000001242						ENSCAFP00000001782	ENSCAFT00000001931	0	0	0	0	0	0	0	0	0	0	1	1
REEP2	100683708	ENSCAFG00000001244	receptor accessory protein 2 [Source:VGNC Symbol;Acc:VGNC:45461]	ENSCAFG00000001244	ENSG00000132563	94.0945	REEP2	receptor accessory protein 2 [Source:HGNC Symbol;Acc:HGNC:17975]	51308	ENSCAFP00000001786	ENSCAFT00000001935	9.75427	9.17138	8.02491	6.10891	6.68498	6.6631	1.74311	2.65272	246.945	-3.00593	0.00785051	0.0691675
PTCH1	484137	ENSCAFG00000001246	patched 1 [Source:VGNC Symbol;Acc:VGNC:49951]	ENSCAFG00000001246	ENSG00000185920	95.3071	PTCH1	patched 1 [Source:HGNC Symbol;Acc:HGNC:9585]	5727	ENSCAFP00000001826	ENSCAFT00000001978	6.11928	6.23466	7.55468	10.1652	10.6531	8.67447	9.52926	10.5746	719.474	0.48107	0.643398	0.852954
MROH5	608000	ENSCAFG00000001250	maestro heat like repeat family member 5 [Source:VGNC Symbol;Acc:VGNC:43373]	ENSCAFG00000001250	ENSG00000226807	71.8513	MROH5	maestro heat like repeat family member 5 [Source:HGNC Symbol;Acc:HGNC:42976]	389690	ENSCAFP00000001794	ENSCAFT00000001944	0	0	0	4.46183	3.32055	1.61773	2.50972	3.99857	6.47191	0.200783	0.896645	0.952
ENSCAFG00000001251		ENSCAFG00000001251		ENSCAFG00000001251	ENSG00000177201	75.625	OR2T12	olfactory receptor family 2 subfamily T member 12 [Source:HGNC Symbol;Acc:HGNC:19592]	127064	ENSCAFP00000001791	ENSCAFT00000001940	0	0	0	0	0	0	0	0.911823	0.110178	0.487831	0.790144	0.909779
ENSCAFG00000001253	482234	ENSCAFG00000001253	olfactory receptor_ family 2_ subfamily M_ member 9 [Source:NCBI gene;Acc:482234]	ENSCAFG00000001253	ENSG00000228198	79.0997	OR2M3	olfactory receptor family 2 subfamily M member 3 [Source:HGNC Symbol;Acc:HGNC:8269]	127062	ENSCAFP00000032708	ENSCAFT00000037237	0	0	0	0	0	0	0	0	0	0	1	1
EGR1	481528	ENSCAFG00000001254	early growth response 1 [Source:VGNC Symbol;Acc:VGNC:51711]	ENSCAFG00000001254	ENSG00000120738	94.0959	EGR1	early growth response 1 [Source:HGNC Symbol;Acc:HGNC:3238]	1958	ENSCAFP00000001811	ENSCAFT00000001962	8.69468	8.82842	9.13019	13.1349	15.4535	12.8879	12.8464	12.2153	9373.39	-0.648798	0.606031	0.827892
ENSCAFG00000001255	474499	ENSCAFG00000001255	adenylosuccinate lyase [Source:NCBI gene;Acc:474499]	ENSCAFG00000001255	ENSG00000239900	19.1768	ADSL	adenylosuccinate lyase [Source:HGNC Symbol;Acc:HGNC:291]	158	ENSCAFP00000001834,ENSCAFP00000001755,ENSCAFP00000035857,ENSCAFP00000037948	ENSCAFT00000001986,ENSCAFT00000001904,ENSCAFT00000045467,ENSCAFT00000047971	13.4591	13.386	13.282	12.488	12.2863	12.567	12.5363	13.3591	8146.88	-0.182409	0.682128	0.87363
OR14C36	106559671	ENSCAFG00000001256	olfactory receptor 14C36 [Source:NCBI gene;Acc:106559671]	ENSCAFG00000001256	ENSG00000177174	72.4026	OR14C36	olfactory receptor family 14 subfamily C member 36 [Source:HGNC Symbol;Acc:HGNC:15026]	127066	ENSCAFP00000032322	ENSCAFT00000001943	0	0	0	0	0	0	0	0	0	0	1	1
ENSCAFG00000001257		ENSCAFG00000001257		ENSCAFG00000001257						ENSCAFP00000001795	ENSCAFT00000001945	0	0	0	0	0	0	0	0	0	0	1	1
OR2T6	607872	ENSCAFG00000001263	olfactory receptor 2T6-like [Source:NCBI gene;Acc:607872]	ENSCAFG00000001263	ENSG00000198104	79.8107	OR2T6	olfactory receptor family 2 subfamily T member 6 [Source:HGNC Symbol;Acc:HGNC:15018]	254879	ENSCAFP00000001800	ENSCAFT00000001951	0	0	0	0	0	0	0	0	0	0	1	1
TSNARE1	482064	ENSCAFG00000001264	t-SNARE domain containing 1 [Source:VGNC Symbol;Acc:VGNC:47908]	ENSCAFG00000001264	ENSG00000171045	73.3728	TSNARE1	t-SNARE domain containing 1 [Source:HGNC Symbol;Acc:HGNC:26437]	203062	ENSCAFP00000001801	ENSCAFT00000001952	8.12119	5.97969	8.11971	6.39995	8.47319	5.50722	6.60362	5.75182	156.015	-1.64343	0.0176714	0.118745
OR2T27	482239	ENSCAFG00000001267	olfactory receptor 2T27 [Source:NCBI gene;Acc:482239]	ENSCAFG00000001267	ENSG00000187701	87.6972	OR2T27	olfactory receptor family 2 subfamily T member 27 [Source:HGNC Symbol;Acc:HGNC:31252]	403239	ENSCAFP00000001805	ENSCAFT00000001956	0	0	0	0	0	0	0	0	0	0	1	1
ENSCAFG00000001268	482240	ENSCAFG00000001268	olfactory receptor_ family 2_ subfamily T_ member 2 [Source:NCBI gene;Acc:482240]	ENSCAFG00000001268	ENSG00000177151	88.2716	OR2T35	olfactory receptor family 2 subfamily T member 35 [Source:HGNC Symbol;Acc:HGNC:31257]	403244	ENSCAFP00000001806	ENSCAFT00000001957	0	0	0	0	0	0	0	0	0	0	1	1
ADGRB1		ENSCAFG00000001269	adhesion G protein-coupled receptor B1 [Source:HGNC Symbol;Acc:HGNC:943]	ENSCAFG00000001269	ENSG00000181790	86.0064	ADGRB1	adhesion G protein-coupled receptor B1 [Source:HGNC Symbol;Acc:HGNC:943]	575	ENSCAFP00000001808	ENSCAFT00000001959	0	0	2.95218	6.38792	5.89331	8.77669	3.00767	4.91106	77.7036	1.89576	0.212208	0.520714
COR2T18	482241	ENSCAFG00000001270	olfactory receptor family 2 subfamily T member 18 [Source:NCBI gene;Acc:482241]	ENSCAFG00000001270	ENSG00000279301	89.2744	OR2T11	olfactory receptor family 2 subfamily T member 11 (gene/pseudogene) [Source:HGNC Symbol;Acc:HGNC:19574]	127077	ENSCAFP00000001807	ENSCAFT00000001958	0	0	0	0	0	0	0	0	0	0	1	1
ENSCAFG00000001272		ENSCAFG00000001272		ENSCAFG00000001272						ENSCAFP00000001813,ENSCAFP00000042793	ENSCAFT00000001964,ENSCAFT00000047432	0	0	0	3.61112	0	0	0	3.00924	2.28386	0.0299515	0.986926	0.994227
OR14I1	100686790	ENSCAFG00000001273	olfactory receptor 14I1 [Source:NCBI gene;Acc:100686790]	ENSCAFG00000001273	ENSG00000189181	77.8135	OR14I1	olfactory receptor family 14 subfamily I member 1 [Source:HGNC Symbol;Acc:HGNC:19575]	401994	ENSCAFP00000034905	ENSCAFT00000039094	0	0	0	0	0	0	0	0	0	0	1	1
ANKS1A	608187	ENSCAFG00000001277	ankyrin repeat and sterile alpha motif domain containing 1A [Source:VGNC Symbol;Acc:VGNC:37916]	ENSCAFG00000001277	ENSG00000064999	93.7445	ANKS1A	ankyrin repeat and sterile alpha motif domain containing 1A [Source:HGNC Symbol;Acc:HGNC:20961]	23294	ENSCAFP00000001830	ENSCAFT00000001982	13.3628	12.9376	12.2238	11.8844	12.1809	10.3696	11.9808	11.9791	5122.57	-0.98703	0.0790124	0.307259
OR2G6	607953	ENSCAFG00000001278	olfactory receptor 2G6 [Source:NCBI gene;Acc:607953]	ENSCAFG00000001278	ENSG00000188558	85.443	OR2G6	olfactory receptor family 2 subfamily G member 6 [Source:HGNC Symbol;Acc:HGNC:27019]	391211	ENSCAFP00000033124	ENSCAFT00000037587	0	0	0	0	0	0	0	0	0	0	1	1
SLURP1	482069	ENSCAFG00000001280	secreted LY6/PLAUR domain containing 1 [Source:VGNC Symbol;Acc:VGNC:46516]	ENSCAFG00000001280	ENSG00000126233	67.7083	SLURP1	secreted LY6/PLAUR domain containing 1 [Source:HGNC Symbol;Acc:HGNC:18746]	57152	ENSCAFP00000001819	ENSCAFT00000001971	7.58456	8.5625	7.74798	3.52586	2.45818	2.84935	5.89939	4.63217	110.711	-2.14892	0.0632078	0.267281
LYPD2	609016	ENSCAFG00000001281	LY6/PLAUR domain containing 2 [Source:VGNC Symbol;Acc:VGNC:42884]	ENSCAFG00000001281	ENSG00000197353	62.3077	LYPD2	LY6/PLAUR domain containing 2 [Source:HGNC Symbol;Acc:HGNC:25215]	137797	ENSCAFP00000001821	ENSCAFT00000001973	0	0	3.57908	0	1.99885	0	0	0.911823	1.85367	-1.72399	0.339783	0.649574
ETF1	608717	ENSCAFG00000001282	eukaryotic translation termination factor 1 [Source:NCBI gene;Acc:608717]	ENSCAFG00000001282	ENSG00000120705	100	ETF1	eukaryotic translation termination factor 1 [Source:HGNC Symbol;Acc:HGNC:3477]	2107	ENSCAFP00000037749,ENSCAFP00000001835	ENSCAFT00000047390,ENSCAFT00000001987	12.076	12.5496	12.2614	12.8691	13.2069	12.6097	13.417	13.0239	7208.45	0.398373	0.316784	0.631236
ENSCAFG00000001285	482071	ENSCAFG00000001285	cytochrome P450_ family 11_ subfamily B_ polypeptide 2 [Source:NCBI gene;Acc:482071]	ENSCAFG00000001285	ENSG00000179142	73.3598	CYP11B2	cytochrome P450 family 11 subfamily B member 2 [Source:HGNC Symbol;Acc:HGNC:2592]	1585	ENSCAFP00000001840	ENSCAFT00000001992	0	0	0	5.51974	0	0	2.50972	0	6.19666	-1.26349	0.489137	0.76433
FANCC	607277	ENSCAFG00000001286	Fanconi anemia complementation group C [Source:VGNC Symbol;Acc:VGNC:40718]	ENSCAFG00000001286	ENSG00000158169	70.598	FANCC	Fanconi anemia complementation group C [Source:HGNC Symbol;Acc:HGNC:3584]	2176	ENSCAFP00000001839,ENSCAFP00000031780	ENSCAFT00000001991,ENSCAFT00000036406	8.84673	9.33144	9.30752	9.60484	10.7529	9.35259	9.70185	10.7105	924.607	0.304907	0.601897	0.827289
TCP11	474883	ENSCAFG00000001287	t-complex 11 [Source:VGNC Symbol;Acc:VGNC:47208]	ENSCAFG00000001287	ENSG00000124678	74.1259	TCP11	t-complex 11 [Source:HGNC Symbol;Acc:HGNC:11658]	6954	ENSCAFP00000001838,ENSCAFP00000031423	ENSCAFT00000001990,ENSCAFT00000036085	0	0	3.23633	6.15223	6.99566	6.89395	6.9062	6.94857	70.5688	1.26709	0.370708	0.675999
FAM83F	474500	ENSCAFG00000001288	family with sequence similarity 83 member F [Source:VGNC Symbol;Acc:VGNC:54148]	ENSCAFG00000001288	ENSG00000133477	81.4815	FAM83F	family with sequence similarity 83 member F [Source:HGNC Symbol;Acc:HGNC:25148]	113828	ENSCAFP00000001837	ENSCAFT00000001989	2.45756	4.1404	0.881583	0.766571	0.806699	0	0	0.911823	3.03781	-2.97483	0.0483157	0.225507
LY6E	100683006	ENSCAFG00000001289	lymphocyte antigen 6 family member E [Source:VGNC Symbol;Acc:VGNC:42873]	ENSCAFG00000001289	ENSG00000160932	74.6154	LY6E	lymphocyte antigen 6 family member E [Source:HGNC Symbol;Acc:HGNC:6727]	4061	ENSCAFP00000001841	ENSCAFT00000001993	14.5155	12.0146	14.0082	12.5157	14.1367	10.6044	11.4244	5.03259	9029.29	-2.95303	0.0037428	0.0418927
AKR1B1	607537	ENSCAFG00000001290	aldo-keto reductase family 1 member B [Source:NCBI gene;Acc:607537]	ENSCAFG00000001290	ENSG00000085662	86.076	AKR1B1	aldo-keto reductase family 1 member B [Source:HGNC Symbol;Acc:HGNC:381]	231	ENSCAFP00000001848,ENSCAFP00000001850	ENSCAFT00000002000,ENSCAFT00000002002	10.9266	11.94	11.8251	12.4391	11.7516	11.9338	13.1337	14.1515	6199.37	1.44698	0.0137899	0.101173
LY6H	482072	ENSCAFG00000001292	lymphocyte antigen 6 family member H [Source:VGNC Symbol;Acc:VGNC:51776]	ENSCAFG00000001292	ENSG00000176956	77.5281	LY6H	lymphocyte antigen 6 family member H [Source:HGNC Symbol;Acc:HGNC:6728]	4062	ENSCAFP00000001844,ENSCAFP00000042837	ENSCAFT00000001996,ENSCAFT00000043336	2.12752	0	0	0	3.85656	2.03682	0	2.84196	3.26608	-0.0913426	0.957315	0.979957
HSPA9	474697	ENSCAFG00000001293	heat shock protein family A (Hsp70) member 9 [Source:VGNC Symbol;Acc:VGNC:51725]	ENSCAFG00000001293	ENSG00000113013	98.8218	HSPA9	heat shock protein family A (Hsp70) member 9 [Source:HGNC Symbol;Acc:HGNC:5244]	3313	ENSCAFP00000001849	ENSCAFT00000002001	13.5809	13.9378	14.0473	14.71	13.8386	14.9213	15.4454	14.988	24307.9	1.05137	0.00411818	0.0445903
GRAP2	481241	ENSCAFG00000001296	GRB2 related adaptor protein 2 [Source:VGNC Symbol;Acc:VGNC:41470]	ENSCAFG00000001296	ENSG00000100351	92.7215	GRAP2	GRB2 related adaptor protein 2 [Source:HGNC Symbol;Acc:HGNC:4563]	9402	ENSCAFP00000001854	ENSCAFT00000002006	13.869	13.7879	13.9451	11.7115	10.2711	10.9208	11.2523	11.6941	7143.93	-1.84921	0.0213656	0.133889
RHPN1	482076	ENSCAFG00000001297	rhophilin Rho GTPase binding protein 1 [Source:VGNC Symbol;Acc:VGNC:45567]	ENSCAFG00000001297	ENSG00000158106	74.1248	RHPN1	rhophilin Rho GTPase binding protein 1 [Source:HGNC Symbol;Acc:HGNC:19973]	114822	ENSCAFP00000001851	ENSCAFT00000002003	5.71885	2.93624	5.94609	6.60091	9.08394	8.02023	6.71527	5.57638	145.765	-0.135908	0.900538	0.953942
SCUBE3	481753	ENSCAFG00000001298	signal peptide_ CUB domain and EGF like domain containing 3 [Source:VGNC Symbol;Acc:VGNC:45937]	ENSCAFG00000001298	ENSG00000146197	96.576	SCUBE3	signal peptide, CUB domain and EGF like domain containing 3 [Source:HGNC Symbol;Acc:HGNC:13655]	222663	ENSCAFP00000001853,ENSCAFP00000038328	ENSCAFT00000002005,ENSCAFT00000047963	0	4.22838	5.25041	10.8264	10.2676	7.96157	8.39196	5.94996	468.159	-1.22244	0.401558	0.698263
ZC3H3		ENSCAFG00000001299	zinc finger CCCH-type containing 3 [Source:VGNC Symbol;Acc:VGNC:48558]	ENSCAFG00000001299	ENSG00000014164	75.6563	ZC3H3	zinc finger CCCH-type containing 3 [Source:HGNC Symbol;Acc:HGNC:28972]	23144	ENSCAFP00000001858	ENSCAFT00000002010	12.9204	11.4502	12.2592	10.7414	10.6464	11.2729	11.2476	10.918	3199.98	-0.697926	0.260698	0.577103
SLC35B4	482249	ENSCAFG00000001300	solute carrier family 35 member B4 [Source:VGNC Symbol;Acc:VGNC:46367]	ENSCAFG00000001300	ENSG00000205060	95.1515	SLC35B4	solute carrier family 35 member B4 [Source:HGNC Symbol;Acc:HGNC:20584]	84912	ENSCAFP00000001866	ENSCAFT00000002018	9.03458	9.48222	9.56184	9.47297	9.04355	9.71593	9.74853	11.3687	946.414	1.14235	0.0227613	0.13925
GSDMD	609395	ENSCAFG00000001301	gasdermin D [Source:VGNC Symbol;Acc:VGNC:41526]	ENSCAFG00000001301	ENSG00000104518	61.1111	GSDMD	gasdermin D [Source:HGNC Symbol;Acc:HGNC:25697]	79792	ENSCAFP00000033873	ENSCAFT00000038192	14.2473	13.3004	13.8617	12.8502	12.4486	13.899	14.1406	12.4948	12062.2	0.178661	0.762138	0.909779
ENSCAFG00000001302		ENSCAFG00000001302		ENSCAFG00000001302							ENSCAFT00000002015	4.6843	5.3549	5.11669	5.30623	5.52206	3.74562	4.7454	5.43657	32.7995	-0.427116	0.39499	0.693138
ENTHD1	481242	ENSCAFG00000001303	ENTH domain containing 1 [Source:VGNC Symbol;Acc:VGNC:40380]	ENSCAFG00000001303	ENSG00000176177	72.8188	ENTHD1	ENTH domain containing 1 [Source:HGNC Symbol;Acc:HGNC:26352]	150350	ENSCAFP00000001864	ENSCAFT00000002017	0	7.2035	5.04488	3.0022	4.12784	9.81038	4.12374	11.8379	596.859	4.365	0.00165999	0.0232955
ZNF76	481754	ENSCAFG00000001304	zinc finger protein 76 [Source:VGNC Symbol;Acc:VGNC:48811]	ENSCAFG00000001304	ENSG00000065029	94.7368	ZNF76	zinc finger protein 76 [Source:HGNC Symbol;Acc:HGNC:13149]	7629	ENSCAFP00000001868	ENSCAFT00000002020	12.2096	11.8025	11.889	11.4722	11.2987	10.958	12.1997	11.9822	3524.02	0.0353849	0.932122	0.967121
FBP1	476299	ENSCAFG00000001305	fructose-bisphosphatase 1 [Source:VGNC Symbol;Acc:VGNC:40757]	ENSCAFG00000001305	ENSG00000165140	90.5325	FBP1	fructose-bisphosphatase 1 [Source:HGNC Symbol;Acc:HGNC:3606]	2203	ENSCAFP00000001869	ENSCAFT00000002021	7.30606	7.57473	7.18876	9.15403	10.4663	16.4392	6.11018	13.5903	12966.2	5.28906	2.71658e-05	0.00112643
LRGUK	475184	ENSCAFG00000001306	leucine rich repeats and guanylate kinase domain containing [Source:NCBI gene;Acc:475184]	ENSCAFG00000001306	ENSG00000155530	76.4493	LRGUK	leucine rich repeats and guanylate kinase domain containing [Source:HGNC Symbol;Acc:HGNC:21964]	136332	ENSCAFP00000001870,ENSCAFP00000040700,ENSCAFP00000041457	ENSCAFT00000002022,ENSCAFT00000048140,ENSCAFT00000046846	1.08625	1.07657	3.10124	1.2645	6.20306	4.63184	4.82721	8.1223	51.5897	2.30409	0.0792718	0.307812
DEF6		ENSCAFG00000001307	DEF6_ guanine nucleotide exchange factor [Source:VGNC Symbol;Acc:VGNC:39874]	ENSCAFG00000001307	ENSG00000023892	94.9287	DEF6	DEF6, guanine nucleotide exchange factor [Source:HGNC Symbol;Acc:HGNC:2760]	50619	ENSCAFP00000001876	ENSCAFT00000002028	14.2645	13.9463	13.8929	12.3036	10.8954	13.1693	12.3571	10.3879	9178.6	-1.06664	0.206408	0.512934
EXOC4	482250	ENSCAFG00000001308	exocyst complex component 4 [Source:VGNC Symbol;Acc:VGNC:40514]	ENSCAFG00000001308	ENSG00000131558	96.8205	EXOC4	exocyst complex component 4 [Source:HGNC Symbol;Acc:HGNC:30389]	60412	ENSCAFP00000001879	ENSCAFT00000002031	13.4471	13.9098	13.4509	13.3771	13.3335	11.8216	13.2823	13.6136	10603.3	-0.424819	0.361911	0.667874
ENSCAFG00000001309	484140	ENSCAFG00000001309	cathepsin L family member 3 [Source:NCBI gene;Acc:484140]	ENSCAFG00000001309	ENSG00000135047	67.7419	CTSL	cathepsin L [Source:HGNC Symbol;Acc:HGNC:2537]	1514	ENSCAFP00000001877	ENSCAFT00000002029	0	0	0	0	0	1.61773	0	3.41895	1.47057	2.62373	0.151905	0.444477
PPARD	481756	ENSCAFG00000001310	peroxisome proliferator activated receptor delta [Source:VGNC Symbol;Acc:VGNC:44835]	ENSCAFG00000001310	ENSG00000112033	95.9184	PPARD	peroxisome proliferator activated receptor delta [Source:HGNC Symbol;Acc:HGNC:9235]	5467	ENSCAFP00000001880	ENSCAFT00000002032	12.2501	12.1085	12.1802	11.8587	12.272	13.2709	13.4823	13.376	6817.36	1.2346	7.07775e-11	2.43167e-08
CHCHD3	607574	ENSCAFG00000001312	coiled-coil-helix-coiled-coil-helix domain containing 3 [Source:VGNC Symbol;Acc:VGNC:39195]	ENSCAFG00000001312	ENSG00000106554	90.3084	CHCHD3	coiled-coil-helix-coiled-coil-helix domain containing 3 [Source:HGNC Symbol;Acc:HGNC:21906]	54927	ENSCAFP00000001881	ENSCAFT00000002033	12.2833	12.3569	12.4989	13.0047	12.4734	13.0587	13.2237	13.2273	7200.47	0.621691	0.0181315	0.120906
FANCE	100856274	ENSCAFG00000001313	Fanconi anemia complementation group E [Source:VGNC Symbol;Acc:VGNC:40720]	ENSCAFG00000001313	ENSG00000112039	77.18	FANCE	Fanconi anemia complementation group E [Source:HGNC Symbol;Acc:HGNC:3586]	2178	ENSCAFP00000001884	ENSCAFT00000002036	10.7487	11.4421	11.2708	10.9144	11.1042	9.76135	10.5653	11.1628	1971.65	-0.504726	0.216762	0.524901
CACNA1I		ENSCAFG00000001314	calcium voltage-gated channel subunit alpha1 I [Source:VGNC Symbol;Acc:VGNC:38639]	ENSCAFG00000001314	ENSG00000100346	92.7397	CACNA1I	calcium voltage-gated channel subunit alpha1 I [Source:HGNC Symbol;Acc:HGNC:1396]	8911	ENSCAFP00000001896,ENSCAFP00000037060	ENSCAFT00000002048,ENSCAFT00000046802	9.38896	9.54568	9.16659	7.34857	9.08593	7.1038	6.9616	5.57638	375.099	-2.32818	0.000134395	0.00383906
CTNNA1	474698	ENSCAFG00000001315	catenin alpha 1 [Source:VGNC Symbol;Acc:VGNC:51706]	ENSCAFG00000001315	ENSG00000044115	99.3377	CTNNA1	catenin alpha 1 [Source:HGNC Symbol;Acc:HGNC:2509]	1495	ENSCAFP00000001898	ENSCAFT00000002052	13.9284	13.9232	13.472	14.8927	15.8364	14.4665	15.1869	14.5317	26879.3	0.0821949	0.896949	0.952151
DAPK1	484142	ENSCAFG00000001316	death associated protein kinase 1 [Source:VGNC Symbol;Acc:VGNC:39770]	ENSCAFG00000001316	ENSG00000196730	95.5245	DAPK1	death associated protein kinase 1 [Source:HGNC Symbol;Acc:HGNC:2674]	1612	ENSCAFP00000001889	ENSCAFT00000002041	13.1383	12.6916	11.8331	13.3953	12.871	13.6887	13.7386	14.4437	10836.8	1.10849	0.0140332	0.102173
EEF1D	475115	ENSCAFG00000001317	eukaryotic translation elongation factor 1 delta [Source:VGNC Symbol;Acc:VGNC:40208]	ENSCAFG00000001317	ENSG00000104529	80.9449	EEF1D	eukaryotic translation elongation factor 1 delta [Source:HGNC Symbol;Acc:HGNC:3211]	1936	ENSCAFP00000001888	ENSCAFT00000002040	14.7807	14.2117	15.5368	15.3589	15.5266	15.5398	14.6771	14.1776	34529.8	-0.25161	0.613786	0.834275
RPL10A	474884	ENSCAFG00000001318	ribosomal protein L10a [Source:NCBI gene;Acc:474884]	ENSCAFG00000001318						ENSCAFP00000001886	ENSCAFT00000002038	15.928	16.6447	16.5682	17.2323	16.9103	16.6623	16.1002	15.904	96800.2	-0.45362	0.260206	0.576851
TIGD5	100855621	ENSCAFG00000001319	tigger transposable element derived 5 [Source:VGNC Symbol;Acc:VGNC:47372]	ENSCAFG00000001319	ENSG00000179886	88.3077	TIGD5	tigger transposable element derived 5 [Source:HGNC Symbol;Acc:HGNC:18336]	84948	ENSCAFP00000001892	ENSCAFT00000002044	7.13215	5.57225	7.68441	7.60909	8.9218	6.19795	5.17845	7.65165	172.062	-1.00524	0.215786	0.523549
ATF4	474503	ENSCAFG00000001324	activating transcription factor 4 [Source:VGNC Symbol;Acc:VGNC:38210]	ENSCAFG00000001324	ENSG00000128272	90.8571	ATF4	activating transcription factor 4 [Source:HGNC Symbol;Acc:HGNC:786]	468	ENSCAFP00000001900	ENSCAFT00000002053	15.571	15.8572	15.1682	15.2389	15.4897	16.2883	15.6831	14.9271	49165.8	0.247099	0.539587	0.799225
PYCR3	482079	ENSCAFG00000001325	pyrroline-5-carboxylate reductase 3 [Source:VGNC Symbol;Acc:VGNC:45224]	ENSCAFG00000001325	ENSG00000104524	83.3333	PYCR3	pyrroline-5-carboxylate reductase 3 [Source:HGNC Symbol;Acc:HGNC:25846]	65263	ENSCAFP00000001906	ENSCAFT00000002059	10.7047	8.75626	11.7285	10.742	11.1793	11.5977	10.6187	9.93961	1896.5	-0.0153855	0.982191	0.991658
TEAD3		ENSCAFG00000001326	TEA domain transcription factor 3 [Source:VGNC Symbol;Acc:VGNC:47230]	ENSCAFG00000001326	ENSG00000007866	87.0488	TEAD3	TEA domain transcription factor 3 [Source:HGNC Symbol;Acc:HGNC:11716]	7005	ENSCAFP00000001909,ENSCAFP00000001907	ENSCAFT00000002062,ENSCAFT00000002060	4.61986	3.59577	5.11669	11.1812	11.9242	9.21371	9.13057	8.48727	973.112	-1.10319	0.412089	0.707298
SIL1	474699	ENSCAFG00000001330	SIL1 nucleotide exchange factor [Source:VGNC Symbol;Acc:VGNC:46173]	ENSCAFG00000001330	ENSG00000120725	85.8012	SIL1	SIL1 nucleotide exchange factor [Source:HGNC Symbol;Acc:HGNC:24624]	64374	ENSCAFP00000001919	ENSCAFT00000002073	11.9124	11.8865	11.6911	12.6676	12.594	12.3702	13.8527	11.6949	5878.94	0.704132	0.226043	0.536131
ZCCHC6	476301	ENSCAFG00000001331	zinc finger CCHC-type containing 6 [Source:VGNC Symbol;Acc:VGNC:48571]	ENSCAFG00000001331	ENSG00000083223	85.1492	TUT7	terminal uridylyl transferase 7 [Source:HGNC Symbol;Acc:HGNC:25817]	79670	ENSCAFP00000001916,ENSCAFP00000038915	ENSCAFT00000002070,ENSCAFT00000049711	16.4651	16.513	15.2828	13.4897	13.0963	13.0258	13.2902	13.6009	34361.1	-2.12971	0.00960802	0.0795456
TAB1	481245	ENSCAFG00000001332	TGF-beta activated kinase 1 (MAP3K7) binding protein 1 [Source:VGNC Symbol;Acc:VGNC:54550]	ENSCAFG00000001332	ENSG00000100324	96.6203	TAB1	TGF-beta activated kinase 1 (MAP3K7) binding protein 1 [Source:HGNC Symbol;Acc:HGNC:18157]	10454	ENSCAFP00000001917,ENSCAFP00000041055	ENSCAFT00000002071,ENSCAFT00000047133	12.6912	12.3201	13.0817	12.5628	12.7871	12.9378	12.5842	12.2019	6525.65	-0.104245	0.737934	0.906598
TSTA3	475116	ENSCAFG00000001333	tissue specific transplantation antigen P35B [Source:VGNC Symbol;Acc:VGNC:47933]	ENSCAFG00000001333	ENSG00000104522	95.6386	TSTA3	tissue specific transplantation antigen P35B [Source:HGNC Symbol;Acc:HGNC:12390]	7264	ENSCAFP00000001915	ENSCAFT00000002068	13.1501	12.764	13.2701	13.2538	12.9359	14.8134	14.1057	14.0987	13435.9	1.28353	2.21388e-05	0.00098121
TULP1		ENSCAFG00000001335	tubby like protein 1 [Source:HGNC Symbol;Acc:HGNC:12423]	ENSCAFG00000001335	ENSG00000112041	82.2581	TULP1	tubby like protein 1 [Source:HGNC Symbol;Acc:HGNC:12423]	7287	ENSCAFP00000001922	ENSCAFT00000002076	0	0	0	4.46183	6.49434	3.74562	3.83822	3.29487	18.0903	-0.696122	0.663043	0.863314
ISCA1	100683051	ENSCAFG00000001336	iron-sulfur cluster assembly 1 [Source:NCBI gene;Acc:100683051]	ENSCAFG00000001336	ENSG00000135070	71.3483	ISCA1	iron-sulfur cluster assembly 1 [Source:HGNC Symbol;Acc:HGNC:28660]	81689	ENSCAFP00000001921	ENSCAFT00000002075	16.6812	12.4064	16.1706	14.0614	12.526	11.5601	10.7711	10.534	26689.2	-3.97911	4.01368e-05	0.00151097
SYNGR1		ENSCAFG00000001337	synaptogyrin 1 [Source:HGNC Symbol;Acc:HGNC:11498]	ENSCAFG00000001337	ENSG00000100321	83.2636	SYNGR1	synaptogyrin 1 [Source:HGNC Symbol;Acc:HGNC:11498]	9145	ENSCAFP00000001923	ENSCAFT00000002077	9.0772	8.59182	8.18798	8.15834	10.0686	6.89395	6.04328	7.08595	361.237	-2.21973	0.000173596	0.00464525
MAPK15	482080	ENSCAFG00000001338	mitogen-activated protein kinase 15 [Source:VGNC Symbol;Acc:VGNC:42996]	ENSCAFG00000001338	ENSG00000181085	71.0197	MAPK15	mitogen-activated protein kinase 15 [Source:HGNC Symbol;Acc:HGNC:24667]	225689	ENSCAFP00000001927	ENSCAFT00000002081	9.23343	6.52262	9.36578	5.72493	9.88073	6.07051	4.90464	6.12414	313.521	-2.8968	0.00134442	0.0201617
ENSCAFG00000001339	100683051	ENSCAFG00000001339	iron-sulfur cluster assembly 1 [Source:NCBI gene;Acc:100683051]	ENSCAFG00000001339	ENSG00000187753	16.4751	C9orf153	chromosome 9 open reading frame 153 [Source:HGNC Symbol;Acc:HGNC:31456]	389766	ENSCAFP00000001924	ENSCAFT00000002078	9.88855	9.66873	8.71889	7.44461	7.69371	7.03719	6.02606	9.93182	466.202	-0.364386	0.695842	0.882843
ENSCAFG00000001341		ENSCAFG00000001341		ENSCAFG00000001341							ENSCAFT00000002084	2.45756	2.71042	3.47363	4.21183	3.77994	3.74562	3.26419	2.84196	9.70062	-0.18111	0.786189	0.909779
FKBP5	481759	ENSCAFG00000001343	FK506 binding protein 5 [Source:VGNC Symbol;Acc:VGNC:40891]	ENSCAFG00000001343	ENSG00000096060	95.3947	FKBP5	FK506 binding protein 5 [Source:HGNC Symbol;Acc:HGNC:3721]	2289	ENSCAFP00000001930	ENSCAFT00000002086	13.7268	14.8726	13.1445	13.267	11.5497	12.0485	12.23	16.3301	19610.4	1.11715	0.272321	0.587231
NAA35	476304	ENSCAFG00000001344	N(alpha)-acetyltransferase 35_ NatC auxiliary subunit [Source:VGNC Symbol;Acc:VGNC:54638]	ENSCAFG00000001344	ENSG00000135040	93.0233	NAA35	N(alpha)-acetyltransferase 35, NatC auxiliary subunit [Source:HGNC Symbol;Acc:HGNC:24340]	60560	ENSCAFP00000001931	ENSCAFT00000002087	11.335	12.1549	11.7708	11.9434	11.7304	11.4277	11.934	11.8151	3529.63	-0.069895	0.811863	0.921543
MATR3	474700	ENSCAFG00000001345	matrin 3 [Source:NCBI gene;Acc:474700]	ENSCAFG00000001345	ENSG00000015479	95.9491	MATR3	matrin 3 [Source:HGNC Symbol;Acc:HGNC:6912]	9782	ENSCAFP00000001936,ENSCAFP00000001941	ENSCAFT00000002092,ENSCAFT00000002097	15.2622	15.7739	15.7868	16.1378	15.9396	15.1237	15.7092	15.2933	52029.9	-0.408022	0.189919	0.493098
RPL3	474504	ENSCAFG00000001346	ribosomal protein L3 [Source:NCBI gene;Acc:474504]	ENSCAFG00000001346	ENSG00000100316	98.5112	RPL3	ribosomal protein L3 [Source:HGNC Symbol;Acc:HGNC:10332]	6122	ENSCAFP00000001940	ENSCAFT00000002096	16.3955	16.9504	17.1076	17.3371	16.8288	17.5197	16.6826	16.24	125817	-0.042118	0.919812	0.961091
ENSCAFG00000001347		ENSCAFG00000001347		ENSCAFG00000001347						ENSCAFP00000001932	ENSCAFT00000002088	3.96364	3.72238	2.59798	3.84028	3.52216	3.74562	1.74311	6.24642	18.1687	1.32562	0.161028	0.457162
ENSCAFG00000001348	100856297	ENSCAFG00000001348	colipase like 2 [Source:NCBI gene;Acc:100856297]	ENSCAFG00000001348	ENSG00000196748	46	CLPSL2	colipase like 2 [Source:HGNC Symbol;Acc:HGNC:21250]	389383	ENSCAFP00000001933	ENSCAFT00000002089	0	0	0	0	0	0	0	0.911823	0.110178	0.487831	0.790144	0.909779
CLPS	403970	ENSCAFG00000001349	colipase [Source:NCBI gene;Acc:403970]	ENSCAFG00000001349	ENSG00000137392	78.5714	CLPS	colipase [Source:HGNC Symbol;Acc:HGNC:2085]	1208	ENSCAFP00000001934	ENSCAFT00000002090	0	0	0	0	1.99885	0	0	1.46615	0.594958	-0.0290438	0.987355	0.994227
GOLM1	476303	ENSCAFG00000001350	golgi membrane protein 1 [Source:VGNC Symbol;Acc:VGNC:41345]	ENSCAFG00000001350	ENSG00000135052	79.5566	GOLM1	golgi membrane protein 1 [Source:HGNC Symbol;Acc:HGNC:15451]	51280	ENSCAFP00000001937	ENSCAFT00000002093	10.8723	10.7639	12.0455	11.3305	12.333	11.498	10.7621	11.7671	2960.17	-0.199718	0.702414	0.886446
LHFPL5	100856307	ENSCAFG00000001351	LHFPL tetraspan subfamily member 5 [Source:VGNC Symbol;Acc:VGNC:42660]	ENSCAFG00000001351	ENSG00000197753	90.5983	LHFPL5	LHFPL tetraspan subfamily member 5 [Source:HGNC Symbol;Acc:HGNC:21253]	222662	ENSCAFP00000001935	ENSCAFT00000002091	0	0	0	0	0	0	0	2.17814	0.440711	1.56465	0.393213	0.691532
ENSCAFG00000001352	484145	ENSCAFG00000001352	putative RNA polymerase II subunit B1 CTD phosphatase RPAP2 [Source:NCBI gene;Acc:484145]	ENSCAFG00000001352	ENSG00000122484	84.6154	RPAP2	RNA polymerase II associated protein 2 [Source:HGNC Symbol;Acc:HGNC:25791]	79871	ENSCAFP00000041564	ENSCAFT00000002094	9.24949	9.34626	9.69096	9.56533	9.5013	8.41506	8.68861	9.51858	630.981	-0.521528	0.138393	0.422994
MLANA	403495	ENSCAFG00000001354	melan-A [Source:VGNC Symbol;Acc:VGNC:43254]	ENSCAFG00000001354	ENSG00000120215	77.9661	MLANA	melan-A [Source:HGNC Symbol;Acc:HGNC:7124]	2315	ENSCAFP00000001943	ENSCAFT00000002099	2.9522	0	2.78592	4.09829	1.99885	3.04286	0	3.82998	6.52794	0.0767832	0.952615	0.977745
KIAA2026	610633	ENSCAFG00000001355	KIAA2026 [Source:VGNC Symbol;Acc:VGNC:42377]	ENSCAFG00000001355	ENSG00000183354	86.3593	KIAA2026	KIAA2026 [Source:HGNC Symbol;Acc:HGNC:23378]	158358	ENSCAFP00000039269,ENSCAFP00000039326,ENSCAFP00000001944	ENSCAFT00000047102,ENSCAFT00000043130,ENSCAFT00000002100	11.7502	12.0677	11.7177	12.3302	11.9567	11.0871	11.7743	11.5305	3607.28	-0.487932	0.0964804	0.347208
PDGFB	442986	ENSCAFG00000001356	platelet derived growth factor subunit B [Source:VGNC Symbol;Acc:VGNC:44369]	ENSCAFG00000001356	ENSG00000100311	93.361	PDGFB	platelet derived growth factor subunit B [Source:HGNC Symbol;Acc:HGNC:8800]	5155	ENSCAFP00000001945	ENSCAFT00000002101	10.1347	10.522	10.752	11.4317	13.5601	12.7327	11.7097	11.5154	4029.41	0.175902	0.836556	0.934945
AGTPBP1		ENSCAFG00000001358	ATP/GTP binding protein 1 [Source:VGNC Symbol;Acc:VGNC:37719]	ENSCAFG00000001358	ENSG00000135049	94.6166	AGTPBP1	ATP/GTP binding protein 1 [Source:HGNC Symbol;Acc:HGNC:17258]	23287	ENSCAFP00000037621,ENSCAFP00000001958	ENSCAFT00000043460,ENSCAFT00000002116	13.3565	13.7297	12.9989	12.1596	11.8243	12.1257	12.781	13.3884	7835.2	-0.12381	0.829294	0.931394
CBX7	481247	ENSCAFG00000001360	chromobox 7 [Source:VGNC Symbol;Acc:VGNC:38768]	ENSCAFG00000001360	ENSG00000100307	94.7791	CBX7	chromobox 7 [Source:HGNC Symbol;Acc:HGNC:1557]	23492	ENSCAFP00000001948	ENSCAFT00000002104	14.4	14.5626	14.2832	12.6433	12.5845	11.2626	12.0005	12.1878	11188.3	-2.00569	0.00113799	0.0178441
APOBEC3Z3	481248	ENSCAFG00000001361	apolipoprotein B mRNA editing enzyme_ catalytic polypeptide-like 3Z3 [Source:NCBI gene;Acc:481248]	ENSCAFG00000001361	ENSG00000100298	45.5497	APOBEC3H	apolipoprotein B mRNA editing enzyme catalytic subunit 3H [Source:HGNC Symbol;Acc:HGNC:24100]	164668	ENSCAFP00000001949	ENSCAFT00000002105	11.6382	12.2433	11.9523	11.074	9.85529	11.815	12.1632	6.02998	2915.99	-0.12209	0.901318	0.954354
PLXNA4	482251	ENSCAFG00000001362	plexin A4 [Source:VGNC Symbol;Acc:VGNC:44721]	ENSCAFG00000001362	ENSG00000221866	97.9926	PLXNA4	plexin A4 [Source:HGNC Symbol;Acc:HGNC:9102]	91584	ENSCAFP00000001969	ENSCAFT00000002128	10.1012	10.0424	9.86916	9.12353	8.38864	9.92841	8.76586	6.34357	683.003	-0.649882	0.396406	0.694262
SRPK1	474887	ENSCAFG00000001364	SRSF protein kinase 1 [Source:VGNC Symbol;Acc:VGNC:54365]	ENSCAFG00000001364	ENSG00000096063	69.527	SRPK1	SRSF protein kinase 1 [Source:HGNC Symbol;Acc:HGNC:11305]	6732	ENSCAFP00000001957	ENSCAFT00000002114	13.324	13.5593	13.4057	12.9981	12.1508	12.5557	12.7135	13.1295	8449.7	-0.339724	0.410354	0.705818
ENSCAFG00000001365	481533	ENSCAFG00000001365	tumor protein D52 like 3 [Source:NCBI gene;Acc:481533]	ENSCAFG00000001365	ENSG00000170777	40.4255	TPD52L3	tumor protein D52 like 3 [Source:HGNC Symbol;Acc:HGNC:23382]	89882	ENSCAFP00000001951	ENSCAFT00000002107	0	0	0	0	0	0	0	0	0	0	1	1
CBX6		ENSCAFG00000001367	chromobox 6 [Source:HGNC Symbol;Acc:HGNC:1556]	ENSCAFG00000001367	ENSG00000183741	53.7791	CBX6	chromobox 6 [Source:HGNC Symbol;Acc:HGNC:1556]	23466	ENSCAFP00000001953	ENSCAFT00000002110	9.97481	8.76364	10.2536	9.59963	10.8416	7.16748	8.94833	8.68251	789.15	-1.54926	0.0116125	0.0904683
ENSCAFG00000001369		ENSCAFG00000001369		ENSCAFG00000001369							ENSCAFT00000002115	3.14772	1.68618	2.59798	3.23491	2.95286	3.74562	2.04617	1.46615	5.94986	-0.0999835	0.906192	0.95675
DNAL4	474505	ENSCAFG00000001370	dynein axonemal light chain 4 [Source:VGNC Symbol;Acc:VGNC:40022]	ENSCAFG00000001370	ENSG00000100246	99.0476	DNAL4	dynein axonemal light chain 4 [Source:HGNC Symbol;Acc:HGNC:2955]	10126	ENSCAFP00000001956	ENSCAFT00000002113	8.98107	9.5858	9.1193	9.42226	9.66736	7.80355	9.1426	8.94237	575.212	-0.633741	0.125437	0.404631
SUN2	481250	ENSCAFG00000001371	Sad1 and UNC84 domain containing 2 [Source:VGNC Symbol;Acc:VGNC:46985]	ENSCAFG00000001371	ENSG00000100242	80.8399	SUN2	Sad1 and UNC84 domain containing 2 [Source:HGNC Symbol;Acc:HGNC:14210]	25777	ENSCAFP00000001961,ENSCAFP00000041837	ENSCAFT00000002119,ENSCAFT00000048622	16.4537	16.6822	16.2383	14.0737	14.468	14.3307	14.0804	13.3606	45070.4	-1.87758	0.00687819	0.0635922
SCRIB		ENSCAFG00000001372	scribbled planar cell polarity protein [Source:VGNC Symbol;Acc:VGNC:45931]	ENSCAFG00000001372	ENSG00000180900	85.0247	SCRIB	scribbled planar cell polarity protein [Source:HGNC Symbol;Acc:HGNC:30377]	23513	ENSCAFP00000001992	ENSCAFT00000002152	13.3949	11.3254	13.4468	11.4668	12.7506	13.3291	12.0397	11.8365	6546.97	-0.171159	0.801986	0.915895
SLC26A8	474888	ENSCAFG00000001376	solute carrier family 26 member 8 [Source:VGNC Symbol;Acc:VGNC:46327]	ENSCAFG00000001376	ENSG00000112053	72.7461	SLC26A8	solute carrier family 26 member 8 [Source:HGNC Symbol;Acc:HGNC:14468]	116369	ENSCAFP00000001966,ENSCAFP00000036464	ENSCAFT00000002125,ENSCAFT00000043994	12.5052	12.7624	11.2942	4.92843	5.11745	5.33305	6.60362	8.39961	1975.67	-3.62893	0.00479503	0.0493559
GTPBP1	474506	ENSCAFG00000001377	GTP binding protein 1 [Source:VGNC Symbol;Acc:VGNC:41557]	ENSCAFG00000001377	ENSG00000100226	98.2063	GTPBP1	GTP binding protein 1 [Source:HGNC Symbol;Acc:HGNC:4669]	9567	ENSCAFP00000001967	ENSCAFT00000002126	13.3924	13.6699	13.3523	12.4875	12.3581	11.3572	12.0646	12.328	7159.53	-1.15257	0.0131874	0.0981627
MAPK14	403856	ENSCAFG00000001378	mitogen-activated protein kinase 14 [Source:VGNC Symbol;Acc:VGNC:42995]	ENSCAFG00000001378	ENSG00000112062	95.8333	MAPK14	mitogen-activated protein kinase 14 [Source:HGNC Symbol;Acc:HGNC:6876]	1432	ENSCAFP00000001968	ENSCAFT00000002127	15.5117	15.7939	14.3754	12.7421	12.6459	12.2272	12.9732	13.5389	20346.7	-1.65239	0.042054	0.206983
JOSD1	481251	ENSCAFG00000001379	Josephin domain containing 1 [Source:VGNC Symbol;Acc:VGNC:42192]	ENSCAFG00000001379	ENSG00000100221	97.5247	JOSD1	Josephin domain containing 1 [Source:HGNC Symbol;Acc:HGNC:28953]	9929	ENSCAFP00000001970	ENSCAFT00000002129	11.9275	12.114	12.0241	11.2156	11.7656	10.4141	11.4062	11.8681	3270.17	-0.48737	0.262478	0.577826
NTRK2	484147	ENSCAFG00000001380	neurotrophic receptor tyrosine kinase 2 [Source:VGNC Symbol;Acc:VGNC:44012]	ENSCAFG00000001380	ENSG00000148053	98.2968	NTRK2	neurotrophic receptor tyrosine kinase 2 [Source:HGNC Symbol;Acc:HGNC:8032]	4915	ENSCAFP00000001979	ENSCAFT00000002138	7.54172	7.54933	7.66658	8.97262	7.34055	5.36961	8.29465	13.6784	1837.38	3.69914	0.0018185	0.0248881
UHRF2	474702	ENSCAFG00000001381	ubiquitin like with PHD and ring finger domains 2 [Source:VGNC Symbol;Acc:VGNC:48126]	ENSCAFG00000001381	ENSG00000147854	91.4072	UHRF2	ubiquitin like with PHD and ring finger domains 2 [Source:HGNC Symbol;Acc:HGNC:12557]	115426	ENSCAFP00000001975	ENSCAFT00000002134	12.89	13.2519	12.7814	12.694	12.296	11.5407	12.1762	11.8623	5920.38	-0.925	0.00470612	0.0488095
MAPK13	612821	ENSCAFG00000001382	mitogen-activated protein kinase 13 [Source:VGNC Symbol;Acc:VGNC:42994]	ENSCAFG00000001382	ENSG00000156711	93.9891	MAPK13	mitogen-activated protein kinase 13 [Source:HGNC Symbol;Acc:HGNC:6875]	5603	ENSCAFP00000001972	ENSCAFT00000002131	14.1906	14.0597	13.2118	9.26672	11.0502	9.95121	9.98301	10.7428	6463.24	-2.74548	0.0032782	0.0380187
ENSCAFG00000001383	610117	ENSCAFG00000001383	translocase of outer mitochondrial membrane 22 [Source:NCBI gene;Acc:610117]	ENSCAFG00000001383	ENSG00000100216	95.0704	TOMM22	translocase of outer mitochondrial membrane 22 [Source:HGNC Symbol;Acc:HGNC:18002]	56993	ENSCAFP00000001971	ENSCAFT00000002130	12.1875	12.1337	12.0053	12.8081	13.0034	12.4738	12.3519	12.3622	5603.16	-0.0867075	0.805592	0.918119
CBY1	481252	ENSCAFG00000001384	chibby family member 1_ beta catenin antagonist [Source:VGNC Symbol;Acc:VGNC:38770]	ENSCAFG00000001384	ENSG00000100211	54.2169	CBY1	chibby family member 1, beta catenin antagonist [Source:HGNC Symbol;Acc:HGNC:1307]	25776	ENSCAFP00000039047,ENSCAFP00000001974	ENSCAFT00000043837,ENSCAFT00000002133	8.07987	8.45262	8.14998	10.2811	10.4587	8.83341	10.1343	10.3514	804.368	0.416931	0.579051	0.823613
ENSCAFG00000001385		ENSCAFG00000001385		ENSCAFG00000001385	ENSG00000184949	62.3501	FAM227A	family with sequence similarity 227 member A [Source:HGNC Symbol;Acc:HGNC:44197]	646851	ENSCAFP00000001977	ENSCAFT00000002136	3.73935	3.94648	0	4.96128	6.21766	3.95257	4.12374	5.75182	26.7685	0.0860639	0.940068	0.971531
BRPF3	481762	ENSCAFG00000001386	bromodomain and PHD finger containing 3 [Source:VGNC Symbol;Acc:VGNC:38534]	ENSCAFG00000001386	ENSG00000096070	94.7064	BRPF3	bromodomain and PHD finger containing 3 [Source:HGNC Symbol;Acc:HGNC:14256]	27154	ENSCAFP00000037231,ENSCAFP00000001989	ENSCAFT00000047147,ENSCAFT00000002149	13.8032	13.2842	12.5303	11.0346	10.9872	10.817	11.4776	11.8257	5323.89	-1.25747	0.0886067	0.330359
ENSCAFG00000001388		ENSCAFG00000001388		ENSCAFG00000001388						ENSCAFP00000041830	ENSCAFT00000002144	4.96933	5.79031	5.37278	5.92134	6.42055	7.46645	6.58021	6.31191	77.2947	1.08373	0.0302591	0.166745
RMI1		ENSCAFG00000001390	RecQ mediated genome instability 1 [Source:VGNC Symbol;Acc:VGNC:45608]	ENSCAFG00000001390	ENSG00000178966	82.6433	RMI1	RecQ mediated genome instability 1 [Source:HGNC Symbol;Acc:HGNC:25764]	80010	ENSCAFP00000001985	ENSCAFT00000002145	11.1605	11.8966	11.2455	11.5115	11.212	11.4762	11.5696	12.1359	3025.3	0.322739	0.321108	0.633836
DMC1	608268	ENSCAFG00000001391	DNA meiotic recombinase 1 [Source:VGNC Symbol;Acc:VGNC:39998]	ENSCAFG00000001391	ENSG00000100206	98.5294	DMC1	DNA meiotic recombinase 1 [Source:HGNC Symbol;Acc:HGNC:2927]	11144	ENSCAFP00000030427,ENSCAFP00000037013,ENSCAFP00000001990	ENSCAFT00000035193,ENSCAFT00000043221,ENSCAFT00000002150	0	0	0	2.7246	5.17842	7.60322	8.89715	8.51186	134.258	4.34085	0.00318684	0.0372484
PNPLA1		ENSCAFG00000001392	patatin like phospholipase domain containing 1 [Source:VGNC Symbol;Acc:VGNC:44752]	ENSCAFG00000001392	ENSG00000180316	79.1985	PNPLA1	patatin like phospholipase domain containing 1 [Source:HGNC Symbol;Acc:HGNC:21246]	285848	ENSCAFP00000001995	ENSCAFT00000002155	4.06394	0	0	0	2.24672	0	0	4.4695	5.07815	0.493393	0.785999	0.909779
C12H6orf222		ENSCAFG00000001393	chromosome 12 C6orf222 homolog [Source:VGNC Symbol;Acc:VGNC:49216]	ENSCAFG00000001393	ENSG00000189325	59.2988	C6orf222	chromosome 6 open reading frame 222 [Source:HGNC Symbol;Acc:HGNC:33769]	389384	ENSCAFP00000001997	ENSCAFT00000002157	0	0	0	0	4.45797	2.62581	0	0	3.26876	-0.677777	0.710715	0.890531
ETV7	481764	ENSCAFG00000001394	ETS variant 7 [Source:VGNC Symbol;Acc:VGNC:40501]	ENSCAFG00000001394	ENSG00000010030	56.5657	ETV7	ETS variant 7 [Source:HGNC Symbol;Acc:HGNC:18160]	51513	ENSCAFP00000001998,ENSCAFP00000033818	ENSCAFT00000002158,ENSCAFT00000038142	12.3139	10.9805	11.5299	11.0156	10.3846	13.646	13.8101	10.7098	5290.65	1.75795	0.0177649	0.119097
DDX17		ENSCAFG00000001395	DEAD-box helicase 17 [Source:VGNC Symbol;Acc:VGNC:39846]	ENSCAFG00000001395	ENSG00000100201	95.6522	DDX17	DEAD-box helicase 17 [Source:HGNC Symbol;Acc:HGNC:2740]	10521	ENSCAFP00000033581,ENSCAFP00000002001	ENSCAFT00000037931,ENSCAFT00000002162	17.5133	17.6946	17.0907	16.6789	17.0042	15.8374	16.4804	16.5216	127401	-0.920765	0.0123591	0.0945089
ENSCAFG00000001396		ENSCAFG00000001396		ENSCAFG00000001396	ENSG00000129084	95.8175	PSMA1	proteasome subunit alpha 1 [Source:HGNC Symbol;Acc:HGNC:9530]	5682	ENSCAFP00000036045	ENSCAFT00000002160	8.29119	8.51955	8.11533	7.68479	8.44556	7.81685	8.02244	8.45139	292.432	-0.116756	0.721295	0.897565
ENSCAFG00000001397		ENSCAFG00000001397		ENSCAFG00000001397							ENSCAFT00000002161	8.20595	9.00073	8.78926	9.36358	8.76169	11.2974	9.59643	10.2867	859.347	1.66108	0.000887101	0.0149861
KCTD20	474889	ENSCAFG00000001398	potassium channel tetramerization domain containing 20 [Source:VGNC Symbol;Acc:VGNC:42306]	ENSCAFG00000001398	ENSG00000112078	93.0788	KCTD20	potassium channel tetramerization domain containing 20 [Source:HGNC Symbol;Acc:HGNC:21052]	222658	ENSCAFP00000002002	ENSCAFT00000002163	13.6383	13.3491	12.8626	11.4746	11.1969	10.4508	10.9801	12.1294	5464.79	-1.38734	0.0516095	0.235802
HNRNPK	100855638	ENSCAFG00000001399	heterogeneous nuclear ribonucleoprotein K [Source:NCBI gene;Acc:100855638]	ENSCAFG00000001399						ENSCAFP00000042072,ENSCAFP00000002004	ENSCAFT00000047704,ENSCAFT00000002165	16.6608	17.022	16.6593	16.5839	16.5266	16.0455	16.267	16.4451	96067.5	-0.437971	0.0552268	0.245843
PUF60	607245	ENSCAFG00000001400	poly(U) binding splicing factor 60 [Source:VGNC Symbol;Acc:VGNC:51779]	ENSCAFG00000001400	ENSG00000179950	97.8571	PUF60	poly(U) binding splicing factor 60 [Source:HGNC Symbol;Acc:HGNC:17042]	22827	ENSCAFP00000040466,ENSCAFP00000002007	ENSCAFT00000045695,ENSCAFT00000002168	13.9446	13.7887	14.115	13.9096	14.0356	14.2335	14.3019	14.1168	17133	0.25593	0.117264	0.388678
ENSCAFG00000001401		ENSCAFG00000001401		ENSCAFG00000001401							ENSCAFT00000002167	0	0	0	0	0	0	0	0.911823	0.110178	0.487831	0.790144	0.909779
KDELR3	474509	ENSCAFG00000001402	KDEL endoplasmic reticulum protein retention receptor 3 [Source:VGNC Symbol;Acc:VGNC:42316]	ENSCAFG00000001402	ENSG00000100196	93.9252	KDELR3	KDEL endoplasmic reticulum protein retention receptor 3 [Source:HGNC Symbol;Acc:HGNC:6306]	11015	ENSCAFP00000002013	ENSCAFT00000002174	0	1.07657	0	9.13257	11.3004	8.9253	9.42473	9.62064	630.015	0.057961	0.972292	0.986241
PODXL	482252	ENSCAFG00000001403	podocalyxin like [Source:NCBI gene;Acc:482252]	ENSCAFG00000001403	ENSG00000128567	43.3692	PODXL	podocalyxin like [Source:HGNC Symbol;Acc:HGNC:9171]	5420	ENSCAFP00000002008,ENSCAFP00000041563	ENSCAFT00000002169,ENSCAFT00000049816	8.5808	7.09065	9.11053	12.3126	15.2188	12.507	11.8754	10.3089	6891.33	-1.09495	0.404019	0.700865
C1H9orf64	476310	ENSCAFG00000001404	chromosome 1 C9orf64 homolog [Source:VGNC Symbol;Acc:VGNC:52512]	ENSCAFG00000001404	ENSG00000165118	87.0968	C9orf64	chromosome 9 open reading frame 64 [Source:HGNC Symbol;Acc:HGNC:28144]	84267	ENSCAFP00000002014	ENSCAFT00000002175	12.7341	12.972	12.9546	12.838	12.4304	12.9877	13.0722	13.6917	8198.34	0.4843	0.0990434	0.352492
NRBP2	609556	ENSCAFG00000001405	nuclear receptor binding protein 2 [Source:VGNC Symbol;Acc:VGNC:43962]	ENSCAFG00000001405	ENSG00000185189	90.9091	NRBP2	nuclear receptor binding protein 2 [Source:HGNC Symbol;Acc:HGNC:19339]	340371	ENSCAFP00000002012	ENSCAFT00000002173	12.1694	11.3266	11.0124	10.4286	12.5185	11.7674	11.6085	12.3193	3524.62	0.238679	0.674402	0.869533
MKLN1	607643	ENSCAFG00000001406	muskelin 1 [Source:VGNC Symbol;Acc:VGNC:43250]	ENSCAFG00000001406	ENSG00000128585	98.7738	MKLN1	muskelin 1 [Source:HGNC Symbol;Acc:HGNC:7109]	4289	ENSCAFP00000002017	ENSCAFT00000002178	13.2653	13.3728	12.9306	12.7932	12.6749	12.0251	12.9088	13.3069	7985.27	-0.190629	0.632123	0.845542
KCNJ4	481253	ENSCAFG00000001407	potassium voltage-gated channel subfamily J member 4 [Source:VGNC Symbol;Acc:VGNC:42265]	ENSCAFG00000001407	ENSG00000168135	96.6518	KCNJ4	potassium voltage-gated channel subfamily J member 4 [Source:HGNC Symbol;Acc:HGNC:6265]	3761	ENSCAFP00000002016	ENSCAFT00000002177	4.24576	0	0	5.25417	9.89442	1.61773	3.00767	2.17814	127.314	-3.86044	0.0162864	0.112653
STK38	481766	ENSCAFG00000001411	serine/threonine kinase 38 [Source:VGNC Symbol;Acc:VGNC:46919]	ENSCAFG00000001411	ENSG00000112079	99.7849	STK38	serine/threonine kinase 38 [Source:HGNC Symbol;Acc:HGNC:17847]	11329	ENSCAFP00000002020,ENSCAFP00000042842	ENSCAFT00000002183,ENSCAFT00000049729	15.2588	15.3941	14.7872	12.7105	12.0799	11.3291	12.3167	12.4457	16852.2	-2.33586	0.00352537	0.0400617
CSNK1E	474510	ENSCAFG00000001413	casein kinase 1 epsilon [Source:VGNC Symbol;Acc:VGNC:54522]	ENSCAFG00000001413	ENSG00000213923	70.0873	CSNK1E	casein kinase 1 epsilon [Source:HGNC Symbol;Acc:HGNC:2453]	1454	ENSCAFP00000002025,ENSCAFP00000002024	ENSCAFT00000002188,ENSCAFT00000002187	11.6514	11.7115	11.5993	11.5982	12.1574	12.1426	12.3176	11.9333	3858.85	0.377923	0.132205	0.414316
SRSF3	403687	ENSCAFG00000001414	serine and arginine rich splicing factor 3 [Source:VGNC Symbol;Acc:VGNC:46819]	ENSCAFG00000001414						ENSCAFP00000002023	ENSCAFT00000002186	13.8868	14.1749	14.1805	14.2097	14.2568	13.8555	13.9745	14.1434	17467.6	-0.151004	0.417938	0.711922
GLDC	481534	ENSCAFG00000001416	glycine decarboxylase [Source:VGNC Symbol;Acc:VGNC:41252]	ENSCAFG00000001416	ENSG00000178445	93.4506	GLDC	glycine decarboxylase [Source:HGNC Symbol;Acc:HGNC:4313]	2731	ENSCAFP00000002030	ENSCAFT00000002193	0	0	0	3.90924	4.18838	4.36841	5.86106	3.63906	14.9366	1.78214	0.227056	0.537285
KIF27	484148	ENSCAFG00000001417	kinesin family member 27 [Source:VGNC Symbol;Acc:VGNC:42401]	ENSCAFG00000001417	ENSG00000165115	86.2464	KIF27	kinesin family member 27 [Source:HGNC Symbol;Acc:HGNC:18632]	55582	ENSCAFP00000002032	ENSCAFT00000002195	8.0187	7.00605	7.22982	6.87532	9.81265	7.48323	8.64133	8.08063	299.453	-0.129882	0.869352	0.94165
ENSCAFG00000001418		ENSCAFG00000001418		ENSCAFG00000001418	ENSG00000255587	68.0731	RAB44	RAB44, member RAS oncogene family [Source:HGNC Symbol;Acc:HGNC:21068]	401258	ENSCAFP00000002028	ENSCAFT00000002191	11.0722	10.4018	9.71139	6.32621	8.56167	5.29554	2.86	3.63906	606.676	-5.2505	4.2315e-08	5.58971e-06
ENSCAFG00000001419		ENSCAFG00000001419		ENSCAFG00000001419						ENSCAFP00000002029	ENSCAFT00000002192	0	2.44257	0	0	0	1.02465	0	0	0.683819	-0.700871	0.702154	0.886325
TMEM184B	481254	ENSCAFG00000001420	transmembrane protein 184B [Source:VGNC Symbol;Acc:VGNC:47509]	ENSCAFG00000001420	ENSG00000198792	95.8937	TMEM184B	transmembrane protein 184B [Source:HGNC Symbol;Acc:HGNC:1310]	25829	ENSCAFP00000002039,ENSCAFP00000038015	ENSCAFT00000002202,ENSCAFT00000048524	12.745	12.145	12.4387	11.7746	13.0499	12.6909	13.0793	12.7214	6367.81	0.33949	0.379332	0.683954
ENSCAFG00000001422		ENSCAFG00000001422		ENSCAFG00000001422	ENSG00000095261	91.5401	PSMD5	proteasome 26S subunit, non-ATPase 5 [Source:HGNC Symbol;Acc:HGNC:9563]	5711	ENSCAFP00000039865	ENSCAFT00000002210	7.06112	5.73129	6.69728	5.90455	7.94246	4.57035	4.97811	6.35915	90.7119	-1.34703	0.0549171	0.245122
CPNE5	481768	ENSCAFG00000001423	copine 5 [Source:VGNC Symbol;Acc:VGNC:39564]	ENSCAFG00000001423	ENSG00000124772	95.7377	CPNE5	copine 5 [Source:HGNC Symbol;Acc:HGNC:2318]	57699	ENSCAFP00000002049,ENSCAFP00000002048	ENSCAFT00000002212,ENSCAFT00000002211	2.9522	4.72833	0	10.723	4.72645	11.5342	9.60949	10.508	868.391	1.81489	0.232247	0.543087
PLA2G6	481256	ENSCAFG00000001424	phospholipase A2 group VI [Source:VGNC Symbol;Acc:VGNC:44631]	ENSCAFG00000001424	ENSG00000184381	90.8189	PLA2G6	phospholipase A2 group VI [Source:HGNC Symbol;Acc:HGNC:9039]	8398	ENSCAFP00000002052,ENSCAFP00000002050	ENSCAFT00000002215,ENSCAFT00000002213	12.5213	12.0119	11.8896	10.3501	9.93142	11.1476	11.2601	10.4851	2778.9	-0.627086	0.345003	0.654184
GKAP1	476311	ENSCAFG00000001425	G kinase anchoring protein 1 [Source:VGNC Symbol;Acc:VGNC:41245]	ENSCAFG00000001425	ENSG00000165113	96.1644	GKAP1	G kinase anchoring protein 1 [Source:HGNC Symbol;Acc:HGNC:17496]	80318	ENSCAFP00000036389,ENSCAFP00000002053	ENSCAFT00000043998,ENSCAFT00000002216	8.76342	8.96596	8.85635	10.1625	11.1798	10.4762	10.6805	11.7086	1408.55	1.09191	0.124754	0.403142
COPG2	475189	ENSCAFG00000001426	coatomer protein complex subunit gamma 2 [Source:VGNC Symbol;Acc:VGNC:39508]	ENSCAFG00000001426	ENSG00000158623	81.2871	COPG2	coatomer protein complex subunit gamma 2 [Source:HGNC Symbol;Acc:HGNC:2237]	26958	ENSCAFP00000002070	ENSCAFT00000002234	11.7417	12.3388	11.8979	12.1605	11.5217	11.0368	12.0689	11.0462	3555.34	-0.485217	0.223576	0.533634
BAIAP2L2		ENSCAFG00000001427	BAI1 associated protein 2 like 2 [Source:VGNC Symbol;Acc:VGNC:38373]	ENSCAFG00000001427	ENSG00000128298	72.6236	BAIAP2L2	BAI1 associated protein 2 like 2 [Source:HGNC Symbol;Acc:HGNC:26203]	80115	ENSCAFP00000002059	ENSCAFT00000002222	0	0	0	0.766571	7.5569	2.36117	0	2.65272	24.6786	-2.0226	0.256828	0.573269
PPIL1	474891	ENSCAFG00000001428	peptidylprolyl isomerase like 1 [Source:VGNC Symbol;Acc:VGNC:44855]	ENSCAFG00000001428	ENSG00000137168	100	PPIL1	peptidylprolyl isomerase like 1 [Source:HGNC Symbol;Acc:HGNC:9260]	51645	ENSCAFP00000002060	ENSCAFT00000002223	12.8685	13.3234	12.8079	13.2185	12.7534	13.9332	14.7799	13.376	11966.8	1.119	0.00658718	0.0615304
SLC16A8	610184	ENSCAFG00000001429	solute carrier family 16 member 8 [Source:VGNC Symbol;Acc:VGNC:46246]	ENSCAFG00000001429	ENSG00000100156	86.3636	SLC16A8	solute carrier family 16 member 8 [Source:HGNC Symbol;Acc:HGNC:16270]	23539	ENSCAFP00000002062	ENSCAFT00000002225	0	0	0	0	4.55312	5.21747	1.74311	4.52579	10.3832	1.50063	0.377495	0.682095
PICK1	610191	ENSCAFG00000001431	protein interacting with PRKCA 1 [Source:VGNC Symbol;Acc:VGNC:44525]	ENSCAFG00000001431	ENSG00000100151	97.6019	PICK1	protein interacting with PRKCA 1 [Source:HGNC Symbol;Acc:HGNC:9394]	9463	ENSCAFP00000002063	ENSCAFT00000002227	11.2603	10.7304	10.7834	10.5724	11.8953	12.0322	11.0695	11.9206	2681.54	0.588537	0.203582	0.509629
C12H6orf89	474892	ENSCAFG00000001432	chromosome 12 C6orf89 homolog [Source:VGNC Symbol;Acc:VGNC:49217]	ENSCAFG00000001432	ENSG00000198663	80	C6orf89	chromosome 6 open reading frame 89 [Source:HGNC Symbol;Acc:HGNC:21114]	221477	ENSCAFP00000002064	ENSCAFT00000002228	12.3792	12.1064	12.0524	11.4055	11.3633	12.3186	13.1201	12.9184	5134.49	0.896971	0.0226665	0.138965
PLEC	482083	ENSCAFG00000001433	plectin [Source:VGNC Symbol;Acc:VGNC:44665]	ENSCAFG00000001433	ENSG00000178209	92.5602	PLEC	plectin [Source:HGNC Symbol;Acc:HGNC:9069]	5339	ENSCAFP00000002076,ENSCAFP00000038823	ENSCAFT00000002240,ENSCAFT00000047267	15.9311	13.0901	15.114	11.7833	14.5316	14.3223	12.4732	14.1906	22341.7	-0.788932	0.367312	0.672886
KDM4C	474704	ENSCAFG00000001434	lysine demethylase 4C [Source:VGNC Symbol;Acc:VGNC:42326]	ENSCAFG00000001434	ENSG00000107077	90.0285	KDM4C	lysine demethylase 4C [Source:HGNC Symbol;Acc:HGNC:17071]	23081	ENSCAFP00000002085	ENSCAFT00000002249	12.5312	12.8456	12.4909	12.5238	11.8186	10.8302	12.1917	11.3793	4711.47	-0.889341	0.0402292	0.201087
UBQLN1	476312	ENSCAFG00000001435	ubiquilin 1 [Source:VGNC Symbol;Acc:VGNC:48084]	ENSCAFG00000001435	ENSG00000135018	95.9253	UBQLN1	ubiquilin 1 [Source:HGNC Symbol;Acc:HGNC:12508]	29979	ENSCAFP00000002072,ENSCAFP00000002069	ENSCAFT00000002236,ENSCAFT00000002233	13.2009	13.5327	13.2699	13.5821	13.3683	14.0792	13.7685	14.654	13877.2	0.811129	0.00660402	0.0615406
SOX10	481258	ENSCAFG00000001436	SRY-box 10 [Source:VGNC Symbol;Acc:VGNC:46672]	ENSCAFG00000001436	ENSG00000100146	98.7179	SOX10	SRY-box 10 [Source:HGNC Symbol;Acc:HGNC:11190]	6663	ENSCAFP00000002067	ENSCAFT00000002231	0	2.93624	0	8.47784	5.14826	1.02465	0	0	49.7089	-4.24048	0.0130831	0.0977624
POLR2F	474512	ENSCAFG00000001437	RNA polymerase II subunit F [Source:VGNC Symbol;Acc:VGNC:44797]	ENSCAFG00000001437	ENSG00000100142	78.7402	POLR2F	RNA polymerase II subunit F [Source:HGNC Symbol;Acc:HGNC:9193]	5435	ENSCAFP00000002068	ENSCAFT00000002232	10.4849	10.8746	10.6551	11.2245	11.5913	12.1623	11.277	11.9091	2663.05	0.796148	0.0486623	0.226773
PI16	481769	ENSCAFG00000001438	peptidase inhibitor 16 [Source:VGNC Symbol;Acc:VGNC:44515]	ENSCAFG00000001438	ENSG00000164530	76.6376	PI16	peptidase inhibitor 16 [Source:HGNC Symbol;Acc:HGNC:21245]	221476	ENSCAFP00000002073	ENSCAFT00000002237	9.0772	7.71078	6.57514	12.0988	12.4118	7.3432	6.56837	5.70383	1372.76	-3.91274	0.000453653	0.00923268
C10H22orf23		ENSCAFG00000001439	chromosome 10 C22orf23 homolog [Source:VGNC Symbol;Acc:VGNC:52480]	ENSCAFG00000001439	ENSG00000128346	83.871	C22orf23	chromosome 22 open reading frame 23 [Source:HGNC Symbol;Acc:HGNC:18589]	84645	ENSCAFP00000002071	ENSCAFT00000002235	11.5849	12.0185	11.5	10.041	10.3854	10.3027	10.0728	10.5796	2046.29	-0.934164	0.086361	0.32522
MTCH1		ENSCAFG00000001441	mitochondrial carrier 1 [Source:VGNC Symbol;Acc:VGNC:43459]	ENSCAFG00000001441	ENSG00000137409	96.9072	MTCH1	mitochondrial carrier 1 [Source:HGNC Symbol;Acc:HGNC:17586]	23787	ENSCAFP00000031803	ENSCAFT00000036427	14.2552	14.6466	13.8921	14.8205	14.892	14.8952	15.2375	14.8954	27414.6	0.466882	0.169112	0.467152
MICALL1		ENSCAFG00000001442	MICAL like 1 [Source:VGNC Symbol;Acc:VGNC:54528]	ENSCAFG00000001442	ENSG00000100139	85.7849	MICALL1	MICAL like 1 [Source:HGNC Symbol;Acc:HGNC:29804]	85377	ENSCAFP00000002080,ENSCAFP00000038602	ENSCAFT00000002244,ENSCAFT00000047732	11.8369	11.0614	11.4784	10.6581	10.8475	10.817	10.957	10.7241	2197.8	-0.401478	0.281596	0.596425
EIF3L	474513	ENSCAFG00000001443	eukaryotic translation initiation factor 3 subunit L [Source:VGNC Symbol;Acc:VGNC:40278]	ENSCAFG00000001443	ENSG00000100129	99.8227	EIF3L	eukaryotic translation initiation factor 3 subunit L [Source:HGNC Symbol;Acc:HGNC:18138]	51386	ENSCAFP00000002087,ENSCAFP00000040256,ENSCAFP00000039185	ENSCAFT00000002251,ENSCAFT00000044805,ENSCAFT00000046619	14.0659	14.6585	14.338	14.6607	14.5599	13.1664	13.5107	14.0655	18972.1	-0.838069	0.0101105	0.0822772
[truncated: 28,945 more rows]
