# Supplementary material for: Transcriptome Analysis of Canine Histiocytic Sarcoma Tumors and Cell Lines Reveals Multiple Targets for Therapy
Source: Cancers (Basel). 2025 Mar 12;17(6):954. doi: 10.3390/cancers17060954 (PMC11940154; doi:10.3390/cancers17060954)
Supplement: Supplementary file 1 [file cancers-17-00954-s001.zip › Table S9 ROSALIND pathway analysis of RNA sequencing from HS tumor samples using gene sets from the Pathway Interaction Database.xlsx]

## Sheet: HS_MSU_RNAseq Analysis__Pathway
Table S9: ROSALIND pathway analysis of RNA sequencing from HS tumor samples using gene sets from the Pathway Interaction Database.
Term ID	Term Name	p-Value	FDR-adjusted p-Value	Number of Genes in Term	Number of Genes that are also in this Filter or Cluster	Number of Up-regulated genes	Number of Down-regulated genes
plk1_pathway	PLK1 signaling events	7.3e-07	0.00013	42	24	20	4
aurora_b_pathway	Aurora B signaling	7e-06	0.00064	38	21	19	2
e2f_pathway	E2F transcription factor network	0.00049	0.02912	68	27	18	9
foxm1pathway	FOXM1 transcription factor network	0.00097	0.04373	38	16	12	4
hif2pathway	HIF-2-alpha transcription factor network	0.00456	0.16406	33	14	7	7
rhoa_pathway	RhoA signaling pathway	0.02072	0.62171	40	15	2	13
hnf3bpathway	FOXA2 and FOXA3 transcription factor networks	0.56247	0.70503	41	9	4	5
alphasynuclein_pathway	Alpha-synuclein signaling	0.1973	0.70503	31	9	3	6
rb_1pathway	Regulation of retinoblastoma protein	0.25314	0.70503	54	14	7	7
angiopoietinreceptor_pathway	Angiopoietin receptor Tie2-mediated signaling	0.47531	0.70503	47	11	1	10
rapid_gr_pathway	Rapid glucocorticoid signaling	0.43421	0.70503	7	2	0	2
aurora_a_pathway	Aurora A signaling	0.14941	0.70503	30	10	7	3
il27pathway	IL27-mediated signaling events	0.51756	0.70503	26	6	2	4
met_pathway	Signaling events mediated by Hepatocyte Growth Factor Receptor (c-Met)	0.17622	0.70503	69	19	7	12
s1p_meta_pathway	Sphingosine 1-phosphate (S1P) pathway	0.5462	0.70503	18	4	1	3
il6_7pathway	IL6-mediated signaling events	0.64563	0.70503	43	8	4	4
il4_2pathway	IL4-mediated signaling events	0.13203	0.70503	59	17	4	13
s1p_s1p1_pathway	S1P1 pathway	0.59892	0.70503	18	4	1	3
p53downstreampathway	Direct p53 effectors	0.138	0.70503	121	31	16	15
tcrcalciumpathway	Calcium signaling in the CD4+ TCR pathway	0.70503	0.70503	24	5	3	2
amb2_neutrophils_pathway	amb2 Integrin signaling	0.58525	0.70503	46	10	4	6
lpa4_pathway	LPA4-mediated signaling events	0.4901	0.70503	15	4	0	4
hedgehog_2pathway	Signaling events mediated by the Hedgehog family	0.09944	0.70503	22	8	2	6
nfat_3pathway	Role of Calcineurin-dependent NFAT signaling in lymphocytes	0.08277	0.70503	48	14	3	11
avb3_opn_pathway	Osteopontin-mediated events	0.5883	0.70503	31	7	4	3
smad2_3nuclearpathway	Regulation of nuclear SMAD2/3 signaling	0.06764	0.70503	72	21	10	11
p38alphabetapathway	Regulation of p38-alpha and p38-beta	0.18665	0.70503	27	8	4	4
a4b1_a4b7_pathway	a4b1 and a4b7 Integrin signaling	0.14134	0.70503	3	2	0	2
ecadherin_1_pathway	E-cadherin signaling events	0.41737	0.70503	2	1	0	1
alk1pathway	ALK1 signaling events	0.57838	0.70503	23	5	2	3
erbb1_receptor_proximal_pathway	EGF receptor (ErbB1) signaling pathway	0.57838	0.70503	22	5	1	4
a4b1_paxindep_pathway	Paxillin-independent events mediated by a4b1 and a4b7	0.32888	0.70503	21	6	2	4
hdac_classiii_pathway	Signaling events mediated by HDAC Class III	0.47996	0.70503	27	5	0	5
rxr_vdr_pathway	RXR and RAR heterodimerization with other nuclear receptor	0.67953	0.70503	14	3	1	2
hnf3apathway	FOXA1 transcription factor network	0.33771	0.70503	37	9	2	7
s1p_s1p5_pathway	S1P5 pathway	0.21606	0.70503	7	3	0	3
alk1_2pathway	ALK1 pathway	0.55539	0.70503	3	1	0	1
ephrinarevpathway	Ephrin A reverse signaling	0.55539	0.70503	3	1	0	1
fgf_pathway	FGF signaling pathway	0.27648	0.70503	45	12	5	7
cdc42_reg_pathway	Regulation of CDC42 activity	0.64446	0.70503	31	6	4	2
nfat_tfpathway	Calcineurin-regulated NFAT-dependent transcription in lymphocytes	0.04182	0.70503	42	15	6	9
cdc42_pathway	CDC42 signaling events	0.15409	0.70503	65	18	9	9
tcr_pathway	TCR signaling in naive CD4+ T cells	0.16551	0.70503	58	16	0	16
ecadherin_keratinocyte_pathway	E-cadherin signaling in keratinocytes	0.37488	0.70503	18	5	1	4
aurora_c_pathway	Aurora C signaling	0.14134	0.70503	3	2	2	0
ecadherin_nascentaj_pathway	E-cadherin signaling in the nascent adherens junction	0.5883	0.70503	32	7	3	4
atf2_pathway	ATF-2 transcription factor network	0.30829	0.70503	52	13	9	4
cxcr3pathway	CXCR3-mediated signaling events	0.50686	0.70503	30	7	4	3
p38alphabetadownstreampathway	Signaling mediated by p38-alpha and p38-beta	0.23691	0.70503	35	10	3	7
smad2_3pathway	Regulation of cytoplasmic and nuclear SMAD2/3 signaling	0.43133	0.70503	15	4	2	2
a4b1_paxdep_pathway	Paxillin-dependent events mediated by a4b1	0.64778	0.70503	19	4	1	3
pi3kcipathway	Class I PI3K signaling events	0.44627	0.70503	40	10	2	8
ceramide_pathway	Ceramide signaling pathway	0.63081	0.70503	42	9	3	6
insulin_pathway	Insulin Pathway	0.30578	0.70503	43	11	1	10
ar_tf_pathway	Regulation of Androgen receptor activity	0.21829	0.70503	45	12	4	8
aurora_kinase_pathway	Signaling by Aurora kinases	0.14134	0.70503	3	2	2	0
arf6_pathway	Arf6 signaling events	0.22125	0.70503	29	8	2	6
foxopathway	FoxO family signaling	0.21829	0.70503	47	12	3	9
et_egfrpathway	EGFR-dependent Endothelin signaling events	0.52146	0.70503	8	2	1	1
retinoic_acid_pathway	Retinoic acid receptors-mediated signaling	0.20979	0.70503	23	7	3	4
ifngpathway	IFN-gamma pathway	0.33771	0.70503	35	9	1	8
plk3_pathway	PLK3 signaling events	0.08966	0.70503	5	3	3	0
hif1_tfpathway	HIF-1-alpha transcription factor network	0.08206	0.70503	61	19	8	11
pdgfrapathway	PDGFR-alpha signaling pathway	0.6237	0.70503	22	5	2	3
epopathway	EPO signaling pathway	0.5883	0.70503	33	7	0	7
ephrinbrevpathway	Ephrin B reverse signaling	0.37687	0.70503	26	7	2	5
nectin_pathway	Nectin adhesion pathway	0.6237	0.70503	25	5	2	3
cd8tcrpathway	TCR signaling in naive CD8+ T cells	0.09845	0.70503	46	14	0	14
hif1apathway	Hypoxic and oxygen homeostasis regulation of HIF-1-alpha	0.50303	0.70503	15	3	2	1
bcr_5pathway	BCR signaling pathway	0.33627	0.70503	62	16	3	13
s1p_s1p2_pathway	S1P2 pathway	0.69253	0.70503	20	4	1	3
txa2pathway	Thromboxane A2 receptor signaling	0.15561	0.70503	47	14	3	11
cd40_pathway	CD40/CD40L signaling	0.64446	0.70503	30	6	2	4
hdac_classii_pathway	Signaling events mediated by HDAC Class II	0.50686	0.70503	33	7	1	6
s1p_s1p3_pathway	S1P3 pathway	0.6237	0.70503	24	5	2	3
hnf3pathway	FOXA transcription factor networks	0.41737	0.70503	3	1	0	1
tcrjnkpathway	JNK signaling in the CD4+ TCR pathway	0.25018	0.70503	13	4	1	3
s1p_s1p4_pathway	S1P4 pathway	0.56738	0.70503	12	3	0	3
rhoa_reg_pathway	Regulation of RhoA activity	0.30728	0.70503	45	12	2	10
nephrin_neph1_pathway	Nephrin/Neph1 signaling in the kidney podocyte	0.6237	0.70503	25	5	2	3
plk_pathway	Polo-like kinase signaling events in the cell cycle	0.04343	0.70503	4	3	3	0
p38_mk2pathway	p38 signaling mediated by MAPKAP kinases	0.5462	0.70503	20	4	0	4
plk2_4pathway	PLK2 and PLK4 events	0.41737	0.70503	2	1	1	0
glypicanpathway	Glypican pathway	0.41737	0.70503	3	1	0	1
glypican_3pathway	Glypican 3 network	0.28828	0.70503	8	3	0	3
myc_pathway	C-MYC pathway	0.29052	0.70503	23	7	5	2
rac1_reg_pathway	Regulation of RAC1 activity	0.53667	0.70503	38	8	5	3
fak_pathway	Signaling events mediated by focal adhesion kinase	0.66473	0.70503	53	11	4	7
fra_pathway	Validated transcriptional targets of AP1 family members Fra1 and Fra2	0.26459	0.70503	33	9	5	4
tcptp_pathway	Signaling events mediated by TCPTP	0.45171	0.70503	36	9	3	6
myc_activpathway	Validated targets of C-MYC transcriptional activation	0.02884	0.70503	77	25	22	3
wnt_beta_catenin_pathway	Regulation of Wnt-mediated beta catenin signaling and target gene transcription	0.67105	0.70503	75	15	6	9
ptp1bpathway	Signaling events mediated by PTP1B	0.70625	0.70625	49	10	1	9
lkb1_pathway	LKB1 signaling events	0.70946	0.70946	41	8	2	6
tnfpathway	TNF receptor signaling pathway	0.70946	0.70946	41	8	0	8
hedgehog_glipathway	Hedgehog signaling events mediated by Gli proteins	0.72153	0.72153	43	9	2	7
avb3_integrin_pathway	Integrins in angiogenesis	0.72153	0.72153	45	9	3	6
ranbp2pathway	Sumoylation by RanBP2 regulates transcriptional repression	0.72524	0.72524	11	2	1	1
reg_gr_pathway	Glucocorticoid receptor regulatory network	0.72858	0.72858	80	16	3	13
kitpathway	Signaling events mediated by Stem cell factor receptor (c-Kit)	0.73273	0.73273	51	10	2	8
pdgfrbpathway	PDGFR-beta signaling pathway	0.73273	0.73273	53	10	2	8
il12_stat4pathway	IL12 signaling mediated by STAT4	0.74079	0.74079	27	5	1	4
ret_pathway	Signaling events regulated by Ret tyrosine kinase	0.74897	0.74897	37	6	2	4
il1pathway	IL1-mediated signaling events	0.74897	0.74897	32	6	2	4
pi3kciaktpathway	Class I PI3K signaling events mediated by Akt	0.74897	0.74897	34	6	2	4
mtor_4pathway	mTOR signaling pathway	0.7664	0.7664	59	11	5	6
vegfr1_pathway	VEGFR1 specific signals	0.76949	0.76949	25	4	1	3
cxcr4_pathway	CXCR4-mediated signaling events	0.77096	0.77096	75	14	6	8
circadianpathway	Circadian rhythm pathway	0.77463	0.77463	12	2	1	1
cmyb_pathway	C-MYB transcription factor network	0.78275	0.78275	72	13	5	8
lysophospholipid_pathway	LPA receptor mediated events	0.7952	0.7952	63	12	3	9
insulin_glucose_pathway	Insulin-mediated glucose transport	0.80189	0.80189	26	4	1	3
vegfr1_2_pathway	Signaling events mediated by VEGFR1 and VEGFR2	0.80237	0.80237	59	10	3	7
pi3kplctrkpathway	Trk receptor signaling mediated by PI3K and PLC-gamma	0.80255	0.80255	31	5	1	4
ephrinb_ephbpathway	EphrinB-EPHB pathway	0.80261	0.80261	6	1	0	1
nfkappabalternativepathway	Alternative NF-kappaB pathway	0.80261	0.80261	6	1	0	1
hivnefpathway	HIV-1 Nef: Negative effector of Fas and TNF-alpha	0.80514	0.80514	34	6	1	5
faspathway	FAS (CD95) signaling pathway	0.80514	0.80514	34	6	1	5
arf6downstreampathway	Arf6 downstream pathway	0.81607	0.81607	13	2	2	0
caspase_pathway	Caspase cascade in apoptosis	0.8176	0.8176	50	9	3	6
reelinpathway	Reelin signaling pathway	0.82876	0.82876	29	5	1	4
epha_fwdpathway	EPHA forward signaling	0.82876	0.82876	30	5	1	4
il23pathway	IL23-mediated signaling events	0.82931	0.82931	35	6	2	4
ps1pathway	Presenilin action in Notch and Wnt signaling	0.83121	0.83121	42	7	2	5
ecadherin_stabilization_pathway	Stabilization and expansion of the E-cadherin adherens junction	0.83121	0.83121	39	7	1	6
trail_pathway	TRAIL signaling pathway	0.83637	0.83637	19	3	1	2
ephrina_ephapathway	EphrinA-EPHA pathway	0.84946	0.84946	8	1	0	1
nfkappabatypicalpathway	Atypical NF-kappaB pathway	0.85057	0.85057	13	2	1	1
il2_stat5pathway	IL2 signaling events mediated by STAT5	0.85208	0.85208	30	5	1	4
erbb1_internalization_pathway	Internalization of ErbB1	0.85208	0.85208	32	5	2	3
wnt_signaling_pathway	Wnt signaling network	0.85559	0.85559	27	4	1	3
hdac_classi_pathway	Signaling events mediated by HDAC Class I	0.8605	0.8605	65	11	4	7
ephbfwdpathway	EPHB forward signaling	0.87269	0.87269	32	5	2	3
bard1pathway	BARD1 signaling events	0.87746	0.87746	27	4	3	1
lis1pathway	Lissencephaly gene (LIS1) in neuronal migration and development	0.87746	0.87746	28	4	2	2
telomerasepathway	Regulation of Telomerase	0.87747	0.87747	67	12	3	9
syndecan_1_pathway	Syndecan-1-mediated signaling events	0.87908	0.87908	15	2	2	0
tcrraspathway	Ras signaling in the CD4+ TCR pathway	0.88521	0.88521	10	1	0	1
p38_mkk3_6pathway	p38 MAPK signaling pathway	0.88633	0.88633	24	3	0	3
hes_heypathway	Notch-mediated HES/HEY network	0.8877	0.8877	44	6	0	6
myc_represspathway	Validated targets of C-MYC transcriptional repression	0.89957	0.89957	57	9	4	5
endothelinpathway	Endothelins	0.89979	0.89979	51	8	2	6
syndecan_3_pathway	Syndecan-3-mediated signaling events	0.90249	0.90249	17	2	1	1
epha2_fwdpathway	EPHA2 forward signaling	0.90249	0.90249	16	2	1	1
anthraxpathway	Cellular roles of Anthrax toxin	0.90249	0.90249	16	2	0	2
nfkappabcanonicalpathway	Canonical NF-kappaB pathway	0.9058	0.9058	23	3	1	2
alk2pathway	ALK2 signaling events	0.91249	0.91249	11	1	0	1
botulinumtoxinpathway	Effects of Botulinum toxin	0.91249	0.91249	9	1	0	1
p38gammadeltapathway	Signaling mediated by p38-gamma and p38-delta	0.91249	0.91249	10	1	1	0
bmppathway	BMP receptor signaling	0.91272	0.91272	33	4	0	4
ar_nongenomic_pathway	Nongenotropic Androgen signaling	0.92162	0.92162	17	2	1	1
prlsignalingeventspathway	Signaling events mediated by PRL	0.92221	0.92221	22	3	2	1
glypican_1pathway	Glypican 1 network	0.92221	0.92221	24	3	1	2
rhodopsin_pathway	Visual signal transduction: Rods	0.92221	0.92221	23	3	2	1
il12_2pathway	IL12-mediated signaling events	0.92239	0.92239	59	9	1	8
fcer1pathway	Fc-epsilon receptor I signaling in mast cells	0.92348	0.92348	56	8	2	6
rac1_pathway	RAC1 signaling pathway	0.92348	0.92348	52	8	4	4
cd8tcrdownstreampathway	Downstream signaling in naive CD8+ T cells	0.92534	0.92534	48	7	3	4
mapktrkpathway	Trk receptor signaling mediated by the MAPK pathway	0.92672	0.92672	28	4	0	4
erbb_network_pathway	ErbB receptor signaling network	0.9333	0.9333	12	1	0	1
er_nongenomic_pathway	Plasma membrane estrogen receptor signaling	0.93597	0.93597	26	3	2	1
erbb1_downstream_pathway	ErbB1 downstream signaling	0.93963	0.93963	96	15	5	10
notch_pathway	Notch signaling pathway	0.94217	0.94217	54	8	1	7
syndecan_2_pathway	Syndecan-2-mediated signaling events	0.94881	0.94881	32	4	1	3
arf6_traffickingpathway	Arf6 trafficking events	0.9553	0.9553	44	6	2	4
a6b1_a6b4_integrin_pathway	a6b1 and a6b4 Integrin signaling	0.95699	0.95699	31	3	0	3
tgfbrpathway	TGF-beta receptor signaling	0.95903	0.95903	50	7	2	5
p53regulationpathway	p53 pathway	0.95903	0.95903	55	7	2	5
ar_pathway	Coregulation of Androgen receptor activity	0.96496	0.96496	53	7	2	5
lymphangiogenesis_pathway	VEGFR3 signaling in lymphatic endothelium	0.96813	0.96813	22	2	0	2
trkrpathway	Neurotrophic factor-mediated Trk receptor signaling	0.9701	0.9701	54	7	4	3
p75ntrpathway	p75(NTR)-mediated signaling	0.9701	0.9701	58	7	4	3
il2_pi3kpathway	IL2 signaling events mediated by PI3K	0.97073	0.97073	34	4	1	3
erbb2erbb3pathway	ErbB2/ErbB3 signaling events	0.97582	0.97582	34	4	4	0
erbb4_pathway	ErbB4 signaling events	0.97678	0.97678	30	3	0	3
cone_pathway	Visual signal transduction: Cones	0.97993	0.97993	23	2	1	1
il2_1pathway	IL2-mediated signaling events	0.98378	0.98378	51	6	1	5
igf1_pathway	IGF1 pathway	0.98746	0.98746	28	2	0	2
syndecan_4_pathway	Syndecan-4-mediated signaling events	0.99221	0.99221	29	2	2	0
ncadherinpathway	N-cadherin signaling events	0.99387	0.99387	30	2	0	2
wnt_canonical_pathway	Canonical Wnt signaling pathway	0.99387	0.99387	30	2	0	2
wnt_noncanonical_pathway	Noncanonical Wnt signaling pathway	0.99963	0.99963	30	1	0	1
